# Supplementary material for: Integrative structural annotation of de novo RNA-Seq provides an accurate reference gene set of the enormous genome of the onion (Allium cepa L.)
Source: DNA Res. 2014 Oct 31;22(1):19–27. doi: 10.1093/dnares/dsu035 (PMC4379974; doi:10.1093/dnares/dsu035)
Supplement: Supplementary Data [file supp_dsu035_dsu035supp_table6.xls]

## Sheet: Combine.Func_Desc
Table S6. Functional description of genes from combined library
GeneID	Pfam	ProSitePatterns	ProSiteProfiles	SMART	InterPro	GOtermID	UniprotKB	PlantRefSeq
AC.Combine.Locus_1.1.10	Ribophorin I;	Unknown protein;	Unknown protein;	Unknown protein;	Ribophorin I;	GO:0004579|GO:0005783|GO:0006486|GO:0016021;	Uncharacterized protein;	ribophorin 1 family protein;
AC.Combine.Locus_1.2.10	Ribophorin I;	Unknown protein;	Unknown protein;	Unknown protein;	Ribophorin I;	GO:0004579|GO:0005783|GO:0006486|GO:0016021;	Predicted protein;	ribophorin 1 family protein;
AC.Combine.Locus_1.3.10	Ribophorin I;	Unknown protein;	Unknown protein;	Unknown protein;	Ribophorin I;	GO:0004579|GO:0005783|GO:0006486|GO:0016021;	Predicted protein;	ribophorin 1 family protein;
AC.Combine.Locus_2.2.10	Bromodomain;TATA box-binding protein binding;Ubiquitin family;Protein of unknown function (DUF3591);	Bromodomain signature.;	Ubiquitin domain profile.;Bromodomain profile.;	Ubiquitin homologues;bromo domain;	Bromodomain;Ubiquitin domain;TAFII-230 TBP-binding;Transcription initiation factor TFIID subunit 1, domain of unknown function;Bromodomain, conserved site;	GO:0005515;	Transcription initiation factor TFIID subunit 1;	PREDICTED: transcription initiation factor TFIID subunit 1-like;
AC.Combine.Locus_2.3.10	TATA box-binding protein binding;Ubiquitin family;Protein of unknown function (DUF3591);	Unknown protein;	Ubiquitin domain profile.;	Ubiquitin homologues;	Ubiquitin domain;TAFII-230 TBP-binding;Transcription initiation factor TFIID subunit 1, domain of unknown function;	GO:0005515;	Transcription initiation factor TFIID subunit 1;	PREDICTED: transcription initiation factor TFIID subunit 1-like;
AC.Combine.Locus_2.3.20	Unknown protein;	Unknown protein;	Unknown protein;	Unknown protein;	Unknown protein;	Unknown protein;	Unknown protein;	Unknown protein;
AC.Combine.Locus_2.4.10	Bromodomain;TATA box-binding protein binding;Ubiquitin family;Protein of unknown function (DUF3591);	Bromodomain signature.;	Ubiquitin domain profile.;Bromodomain profile.;	Ubiquitin homologues;bromo domain;	Bromodomain;Ubiquitin domain;TAFII-230 TBP-binding;Transcription initiation factor TFIID subunit 1, domain of unknown function;Bromodomain, conserved site;	GO:0005515;	Transcription initiation factor TFIID subunit 1;	PREDICTED: transcription initiation factor TFIID subunit 1-like;
AC.Combine.Locus_2.5.10	TATA box-binding protein binding;Ubiquitin family;Protein of unknown function (DUF3591);	Unknown protein;	Ubiquitin domain profile.;	Ubiquitin homologues;	Ubiquitin domain;TAFII-230 TBP-binding;Transcription initiation factor TFIID subunit 1, domain of unknown function;	GO:0005515;	Transcription initiation factor TFIID subunit 1;	PREDICTED: transcription initiation factor TFIID subunit 1-like isoform X1;
AC.Combine.Locus_2.6.10	TATA box-binding protein binding;	Unknown protein;	Unknown protein;	Unknown protein;	TAFII-230 TBP-binding;	Unknown protein;	Unknown protein;	hypothetical protein CICLE_v100041251mg, partial;
AC.Combine.Locus_2.7.10	TATA box-binding protein binding;Ubiquitin family;Protein of unknown function (DUF3591);	Unknown protein;	Ubiquitin domain profile.;	Ubiquitin homologues;	Ubiquitin domain;TAFII-230 TBP-binding;Transcription initiation factor TFIID subunit 1, domain of unknown function;	GO:0005515;	Transcription initiation factor TFIID subunit 1;	PREDICTED: transcription initiation factor TFIID subunit 1-like;
AC.Combine.Locus_2.7.20	Unknown protein;	Unknown protein;	Unknown protein;	Unknown protein;	Unknown protein;	Unknown protein;	Unknown protein;	Unknown protein;
AC.Combine.Locus_2.8.10	Bromodomain;Protein of unknown function (DUF3591);	Bromodomain signature.;	Bromodomain profile.;	bromo domain;	Bromodomain;Transcription initiation factor TFIID subunit 1, domain of unknown function;Bromodomain, conserved site;	GO:0005515;	Unknown protein;	hypothetical protein CICLE_v10004140mg;
AC.Combine.Locus_2.9.10	TATA box-binding protein binding;Ubiquitin family;Protein of unknown function (DUF3591);	Unknown protein;	Ubiquitin domain profile.;	Ubiquitin homologues;	Ubiquitin domain;TAFII-230 TBP-binding;Transcription initiation factor TFIID subunit 1, domain of unknown function;	GO:0005515;	Uncharacterized protein;	PREDICTED: transcription initiation factor TFIID subunit 1-like isoform X1;
AC.Combine.Locus_2.10.10	TATA box-binding protein binding;	Unknown protein;	Unknown protein;	Unknown protein;	TAFII-230 TBP-binding;	Unknown protein;	Unknown protein;	Unknown protein;
AC.Combine.Locus_2.11.10	Bromodomain;TATA box-binding protein binding;Ubiquitin family;Protein of unknown function (DUF3591);	Bromodomain signature.;	Ubiquitin domain profile.;Bromodomain profile.;	Ubiquitin homologues;bromo domain;	Bromodomain;Ubiquitin domain;TAFII-230 TBP-binding;Transcription initiation factor TFIID subunit 1, domain of unknown function;Bromodomain, conserved site;	GO:0005515;	Transcription initiation factor TFIID subunit 1;	PREDICTED: transcription initiation factor TFIID subunit 1-like;
AC.Combine.Locus_3.2.10	Unknown protein;	Unknown protein;	Unknown protein;	Unknown protein;	Unknown protein;	Unknown protein;	Putative uncharacterized protein;	UDP-glucoronosyl/UDP-glucosyl transferase family protein;
AC.Combine.Locus_3.3.10	UDP-glucoronosyl and UDP-glucosyl transferase;	UDP-glycosyltransferases signature.;	Unknown protein;	Unknown protein;	UDP-glucuronosyl/UDP-glucosyltransferase;	GO:0008152|GO:0016758;	Putative uncharacterized protein;	PREDICTED: UDP-glycosyltransferase 85A7-like;
AC.Combine.Locus_3.4.10	UDP-glucoronosyl and UDP-glucosyl transferase;	UDP-glycosyltransferases signature.;	Unknown protein;	Unknown protein;	UDP-glucuronosyl/UDP-glucosyltransferase;	GO:0008152|GO:0016758;	Putative uncharacterized protein;	UDP-glucoronosyl/UDP-glucosyl transferase family protein;
AC.Combine.Locus_3.5.10	Unknown protein;	Unknown protein;	Unknown protein;	Unknown protein;	Unknown protein;	Unknown protein;	Putative uncharacterized protein;	UDP-glucoronosyl/UDP-glucosyl transferase family protein;
AC.Combine.Locus_3.6.10	UDP-glucoronosyl and UDP-glucosyl transferase;	UDP-glycosyltransferases signature.;	Unknown protein;	Unknown protein;	UDP-glucuronosyl/UDP-glucosyltransferase;	GO:0008152|GO:0016758;	Putative uncharacterized protein;	UDP-glycosyltransferase-like protein;
AC.Combine.Locus_3.7.10	UDP-glucoronosyl and UDP-glucosyl transferase;	UDP-glycosyltransferases signature.;	Unknown protein;	Unknown protein;	UDP-glucuronosyl/UDP-glucosyltransferase;	GO:0008152|GO:0016758;	Putative uncharacterized protein;	UDP-glycosyltransferase 76E9;
AC.Combine.Locus_4.1.10	Unknown protein;	Unknown protein;	Unknown protein;	Unknown protein;	Unknown protein;	Unknown protein;	Tropinone reductase, putative, expressed;	predicted protein;
AC.Combine.Locus_4.2.10	Unknown protein;	Unknown protein;	Unknown protein;	Unknown protein;	Unknown protein;	Unknown protein;	Tropinone reductase, putative, expressed;	predicted protein;
AC.Combine.Locus_5.1.10	Unknown protein;	Unknown protein;	Unknown protein;	Unknown protein;	Unknown protein;	Unknown protein;	Unknown protein;	PREDICTED: glycine dehydrogenase [decarboxylating], mitochondrial-like, partial;
AC.Combine.Locus_5.1.20	Glycine cleavage system P-protein;	Unknown protein;	Unknown protein;	Unknown protein;	Glycine cleavage system P-protein, N-terminal;	GO:0004375|GO:0006546|GO:0055114;	mRNA, clone: RTFL01-17-B14;	hypothetical protein POPTR_0006s24570g;
AC.Combine.Locus_5.2.10	Unknown protein;	Unknown protein;	Unknown protein;	Unknown protein;	Unknown protein;	Unknown protein;	Unknown protein;	PREDICTED: glycine dehydrogenase [decarboxylating], mitochondrial-like, partial;
AC.Combine.Locus_5.3.10	Unknown protein;	Unknown protein;	Unknown protein;	Unknown protein;	Unknown protein;	Unknown protein;	Unknown protein;	PREDICTED: glycine dehydrogenase [decarboxylating], mitochondrial-like, partial;
AC.Combine.Locus_5.3.20	Glycine cleavage system P-protein;	Unknown protein;	Unknown protein;	Unknown protein;	Glycine cleavage system P-protein, N-terminal;	GO:0004375|GO:0006546|GO:0055114;	mRNA, clone: RTFL01-17-B14;	hypothetical protein POPTR_0006s24570g;
AC.Combine.Locus_5.4.10	Unknown protein;	Unknown protein;	Unknown protein;	Unknown protein;	Unknown protein;	Unknown protein;	Unknown protein;	PREDICTED: glycine dehydrogenase [decarboxylating], mitochondrial-like, partial;
AC.Combine.Locus_5.4.20	Glycine cleavage system P-protein;	Unknown protein;	Unknown protein;	Unknown protein;	Glycine cleavage system P-protein, N-terminal;	GO:0004375|GO:0006546|GO:0055114;	mRNA, clone: RTFL01-17-B14;	hypothetical protein POPTR_0006s24570g;
AC.Combine.Locus_5.5.10	Unknown protein;	Unknown protein;	Unknown protein;	Unknown protein;	Unknown protein;	Unknown protein;	Unknown protein;	PREDICTED: glycine dehydrogenase [decarboxylating], mitochondrial-like, partial;
AC.Combine.Locus_5.5.20	Unknown protein;	Unknown protein;	Unknown protein;	Unknown protein;	Unknown protein;	Unknown protein;	Glycine decarboxylase complex subunit P (Fragment);	Unknown protein;
AC.Combine.Locus_5.6.10	Unknown protein;	Unknown protein;	Unknown protein;	Unknown protein;	Unknown protein;	Unknown protein;	Unknown protein;	PREDICTED: glycine dehydrogenase [decarboxylating], mitochondrial-like, partial;
AC.Combine.Locus_5.6.20	Unknown protein;	Unknown protein;	Unknown protein;	Unknown protein;	Unknown protein;	Unknown protein;	Glycine decarboxylase complex subunit P (Fragment);	Unknown protein;
AC.Combine.Locus_5.7.10	Unknown protein;	Unknown protein;	Unknown protein;	Unknown protein;	Unknown protein;	Unknown protein;	Unknown protein;	PREDICTED: glycine dehydrogenase [decarboxylating], mitochondrial-like, partial;
AC.Combine.Locus_5.7.20	Glycine cleavage system P-protein;	Unknown protein;	Unknown protein;	Unknown protein;	Glycine cleavage system P-protein, N-terminal;	GO:0004375|GO:0006546|GO:0055114;	mRNA, clone: RTFL01-17-B14;	hypothetical protein POPTR_0006s24570g;
AC.Combine.Locus_5.8.10	Unknown protein;	Unknown protein;	Unknown protein;	Unknown protein;	Unknown protein;	Unknown protein;	Unknown protein;	PREDICTED: glycine dehydrogenase [decarboxylating], mitochondrial-like, partial;
AC.Combine.Locus_5.8.20	Glycine cleavage system P-protein;	Unknown protein;	Unknown protein;	Unknown protein;	Glycine cleavage system P-protein, N-terminal;	GO:0004375|GO:0006546|GO:0055114;	mRNA, clone: RTFL01-17-B14;	hypothetical protein POPTR_0006s24570g;
AC.Combine.Locus_6.1.10	tify domain;	Unknown protein;	Tify domain profile.;	Unknown protein;	Tify;	Unknown protein;	Transcription factor (Fragment);	PREDICTED: protein TIFY 10A-like;
AC.Combine.Locus_6.2.10	Unknown protein;	Unknown protein;	Unknown protein;	Unknown protein;	Unknown protein;	Unknown protein;	Transcription factor (Fragment);	uncharacterized protein LOC100277364;
AC.Combine.Locus_6.3.10	tify domain;Divergent CCT motif;	Unknown protein;	Tify domain profile.;	Unknown protein;	Tify;CO/COL/TOC1, conserved site;	Unknown protein;	PnFL-2;	Jasmonate-zim-domain protein 6, putative isoform 2;
AC.Combine.Locus_6.4.10	tify domain;	Unknown protein;	Tify domain profile.;	Unknown protein;	Tify;	Unknown protein;	Transcription factor (Fragment);	PREDICTED: protein TIFY 10B-like;
AC.Combine.Locus_6.6.10	tify domain;	Unknown protein;	Tify domain profile.;	Unknown protein;	Tify;	Unknown protein;	Transcription factor (Fragment);	PREDICTED: protein TIFY 10B-like;
AC.Combine.Locus_6.7.10	tify domain;Divergent CCT motif;	Unknown protein;	Tify domain profile.;	Unknown protein;	Tify;CO/COL/TOC1, conserved site;	Unknown protein;	TIFY transcription factor;	PREDICTED: protein TIFY 10A-like;
AC.Combine.Locus_6.8.10	Unknown protein;	Unknown protein;	Unknown protein;	Unknown protein;	Unknown protein;	Unknown protein;	PnFL-2;	hypothetical protein CARUB_v10020824mg;
AC.Combine.Locus_6.9.10	Unknown protein;	Unknown protein;	Unknown protein;	Unknown protein;	Unknown protein;	Unknown protein;	PnFL-2;	hypothetical protein CARUB_v10020824mg;
AC.Combine.Locus_6.10.10	tify domain;	Unknown protein;	Tify domain profile.;	Unknown protein;	Tify;	Unknown protein;	Transcription factor (Fragment);	PREDICTED: protein TIFY 10B-like;
AC.Combine.Locus_7.1.10	Unknown protein;	Unknown protein;	Unknown protein;	Unknown protein;	Unknown protein;	Unknown protein;	FYVE zinc finger containing protein;	tetratricopeptide repeat-containing family protein;
AC.Combine.Locus_7.2.10	Unknown protein;	Unknown protein;	Unknown protein;	Unknown protein;	Unknown protein;	Unknown protein;	FYVE zinc finger containing protein;	tetratricopeptide repeat-containing family protein;
AC.Combine.Locus_7.3.10	Unknown protein;	Unknown protein;	Unknown protein;	Unknown protein;	Unknown protein;	Unknown protein;	FYVE zinc finger containing protein;	tetratricopeptide repeat-containing family protein;
AC.Combine.Locus_7.4.10	Unknown protein;	Unknown protein;	Unknown protein;	Unknown protein;	Unknown protein;	Unknown protein;	FYVE zinc finger containing protein;	tetratricopeptide repeat-containing family protein;
AC.Combine.Locus_7.5.10	Unknown protein;	Unknown protein;	Unknown protein;	Unknown protein;	Unknown protein;	Unknown protein;	FYVE zinc finger containing protein;	tetratricopeptide repeat-containing family protein;
AC.Combine.Locus_7.6.10	Unknown protein;	Unknown protein;	Unknown protein;	Unknown protein;	Unknown protein;	Unknown protein;	FYVE zinc finger containing protein;	tetratricopeptide repeat-containing family protein;
AC.Combine.Locus_8.1.10	Unknown protein;	Unknown protein;	Unknown protein;	Unknown protein;	Unknown protein;	Unknown protein;	CBL-interacting serine/threonine-protein kinase, putative;	hypothetical protein POPTR_0003s18030g;
AC.Combine.Locus_8.2.10	Unknown protein;	Unknown protein;	Unknown protein;	Unknown protein;	Unknown protein;	Unknown protein;	CBL-interacting serine/threonine-protein kinase, putative;	hypothetical protein POPTR_0003s18030g;
AC.Combine.Locus_9.1.10	Mpv17 / PMP22 family;	Unknown protein;	Unknown protein;	Unknown protein;	Mpv17/PMP22;	GO:0016021;	MpV17 transgene-like;	Protein Mpv17;
AC.Combine.Locus_10.1.10	GDSL-like Lipase/Acylhydrolase;	Unknown protein;	Unknown protein;	Unknown protein;	Lipase, GDSL;	GO:0006629|GO:0016788;	Predicted protein;	PREDICTED: GDSL esterase/lipase At5g45920 isoform 2;
AC.Combine.Locus_11.1.10	Plastid and cyanobacterial ribosomal protein (PSRP-3 / Ycf65);	Unknown protein;	Unknown protein;	Unknown protein;	Ribosomal protein PSRP-3/Ycf65;	GO:0003735|GO:0005840|GO:0006412;	Predicted protein;	30S ribosomal protein 3-1;
AC.Combine.Locus_12.1.10	Chlorophyll A-B binding protein;	Unknown protein;	Unknown protein;	Unknown protein;	Chlorophyll A-B binding protein;	Unknown protein;	Unknown protein;	hypothetical protein EUTSA_v10010669mg;
AC.Combine.Locus_12.2.10	Chlorophyll A-B binding protein;	Unknown protein;	Unknown protein;	Unknown protein;	Chlorophyll A-B binding protein;	Unknown protein;	Unknown protein;	hypothetical protein EUTSA_v10010669mg;
AC.Combine.Locus_12.3.10	Unknown protein;	Unknown protein;	Unknown protein;	Unknown protein;	Unknown protein;	Unknown protein;	Chlorophyll a/b-binding protein CP29 (Precursor);	PREDICTED: chlorophyll a-b binding protein CP29.1, chloroplastic-like;
AC.Combine.Locus_12.4.10	Unknown protein;	Unknown protein;	Unknown protein;	Unknown protein;	Unknown protein;	Unknown protein;	Chlorophyll a/b-binding protein CP29 (Precursor);	PREDICTED: chlorophyll a-b binding protein CP29.1, chloroplastic-like;
AC.Combine.Locus_13.1.10	Unknown protein;	Unknown protein;	Unknown protein;	Unknown protein;	Unknown protein;	Unknown protein;	Uncharacterized protein;	Unknown protein;
AC.Combine.Locus_13.2.10	Unknown protein;	Unknown protein;	Unknown protein;	Unknown protein;	Unknown protein;	Unknown protein;	Uncharacterized protein;	Unknown protein;
AC.Combine.Locus_13.4.10	Unknown protein;	Unknown protein;	Unknown protein;	Unknown protein;	Unknown protein;	Unknown protein;	Uncharacterized protein;	Unknown protein;
AC.Combine.Locus_14.1.10	Ribosomal protein S2;	Ribosomal protein S2 signature 1.;	Unknown protein;	Unknown protein;	Ribosomal protein S2, conserved site;Ribosomal protein S2;	GO:0003735|GO:0005840|GO:0006412;GO:0003735|GO:0005622|GO:0005840|GO:0006412;	Unknown protein;	hypothetical protein EUTSA_v10022011mg;
AC.Combine.Locus_14.2.10	Ribosomal protein S2;	Ribosomal protein S2 signature 2.;	Unknown protein;	Unknown protein;	Ribosomal protein S2, conserved site;Ribosomal protein S2;	GO:0003735|GO:0005840|GO:0006412;GO:0003735|GO:0005622|GO:0005840|GO:0006412;	40S ribosomal protein SA;	PREDICTED: 40S ribosomal protein SA-like;
AC.Combine.Locus_14.3.10	Ribosomal protein S2;	Ribosomal protein S2 signature 1.;Ribosomal protein S2 signature 2.;	Unknown protein;	Unknown protein;	Ribosomal protein S2, conserved site;Ribosomal protein S2;	GO:0003735|GO:0005840|GO:0006412;GO:0003735|GO:0005622|GO:0005840|GO:0006412;	40S ribosomal protein SA;	PREDICTED: 40S ribosomal protein SA-like;
AC.Combine.Locus_14.4.10	Ribosomal protein S2;	Ribosomal protein S2 signature 2.;	Unknown protein;	Unknown protein;	Ribosomal protein S2, conserved site;Ribosomal protein S2;	GO:0003735|GO:0005840|GO:0006412;GO:0003735|GO:0005622|GO:0005840|GO:0006412;	40S ribosomal protein SA;	predicted protein;
AC.Combine.Locus_14.5.10	Ribosomal protein S2;	Ribosomal protein S2 signature 1.;Ribosomal protein S2 signature 2.;	Unknown protein;	Unknown protein;	Ribosomal protein S2, conserved site;Ribosomal protein S2;	GO:0003735|GO:0005840|GO:0006412;GO:0003735|GO:0005622|GO:0005840|GO:0006412;	40S ribosomal protein SA;	hypothetical protein AMTR_s00041p00084080;
AC.Combine.Locus_15.1.10	Unknown protein;	Unknown protein;	Unknown protein;	B-Box-type zinc finger;	Zinc finger, B-box;	GO:0005622|GO:0008270;	Salt tolerance-like protein;	hypothetical protein ARALYDRAFT_470616, partial;
AC.Combine.Locus_15.3.10	B-box zinc finger;	Unknown protein;	Zinc finger B-box type profile.;	B-Box-type zinc finger;	Zinc finger, B-box;	GO:0005622|GO:0008270;	Salt tolerance-like protein;	PREDICTED: salt tolerance protein-like;
AC.Combine.Locus_16.1.10	Unknown protein;	Unknown protein;	Unknown protein;	Unknown protein;	Unknown protein;	Unknown protein;	Plastid transcriptionally active;	Plastid transcriptionally active isoform 1;
AC.Combine.Locus_16.2.10	Unknown protein;	Unknown protein;	Unknown protein;	Unknown protein;	Unknown protein;	Unknown protein;	Plastid transcriptionally active;	Plastid transcriptionally active isoform 1;
AC.Combine.Locus_16.3.10	Unknown protein;	Unknown protein;	Unknown protein;	Unknown protein;	Unknown protein;	Unknown protein;	Plastid transcriptionally active;	Plastid transcriptionally active isoform 1;
AC.Combine.Locus_17.34.10	PLAT/LH2 domain;Lipoxygenase;	Lipoxygenases iron-binding region signature 2.;	Lipoxygenase iron-binding catalytic domain profile.;PLAT domain profile.;	Lipoxygenase homology 2 (beta barrel) domain;	Lipoxygenase, conserved site;Lipoxygenase, C-terminal;PLAT/LH2 domain;	GO:0016702|GO:0046872|GO:0055114;GO:0005515;	Lipoxygenase;	PREDICTED: probable lipoxygenase 6-like, partial;
AC.Combine.Locus_17.35.10	PLAT/LH2 domain;Lipoxygenase;	Lipoxygenases iron-binding region signature 2.;	Lipoxygenase iron-binding catalytic domain profile.;PLAT domain profile.;	Lipoxygenase homology 2 (beta barrel) domain;	Lipoxygenase, conserved site;Lipoxygenase, C-terminal;PLAT/LH2 domain;	GO:0016702|GO:0046872|GO:0055114;GO:0005515;	Lipoxygenase;	lipoxygenase;
AC.Combine.Locus_17.36.10	PLAT/LH2 domain;Lipoxygenase;	Lipoxygenases iron-binding region signature 2.;	Lipoxygenase iron-binding catalytic domain profile.;PLAT domain profile.;	Lipoxygenase homology 2 (beta barrel) domain;	Lipoxygenase, conserved site;Lipoxygenase, C-terminal;PLAT/LH2 domain;	GO:0016702|GO:0046872|GO:0055114;GO:0005515;	Lipoxygenase;	PREDICTED: probable lipoxygenase 6-like, partial;
AC.Combine.Locus_17.37.10	PLAT/LH2 domain;Lipoxygenase;	Lipoxygenases iron-binding region signature 2.;	Lipoxygenase iron-binding catalytic domain profile.;PLAT domain profile.;	Lipoxygenase homology 2 (beta barrel) domain;	Lipoxygenase, conserved site;Lipoxygenase, C-terminal;PLAT/LH2 domain;	GO:0016702|GO:0046872|GO:0055114;GO:0005515;	Lipoxygenase;	lipoxygenase;
AC.Combine.Locus_17.38.10	PLAT/LH2 domain;Lipoxygenase;	Lipoxygenases iron-binding region signature 2.;	Lipoxygenase iron-binding catalytic domain profile.;PLAT domain profile.;	Lipoxygenase homology 2 (beta barrel) domain;	Lipoxygenase, conserved site;Lipoxygenase, C-terminal;PLAT/LH2 domain;	GO:0016702|GO:0046872|GO:0055114;GO:0005515;	Lipoxygenase;	lipoxygenase;
AC.Combine.Locus_17.39.10	PLAT/LH2 domain;Lipoxygenase;	Lipoxygenases iron-binding region signature 2.;	Lipoxygenase iron-binding catalytic domain profile.;PLAT domain profile.;	Lipoxygenase homology 2 (beta barrel) domain;	Lipoxygenase, conserved site;Lipoxygenase, C-terminal;PLAT/LH2 domain;	GO:0016702|GO:0046872|GO:0055114;GO:0005515;	Lipoxygenase;	PREDICTED: probable lipoxygenase 6-like, partial;
AC.Combine.Locus_17.40.10	PLAT/LH2 domain;Lipoxygenase;	Lipoxygenases iron-binding region signature 2.;	Lipoxygenase iron-binding catalytic domain profile.;PLAT domain profile.;	Lipoxygenase homology 2 (beta barrel) domain;	Lipoxygenase, conserved site;Lipoxygenase, C-terminal;PLAT/LH2 domain;	GO:0016702|GO:0046872|GO:0055114;GO:0005515;	Lipoxygenase;	PREDICTED: probable lipoxygenase 6-like, partial;
AC.Combine.Locus_17.41.10	PLAT/LH2 domain;Lipoxygenase;	Lipoxygenases iron-binding region signature 2.;	Lipoxygenase iron-binding catalytic domain profile.;PLAT domain profile.;	Lipoxygenase homology 2 (beta barrel) domain;	Lipoxygenase, conserved site;Lipoxygenase, C-terminal;PLAT/LH2 domain;	GO:0016702|GO:0046872|GO:0055114;GO:0005515;	Lipoxygenase;	lipoxygenase;
AC.Combine.Locus_17.42.10	PLAT/LH2 domain;Lipoxygenase;	Lipoxygenases iron-binding region signature 2.;	Lipoxygenase iron-binding catalytic domain profile.;PLAT domain profile.;	Lipoxygenase homology 2 (beta barrel) domain;	Lipoxygenase, conserved site;Lipoxygenase, C-terminal;PLAT/LH2 domain;	GO:0016702|GO:0046872|GO:0055114;GO:0005515;	Lipoxygenase;	lipoxygenase;
AC.Combine.Locus_17.43.10	PLAT/LH2 domain;Lipoxygenase;	Lipoxygenases iron-binding region signature 2.;	Lipoxygenase iron-binding catalytic domain profile.;PLAT domain profile.;	Lipoxygenase homology 2 (beta barrel) domain;	Lipoxygenase, conserved site;Lipoxygenase, C-terminal;PLAT/LH2 domain;	GO:0016702|GO:0046872|GO:0055114;GO:0005515;	Lipoxygenase;	lipoxygenase;
AC.Combine.Locus_18.1.10	ENT domain;	Unknown protein;	EMSY N-terminal (ENT) domain profile.;	Unknown protein;	EMSY N-terminal;	Unknown protein;	Os08g0328300 protein;	hypothetical protein CICLE_v10020940mg;
AC.Combine.Locus_19.1.10	Tesmin/TSO1-like CXC domain, cysteine-rich domain;	Unknown protein;	CRC domain profile.;	Unknown protein;	CRC domain;	Unknown protein;	Os07g0176200 protein;	Os12g0605500;
AC.Combine.Locus_19.2.10	Tesmin/TSO1-like CXC domain, cysteine-rich domain;	Unknown protein;	CRC domain profile.;	Unknown protein;	CRC domain;	Unknown protein;	Os07g0176200 protein;	Os12g0605500;
AC.Combine.Locus_20.1.10	Glycosyl hydrolase family 3 C-terminal domain;Glycosyl hydrolase family 3 N terminal domain;Fibronectin type III-like domain;	Unknown protein;	Unknown protein;	Unknown protein;	Glycoside hydrolase family 3 C-terminal domain;Fibronectin type III-like domain;Glycoside hydrolase, family 3, N-terminal;	GO:0004553|GO:0005975;	Os02g0752200 protein;	hypothetical protein SELMODRAFT_103038;
AC.Combine.Locus_20.2.10	Glycosyl hydrolase family 3 C-terminal domain;Glycosyl hydrolase family 3 N terminal domain;Fibronectin type III-like domain;	Unknown protein;	Unknown protein;	Unknown protein;	Glycoside hydrolase family 3 C-terminal domain;Fibronectin type III-like domain;Glycoside hydrolase, family 3, N-terminal;	GO:0004553|GO:0005975;	Os02g0752200 protein;	putative beta-D-xylosidase 7;
AC.Combine.Locus_20.3.10	Glycosyl hydrolase family 3 C-terminal domain;Glycosyl hydrolase family 3 N terminal domain;Fibronectin type III-like domain;	Unknown protein;	Unknown protein;	Unknown protein;	Glycoside hydrolase family 3 C-terminal domain;Fibronectin type III-like domain;Glycoside hydrolase, family 3, N-terminal;	GO:0004553|GO:0005975;	Os02g0752200 protein;	hypothetical protein POPTR_0005s16650g, partial;
AC.Combine.Locus_21.3.10	Unknown protein;	Unknown protein;	Unknown protein;	Unknown protein;	Unknown protein;	Unknown protein;	Unknown protein;	PREDICTED: probable 26S proteasome non-ATPase regulatory subunit 3-like;
AC.Combine.Locus_22.1.10	Unknown protein;	Unknown protein;	Unknown protein;	Unknown protein;	Unknown protein;	Unknown protein;	DNA binding protein, putative;	PREDICTED: mucin-19-like;
AC.Combine.Locus_22.2.10	TFIIS helical bundle-like domain;BAH domain;	Unknown protein;	TFIIS N-terminal domain profile.;BAH domain profile.;	Domain in the N-terminus of transcription elongation factor S-II (and elsewhere);Bromo adjacent homology domain;	Transcription elongation factor, TFIIS/CRSP70, N-terminal, sub-type;Bromo adjacent homology (BAH) domain;Transcription factor IIS, N-terminal;	GO:0003682;GO:0003677|GO:0005634|GO:0006351;GO:0005634|GO:0006351;	Putative uncharacterized protein;	BAH and TFIIS domain-containing protein;
AC.Combine.Locus_22.3.10	Unknown protein;	Unknown protein;	Unknown protein;	Unknown protein;	Unknown protein;	Unknown protein;	DNA binding protein, putative;	PREDICTED: mucin-19-like;
AC.Combine.Locus_23.14.10	Sucrose-6-phosphate phosphohydrolase C-terminal;Sucrose-6F-phosphate phosphohydrolase;	Unknown protein;	Unknown protein;	Unknown protein;	Sucrose-6-phosphate phosphohydrolase C-terminal;Sucrose-phosphate synthase;	GO:0005986|GO:0050307;	Sucrose phosphate phosphatase;	PREDICTED: probable sucrose-phosphatase 3-like;
AC.Combine.Locus_23.15.10	Sucrose-6-phosphate phosphohydrolase C-terminal;Sucrose-6F-phosphate phosphohydrolase;	Unknown protein;	Unknown protein;	Unknown protein;	Sucrose-6-phosphate phosphohydrolase C-terminal;Sucrose-phosphate synthase;	GO:0005986|GO:0050307;	Predicted protein;	PREDICTED: sucrose-phosphatase 1-like;
AC.Combine.Locus_23.16.10	Unknown protein;	Unknown protein;	Unknown protein;	Unknown protein;	Unknown protein;	Unknown protein;	Sucrose phosphate phosphatase;	PREDICTED: probable sucrose-phosphatase 3-like;
AC.Combine.Locus_23.17.10	Sucrose-6-phosphate phosphohydrolase C-terminal;Sucrose-6F-phosphate phosphohydrolase;	Unknown protein;	Unknown protein;	Unknown protein;	Sucrose-6-phosphate phosphohydrolase C-terminal;Sucrose-phosphate synthase;	GO:0005986|GO:0050307;	Predicted protein;	Os02g0143100;
AC.Combine.Locus_23.18.10	Unknown protein;	Unknown protein;	Unknown protein;	Unknown protein;	Unknown protein;	Unknown protein;	Sucrose phosphate phosphatase;	PREDICTED: probable sucrose-phosphatase 3-like;
AC.Combine.Locus_23.19.10	Sucrose-6-phosphate phosphohydrolase C-terminal;Sucrose-6F-phosphate phosphohydrolase;	Unknown protein;	Unknown protein;	Unknown protein;	Sucrose-6-phosphate phosphohydrolase C-terminal;Sucrose-phosphate synthase;	GO:0005986|GO:0050307;	Sucrose phosphate phosphatase;	PREDICTED: probable sucrose-phosphatase 3-like;
AC.Combine.Locus_23.20.10	Sucrose-6-phosphate phosphohydrolase C-terminal;Sucrose-6F-phosphate phosphohydrolase;	Unknown protein;	Unknown protein;	Unknown protein;	Sucrose-6-phosphate phosphohydrolase C-terminal;Sucrose-phosphate synthase;	GO:0005986|GO:0050307;	Sucrose phosphate phosphatase;	PREDICTED: probable sucrose-phosphatase 3-like;
AC.Combine.Locus_23.21.10	Sucrose-6-phosphate phosphohydrolase C-terminal;Sucrose-6F-phosphate phosphohydrolase;	Unknown protein;	Unknown protein;	Unknown protein;	Sucrose-6-phosphate phosphohydrolase C-terminal;Sucrose-phosphate synthase;	GO:0005986|GO:0050307;	Sucrose-phosphatase;	PREDICTED: probable sucrose-phosphatase 3-like;
AC.Combine.Locus_23.22.10	Sucrose-6-phosphate phosphohydrolase C-terminal;Sucrose-6F-phosphate phosphohydrolase;	Unknown protein;	Unknown protein;	Unknown protein;	Sucrose-6-phosphate phosphohydrolase C-terminal;Sucrose-phosphate synthase;	GO:0005986|GO:0050307;	Sucrose phosphate phosphatase;	PREDICTED: probable sucrose-phosphatase 3-like;
AC.Combine.Locus_23.23.10	Sucrose-6-phosphate phosphohydrolase C-terminal;Sucrose-6F-phosphate phosphohydrolase;	Unknown protein;	Unknown protein;	Unknown protein;	Sucrose-6-phosphate phosphohydrolase C-terminal;Sucrose-phosphate synthase;	GO:0005986|GO:0050307;	Sucrose phosphate phosphatase;	PREDICTED: probable sucrose-phosphatase 3-like;
AC.Combine.Locus_24.1.10	Unknown protein;	Unknown protein;	Unknown protein;	Unknown protein;	Unknown protein;	Unknown protein;	Photosystem I reaction center subunit III, chloroplast, putative;	photosystem I reaction center subunit III;
AC.Combine.Locus_24.2.10	Unknown protein;	Unknown protein;	Unknown protein;	Unknown protein;	Unknown protein;	Unknown protein;	Photosystem I reaction center subunit III, chloroplast, putative;	photosystem I reaction center subunit III;
AC.Combine.Locus_24.3.10	Unknown protein;	Unknown protein;	Unknown protein;	Unknown protein;	Unknown protein;	Unknown protein;	Photosystem I reaction center subunit III, chloroplast, putative;	photosystem I reaction center subunit III;
AC.Combine.Locus_25.1.10	Receptor family ligand binding region;Ligand-gated ion channel;Bacterial extracellular solute-binding proteins, family 3;	Unknown protein;	Unknown protein;	Eukaryotic homologues of bacterial periplasmic substrate binding proteins.;	Ionotropic glutamate receptor;Extracellular solute-binding protein, family 3;Extracellular ligand-binding receptor;	GO:0004970|GO:0005234|GO:0016020;GO:0005215|GO:0006810;	Glutamate receptor;	PREDICTED: glutamate receptor 2.7-like isoform X1;
AC.Combine.Locus_25.2.10	Receptor family ligand binding region;Ligand-gated ion channel;Bacterial extracellular solute-binding proteins, family 3;	Unknown protein;	Unknown protein;	Eukaryotic homologues of bacterial periplasmic substrate binding proteins.;	Ionotropic glutamate receptor;Extracellular solute-binding protein, family 3;Extracellular ligand-binding receptor;	GO:0004970|GO:0005234|GO:0016020;GO:0005215|GO:0006810;	Glutamate receptor;	PREDICTED: glutamate receptor 2.7-like isoform X1;
AC.Combine.Locus_25.3.10	Receptor family ligand binding region;Ligand-gated ion channel;Bacterial extracellular solute-binding proteins, family 3;	Unknown protein;	Unknown protein;	Eukaryotic homologues of bacterial periplasmic substrate binding proteins.;	Ionotropic glutamate receptor;Extracellular solute-binding protein, family 3;Extracellular ligand-binding receptor;	GO:0004970|GO:0005234|GO:0016020;GO:0005215|GO:0006810;	Glutamate receptor;	PREDICTED: glutamate receptor 2.7-like isoform X1;
AC.Combine.Locus_26.1.10	Ribosomal protein L36e;	Ribosomal protein L36e signature.;	Unknown protein;	Unknown protein;	Ribosomal protein L36e;	GO:0003735|GO:0005622|GO:0005840|GO:0006412;	60S ribosomal protein L36;	60S ribosomal protein L36-2;
AC.Combine.Locus_27.1.10	SPX domain;Major Facilitator Superfamily;	Unknown protein;	SPX domain profile.;	Unknown protein;	Major facilitator superfamily;SPX, N-terminal;	GO:0016021|GO:0055085;	SPX domain-containing membrane protein Os04g0573000;	PREDICTED: SPX domain-containing membrane protein Os02g45520-like;
AC.Combine.Locus_27.2.10	Unknown protein;	Unknown protein;	Unknown protein;	Unknown protein;	Unknown protein;	Unknown protein;	Predicted protein (Fragment);	uncharacterized protein LOC100193704;
AC.Combine.Locus_28.1.10	Protein kinase domain;EF-hand domain pair;	EF-hand calcium-binding domain.;Protein kinases ATP-binding region signature.;Serine/Threonine protein kinases active-site signature.;	EF-hand calcium-binding domain profile.;Protein kinase domain profile.;	EF-hand, calcium binding motif;Serine/Threonine protein kinases, catalytic domain;	EF-hand domain;Protein kinase domain;Protein kinase, ATP binding site;EF-Hand 1, calcium-binding site;Serine/threonine- /dual specificity protein kinase, catalytic domain;Serine/threonine-protein kinase, active site;EF-hand domain pair;	GO:0005524;GO:0005509;GO:0004672|GO:0005524|GO:0006468;GO:0004674|GO:0006468;	Calcium dependent protein kinase 6;	PREDICTED: calcium-dependent protein kinase isoform 1-like;
AC.Combine.Locus_28.2.10	Protein kinase domain;EF-hand domain pair;	EF-hand calcium-binding domain.;Protein kinases ATP-binding region signature.;Serine/Threonine protein kinases active-site signature.;	EF-hand calcium-binding domain profile.;Protein kinase domain profile.;	EF-hand, calcium binding motif;Serine/Threonine protein kinases, catalytic domain;	EF-hand domain;Protein kinase domain;Protein kinase, ATP binding site;EF-Hand 1, calcium-binding site;Serine/threonine- /dual specificity protein kinase, catalytic domain;Serine/threonine-protein kinase, active site;EF-hand domain pair;	GO:0005524;GO:0005509;GO:0004672|GO:0005524|GO:0006468;GO:0004674|GO:0006468;	Calcium dependent protein kinase 6;	Os02g0685900;
AC.Combine.Locus_29.1.10	Leucine Rich Repeat;Di-glucose binding within endoplasmic reticulum;Leucine Rich repeats (2 copies);Leucine rich repeat;	Unknown protein;	Unknown protein;	Unknown protein;	Leucine-rich repeat;Leucine rich repeat 4;Malectin;	GO:0005515;	BED finger-nbs resistance protein;	hypothetical protein CICLE_v10014129mg;
AC.Combine.Locus_29.2.10	Leucine Rich Repeat;Di-glucose binding within endoplasmic reticulum;Leucine rich repeat;	Unknown protein;	Unknown protein;	Unknown protein;	Leucine-rich repeat;Malectin;	GO:0005515;	BED finger-nbs resistance protein;	Leucine-rich repeat transmembrane protein kinase;
AC.Combine.Locus_29.3.10	Unknown protein;	Unknown protein;	Unknown protein;	Unknown protein;	Unknown protein;	Unknown protein;	Unknown protein;	PREDICTED: probable LRR receptor-like serine/threonine-protein kinase At1g07650-like isoform X3;
AC.Combine.Locus_29.4.10	Leucine Rich Repeat;Di-glucose binding within endoplasmic reticulum;Leucine rich repeat;	Unknown protein;	Unknown protein;	Unknown protein;	Leucine-rich repeat;Malectin;	GO:0005515;	Leucine-rich repeat family protein /protein kinase family protein-like;	Os04g0616700;
AC.Combine.Locus_29.5.10	Unknown protein;	Unknown protein;	Unknown protein;	Unknown protein;	Unknown protein;	Unknown protein;	Unknown protein;	PREDICTED: probable LRR receptor-like serine/threonine-protein kinase At1g07650-like isoform X3;
AC.Combine.Locus_30.1.10	Nucleotide-diphospho-sugar transferase;	Unknown protein;	Unknown protein;	Unknown protein;	Nucleotide-diphospho-sugar transferase;	Unknown protein;	Unknown protein;	hypothetical protein COCSUDRAFT_34634;
AC.Combine.Locus_30.2.10	Nucleotide-diphospho-sugar transferase;	Unknown protein;	Unknown protein;	Unknown protein;	Nucleotide-diphospho-sugar transferase;	Unknown protein;	Predicted protein (Fragment);	hypothetical protein AMTR_s00077p00159550;
AC.Combine.Locus_30.3.10	Nucleotide-diphospho-sugar transferase;	Unknown protein;	Unknown protein;	Unknown protein;	Nucleotide-diphospho-sugar transferase;	Unknown protein;	Putative uncharacterized protein;	hypothetical protein AMTR_s00077p00159550;
AC.Combine.Locus_32.1.10	Unknown protein;	Unknown protein;	Unknown protein;	Unknown protein;	Unknown protein;	Unknown protein;	Protein TRIGALACTOSYLDIACYLGLYCEROL 2, chloroplastic;	PREDICTED: protein TRIGALACTOSYLDIACYLGLYCEROL 2, chloroplastic-like;
AC.Combine.Locus_32.2.10	Unknown protein;	Unknown protein;	Unknown protein;	Unknown protein;	Unknown protein;	Unknown protein;	Protein TRIGALACTOSYLDIACYLGLYCEROL 2, chloroplastic;	PREDICTED: protein TRIGALACTOSYLDIACYLGLYCEROL 2, chloroplastic-like;
AC.Combine.Locus_33.1.10	Thioredoxin;	Unknown protein;	Thioredoxin domain profile.;	Unknown protein;	Thioredoxin domain;Thioredoxin-like fold;	GO:0045454;	Thioredoxin-like protein;	PREDICTED: thioredoxin-like 3-1, chloroplastic-like;
AC.Combine.Locus_33.2.10	Thioredoxin;	Unknown protein;	Unknown protein;	Unknown protein;	Thioredoxin domain;	GO:0045454;	Thioredoxin-like protein;	Thioredoxin-like protein;
AC.Combine.Locus_35.1.10	Unknown protein;	Unknown protein;	Unknown protein;	Unknown protein;	Unknown protein;	Unknown protein;	Elongation factor 1-alpha;	PREDICTED: elongation factor 1-alpha-like;
AC.Combine.Locus_35.2.10	Unknown protein;	Unknown protein;	Unknown protein;	Unknown protein;	Unknown protein;	Unknown protein;	Elongation factor 1-alpha;	PREDICTED: elongation factor 1-alpha-like;
AC.Combine.Locus_35.3.10	Elongation factor Tu C-terminal domain;Elongation factor Tu domain 2;Elongation factor Tu GTP binding domain;	GTP-binding elongation factors signature.;	Unknown protein;	Unknown protein;	Elongation factor, GTP-binding domain;Translation elongation factor EFTu/EF1A, C-terminal;Translation elongation factor EFTu/EF1A, domain 2;	GO:0003924|GO:0005525;GO:0005525;	Elongation factor 1-alpha;	PREDICTED: elongation factor 1-alpha-like;
AC.Combine.Locus_35.4.10	Elongation factor Tu C-terminal domain;Elongation factor Tu domain 2;Elongation factor Tu GTP binding domain;	GTP-binding elongation factors signature.;	Unknown protein;	Unknown protein;	Elongation factor, GTP-binding domain;Translation elongation factor EFTu/EF1A, C-terminal;Translation elongation factor EFTu/EF1A, domain 2;	GO:0003924|GO:0005525;GO:0005525;	Elongation factor 1-alpha;	PREDICTED: elongation factor 1-alpha-like;
AC.Combine.Locus_35.5.10	Unknown protein;	Unknown protein;	Unknown protein;	Unknown protein;	Unknown protein;	Unknown protein;	Elongation factor 1-alpha;	PREDICTED: elongation factor 1-alpha-like;
AC.Combine.Locus_35.6.10	Elongation factor Tu C-terminal domain;Elongation factor Tu domain 2;Elongation factor Tu GTP binding domain;	GTP-binding elongation factors signature.;	Unknown protein;	Unknown protein;	Elongation factor, GTP-binding domain;Translation elongation factor EFTu/EF1A, C-terminal;Translation elongation factor EFTu/EF1A, domain 2;	GO:0003924|GO:0005525;GO:0005525;	Elongation factor 1-alpha;	PREDICTED: elongation factor 1-alpha-like;
AC.Combine.Locus_35.7.10	Elongation factor Tu C-terminal domain;Elongation factor Tu domain 2;Elongation factor Tu GTP binding domain;	GTP-binding elongation factors signature.;	Unknown protein;	Unknown protein;	Elongation factor, GTP-binding domain;Translation elongation factor EFTu/EF1A, C-terminal;Translation elongation factor EFTu/EF1A, domain 2;	GO:0003924|GO:0005525;GO:0005525;	Elongation factor 1-alpha;	PREDICTED: elongation factor 1-alpha-like;
AC.Combine.Locus_35.8.10	Unknown protein;	Unknown protein;	Unknown protein;	Unknown protein;	Unknown protein;	Unknown protein;	Elongation factor 1-alpha;	PREDICTED: elongation factor 1-alpha-like;
AC.Combine.Locus_36.2.10	HPC2 and ubinuclein domain;	Unknown protein;	Unknown protein;	Unknown protein;	Hpc2-related domain;	Unknown protein;	Uncharacterized protein;	hypothetical protein CICLE_v10000343mg;
AC.Combine.Locus_36.3.10	HPC2 and ubinuclein domain;	Unknown protein;	Unknown protein;	Unknown protein;	Hpc2-related domain;	Unknown protein;	Uncharacterized protein;	hypothetical protein CICLE_v10000343mg;
AC.Combine.Locus_37.1.10	Unknown protein;	Unknown protein;	Unknown protein;	Unknown protein;	Unknown protein;	Unknown protein;	NADPH--cytochrome P450 reductase;	NADPH--cytochrome P450 reductase 1;
AC.Combine.Locus_37.2.10	Unknown protein;	Unknown protein;	Unknown protein;	Unknown protein;	Unknown protein;	Unknown protein;	NADPH--cytochrome P450 reductase;	NADPH--cytochrome P450 reductase 1;
AC.Combine.Locus_38.2.10	Unknown protein;	Unknown protein;	Unknown protein;	Unknown protein;	Unknown protein;	Unknown protein;	Intracellular chloride channel-like protein;	Glutathione S-transferase family protein;
AC.Combine.Locus_38.3.10	Unknown protein;	Unknown protein;	Unknown protein;	Unknown protein;	Unknown protein;	Unknown protein;	Intracellular chloride channel-like protein;	Glutathione S-transferase family protein;
AC.Combine.Locus_38.4.10	Glutathione S-transferase, N-terminal domain;Glutathione S-transferase, C-terminal domain;	Unknown protein;	Soluble glutathione S-transferase C-terminal domain profile.;	Unknown protein;	Glutathione S-transferase, N-terminal;Glutathione S-transferase, C-terminal-like;	GO:0005515;	Intracellular chloride channel-like protein;	Glutathione S-transferase family protein;
AC.Combine.Locus_38.5.10	Unknown protein;	Unknown protein;	Unknown protein;	Unknown protein;	Unknown protein;	Unknown protein;	Intracellular chloride channel-like protein;	Glutathione S-transferase family protein;
AC.Combine.Locus_38.6.10	Unknown protein;	Unknown protein;	Unknown protein;	Unknown protein;	Unknown protein;	Unknown protein;	Intracellular chloride channel-like protein;	Glutathione S-transferase family protein;
AC.Combine.Locus_38.7.10	Unknown protein;	Unknown protein;	Unknown protein;	Unknown protein;	Unknown protein;	Unknown protein;	Intracellular chloride channel-like protein;	Glutathione S-transferase family protein;
AC.Combine.Locus_38.8.10	Unknown protein;	Unknown protein;	Unknown protein;	Unknown protein;	Unknown protein;	Unknown protein;	Intracellular chloride channel-like protein;	Glutathione S-transferase family protein;
AC.Combine.Locus_38.9.10	Glutathione S-transferase, C-terminal domain;	Unknown protein;	Soluble glutathione S-transferase C-terminal domain profile.;	Unknown protein;	Glutathione S-transferase, C-terminal-like;	Unknown protein;	Predicted protein;	hypothetical protein AMTR_s00085p00028580;
AC.Combine.Locus_38.10.10	Glutathione S-transferase, N-terminal domain;Glutathione S-transferase, C-terminal domain;	Unknown protein;	Soluble glutathione S-transferase C-terminal domain profile.;	Unknown protein;	Glutathione S-transferase, N-terminal;Glutathione S-transferase, C-terminal-like;	GO:0005515;	Intracellular chloride channel-like protein;	Glutathione S-transferase family protein;
AC.Combine.Locus_38.11.10	Unknown protein;	Unknown protein;	Unknown protein;	Unknown protein;	Unknown protein;	Unknown protein;	Intracellular chloride channel-like protein;	Glutathione S-transferase family protein;
AC.Combine.Locus_39.1.10	HEAT repeats;Domain of unknown function (DUF3554);HEAT repeat;	Unknown protein;	HEAT repeat profile.;	Unknown protein;	HEAT, type 2;Domain of unknown function DUF3554;HEAT;	GO:0005515;	Putative translational activator;	hypothetical protein SELMODRAFT_230367;
AC.Combine.Locus_39.2.10	HEAT-like repeat;HEAT repeats;CLASP N terminal;Domain of unknown function (DUF3554);HEAT repeat;	Unknown protein;	HEAT repeat profile.;	Unknown protein;	HEAT, type 2;Domain of unknown function DUF3554;CLASP N-terminal domain;HEAT;	GO:0005515;	HEAT repeat, putative;	Translational activator GCN1, putative;
AC.Combine.Locus_39.3.10	HEAT-like repeat;CLASP N terminal;	Unknown protein;	HEAT repeat profile.;	Unknown protein;	HEAT, type 2;CLASP N-terminal domain;	Unknown protein;	Predicted protein;	Os03g0721200, partial;
AC.Combine.Locus_39.4.10	Unknown protein;	Unknown protein;	Unknown protein;	Unknown protein;	Unknown protein;	Unknown protein;	HEAT repeat, putative;	Translational activator GCN1, putative;
AC.Combine.Locus_39.5.10	Unknown protein;	Unknown protein;	Unknown protein;	Unknown protein;	Unknown protein;	Unknown protein;	Unknown protein;	Unknown protein;
AC.Combine.Locus_39.6.10	HEAT-like repeat;CLASP N terminal;HEAT repeat;	Unknown protein;	HEAT repeat profile.;	Unknown protein;	HEAT, type 2;CLASP N-terminal domain;HEAT;	GO:0005515;	Translational activator GCN1, putative;	Os03g0721200, partial;
AC.Combine.Locus_39.7.10	HEAT repeats;Domain of unknown function (DUF3554);HEAT repeat;	Unknown protein;	HEAT repeat profile.;	Unknown protein;	HEAT, type 2;Domain of unknown function DUF3554;HEAT;	GO:0005515;	HEAT repeat, putative;	PREDICTED: translational activator GCN1 isoform 2;
AC.Combine.Locus_39.8.10	Unknown protein;	Unknown protein;	Unknown protein;	Unknown protein;	Unknown protein;	Unknown protein;	HEAT repeat, putative;	Translational activator GCN1, putative;
AC.Combine.Locus_40.1.10	Photosystem II reaction centre X protein (PsbX);	Unknown protein;	Unknown protein;	Unknown protein;	Photosystem II PsbX;	GO:0009523|GO:0015979|GO:0016020;	Putative uncharacterized protein;	photosystem II PsbX protein, chloroplast precursor;
AC.Combine.Locus_42.1.10	HPP family;	Unknown protein;	Unknown protein;	Unknown protein;	HPP;	Unknown protein;	Unknown protein;	predicted protein, partial;
AC.Combine.Locus_42.2.10	Unknown protein;	Unknown protein;	Unknown protein;	Unknown protein;	Unknown protein;	Unknown protein;	Predicted protein;	HPP domain containing protein;
AC.Combine.Locus_42.3.10	Unknown protein;	Unknown protein;	Unknown protein;	Unknown protein;	Unknown protein;	Unknown protein;	Predicted protein;	HPP domain containing protein;
AC.Combine.Locus_42.4.10	Unknown protein;	Unknown protein;	Unknown protein;	Unknown protein;	Unknown protein;	Unknown protein;	Predicted protein;	hypothetical protein SORBIDRAFT_01g011780;
AC.Combine.Locus_42.5.10	Unknown protein;	Unknown protein;	Unknown protein;	Unknown protein;	Unknown protein;	Unknown protein;	Predicted protein;	hypothetical protein SORBIDRAFT_01g011780;
AC.Combine.Locus_43.1.10	Unknown protein;	Unknown protein;	Unknown protein;	Unknown protein;	Unknown protein;	Unknown protein;	Os01g0121200 protein;	RING/FYVE/PHD zinc finger superfamily protein isoform 1;
AC.Combine.Locus_43.2.10	Unknown protein;	Unknown protein;	Unknown protein;	Unknown protein;	Unknown protein;	Unknown protein;	Os01g0121200 protein;	RING/FYVE/PHD zinc finger superfamily protein isoform 1;
AC.Combine.Locus_43.3.10	Protein of unknown function (DUF3675);RING-variant domain;	Unknown protein;	Zinc finger RING-CH-type profile.;	The RING-variant domain is a C4HC3 zinc-finger like motif found in a number of cellular and viral proteins. Some of these proteins have been shown both in vivo and in vitro to have ubiquitin E3 ligase activity.;	Zinc finger, RING-CH-type;Protein of unknown function DUF3675;	GO:0008270;	Os01g0121200 protein;	RING/FYVE/PHD zinc finger superfamily protein isoform 1;
AC.Combine.Locus_43.4.10	Unknown protein;	Unknown protein;	Unknown protein;	Unknown protein;	Unknown protein;	Unknown protein;	Os01g0121200 protein;	RING/FYVE/PHD zinc finger superfamily protein isoform 1;
AC.Combine.Locus_43.5.10	Unknown protein;	Unknown protein;	Unknown protein;	Unknown protein;	Unknown protein;	Unknown protein;	Os01g0121200 protein;	RING/FYVE/PHD zinc finger superfamily protein isoform 1;
AC.Combine.Locus_44.1.10	Wings apart-like protein regulation of heterochromatin;	Unknown protein;	Unknown protein;	Unknown protein;	Wings apart-like protein;	Unknown protein;	Predicted protein;	WAPL (Wings apart-like protein regulation of heterochromatin) protein;
AC.Combine.Locus_44.2.10	Wings apart-like protein regulation of heterochromatin;	Unknown protein;	Unknown protein;	Unknown protein;	Wings apart-like protein;	Unknown protein;	Uncharacterized protein;	predicted protein;
AC.Combine.Locus_44.4.10	Unknown protein;	Unknown protein;	Unknown protein;	Unknown protein;	Unknown protein;	Unknown protein;	Predicted protein;	WAPL (Wings apart-like protein regulation of heterochromatin) protein;
AC.Combine.Locus_44.5.10	Unknown protein;	Unknown protein;	Unknown protein;	Unknown protein;	Unknown protein;	Unknown protein;	Predicted protein;	WAPL (Wings apart-like protein regulation of heterochromatin) protein;
AC.Combine.Locus_44.6.10	Unknown protein;	Unknown protein;	Unknown protein;	Unknown protein;	Unknown protein;	Unknown protein;	Predicted protein;	WAPL (Wings apart-like protein regulation of heterochromatin) protein;
AC.Combine.Locus_44.7.10	Wings apart-like protein regulation of heterochromatin;	Unknown protein;	Unknown protein;	Unknown protein;	Wings apart-like protein;	Unknown protein;	Putative uncharacterized protein;	hypothetical protein CARUB_v10019799mg;
AC.Combine.Locus_44.8.10	Unknown protein;	Unknown protein;	Unknown protein;	Unknown protein;	Unknown protein;	Unknown protein;	Predicted protein;	WAPL (Wings apart-like protein regulation of heterochromatin) protein;
AC.Combine.Locus_45.1.10	Domain of unknown function (DUF1903);	Unknown protein;	Unknown protein;	Unknown protein;	Domain of unknown function DUF1903;	Unknown protein;	Unknown protein;	Cox19 family protein;
AC.Combine.Locus_46.1.10	Unknown protein;	Unknown protein;	Unknown protein;	Unknown protein;	Unknown protein;	Unknown protein;	Unknown protein;	Branchless trichome;
AC.Combine.Locus_46.2.10	Unknown protein;	Unknown protein;	Unknown protein;	Unknown protein;	Unknown protein;	Unknown protein;	Unknown protein;	hypothetical protein EUTSA_v10023631mg;
AC.Combine.Locus_48.8.10	Unknown protein;	Unknown protein;	Unknown protein;	Unknown protein;	Unknown protein;	Unknown protein;	Unknown protein;	hypothetical protein SORBIDRAFT_09g027940;
AC.Combine.Locus_48.10.10	Unknown protein;	Unknown protein;	Unknown protein;	Unknown protein;	Unknown protein;	Unknown protein;	Unknown protein;	hypothetical protein SORBIDRAFT_09g027940;
AC.Combine.Locus_48.11.10	Unknown protein;	Unknown protein;	Unknown protein;	Unknown protein;	Unknown protein;	Unknown protein;	Uncharacterized protein;	hypothetical protein SORBIDRAFT_09g027940;
AC.Combine.Locus_48.12.10	Unknown protein;	Unknown protein;	Unknown protein;	Unknown protein;	Unknown protein;	Unknown protein;	Uncharacterized protein;	hypothetical protein SORBIDRAFT_09g027940;
AC.Combine.Locus_48.13.10	Unknown protein;	Unknown protein;	Unknown protein;	Unknown protein;	Unknown protein;	Unknown protein;	Uncharacterized protein;	hypothetical protein SORBIDRAFT_09g027940;
AC.Combine.Locus_48.14.10	Unknown protein;	Unknown protein;	Unknown protein;	Unknown protein;	Unknown protein;	Unknown protein;	Uncharacterized protein;	hypothetical protein SORBIDRAFT_09g027940;
AC.Combine.Locus_48.16.10	Unknown protein;	Unknown protein;	Unknown protein;	Unknown protein;	Unknown protein;	Unknown protein;	Uncharacterized protein;	hypothetical protein SORBIDRAFT_09g027940;
AC.Combine.Locus_48.17.10	Unknown protein;	Unknown protein;	Unknown protein;	Unknown protein;	Unknown protein;	Unknown protein;	Uncharacterized protein;	hypothetical protein SORBIDRAFT_09g027940;
AC.Combine.Locus_49.1.10	Unknown protein;	Unknown protein;	Unknown protein;	Unknown protein;	Unknown protein;	Unknown protein;	Predicted protein (Fragment);	hypothetical protein POPTR_0014s18540g;
AC.Combine.Locus_49.4.10	Protein of unknown function (DUF3741);Domain of unknown function (DUF4378);	Unknown protein;	Unknown protein;	Unknown protein;	Domain of unknown function DUF4378;Protein of unknown function DUF3741;	Unknown protein;	Predicted protein (Fragment);	hypothetical protein POPTR_0014s18540g;
AC.Combine.Locus_49.5.10	Unknown protein;	Unknown protein;	Unknown protein;	Unknown protein;	Unknown protein;	Unknown protein;	Predicted protein (Fragment);	hypothetical protein POPTR_0014s18540g;
AC.Combine.Locus_49.6.10	Unknown protein;	Unknown protein;	Unknown protein;	Unknown protein;	Unknown protein;	Unknown protein;	Predicted protein (Fragment);	hypothetical protein POPTR_0014s18540g;
AC.Combine.Locus_49.7.10	Unknown protein;	Unknown protein;	Unknown protein;	Unknown protein;	Unknown protein;	Unknown protein;	Predicted protein (Fragment);	hypothetical protein POPTR_0014s18540g;
AC.Combine.Locus_50.1.10	Cellulose synthase;Zinc-binding RING-finger;	Unknown protein;	Unknown protein;	Unknown protein;	Cellulose synthase, RING-type zinc finger;Cellulose synthase;	GO:0016020|GO:0016760|GO:0030244;	Cellulose synthase;	cellulose synthase 10, glycosyltransferase family 2;
AC.Combine.Locus_51.1.10	Protein kinase domain;Ethylene-responsive protein kinase Le-CTR1;	Protein kinases ATP-binding region signature.;Serine/Threonine protein kinases active-site signature.;	Protein kinase domain profile.;	Serine/Threonine protein kinases, catalytic domain;	Protein kinase domain;Protein kinase, ATP binding site;Serine/threonine- /dual specificity protein kinase, catalytic domain;Serine/threonine-protein kinase, active site;	GO:0005524;GO:0004672|GO:0005524|GO:0006468;GO:0004674|GO:0006468;	Kinase family protein;	Map3k delta-1 protein kinase isoform 4;
AC.Combine.Locus_51.2.10	Unknown protein;	Unknown protein;	Unknown protein;	Unknown protein;	Unknown protein;	Unknown protein;	Predicted protein;	kinase family protein;
AC.Combine.Locus_51.3.10	Ethylene-responsive protein kinase Le-CTR1;Protein tyrosine kinase;	Protein kinases ATP-binding region signature.;Serine/Threonine protein kinases active-site signature.;	Protein kinase domain profile.;	Serine/Threonine protein kinases, catalytic domain;	Protein kinase domain;Protein kinase, ATP binding site;Serine-threonine/tyrosine-protein kinase catalytic domain;Serine/threonine- /dual specificity protein kinase, catalytic domain;Serine/threonine-protein kinase, active site;	GO:0004672|GO:0006468;GO:0005524;GO:0004672|GO:0005524|GO:0006468;GO:0004674|GO:0006468;	Kinase family protein;	Kinase superfamily protein, putative isoform 2;
AC.Combine.Locus_51.4.10	Unknown protein;	Unknown protein;	Unknown protein;	Unknown protein;	Unknown protein;	Unknown protein;	Predicted protein;	kinase family protein;
AC.Combine.Locus_52.1.10	Ubiquitin carboxyl-terminal hydrolase;	Ubiquitin carboxyl-terminal hydrolases family 2 signature 1.;	Ubiquitin carboxyl-terminal hydrolases family 2 profile.;	Unknown protein;	Peptidase C19, ubiquitin carboxyl-terminal hydrolase, conserved site;Ubiquitin carboxyl-terminal hydrolase-like domain;Peptidase C19, ubiquitin carboxyl-terminal hydrolase;	GO:0006511;	Uncharacterized protein;	Os03g0192800;
AC.Combine.Locus_52.2.10	Ubiquitin family;Ubiquitin carboxyl-terminal hydrolase;	Ubiquitin carboxyl-terminal hydrolases family 2 signature 1.;Ubiquitin carboxyl-terminal hydrolases family 2 signature 2.;	Ubiquitin domain profile.;Ubiquitin carboxyl-terminal hydrolases family 2 profile.;DUSP domain profile.;	Domain in ubiquitin-specific proteases.;	Ubiquitin domain;Peptidase C19, ubiquitin-specific peptidase, DUSP domain;Peptidase C19, ubiquitin carboxyl-terminal hydrolase, conserved site;Ubiquitin carboxyl-terminal hydrolase-like domain;Peptidase C19, ubiquitin carboxyl-terminal hydrolase;	GO:0004843;GO:0005515;GO:0006511;	Ubiquitin carboxyl-terminal hydrolase;	ubiquitin-specific protease 26;
AC.Combine.Locus_53.1.10	Unknown protein;	Unknown protein;	Unknown protein;	Unknown protein;	Unknown protein;	Unknown protein;	Phospho-2-dehydro-3-deoxyheptonate aldolase 1, chloroplastic;	PREDICTED: phospho-2-dehydro-3-deoxyheptonate aldolase 2, chloroplastic-like;
AC.Combine.Locus_53.2.10	Unknown protein;	Unknown protein;	Unknown protein;	Unknown protein;	Unknown protein;	Unknown protein;	Phospho-2-dehydro-3-deoxyheptonate aldolase 1, chloroplastic;	PREDICTED: phospho-2-dehydro-3-deoxyheptonate aldolase 2, chloroplastic-like;
AC.Combine.Locus_54.1.10	Cellulose synthase;Zinc-binding RING-finger;	Unknown protein;	Zinc finger RING-type profile.;	Unknown protein;	Cellulose synthase, RING-type zinc finger;Zinc finger, RING-type;Cellulose synthase;	GO:0005515|GO:0008270;GO:0016020|GO:0016760|GO:0030244;	Cellulose synthase;	PREDICTED: probable cellulose synthase A catalytic subunit 1 [UDP-forming]-like;
AC.Combine.Locus_55.1.10	Sec23/Sec24 trunk domain;Gelsolin repeat;Sec23/Sec24 beta-sandwich domain;Sec23/Sec24 helical domain;Sec23/Sec24 zinc finger;	Unknown protein;	Unknown protein;	Unknown protein;	Sec23/Sec24, trunk domain;Zinc finger, Sec23/Sec24-type;Sec23/Sec24, helical domain;Gelsolin domain;Sec23/Sec24 beta-sandwich;	GO:0006886|GO:0006888|GO:0030127;GO:0006886|GO:0006888|GO:0008270|GO:0030127;	Uncharacterized protein;	PREDICTED: protein transport protein Sec24-like CEF-like;
AC.Combine.Locus_55.2.10	Sec23/Sec24 trunk domain;Gelsolin repeat;Sec23/Sec24 beta-sandwich domain;Sec23/Sec24 helical domain;Sec23/Sec24 zinc finger;	Unknown protein;	Unknown protein;	Unknown protein;	Sec23/Sec24, trunk domain;Zinc finger, Sec23/Sec24-type;Sec23/Sec24, helical domain;Gelsolin domain;Sec23/Sec24 beta-sandwich;	GO:0006886|GO:0006888|GO:0030127;GO:0006886|GO:0006888|GO:0008270|GO:0030127;	Uncharacterized protein;	PREDICTED: protein transport protein Sec24-like CEF-like;
AC.Combine.Locus_55.3.10	Sec23/Sec24 trunk domain;Gelsolin repeat;Sec23/Sec24 beta-sandwich domain;Sec23/Sec24 helical domain;Sec23/Sec24 zinc finger;	Unknown protein;	Unknown protein;	Unknown protein;	Sec23/Sec24, trunk domain;Zinc finger, Sec23/Sec24-type;Sec23/Sec24, helical domain;Gelsolin domain;Sec23/Sec24 beta-sandwich;	GO:0006886|GO:0006888|GO:0030127;GO:0006886|GO:0006888|GO:0008270|GO:0030127;	Uncharacterized protein;	PREDICTED: protein transport protein Sec24-like CEF-like;
AC.Combine.Locus_56.1.10	Bromodomain;	Bromodomain signature.;	Bromodomain profile.;	bromo domain;	Bromodomain;Bromodomain, conserved site;	GO:0005515;	Unknown protein;	Unknown protein;
AC.Combine.Locus_56.2.10	Bromodomain;	Unknown protein;	Bromodomain profile.;	Unknown protein;	Bromodomain;	GO:0005515;	Unknown protein;	Unknown protein;
AC.Combine.Locus_57.2.10	Glyceraldehyde 3-phosphate dehydrogenase, C-terminal domain;Glyceraldehyde 3-phosphate dehydrogenase, NAD binding domain;	Glyceraldehyde 3-phosphate dehydrogenase active site.;	Unknown protein;	Glyceraldehyde 3-phosphate dehydrogenase, NAD binding domain;	Glyceraldehyde 3-phosphate dehydrogenase, catalytic domain;Glyceraldehyde 3-phosphate dehydrogenase, NAD(P) binding domain;Glyceraldehyde 3-phosphate dehydrogenase, active site;	GO:0016620|GO:0055114;	Glyceraldehyde 3-phosphate dehydrogenase;	glyceraldehyde 3-phosphate dehydrogenase, putative;
AC.Combine.Locus_57.3.10	Glyceraldehyde 3-phosphate dehydrogenase, C-terminal domain;Glyceraldehyde 3-phosphate dehydrogenase, NAD binding domain;	Glyceraldehyde 3-phosphate dehydrogenase active site.;	Unknown protein;	Glyceraldehyde 3-phosphate dehydrogenase, NAD binding domain;	Glyceraldehyde 3-phosphate dehydrogenase, catalytic domain;Glyceraldehyde 3-phosphate dehydrogenase, NAD(P) binding domain;Glyceraldehyde 3-phosphate dehydrogenase, active site;	GO:0016620|GO:0055114;	Glyceraldehyde-3-phosphate dehydrogenase C2;	predicted protein;
AC.Combine.Locus_57.5.10	Unknown protein;	Unknown protein;	Unknown protein;	Unknown protein;	Unknown protein;	Unknown protein;	Glyceraldehyde 3-phosphate dehydrogenase;	glyceraldehyde 3-phosphate dehydrogenase, putative;
AC.Combine.Locus_57.6.10	Unknown protein;	Unknown protein;	Unknown protein;	Unknown protein;	Unknown protein;	Unknown protein;	Glyceraldehyde 3-phosphate dehydrogenase;	glyceraldehyde 3-phosphate dehydrogenase, putative;
AC.Combine.Locus_59.1.10	NB-ARC domain;	Unknown protein;	Unknown protein;	ATPases associated with a variety of cellular activities;	AAA+ ATPase domain;NB-ARC;	GO:0043531;GO:0000166|GO:0017111;	Os08g0499100 protein;	hypothetical protein CICLE_v10007343mg;
AC.Combine.Locus_60.1.10	Aminotransferase class-V;	Aminotransferases class-V pyridoxal-phosphate attachment site.;	Unknown protein;	Unknown protein;	Aminotransferase, class V/Cysteine desulfurase;Aminotransferase class-V pyridoxal-phosphate binding site;	GO:0008152;	Predicted protein;	Nitrogen fixation S (NIFS)-like 1;
AC.Combine.Locus_61.3.10	Unknown protein;	Unknown protein;	Unknown protein;	Unknown protein;	Unknown protein;	Unknown protein;	Aspartic proteinase nepenthesin-1;	PREDICTED: protein ASPARTIC PROTEASE IN GUARD CELL 2-like, partial;
AC.Combine.Locus_61.4.10	Unknown protein;	Unknown protein;	Unknown protein;	Unknown protein;	Unknown protein;	Unknown protein;	Aspartic proteinase nepenthesin-1;	PREDICTED: protein ASPARTIC PROTEASE IN GUARD CELL 2-like, partial;
AC.Combine.Locus_61.5.10	Unknown protein;	Unknown protein;	Unknown protein;	Unknown protein;	Unknown protein;	Unknown protein;	Aspartic proteinase nepenthesin-1;	PREDICTED: protein ASPARTIC PROTEASE IN GUARD CELL 2-like, partial;
AC.Combine.Locus_62.1.10	Unknown protein;	Unknown protein;	Unknown protein;	Unknown protein;	Unknown protein;	Unknown protein;	Uncharacterized protein;	Os03g0187500, partial;
AC.Combine.Locus_62.2.10	Unknown protein;	Unknown protein;	Unknown protein;	Unknown protein;	Unknown protein;	Unknown protein;	Uncharacterized protein;	Os03g0187500, partial;
AC.Combine.Locus_62.3.10	Unknown protein;	Unknown protein;	Unknown protein;	Unknown protein;	Unknown protein;	Unknown protein;	Transport inhibitor response 1;	hypothetical protein EUTSA_v10007195mg;
AC.Combine.Locus_62.4.10	Unknown protein;	Unknown protein;	Unknown protein;	Unknown protein;	Unknown protein;	Unknown protein;	Transport inhibitor response 1;	hypothetical protein EUTSA_v10007195mg;
AC.Combine.Locus_63.1.10	Histidine kinase-, DNA gyrase B-, and HSP90-like ATPase;His Kinase A (phospho-acceptor) domain;PAS fold;	Unknown protein;	Histidine kinase domain profile.;PAC domain profile.;PAS repeat profile.;	Histidine kinase-like ATPases;His Kinase A (phosphoacceptor) domain;	PAS-associated, C-terminal;Signal transduction histidine kinase, core;PAS domain;Signal transduction histidine kinase EnvZ-like, dimerisation/phosphoacceptor domain;Histidine kinase-like ATPase, ATP-binding domain;PAS fold;	GO:0005524;GO:0004871|GO:0007165;GO:0006355;GO:0000155|GO:0000160;GO:0000155|GO:0007165|GO:0016020;	Putative phytochrome A (Fragment);	hypothetical protein AMTR_s00047p00076760;
AC.Combine.Locus_63.2.10	Unknown protein;	Unknown protein;	Unknown protein;	Unknown protein;	Unknown protein;	Unknown protein;	Phytochrome;	PREDICTED: phytochrome C-like;
AC.Combine.Locus_63.3.10	Histidine kinase-, DNA gyrase B-, and HSP90-like ATPase;	Unknown protein;	Histidine kinase domain profile.;	Histidine kinase-like ATPases;	Signal transduction histidine kinase, core;Histidine kinase-like ATPase, ATP-binding domain;	GO:0005524;	Unknown protein;	hypothetical protein EUTSA_v100199781mg, partial;
AC.Combine.Locus_63.4.10	GAF domain;Phytochrome region;His Kinase A (phospho-acceptor) domain;PAS fold;	Phytochrome chromophore attachment site signature.;	PAC domain profile.;Phytochrome chromophore attachment site domain profile.;PAS repeat profile.;	His Kinase A (phosphoacceptor) domain;PAS domain;Domain present in phytochromes and cGMP-specific phosphodiesterases.;	PAS-associated, C-terminal;Phytochrome chromophore binding site;GAF domain;PAS domain;Phytochrome, central region;PAS fold-2;Signal transduction histidine kinase EnvZ-like, dimerisation/phosphoacceptor domain;PAS fold;Phytochrome chromophore attachment domain;	GO:0004871|GO:0007165;GO:0006355;GO:0018298;GO:0000155|GO:0007165|GO:0016020;GO:0006355|GO:0009584|GO:0018298;GO:0005515;GO:0000155|GO:0000160;	Phytochrome type A;	Phytochrome B isoform 2;
AC.Combine.Locus_63.5.10	Histidine kinase-, DNA gyrase B-, and HSP90-like ATPase;	Unknown protein;	Histidine kinase domain profile.;	Histidine kinase-like ATPases;	Signal transduction histidine kinase, core;Histidine kinase-like ATPase, ATP-binding domain;	GO:0005524;	Putative phytochrome A (Fragment);	PREDICTED: phytochrome E-like;
AC.Combine.Locus_63.6.10	Unknown protein;	Unknown protein;	Unknown protein;	Unknown protein;	Unknown protein;	Unknown protein;	Phytochrome;	PREDICTED: phytochrome C-like;
AC.Combine.Locus_63.7.10	Unknown protein;	Unknown protein;	Unknown protein;	Unknown protein;	Unknown protein;	Unknown protein;	Phytochrome;	PREDICTED: phytochrome C-like;
AC.Combine.Locus_66.1.10	Copper/zinc superoxide dismutase (SODC);	Copper/Zinc superoxide dismutase signature 1.;	Unknown protein;	Unknown protein;	Superoxide dismutase, copper/zinc, binding site;Superoxide dismutase, copper/zinc binding domain;	GO:0004784|GO:0055114;GO:0006801|GO:0046872|GO:0055114;	Superoxide dismutase [Cu-Zn];	hypothetical protein POPTR_0011s01280g, partial;
AC.Combine.Locus_66.3.10	Copper/zinc superoxide dismutase (SODC);	Copper/Zinc superoxide dismutase signature 2.;Copper/Zinc superoxide dismutase signature 1.;	Unknown protein;	Unknown protein;	Superoxide dismutase, copper/zinc, binding site;Superoxide dismutase, copper/zinc binding domain;	GO:0004784|GO:0055114;GO:0006801|GO:0046872|GO:0055114;	Superoxide dismutase [Cu-Zn];	predicted protein;
AC.Combine.Locus_67.1.10	Glycosyl hydrolase family 1;	Glycosyl hydrolases family 1 N-terminal signature.;	Unknown protein;	Unknown protein;	Glycoside hydrolase, family 1, active site;Glycoside hydrolase, family 1;	GO:0004553|GO:0005975;	Beta-glucosidase, putative;	Os09g0511700;
AC.Combine.Locus_68.1.10	Exostosin family;	Unknown protein;	Unknown protein;	Unknown protein;	Exostosin-like;	Unknown protein;	Uncharacterized protein;	PREDICTED: xylogalacturonan beta-1,3-xylosyltransferase-like isoform X2;
AC.Combine.Locus_68.2.10	Exostosin family;	Unknown protein;	Unknown protein;	Unknown protein;	Exostosin-like;	Unknown protein;	Unknown protein;	PREDICTED: xylogalacturonan beta-1,3-xylosyltransferase-like isoform X2;
AC.Combine.Locus_70.1.10	Fructose-1-6-bisphosphatase;	Unknown protein;	Unknown protein;	Unknown protein;	Fructose-1,6-bisphosphatase class 1/Sedoheputulose-1,7-bisphosphatase;	GO:0005975|GO:0042132|GO:0042578;	Sedoheptulose-1,7-bisphosphatase;	hypothetical protein AMTR_s00010p00216200;
AC.Combine.Locus_70.2.10	Unknown protein;	Unknown protein;	Unknown protein;	Unknown protein;	Unknown protein;	Unknown protein;	Sedoheptulose-1,7-bisphosphatase;	hypothetical protein AMTR_s00010p00216200;
AC.Combine.Locus_70.3.10	Unknown protein;	Unknown protein;	Unknown protein;	Unknown protein;	Unknown protein;	Unknown protein;	Sedoheptulose-1,7-bisphosphatase;	hypothetical protein AMTR_s00010p00216200;
AC.Combine.Locus_70.4.10	Unknown protein;	Unknown protein;	Unknown protein;	Unknown protein;	Unknown protein;	Unknown protein;	Sedoheptulose-1,7-bisphosphatase;	hypothetical protein AMTR_s00010p00216200;
AC.Combine.Locus_70.5.10	Fructose-1-6-bisphosphatase;	Fructose-1-6-bisphosphatase active site.;	Unknown protein;	Unknown protein;	Fructose-1,6-bisphosphatase class 1/Sedoheputulose-1,7-bisphosphatase;Fructose-1,6-bisphosphatase, active site;	GO:0005975|GO:0042578;GO:0005975|GO:0042132|GO:0042578;	Predicted protein;	hypothetical protein SORBIDRAFT_03g040100;
AC.Combine.Locus_70.6.10	Fructose-1-6-bisphosphatase;	Fructose-1-6-bisphosphatase active site.;	Unknown protein;	Unknown protein;	Fructose-1,6-bisphosphatase class 1/Sedoheputulose-1,7-bisphosphatase;Fructose-1,6-bisphosphatase, active site;	GO:0005975|GO:0042578;GO:0005975|GO:0042132|GO:0042578;	Sedoheptulose-1,7-bisphosphatase;	hypothetical protein AMTR_s00010p00216200;
AC.Combine.Locus_70.7.10	Unknown protein;	Unknown protein;	Unknown protein;	Unknown protein;	Unknown protein;	Unknown protein;	Sedoheptulose-1,7-bisphosphatase;	hypothetical protein AMTR_s00010p00216200;
AC.Combine.Locus_70.8.10	Fructose-1-6-bisphosphatase;	Fructose-1-6-bisphosphatase active site.;	Unknown protein;	Unknown protein;	Fructose-1,6-bisphosphatase class 1/Sedoheputulose-1,7-bisphosphatase;Fructose-1,6-bisphosphatase, active site;	GO:0005975|GO:0042578;GO:0005975|GO:0042132|GO:0042578;	Predicted protein;	hypothetical protein AMTR_s00010p00216200;
AC.Combine.Locus_70.9.10	Unknown protein;	Unknown protein;	Unknown protein;	Unknown protein;	Unknown protein;	Unknown protein;	Sedoheptulose-1,7-bisphosphatase;	hypothetical protein AMTR_s00010p00216200;
AC.Combine.Locus_71.1.10	PPR repeat;Pentatricopeptide repeat domain;	Unknown protein;	Unknown protein;	Unknown protein;	Pentatricopeptide repeat;	Unknown protein;	Putative DNA-binding protein;	pentatricopeptide repeat-containing protein;
AC.Combine.Locus_72.1.10	Domain of unknown function (DUF3474);Fatty acid desaturase;	Unknown protein;	Unknown protein;	Unknown protein;	Fatty acid desaturase, type 1;Protein of unknown function DUF3474;	GO:0006629;GO:0016717|GO:0055114;	Chloroplast omega-3 desaturase;	fatty acid desaturase 8;
AC.Combine.Locus_72.2.10	Unknown protein;	Unknown protein;	Unknown protein;	Unknown protein;	Unknown protein;	Unknown protein;	Chloroplast omega-3 desaturase;	fatty acid desaturase 8;
AC.Combine.Locus_72.3.10	Unknown protein;	Unknown protein;	Unknown protein;	Unknown protein;	Unknown protein;	Unknown protein;	Chloroplast omega-3 desaturase;	fatty acid desaturase 8;
AC.Combine.Locus_72.4.10	Unknown protein;	Unknown protein;	Unknown protein;	Unknown protein;	Unknown protein;	Unknown protein;	Chloroplast omega-3 desaturase;	fatty acid desaturase 8;
AC.Combine.Locus_74.1.10	Putative S-adenosyl-L-methionine-dependent methyltransferase;	Unknown protein;	Unknown protein;	Unknown protein;	Putative S-adenosyl-L-methionine-dependent methyltransferase;	GO:0008168;	Ankyrin-like protein;	PREDICTED: probable methyltransferase PMT26-like;
AC.Combine.Locus_74.2.10	Putative S-adenosyl-L-methionine-dependent methyltransferase;	Unknown protein;	Unknown protein;	Unknown protein;	Putative S-adenosyl-L-methionine-dependent methyltransferase;	GO:0008168;	Predicted protein;	PREDICTED: probable methyltransferase PMT26-like isoform X3;
AC.Combine.Locus_74.3.10	Unknown protein;	Unknown protein;	Unknown protein;	Unknown protein;	Unknown protein;	Unknown protein;	Predicted protein;	hypothetical protein EUTSA_v10006884mg;
AC.Combine.Locus_74.4.10	Unknown protein;	Unknown protein;	Unknown protein;	Unknown protein;	Unknown protein;	Unknown protein;	Predicted protein;	hypothetical protein EUTSA_v10006884mg;
AC.Combine.Locus_74.5.10	Unknown protein;	Unknown protein;	Unknown protein;	Unknown protein;	Unknown protein;	Unknown protein;	Predicted protein;	hypothetical protein EUTSA_v10006884mg;
AC.Combine.Locus_74.6.10	Unknown protein;	Unknown protein;	Unknown protein;	Unknown protein;	Unknown protein;	Unknown protein;	Predicted protein;	hypothetical protein EUTSA_v10006884mg;
AC.Combine.Locus_75.1.10	Unknown protein;	Unknown protein;	Unknown protein;	Unknown protein;	Unknown protein;	Unknown protein;	Craniofacial development protein 1;	craniofacial development protein 1;
AC.Combine.Locus_75.2.10	Unknown protein;	Unknown protein;	Unknown protein;	Unknown protein;	Unknown protein;	Unknown protein;	Craniofacial development protein 1;	craniofacial development protein 1;
AC.Combine.Locus_75.3.10	Unknown protein;	Unknown protein;	Unknown protein;	Unknown protein;	Unknown protein;	Unknown protein;	Craniofacial development protein 1;	craniofacial development protein 1;
AC.Combine.Locus_77.1.10	Unknown protein;	Unknown protein;	Unknown protein;	Unknown protein;	Unknown protein;	Unknown protein;	Uncharacterized protein;	Pre-mRNA-splicing factor 3 isoform 2;
AC.Combine.Locus_77.3.10	Protein of unknown function (DUF1115);pre-mRNA processing factor 3 (PRP3);	Unknown protein;	Unknown protein;	Unknown protein;	Domain of unknown function DUF1115;Pre-mRNA-splicing factor 3;	Unknown protein;	U4/U6 small nuclear ribonucleoprotein Prp3;	hypothetical protein POPTR_0010s22020g;
AC.Combine.Locus_78.1.10	TCP-1/cpn60 chaperonin family;	Chaperonins cpn60 signature.;	Unknown protein;	Unknown protein;	Chaperonin Cpn60/TCP-1;Chaperonin Cpn60, conserved site;	GO:0005524|GO:0005737|GO:0006457;GO:0005524|GO:0044267;	60 kDa chaperonin alpha subunit;	PREDICTED: ruBisCO large subunit-binding protein subunit alpha, chloroplastic-like;
AC.Combine.Locus_79.1.10	UDP-glucoronosyl and UDP-glucosyl transferase;	UDP-glycosyltransferases signature.;	Unknown protein;	Unknown protein;	UDP-glucuronosyl/UDP-glucosyltransferase;	GO:0008152|GO:0016758;	Cytokinin-O-glucosyltransferase;	PREDICTED: UDP-glycosyltransferase 85A7-like;
AC.Combine.Locus_79.2.10	UDP-glucoronosyl and UDP-glucosyl transferase;	UDP-glycosyltransferases signature.;	Unknown protein;	Unknown protein;	UDP-glucuronosyl/UDP-glucosyltransferase;	GO:0008152|GO:0016758;	Predicted protein;	hypothetical protein AMTR_s00038p00222700;
AC.Combine.Locus_79.3.10	UDP-glucoronosyl and UDP-glucosyl transferase;	UDP-glycosyltransferases signature.;	Unknown protein;	Unknown protein;	UDP-glucuronosyl/UDP-glucosyltransferase;	GO:0008152|GO:0016758;	UDP-glucose glucosyltransferase;	PREDICTED: UDP-glycosyltransferase 85A7-like;
AC.Combine.Locus_79.4.10	UDP-glucoronosyl and UDP-glucosyl transferase;	UDP-glycosyltransferases signature.;	Unknown protein;	Unknown protein;	UDP-glucuronosyl/UDP-glucosyltransferase;	GO:0008152|GO:0016758;	Cytokinin-O-glucosyltransferase;	PREDICTED: UDP-glycosyltransferase 85A7-like;
AC.Combine.Locus_80.1.10	Ribulose bisphosphate carboxylase, small chain;Ribulose-1,5-bisphosphate carboxylase small subunit;	Unknown protein;	Unknown protein;	Ribulose bisphosphate carboxylase, small chain;	Ribulose bisphosphate carboxylase small chain, domain;Ribulose-1,5-bisphosphate carboxylase small subunit, N-terminal;	Unknown protein;	Ribulose bisphosphate carboxylase small chain (Fragment);	predicted protein;
AC.Combine.Locus_80.2.10	Ribulose bisphosphate carboxylase, small chain;Ribulose-1,5-bisphosphate carboxylase small subunit;	Unknown protein;	Unknown protein;	Ribulose bisphosphate carboxylase, small chain;	Ribulose bisphosphate carboxylase small chain, domain;Ribulose-1,5-bisphosphate carboxylase small subunit, N-terminal;	Unknown protein;	Ribulose bisphosphate carboxylase small chain (Fragment);	predicted protein, partial;
AC.Combine.Locus_80.3.10	Unknown protein;	Unknown protein;	Unknown protein;	Unknown protein;	Unknown protein;	Unknown protein;	Ribulose bisphosphate carboxylase small chain;	predicted protein;
AC.Combine.Locus_80.4.10	Unknown protein;	Unknown protein;	Unknown protein;	Unknown protein;	Unknown protein;	Unknown protein;	Ribulose bisphosphate carboxylase small chain;	predicted protein;
AC.Combine.Locus_80.5.10	Unknown protein;	Unknown protein;	Unknown protein;	Unknown protein;	Unknown protein;	Unknown protein;	Ribulose bisphosphate carboxylase small chain;	predicted protein;
AC.Combine.Locus_80.6.10	Unknown protein;	Unknown protein;	Unknown protein;	Unknown protein;	Unknown protein;	Unknown protein;	Ribulose bisphosphate carboxylase small chain;	predicted protein;
AC.Combine.Locus_80.7.10	Unknown protein;	Unknown protein;	Unknown protein;	Unknown protein;	Unknown protein;	Unknown protein;	Ribulose bisphosphate carboxylase small chain;	predicted protein;
AC.Combine.Locus_82.1.10	PB1 domain;	Unknown protein;	Unknown protein;	PB1 domain;	Phox/Bem1p;	GO:0005515;	Unknown protein;	Octicosapeptide/Phox/Bem1p domain-containing protein;
AC.Combine.Locus_82.2.10	CBS domain;PB1 domain;	Unknown protein;	CBS domain profile.;	PB1 domain;Domain in cystathionine beta-synthase and other proteins.;	CBS domain;Phox/Bem1p;	GO:0005515;GO:0030554;	CBS domain-containing protein, putative, expressed;	PREDICTED: CBS domain-containing protein CBSCBSPB3-like;
AC.Combine.Locus_84.2.10	alpha/beta hydrolase fold;	Lipolytic enzymes "G-D-X-G" family, putative serine active site.;	Unknown protein;	Unknown protein;	Alpha/beta hydrolase fold-3;Lipase, GDXG, active site;	GO:0008152|GO:0016787;	Gibberellin receptor GID1, putative;	PREDICTED: probable carboxylesterase 17-like;
AC.Combine.Locus_84.3.10	alpha/beta hydrolase fold;	Lipolytic enzymes "G-D-X-G" family, putative serine active site.;	Unknown protein;	Unknown protein;	Alpha/beta hydrolase fold-3;Lipase, GDXG, active site;	GO:0008152|GO:0016787;	Gibberellin receptor GID1, putative;	Hormone-sensitive lipase;
AC.Combine.Locus_84.4.10	alpha/beta hydrolase fold;	Lipolytic enzymes "G-D-X-G" family, putative serine active site.;	Unknown protein;	Unknown protein;	Alpha/beta hydrolase fold-3;Lipase, GDXG, active site;	GO:0008152|GO:0016787;	Gibberellin receptor GID1, putative;	hypothetical protein SORBIDRAFT_08g017820;
AC.Combine.Locus_84.5.10	alpha/beta hydrolase fold;	Lipolytic enzymes "G-D-X-G" family, putative serine active site.;	Unknown protein;	Unknown protein;	Alpha/beta hydrolase fold-3;Lipase, GDXG, active site;	GO:0008152|GO:0016787;	Gibberellin receptor GID1, putative;	hypothetical protein SORBIDRAFT_08g017820;
AC.Combine.Locus_84.6.10	alpha/beta hydrolase fold;	Lipolytic enzymes "G-D-X-G" family, putative serine active site.;	Unknown protein;	Unknown protein;	Alpha/beta hydrolase fold-3;Lipase, GDXG, active site;	GO:0008152|GO:0016787;	Os09g0461700 protein;	PREDICTED: probable isoprenylcysteine alpha-carbonyl methylesterase ICMEL2-like isoform X2;
AC.Combine.Locus_84.7.10	alpha/beta hydrolase fold;	Lipolytic enzymes "G-D-X-G" family, putative serine active site.;	Unknown protein;	Unknown protein;	Alpha/beta hydrolase fold-3;Lipase, GDXG, active site;	GO:0008152|GO:0016787;	Gibberellin receptor GID1, putative;	hypothetical protein SORBIDRAFT_08g017820;
AC.Combine.Locus_84.8.10	alpha/beta hydrolase fold;	Lipolytic enzymes "G-D-X-G" family, putative serine active site.;	Unknown protein;	Unknown protein;	Alpha/beta hydrolase fold-3;Lipase, GDXG, active site;	GO:0008152|GO:0016787;	Gibberellin receptor GID1, putative;	hypothetical protein SORBIDRAFT_08g017820;
AC.Combine.Locus_84.9.10	alpha/beta hydrolase fold;	Lipolytic enzymes "G-D-X-G" family, putative serine active site.;	Unknown protein;	Unknown protein;	Alpha/beta hydrolase fold-3;Lipase, GDXG, active site;	GO:0008152|GO:0016787;	Gibberellin receptor GID1, putative;	hypothetical protein SORBIDRAFT_08g017820;
AC.Combine.Locus_84.10.10	alpha/beta hydrolase fold;	Lipolytic enzymes "G-D-X-G" family, putative serine active site.;	Unknown protein;	Unknown protein;	Alpha/beta hydrolase fold-3;Lipase, GDXG, active site;	GO:0008152|GO:0016787;	Gibberellin receptor GID1, putative;	PREDICTED: tuliposide A-converting enzyme 1, chloroplastic-like;
AC.Combine.Locus_84.11.10	alpha/beta hydrolase fold;	Lipolytic enzymes "G-D-X-G" family, putative serine active site.;	Unknown protein;	Unknown protein;	Alpha/beta hydrolase fold-3;Lipase, GDXG, active site;	GO:0008152|GO:0016787;	Gibberellin receptor GID1, putative;	Gibberellin receptor GID1, putative;
AC.Combine.Locus_85.1.10	Transmembrane amino acid transporter protein;	Unknown protein;	Unknown protein;	Unknown protein;	Amino acid transporter, transmembrane;	Unknown protein;	Putative uncharacterized protein;	hypothetical protein AMTR_s00055p00034230;
AC.Combine.Locus_85.3.10	Transmembrane amino acid transporter protein;	Unknown protein;	Unknown protein;	Unknown protein;	Amino acid transporter, transmembrane;	Unknown protein;	Amino acid permease (Fragment);	hypothetical protein CICLE_v100286921mg, partial;
AC.Combine.Locus_85.4.10	Unknown protein;	Unknown protein;	Unknown protein;	Unknown protein;	Unknown protein;	Unknown protein;	Amino acid transporter;	amino acid permease 4;
AC.Combine.Locus_85.5.10	Unknown protein;	Unknown protein;	Unknown protein;	Unknown protein;	Unknown protein;	Unknown protein;	Amino acid transporter;	amino acid permease 4;
AC.Combine.Locus_85.6.10	Unknown protein;	Unknown protein;	Unknown protein;	Unknown protein;	Unknown protein;	Unknown protein;	Amino acid transporter;	amino acid permease 4;
AC.Combine.Locus_85.7.10	Unknown protein;	Unknown protein;	Unknown protein;	Unknown protein;	Unknown protein;	Unknown protein;	Amino acid transporter;	amino acid permease 4;
AC.Combine.Locus_87.1.10	Unknown protein;	Unknown protein;	Unknown protein;	Unknown protein;	Unknown protein;	Unknown protein;	Helicase/SANT-associated, DNA binding protein;	Helicase/SANT-associated, putative isoform 2;
AC.Combine.Locus_87.2.10	Unknown protein;	Unknown protein;	Unknown protein;	Unknown protein;	Unknown protein;	Unknown protein;	Helicase/SANT-associated, DNA binding protein;	Helicase/SANT-associated, putative isoform 2;
AC.Combine.Locus_89.1.10	Unknown protein;	Unknown protein;	Unknown protein;	Unknown protein;	Unknown protein;	Unknown protein;	Ankyrin protein kinase-like;	hypothetical protein POPTR_0010s10420g;
AC.Combine.Locus_89.2.10	Unknown protein;	Unknown protein;	Unknown protein;	Unknown protein;	Unknown protein;	Unknown protein;	Ankyrin protein kinase-like;	hypothetical protein POPTR_0010s10420g;
AC.Combine.Locus_90.1.10	Piwi domain;PAZ domain;Domain of unknown function (DUF1785);	Unknown protein;	PAZ domain profile.;Piwi domain profile.;	Unknown protein;	Argonaute/Dicer protein, PAZ domain;Stem cell self-renewal protein Piwi;Domain of unknown function DUF1785;	GO:0005515;	Protein argonaute 4A;	hypothetical protein EUTSA_v10015501mg;
AC.Combine.Locus_90.2.10	Piwi domain;	Unknown protein;	Piwi domain profile.;	Unknown protein;	Stem cell self-renewal protein Piwi;	GO:0005515;	Uncharacterized protein;	Os07g0265600;
AC.Combine.Locus_91.1.10	Transketolase, thiamine diphosphate binding domain;Transketolase, pyrimidine binding domain;	Unknown protein;	Unknown protein;	Transketolase, pyrimidine binding domain;	Transketolase-like, pyrimidine-binding domain;Transketolase, N-terminal;	Unknown protein;	Transketolase, chloroplastic;	Transketolase;
AC.Combine.Locus_91.2.10	Transketolase, thiamine diphosphate binding domain;Transketolase, pyrimidine binding domain;	Transketolase signature 1.;	Unknown protein;	Transketolase, pyrimidine binding domain;	Transketolase-like, pyrimidine-binding domain;Transketolase, N-terminal;	Unknown protein;	Transketolase, putative;	PREDICTED: transketolase, chloroplastic-like;
AC.Combine.Locus_92.1.10	Protein phosphatase 2C;	Unknown protein;	Unknown protein;	Serine/threonine phosphatases, family 2C, catalytic domain;	Protein phosphatase 2C (PP2C)-like domain;	GO:0003824;	Unknown protein;	predicted protein;
AC.Combine.Locus_92.2.10	Protein phosphatase 2C;	Unknown protein;	cAMP/cGMP binding motif profile.;	Serine/threonine phosphatases, family 2C, catalytic domain;	Cyclic nucleotide-binding domain;Protein phosphatase 2C (PP2C)-like domain;	GO:0003824;	Unknown protein;	PREDICTED: LOW QUALITY PROTEIN: protein phosphatase 2C and cyclic nucleotide-binding/kinase domain-containing protein-like, partial;
AC.Combine.Locus_92.3.10	Protein phosphatase 2C;	Unknown protein;	Unknown protein;	Serine/threonine phosphatases, family 2C, catalytic domain;	Protein phosphatase 2C (PP2C)-like domain;	GO:0003824;	Unknown protein;	predicted protein, partial;
AC.Combine.Locus_93.3.10	Unknown protein;	Unknown protein;	Unknown protein;	Unknown protein;	Unknown protein;	Unknown protein;	Unknown protein;	hypothetical protein SELMODRAFT_431638;
AC.Combine.Locus_94.1.10	Unknown protein;	Unknown protein;	Unknown protein;	Unknown protein;	Unknown protein;	Unknown protein;	Glutamine synthetase;	hypothetical protein AMTR_s00025p00120730;
AC.Combine.Locus_94.2.10	Glutamine synthetase, catalytic domain;	Unknown protein;	Unknown protein;	Unknown protein;	Glutamine synthetase, catalytic domain;	GO:0004356|GO:0006807;	Glutamate-ammonia ligase;	hypothetical protein POPTR_0005s14330g;
AC.Combine.Locus_94.3.10	Unknown protein;	Unknown protein;	Unknown protein;	Unknown protein;	Unknown protein;	Unknown protein;	Glutamine synthetase;	hypothetical protein AMTR_s00025p00120730;
AC.Combine.Locus_94.4.10	Unknown protein;	Unknown protein;	Unknown protein;	Unknown protein;	Unknown protein;	Unknown protein;	Glutamine synthetase;	hypothetical protein AMTR_s00025p00120730;
AC.Combine.Locus_94.5.10	Glutamine synthetase, catalytic domain;Glutamine synthetase, beta-Grasp domain;	Glutamine synthetase putative ATP-binding region signature.;Glutamine synthetase signature 1.;	Unknown protein;	Unknown protein;	Glutamine synthetase, N-terminal conserved site;Glutamine synthetase, glycine-rich site;Glutamine synthetase, catalytic domain;Glutamine synthetase, beta-Grasp;	GO:0004356|GO:0006807;GO:0004356|GO:0006542|GO:0006807;	Glutamine synthetase;	hypothetical protein AMTR_s00025p00120730;
AC.Combine.Locus_94.6.10	Unknown protein;	Unknown protein;	Unknown protein;	Unknown protein;	Unknown protein;	Unknown protein;	Glutamine synthetase;	hypothetical protein AMTR_s00025p00120730;
AC.Combine.Locus_94.7.10	Unknown protein;	Unknown protein;	Unknown protein;	Unknown protein;	Unknown protein;	Unknown protein;	Glutamine synthetase;	hypothetical protein AMTR_s00025p00120730;
AC.Combine.Locus_95.9.10	Tim17/Tim22/Tim23/Pmp24 family;	Unknown protein;	Unknown protein;	Unknown protein;	Mitochondrial inner membrane translocase subunit Tim17/Tim22/Tim23/peroxisomal protein PMP24;	Unknown protein;	Os05g0111200 protein;	PREDICTED: outer envelope pore protein 16, chloroplastic-like;
AC.Combine.Locus_95.10.10	Tim17/Tim22/Tim23/Pmp24 family;	Unknown protein;	Unknown protein;	Unknown protein;	Mitochondrial inner membrane translocase subunit Tim17/Tim22/Tim23/peroxisomal protein PMP24;	Unknown protein;	Os05g0111200 protein;	PREDICTED: outer envelope pore protein 16, chloroplastic-like;
AC.Combine.Locus_95.11.10	Unknown protein;	Unknown protein;	Unknown protein;	Unknown protein;	Unknown protein;	Unknown protein;	Metallothionein 2 (Fragment);	metallothionein 2A;
AC.Combine.Locus_95.11.20	Tim17/Tim22/Tim23/Pmp24 family;	Unknown protein;	Unknown protein;	Unknown protein;	Mitochondrial inner membrane translocase subunit Tim17/Tim22/Tim23/peroxisomal protein PMP24;	Unknown protein;	Os05g0111200 protein;	PREDICTED: outer envelope pore protein 16, chloroplastic-like;
AC.Combine.Locus_95.12.10	Unknown protein;	Unknown protein;	Unknown protein;	Unknown protein;	Unknown protein;	Unknown protein;	Metallothionein 2 (Fragment);	metallothionein 2A;
AC.Combine.Locus_95.12.20	Tim17/Tim22/Tim23/Pmp24 family;	Unknown protein;	Unknown protein;	Unknown protein;	Mitochondrial inner membrane translocase subunit Tim17/Tim22/Tim23/peroxisomal protein PMP24;	Unknown protein;	Os05g0111200 protein;	PREDICTED: outer envelope pore protein 16, chloroplastic-like;
AC.Combine.Locus_95.13.10	Unknown protein;	Unknown protein;	Unknown protein;	Unknown protein;	Unknown protein;	Unknown protein;	Metallothionein 2 (Fragment);	metallothionein 2A;
AC.Combine.Locus_95.13.20	Tim17/Tim22/Tim23/Pmp24 family;	Unknown protein;	Unknown protein;	Unknown protein;	Mitochondrial inner membrane translocase subunit Tim17/Tim22/Tim23/peroxisomal protein PMP24;	Unknown protein;	Pom14 protein;	predicted protein;
AC.Combine.Locus_95.14.10	Tim17/Tim22/Tim23/Pmp24 family;	Unknown protein;	Unknown protein;	Unknown protein;	Mitochondrial inner membrane translocase subunit Tim17/Tim22/Tim23/peroxisomal protein PMP24;	Unknown protein;	Os05g0111200 protein;	PREDICTED: outer envelope pore protein 16, chloroplastic-like;
AC.Combine.Locus_95.15.10	Unknown protein;	Unknown protein;	Unknown protein;	Unknown protein;	Unknown protein;	Unknown protein;	Metallothionein 2 (Fragment);	metallothionein 2A;
AC.Combine.Locus_95.15.20	Tim17/Tim22/Tim23/Pmp24 family;	Unknown protein;	Unknown protein;	Unknown protein;	Mitochondrial inner membrane translocase subunit Tim17/Tim22/Tim23/peroxisomal protein PMP24;	Unknown protein;	Os05g0111200 protein;	PREDICTED: outer envelope pore protein 16, chloroplastic-like;
AC.Combine.Locus_95.16.10	Unknown protein;	Unknown protein;	Unknown protein;	Unknown protein;	Unknown protein;	Unknown protein;	Metallothionein 2 (Fragment);	metallothionein 2A;
AC.Combine.Locus_95.17.10	Unknown protein;	Unknown protein;	Unknown protein;	Unknown protein;	Unknown protein;	Unknown protein;	Metallothionein 2 (Fragment);	metallothionein 2A;
AC.Combine.Locus_95.17.20	Tim17/Tim22/Tim23/Pmp24 family;	Unknown protein;	Unknown protein;	Unknown protein;	Mitochondrial inner membrane translocase subunit Tim17/Tim22/Tim23/peroxisomal protein PMP24;	Unknown protein;	Os05g0111200 protein;	PREDICTED: outer envelope pore protein 16, chloroplastic-like;
AC.Combine.Locus_95.18.10	Unknown protein;	Unknown protein;	Unknown protein;	Unknown protein;	Unknown protein;	Unknown protein;	Metallothionein 2 (Fragment);	metallothionein 2A;
AC.Combine.Locus_95.18.20	Tim17/Tim22/Tim23/Pmp24 family;	Unknown protein;	Unknown protein;	Unknown protein;	Mitochondrial inner membrane translocase subunit Tim17/Tim22/Tim23/peroxisomal protein PMP24;	Unknown protein;	Os05g0111200 protein;	PREDICTED: outer envelope pore protein 16, chloroplastic-like;
AC.Combine.Locus_96.1.10	Unknown protein;	Zinc finger C2H2 type domain signature.;	Zinc finger C2H2 type domain profile.;	Unknown protein;	Zinc finger, C2H2;	GO:0046872;	Unknown protein;	hypothetical protein SORBIDRAFT_02g003210;
AC.Combine.Locus_97.1.10	Unknown protein;	Unknown protein;	Unknown protein;	Unknown protein;	Unknown protein;	Unknown protein;	Cysteine proteinase;	PREDICTED: thiol protease aleurain-like isoform X2;
AC.Combine.Locus_97.2.10	Cathepsin propeptide inhibitor domain (I29);Papain family cysteine protease;	Eukaryotic thiol (cysteine) proteases cysteine active site.;	Unknown protein;	Cathepsin propeptide inhibitor domain (I29);Papain family cysteine protease;	Peptidase C1A, papain C-terminal;Cysteine peptidase, cysteine active site;Proteinase inhibitor I29, cathepsin propeptide;	GO:0006508|GO:0008234;	Cysteine proteinase 2;	hypothetical protein AMTR_s00024p00241140;
AC.Combine.Locus_97.3.10	Unknown protein;	Unknown protein;	Unknown protein;	Unknown protein;	Unknown protein;	Unknown protein;	Cysteine proteinase;	PREDICTED: thiol protease aleurain-like isoform X2;
AC.Combine.Locus_97.4.10	Unknown protein;	Unknown protein;	Unknown protein;	Unknown protein;	Unknown protein;	Unknown protein;	Cysteine proteinase;	PREDICTED: thiol protease aleurain-like isoform X2;
AC.Combine.Locus_97.5.10	Unknown protein;	Unknown protein;	Unknown protein;	Unknown protein;	Unknown protein;	Unknown protein;	Cysteine proteinase;	PREDICTED: thiol protease aleurain-like isoform X2;
AC.Combine.Locus_97.6.10	Unknown protein;	Unknown protein;	Unknown protein;	Unknown protein;	Unknown protein;	Unknown protein;	Cysteine proteinase;	PREDICTED: thiol protease aleurain-like isoform X2;
AC.Combine.Locus_98.14.10	Major intrinsic protein;	Unknown protein;	Unknown protein;	Unknown protein;	Major intrinsic protein;	GO:0005215|GO:0006810|GO:0016020;	Aquaporin 2;	PREDICTED: probable aquaporin PIP-type pTOM75-like isoform 1;
AC.Combine.Locus_98.15.10	Major intrinsic protein;	Unknown protein;	Unknown protein;	Unknown protein;	Major intrinsic protein;	GO:0005215|GO:0006810|GO:0016020;	Unknown protein;	PREDICTED: dentin sialophosphoprotein-like;
AC.Combine.Locus_98.17.10	Unknown protein;	Unknown protein;	Unknown protein;	Unknown protein;	Unknown protein;	Unknown protein;	Unknown protein;	PREDICTED: dentin sialophosphoprotein-like;
AC.Combine.Locus_98.18.10	RING/Ubox like zinc-binding domain;	Unknown protein;	Eukaryotic RNA Recognition Motif (RRM) profile.;Zinc finger RING-type profile.;	RNA recognition motif;	Zinc finger, RING-type;RNA recognition motif domain, eukaryote;RNA recognition motif domain;	GO:0003676;GO:0005515|GO:0008270;	RNA recognition motif family protein, expressed;	hypothetical protein EUTSA_v10012567mg;
AC.Combine.Locus_98.19.10	Major intrinsic protein;	Unknown protein;	Unknown protein;	Unknown protein;	Major intrinsic protein;	GO:0005215|GO:0006810|GO:0016020;	Aquaporin 2;	PREDICTED: aquaporin PIP1-1-like isoform X2;
AC.Combine.Locus_98.20.10	Major intrinsic protein;	Unknown protein;	Unknown protein;	Unknown protein;	Major intrinsic protein;	GO:0005215|GO:0006810|GO:0016020;	Uncharacterized protein;	Os04g0559700;
AC.Combine.Locus_98.21.10	Major intrinsic protein;	MIP family signature.;	Unknown protein;	Unknown protein;	Major intrinsic protein;Major intrinsic protein, conserved site;	GO:0005215|GO:0006810|GO:0016020;	Aquaporin 2;	aquaporin PIP1-3;
AC.Combine.Locus_98.22.10	Unknown protein;	Unknown protein;	Unknown protein;	Unknown protein;	Unknown protein;	Unknown protein;	Unknown protein;	PREDICTED: dentin sialophosphoprotein-like;
AC.Combine.Locus_99.1.10	Unknown protein;	Unknown protein;	Unknown protein;	Unknown protein;	Unknown protein;	Unknown protein;	Predicted protein;	PREDICTED: nuclear pore complex protein Nup98-Nup96-like;
AC.Combine.Locus_99.2.10	Unknown protein;	Unknown protein;	Unknown protein;	Unknown protein;	Unknown protein;	Unknown protein;	Predicted protein;	PREDICTED: nuclear pore complex protein Nup98-Nup96-like;
AC.Combine.Locus_99.3.10	Unknown protein;	Unknown protein;	Unknown protein;	Unknown protein;	Unknown protein;	Unknown protein;	Predicted protein;	PREDICTED: nuclear pore complex protein Nup98-Nup96-like;
AC.Combine.Locus_100.5.10	Domain of unknown function (DUF3458);	Unknown protein;	Unknown protein;	Unknown protein;	Peptidase M1, alanyl aminopeptidase, C-terminal;	Unknown protein;	Putative uncharacterized protein;	hypothetical protein POPTR_0743s00200g;
AC.Combine.Locus_100.6.10	Domain of unknown function (DUF3458);Peptidase family M1;	Unknown protein;	Unknown protein;	Unknown protein;	Peptidase M1, membrane alanine aminopeptidase, N-terminal;Peptidase M1, alanyl aminopeptidase, C-terminal;	GO:0008237|GO:0008270;	At1g63770;	PREDICTED: LOW QUALITY PROTEIN: aminopeptidase N-like;
AC.Combine.Locus_100.7.10	Unknown protein;	Unknown protein;	Unknown protein;	Unknown protein;	Unknown protein;	Unknown protein;	cDNA clone:J013000L14, full insert sequence;	PREDICTED: puromycin-sensitive aminopeptidase-like isoform X2;
AC.Combine.Locus_100.8.10	Domain of unknown function (DUF3458);	Unknown protein;	Unknown protein;	Unknown protein;	Peptidase M1, alanyl aminopeptidase, C-terminal;	Unknown protein;	Aminopeptidase, putative;	hypothetical protein POPTR_0001s09600g;
AC.Combine.Locus_100.9.10	Peptidase family M1;	Unknown protein;	Unknown protein;	Unknown protein;	Peptidase M1, membrane alanine aminopeptidase, N-terminal;	GO:0008237|GO:0008270;	Predicted protein;	predicted protein;
AC.Combine.Locus_100.10.10	Unknown protein;	Unknown protein;	Unknown protein;	Unknown protein;	Unknown protein;	Unknown protein;	cDNA clone:J013000L14, full insert sequence;	PREDICTED: puromycin-sensitive aminopeptidase-like isoform X2;
AC.Combine.Locus_100.11.10	Domain of unknown function (DUF3458);Peptidase family M1;	Unknown protein;	Unknown protein;	Unknown protein;	Peptidase M1, membrane alanine aminopeptidase, N-terminal;Peptidase M1, alanyl aminopeptidase, C-terminal;	GO:0008237|GO:0008270;	Predicted protein;	hypothetical protein POPTR_0001s09600g;
AC.Combine.Locus_100.12.10	Domain of unknown function (DUF3458);Peptidase family M1;	Unknown protein;	Unknown protein;	Unknown protein;	Peptidase M1, membrane alanine aminopeptidase, N-terminal;Peptidase M1, alanyl aminopeptidase, C-terminal;	GO:0008237|GO:0008270;	Aminopeptidase, putative;	PREDICTED: aminopeptidase N-like;
AC.Combine.Locus_100.13.10	Unknown protein;	Unknown protein;	Unknown protein;	Unknown protein;	Unknown protein;	Unknown protein;	cDNA clone:J013000L14, full insert sequence;	PREDICTED: puromycin-sensitive aminopeptidase-like isoform X2;
AC.Combine.Locus_100.14.10	Unknown protein;	Unknown protein;	Unknown protein;	Unknown protein;	Unknown protein;	Unknown protein;	cDNA clone:J013000L14, full insert sequence;	PREDICTED: puromycin-sensitive aminopeptidase-like isoform X2;
AC.Combine.Locus_101.1.10	Probable lipid transfer;	Unknown protein;	Unknown protein;	Plant lipid transfer protein / seed storage protein / trypsin-alpha amylase inhibitor domain family;	Bifunctional inhibitor/plant lipid transfer protein/seed storage helical domain;	Unknown protein;	Non-specific lipid-transfer protein;	PREDICTED: non-specific lipid-transfer protein-like protein At2g13820-like;
AC.Combine.Locus_101.2.10	Probable lipid transfer;	Unknown protein;	Unknown protein;	Plant lipid transfer protein / seed storage protein / trypsin-alpha amylase inhibitor domain family;	Bifunctional inhibitor/plant lipid transfer protein/seed storage helical domain;	Unknown protein;	Non-specific lipid-transfer protein;	PREDICTED: non-specific lipid-transfer protein-like protein At2g13820-like;
AC.Combine.Locus_101.3.10	Unknown protein;	Unknown protein;	Unknown protein;	Unknown protein;	Unknown protein;	Unknown protein;	Non-specific lipid-transfer protein;	PREDICTED: non-specific lipid-transfer protein-like protein At2g13820-like;
AC.Combine.Locus_101.4.10	Unknown protein;	Unknown protein;	Unknown protein;	Unknown protein;	Unknown protein;	Unknown protein;	Non-specific lipid-transfer protein;	PREDICTED: non-specific lipid-transfer protein-like protein At2g13820-like;
AC.Combine.Locus_102.1.10	Thioredoxin;	Unknown protein;	Thioredoxin domain profile.;	Unknown protein;	Thioredoxin domain;Thioredoxin-like fold;	GO:0045454;	CDSP32 protein (Chloroplast Drought-induced Stress Protein of 32kDa);	Chloroplastic drought-induced stress protein of 32 kD;
AC.Combine.Locus_103.1.10	Unknown protein;	Unknown protein;	Unknown protein;	Unknown protein;	Unknown protein;	Unknown protein;	Predicted protein;	PREDICTED: rhodanese-like domain-containing protein 4, chloroplastic-like;
AC.Combine.Locus_103.2.10	Unknown protein;	Unknown protein;	Unknown protein;	Unknown protein;	Unknown protein;	Unknown protein;	Predicted protein;	PREDICTED: rhodanese-like domain-containing protein 4, chloroplastic-like;
AC.Combine.Locus_103.3.10	Unknown protein;	Unknown protein;	Unknown protein;	Unknown protein;	Unknown protein;	Unknown protein;	Predicted protein;	PREDICTED: rhodanese-like domain-containing protein 4, chloroplastic-like;
AC.Combine.Locus_103.4.10	Unknown protein;	Unknown protein;	Unknown protein;	Unknown protein;	Unknown protein;	Unknown protein;	Predicted protein;	PREDICTED: rhodanese-like domain-containing protein 4, chloroplastic-like;
AC.Combine.Locus_104.1.10	Methyltransferase FkbM domain;	Unknown protein;	Unknown protein;	Unknown protein;	Methyltransferase FkbM;	Unknown protein;	Predicted protein;	hypothetical protein AMTR_s00169p00022730;
AC.Combine.Locus_106.1.10	Transaldolase;	Unknown protein;	Unknown protein;	Unknown protein;	Transaldolase;	GO:0005975;	Putative uncharacterized protein;	PREDICTED: probable transaldolase-like;
AC.Combine.Locus_106.3.10	Transaldolase;	Unknown protein;	Unknown protein;	Unknown protein;	Transaldolase;	GO:0005975;	Putative uncharacterized protein;	PREDICTED: probable transaldolase-like;
AC.Combine.Locus_106.4.10	Transaldolase;	Unknown protein;	Unknown protein;	Unknown protein;	Transaldolase;	GO:0005975;	Putative uncharacterized protein;	Transaldolase isoform 1;
AC.Combine.Locus_107.1.10	Cyclin-dependent kinase inhibitor;	Unknown protein;	Unknown protein;	Unknown protein;	Cyclin-dependent kinase inhibitor;	GO:0004861|GO:0005634|GO:0007050;	Cyclin-dependent kinase inhibitor;	cyclin-dependent kinase inhibitor 4;
AC.Combine.Locus_109.1.10	Endomembrane protein 70;	Unknown protein;	Unknown protein;	Unknown protein;	Nonaspanin (TM9SF);	GO:0016021;	Endomembrane protein 70 containing protein, expressed;	PREDICTED: transmembrane 9 superfamily member 3-like;
AC.Combine.Locus_109.3.10	Endomembrane protein 70;	Unknown protein;	Unknown protein;	Unknown protein;	Nonaspanin (TM9SF);	GO:0016021;	Endomembrane protein 70 containing protein, expressed;	Transmembrane nine 1;
AC.Combine.Locus_111.1.10	Mycolic acid cyclopropane synthetase;	Unknown protein;	Unknown protein;	Unknown protein;	Mycolic acid cyclopropane synthase;	GO:0008610;	Predicted protein;	putative (S)-coclaurine-N-methyltransferase;
AC.Combine.Locus_111.2.10	Unknown protein;	Unknown protein;	Unknown protein;	Unknown protein;	Unknown protein;	Unknown protein;	Putative uncharacterized protein AT4g33110;	hypothetical protein RCOM_0706460;
AC.Combine.Locus_112.1.10	Ribosomal L29 protein;	Unknown protein;	Unknown protein;	Unknown protein;	Ribosomal protein L29;	GO:0003735|GO:0005622|GO:0005840|GO:0006412;	Os04g0376000;	PREDICTED: 60S ribosomal protein L35-like;
AC.Combine.Locus_114.1.10	Unknown protein;	Unknown protein;	Unknown protein;	Unknown protein;	Unknown protein;	Unknown protein;	Predicted protein;	Auxin-binding protein ABP19a precursor, putative;
AC.Combine.Locus_114.2.10	Unknown protein;	Unknown protein;	Unknown protein;	Unknown protein;	Unknown protein;	Unknown protein;	Predicted protein;	Auxin-binding protein ABP19a precursor, putative;
AC.Combine.Locus_115.1.10	Unknown protein;	Unknown protein;	Unknown protein;	Unknown protein;	Unknown protein;	Unknown protein;	Cationic peroxidase;	peroxidase 42;
AC.Combine.Locus_115.2.10	Unknown protein;	Unknown protein;	Unknown protein;	Unknown protein;	Unknown protein;	Unknown protein;	Cationic peroxidase;	peroxidase 42;
AC.Combine.Locus_115.3.10	Unknown protein;	Unknown protein;	Unknown protein;	Unknown protein;	Unknown protein;	Unknown protein;	Cationic peroxidase;	peroxidase 42;
AC.Combine.Locus_115.4.10	Unknown protein;	Unknown protein;	Unknown protein;	Unknown protein;	Unknown protein;	Unknown protein;	Cationic peroxidase;	peroxidase 42;
AC.Combine.Locus_115.5.10	Unknown protein;	Unknown protein;	Unknown protein;	Unknown protein;	Unknown protein;	Unknown protein;	Cationic peroxidase;	peroxidase 42;
AC.Combine.Locus_115.6.10	Unknown protein;	Unknown protein;	Unknown protein;	Unknown protein;	Unknown protein;	Unknown protein;	Cationic peroxidase;	peroxidase 42;
AC.Combine.Locus_120.1.10	Unknown protein;	Unknown protein;	Unknown protein;	Unknown protein;	Unknown protein;	Unknown protein;	Unknown protein;	Unknown protein;
AC.Combine.Locus_120.2.10	Clathrin light chain;	Unknown protein;	Unknown protein;	Unknown protein;	Clathrin light chain;	GO:0005198|GO:0006886|GO:0016192|GO:0030130|GO:0030132;	Putative uncharacterized protein (Fragment);	PREDICTED: clathrin light chain 1-like;
AC.Combine.Locus_121.1.10	Unknown protein;	Unknown protein;	Unknown protein;	Unknown protein;	Unknown protein;	Unknown protein;	Expressed protein;	hypothetical protein MTR_084s0009;
AC.Combine.Locus_122.1.10	Unknown protein;	Unknown protein;	Unknown protein;	Unknown protein;	Unknown protein;	Unknown protein;	Predicted protein;	rab GDP dissociation inhibitor alpha-like;
AC.Combine.Locus_122.2.10	Unknown protein;	Unknown protein;	Unknown protein;	Unknown protein;	Unknown protein;	Unknown protein;	Predicted protein;	rab GDP dissociation inhibitor alpha-like;
AC.Combine.Locus_122.3.10	Unknown protein;	Unknown protein;	Unknown protein;	Unknown protein;	Unknown protein;	Unknown protein;	Predicted protein;	rab GDP dissociation inhibitor alpha-like;
AC.Combine.Locus_123.1.10	WD domain, G-beta repeat;	Trp-Asp (WD) repeats signature.;	Trp-Asp (WD) repeats circular profile.;Trp-Asp (WD) repeats profile.;	WD40 repeats;	WD40 repeat, conserved site;WD40 repeat;WD40-repeat-containing domain;	GO:0005515;	Receptor for activated protein kinase C, putative;	guanine nucleotide-binding protein subunit beta-like protein A;
AC.Combine.Locus_124.1.10	Unknown protein;	Unknown protein;	Unknown protein;	Unknown protein;	Unknown protein;	Unknown protein;	Unknown protein;	Unknown protein;
AC.Combine.Locus_124.2.10	Unknown protein;	Unknown protein;	Unknown protein;	Unknown protein;	Unknown protein;	Unknown protein;	Bromodomain-containing protein, putative;	PREDICTED: transcription factor GTE8-like isoform X1;
AC.Combine.Locus_124.3.10	Unknown protein;	Unknown protein;	Unknown protein;	Unknown protein;	Unknown protein;	Unknown protein;	Bromodomain-containing protein, putative;	PREDICTED: transcription factor GTE8-like isoform X1;
AC.Combine.Locus_124.4.10	Unknown protein;	Unknown protein;	Unknown protein;	Unknown protein;	Unknown protein;	Unknown protein;	Bromodomain-containing protein, putative;	PREDICTED: transcription factor GTE8-like isoform X1;
AC.Combine.Locus_125.1.10	HECT-domain (ubiquitin-transferase);Domain of Unknown Function (DUF913);Domain of Unknown Function (DUF908);Domain of unknown function (DUF4414);UBA/TS-N domain;	Unknown protein;	Ubiquitin-associated domain (UBA) profile.;Ubiquitin-interacting motif (UIM) repeat profile.;HECT domain profile.;	Domain Homologous to E6-AP Carboxyl Terminus with;Ubiquitin associated domain;	E3 ubiquitin ligase, domain of unknown function DUF908;Ubiquitin-associated/translation elongation factor EF1B, N-terminal, eukaryote;Ubiquitin interacting motif;HECT;E3 ubiquitin ligase, domain of unknown function DUF913;Domain of unknown function DUF4414;Ubiquitin-associated domain/translation elongation factor EF-Ts, N-terminal;	GO:0004842;GO:0005515;	Uncharacterized protein;	PREDICTED: E3 ubiquitin-protein ligase UPL2-like;
AC.Combine.Locus_125.2.10	Unknown protein;	Unknown protein;	Unknown protein;	Unknown protein;	Unknown protein;	Unknown protein;	Uncharacterized protein;	PREDICTED: E3 ubiquitin-protein ligase UPL2-like;
AC.Combine.Locus_125.3.10	Unknown protein;	Unknown protein;	Unknown protein;	Unknown protein;	Unknown protein;	Unknown protein;	Uncharacterized protein;	PREDICTED: E3 ubiquitin-protein ligase UPL2-like;
AC.Combine.Locus_126.1.10	Protein of unknown function (DUF1640);	Unknown protein;	Unknown protein;	Unknown protein;	Protein of unknown function DUF1640;	Unknown protein;	Unknown protein;	hypothetical protein CHLNCDRAFT_49741;
AC.Combine.Locus_126.2.10	Protein of unknown function (DUF1640);	Unknown protein;	Unknown protein;	Unknown protein;	Protein of unknown function DUF1640;	Unknown protein;	Mitochondrion protein;	PREDICTED: protein FMP32, mitochondrial-like isoform X1;
AC.Combine.Locus_127.1.10	Unknown protein;	Unknown protein;	Unknown protein;	Unknown protein;	Unknown protein;	Unknown protein;	Xyloglucan endotransglucosylase/hydrolase protein A, putative;	PREDICTED: probable xyloglucan endotransglucosylase/hydrolase protein 16-like;
AC.Combine.Locus_127.2.10	Unknown protein;	Unknown protein;	Unknown protein;	Unknown protein;	Unknown protein;	Unknown protein;	Xyloglucan endotransglucosylase/hydrolase protein A, putative;	PREDICTED: probable xyloglucan endotransglucosylase/hydrolase protein 16-like;
AC.Combine.Locus_127.3.10	Unknown protein;	Unknown protein;	Unknown protein;	Unknown protein;	Unknown protein;	Unknown protein;	Xyloglucan endotransglucosylase/hydrolase protein A, putative;	PREDICTED: probable xyloglucan endotransglucosylase/hydrolase protein 16-like;
AC.Combine.Locus_127.4.10	Unknown protein;	Unknown protein;	Unknown protein;	Unknown protein;	Unknown protein;	Unknown protein;	Xyloglucan endotransglucosylase/hydrolase protein A, putative;	PREDICTED: probable xyloglucan endotransglucosylase/hydrolase protein 16-like;
AC.Combine.Locus_128.1.10	Unknown protein;	Unknown protein;	Unknown protein;	Unknown protein;	Unknown protein;	Unknown protein;	Chloroplast chlorophyll a/b binding protein;	predicted protein;
AC.Combine.Locus_128.2.10	Unknown protein;	Unknown protein;	Unknown protein;	Unknown protein;	Unknown protein;	Unknown protein;	Chloroplast chlorophyll a/b binding protein;	predicted protein;
AC.Combine.Locus_128.3.10	Chlorophyll A-B binding protein;	Unknown protein;	Unknown protein;	Unknown protein;	Chlorophyll A-B binding protein;	Unknown protein;	Chloroplast chlorophyll a/b binding protein;	predicted protein;
AC.Combine.Locus_128.4.10	Chlorophyll A-B binding protein;	Unknown protein;	Unknown protein;	Unknown protein;	Chlorophyll A-B binding protein;	Unknown protein;	Chloroplast chlorophyll a/b binding protein;	predicted protein;
AC.Combine.Locus_128.5.10	Unknown protein;	Unknown protein;	Unknown protein;	Unknown protein;	Unknown protein;	Unknown protein;	Chloroplast chlorophyll a/b binding protein;	predicted protein;
AC.Combine.Locus_129.1.10	Unknown protein;	Unknown protein;	Unknown protein;	Unknown protein;	Unknown protein;	Unknown protein;	Uncharacterized protein (Fragment);	hypothetical protein EUTSA_v10024690mg;
AC.Combine.Locus_129.2.10	Unknown protein;	Unknown protein;	Unknown protein;	Unknown protein;	Unknown protein;	Unknown protein;	Os01g0928100 protein;	PREDICTED: dynactin subunit 1-like isoform X2;
AC.Combine.Locus_129.3.10	Unknown protein;	Unknown protein;	Unknown protein;	Unknown protein;	Unknown protein;	Unknown protein;	Uncharacterized protein;	hypothetical protein AMTR_s00057p00146260;
AC.Combine.Locus_129.4.10	Unknown protein;	Unknown protein;	Unknown protein;	Unknown protein;	Unknown protein;	Unknown protein;	Uncharacterized protein;	hypothetical protein SORBIDRAFT_03g044670;
AC.Combine.Locus_129.4.20	Unknown protein;	Unknown protein;	Unknown protein;	Unknown protein;	Unknown protein;	Unknown protein;	Unknown protein;	PREDICTED: uncharacterized LOC101205430;
AC.Combine.Locus_129.5.10	Unknown protein;	Unknown protein;	Unknown protein;	Unknown protein;	Unknown protein;	Unknown protein;	Uncharacterized protein;	hypothetical protein CICLE_v10031153mg;
AC.Combine.Locus_129.6.10	Unknown protein;	Unknown protein;	Unknown protein;	Unknown protein;	Unknown protein;	Unknown protein;	Uncharacterized protein;	hypothetical protein AMTR_s00057p00146260;
AC.Combine.Locus_129.7.10	Unknown protein;	Unknown protein;	Unknown protein;	Unknown protein;	Unknown protein;	Unknown protein;	Uncharacterized protein;	hypothetical protein AMTR_s00057p00146260;
AC.Combine.Locus_129.8.10	Unknown protein;	Unknown protein;	Unknown protein;	Unknown protein;	Unknown protein;	Unknown protein;	Uncharacterized protein;	hypothetical protein AMTR_s00057p00146260;
AC.Combine.Locus_129.9.10	Unknown protein;	Unknown protein;	Unknown protein;	Unknown protein;	Unknown protein;	Unknown protein;	Uncharacterized protein;	hypothetical protein AMTR_s00057p00146260;
AC.Combine.Locus_130.1.10	Thioredoxin;	Thioredoxin family active site.;	Thioredoxin domain profile.;	Unknown protein;	Thioredoxin domain;Thioredoxin, conserved site;Thioredoxin-like fold;	GO:0045454;	Protein disulfide-isomerase;	PREDICTED: protein disulfide isomerase-like 2-1-like;
AC.Combine.Locus_130.2.10	Thioredoxin;Endoplasmic reticulum protein ERp29, C-terminal domain;	Thioredoxin family active site.;	Thioredoxin domain profile.;	Unknown protein;	Thioredoxin domain;Endoplasmic reticulum, protein ERp29, C-terminal;Thioredoxin, conserved site;Thioredoxin-like fold;	GO:0005783;GO:0045454;	Disulfide-isomerase-like protein;	protein disulfide isomerase, putative;
AC.Combine.Locus_130.3.10	Thioredoxin;Endoplasmic reticulum protein ERp29, C-terminal domain;	Thioredoxin family active site.;	Thioredoxin domain profile.;	Unknown protein;	Thioredoxin domain;Endoplasmic reticulum, protein ERp29, C-terminal;Thioredoxin, conserved site;Thioredoxin-like fold;	GO:0005783;GO:0045454;	Disulfide-isomerase-like protein;	PREDICTED: probable protein disulfide-isomerase A6 isoform 1;
AC.Combine.Locus_131.26.10	Unknown protein;	Unknown protein;	Unknown protein;	Unknown protein;	Unknown protein;	Unknown protein;	Unknown protein;	Unknown protein;
AC.Combine.Locus_131.29.10	Unknown protein;	Unknown protein;	Unknown protein;	Unknown protein;	Unknown protein;	Unknown protein;	Unknown protein;	Unknown protein;
AC.Combine.Locus_133.1.10	SecY translocase;Plug domain of Sec61p;	Protein secY signature 1.;	Unknown protein;	Unknown protein;	Translocon Sec61/SecY, plug domain;SecY/SEC61-alpha family;	GO:0015031|GO:0016020;	Sec61 transport protein;	hypothetical protein SORBIDRAFT_04g022600;
AC.Combine.Locus_133.2.10	Unknown protein;	Unknown protein;	Unknown protein;	Unknown protein;	Unknown protein;	Unknown protein;	Sec61 transport protein;	SecY protein transport family protein;
AC.Combine.Locus_133.3.10	Unknown protein;	Unknown protein;	Unknown protein;	Unknown protein;	Unknown protein;	Unknown protein;	Sec61 transport protein;	SecY protein transport family protein;
AC.Combine.Locus_133.4.10	SecY translocase;Plug domain of Sec61p;	Protein secY signature 1.;	Unknown protein;	Unknown protein;	Translocon Sec61/SecY, plug domain;SecY/SEC61-alpha family;	GO:0015031|GO:0016020;	Sec61 transport protein;	SecY protein transport family protein;
AC.Combine.Locus_133.6.10	Unknown protein;	Unknown protein;	Unknown protein;	Unknown protein;	Unknown protein;	Unknown protein;	Sec61 transport protein;	SecY protein transport family protein;
AC.Combine.Locus_133.7.10	Unknown protein;	Unknown protein;	Unknown protein;	Unknown protein;	Unknown protein;	Unknown protein;	Sec61 transport protein;	SecY protein transport family protein;
AC.Combine.Locus_135.4.10	RNA polymerase Rpb1, domain 4;RNA polymerase Rpb1, domain 7;RNA polymerase Rpb1, domain 6;RNA polymerase Rpb1, domain 2;RNA polymerase Rpb1 C-terminal repeat;RNA polymerase Rpb1, domain 5;RNA polymerase Rpb1, domain 3;	Eukaryotic RNA polymerase II heptapeptide repeat.;	Unknown protein;	RNA polymerase I subunit A N-terminus;	RNA polymerase Rpb1, domain 4;RNA polymerase, N-terminal;RNA polymerase Rpb1, domain 7;RNA polymerase, alpha subunit;RNA polymerase Rpb1, domain 6;RNA polymerase II, heptapeptide repeat, eukaryotic;RNA polymerase Rpb1, domain 5;RNA polymerase Rpb1, domain 3;	GO:0003677|GO:0005665|GO:0006366;GO:0003677|GO:0003899|GO:0006351;	DNA-directed RNA polymerase;	DNA-directed RNA polymerase II subunit RPB1 isoform 4;
AC.Combine.Locus_136.1.10	Unknown protein;	Unknown protein;	Unknown protein;	Unknown protein;	Unknown protein;	Unknown protein;	Uncharacterized protein;	Os05g0410800, partial;
AC.Combine.Locus_136.2.10	Unknown protein;	Unknown protein;	Unknown protein;	Unknown protein;	Unknown protein;	Unknown protein;	Uncharacterized protein;	Os05g0410800, partial;
AC.Combine.Locus_136.4.10	Unknown protein;	Unknown protein;	Unknown protein;	Unknown protein;	Unknown protein;	Unknown protein;	Uncharacterized protein;	Os05g0410800, partial;
AC.Combine.Locus_136.5.10	Unknown protein;	Unknown protein;	Unknown protein;	Unknown protein;	Unknown protein;	Unknown protein;	Unknown protein;	nitrate transporter, putative;
AC.Combine.Locus_136.5.20	Unknown protein;	Unknown protein;	Unknown protein;	Unknown protein;	Unknown protein;	Unknown protein;	Unknown protein;	Unknown protein;
AC.Combine.Locus_136.6.10	Unknown protein;	Unknown protein;	Unknown protein;	Unknown protein;	Unknown protein;	Unknown protein;	Uncharacterized protein;	Os05g0410800, partial;
AC.Combine.Locus_136.7.10	Unknown protein;	Unknown protein;	Unknown protein;	Unknown protein;	Unknown protein;	Unknown protein;	Uncharacterized protein;	Os05g0410800, partial;
AC.Combine.Locus_136.8.10	Unknown protein;	Unknown protein;	Unknown protein;	Unknown protein;	Unknown protein;	Unknown protein;	Uncharacterized protein;	Os05g0410800, partial;
AC.Combine.Locus_137.1.10	Manganese-stabilising protein / photosystem II polypeptide;	Unknown protein;	Unknown protein;	Unknown protein;	Photosystem II PsbO, manganese-stabilising;	GO:0005509|GO:0009523|GO:0009654|GO:0015979|GO:0019898|GO:0042549;	Unknown protein;	Oxygen-evolving enhancer protein, partial;
AC.Combine.Locus_138.1.10	Aminotransferase class I and II;	Unknown protein;	Unknown protein;	Unknown protein;	Aminotransferase, class I/classII;	GO:0009058|GO:0030170;	AlaT1;	alanine aminotransferase 2;
AC.Combine.Locus_138.2.10	Aminotransferase class I and II;	Unknown protein;	Unknown protein;	Unknown protein;	Aminotransferase, class I/classII;	GO:0009058|GO:0030170;	Predicted protein;	glutamate:glyoxylate aminotransferase;
AC.Combine.Locus_138.3.10	Unknown protein;	Unknown protein;	Unknown protein;	Unknown protein;	Unknown protein;	Unknown protein;	Predicted protein;	glutamate:glyoxylate aminotransferase;
AC.Combine.Locus_138.4.10	Aminotransferase class I and II;	Unknown protein;	Unknown protein;	Unknown protein;	Aminotransferase, class I/classII;	GO:0009058|GO:0030170;	AlaT1;	PREDICTED: glutamate--glyoxylate aminotransferase 1-like isoform X1;
AC.Combine.Locus_138.5.10	Aminotransferase class I and II;	Unknown protein;	Unknown protein;	Unknown protein;	Aminotransferase, class I/classII;	GO:0009058|GO:0030170;	AlaT1;	PREDICTED: glutamate--glyoxylate aminotransferase 2-like isoform X1;
AC.Combine.Locus_138.6.10	Unknown protein;	Unknown protein;	Unknown protein;	Unknown protein;	Unknown protein;	Unknown protein;	Predicted protein;	glutamate:glyoxylate aminotransferase;
AC.Combine.Locus_138.7.10	Aminotransferase class I and II;	Unknown protein;	Unknown protein;	Unknown protein;	Aminotransferase, class I/classII;	GO:0009058|GO:0030170;	AlaT1;	predicted protein;
AC.Combine.Locus_138.8.10	Unknown protein;	Unknown protein;	Unknown protein;	Unknown protein;	Unknown protein;	Unknown protein;	Predicted protein;	glutamate:glyoxylate aminotransferase;
AC.Combine.Locus_139.1.10	UDP-glucose/GDP-mannose dehydrogenase family, NAD binding domain;UDP-glucose/GDP-mannose dehydrogenase family, central domain;UDP-glucose/GDP-mannose dehydrogenase family, UDP binding domain;	Unknown protein;	Unknown protein;	UDP binding domain;	UDP-glucose/GDP-mannose dehydrogenase, C-terminal;UDP-glucose/GDP-mannose dehydrogenase, N-terminal;UDP-glucose/GDP-mannose dehydrogenase, dimerisation;	GO:0016616|GO:0051287|GO:0055114;	UDP-glucose 6-dehydrogenase;	UDP-glucose 6-dehydrogenase 1;
AC.Combine.Locus_140.1.10	Unknown protein;	Unknown protein;	Unknown protein;	Unknown protein;	Unknown protein;	Unknown protein;	Light-harvesting complex II protein;	Light harvesting complex photosystem II subunit 6;
AC.Combine.Locus_140.2.10	Unknown protein;	Unknown protein;	Unknown protein;	Unknown protein;	Unknown protein;	Unknown protein;	Light-harvesting complex II protein;	Light harvesting complex photosystem II subunit 6;
AC.Combine.Locus_142.1.10	Unknown protein;	Unknown protein;	Unknown protein;	Unknown protein;	Unknown protein;	Unknown protein;	RD22-like protein;	Os05g0215066;
AC.Combine.Locus_142.2.10	Unknown protein;	Unknown protein;	Unknown protein;	Unknown protein;	Unknown protein;	Unknown protein;	RD22-like protein;	Os05g0215066;
AC.Combine.Locus_142.3.10	Unknown protein;	Unknown protein;	Unknown protein;	Unknown protein;	Unknown protein;	Unknown protein;	RD22-like protein;	Os05g0215066;
AC.Combine.Locus_142.4.10	Unknown protein;	Unknown protein;	Unknown protein;	Unknown protein;	Unknown protein;	Unknown protein;	Putative uncharacterized protein;	Unknown protein;
AC.Combine.Locus_142.4.20	BURP domain;	Unknown protein;	BURP domain profile.;	Unknown protein;	BURP domain;	Unknown protein;	Uncharacterized protein;	Embryonic abundant protein USP92;
AC.Combine.Locus_142.5.10	Unknown protein;	Unknown protein;	Unknown protein;	Unknown protein;	Unknown protein;	Unknown protein;	RD22-like protein;	Os05g0215066;
AC.Combine.Locus_142.6.10	BURP domain;	Unknown protein;	BURP domain profile.;	Unknown protein;	BURP domain;	Unknown protein;	RD22-like protein;	Os05g0215066;
AC.Combine.Locus_142.7.10	Unknown protein;	Unknown protein;	Unknown protein;	Unknown protein;	Unknown protein;	Unknown protein;	RD22-like protein;	Os05g0215066;
AC.Combine.Locus_142.8.10	Unknown protein;	Unknown protein;	Unknown protein;	Unknown protein;	Unknown protein;	Unknown protein;	RD22-like protein;	Os05g0215066;
AC.Combine.Locus_143.1.10	Unknown protein;	Unknown protein;	Unknown protein;	Unknown protein;	Unknown protein;	Unknown protein;	Unknown protein;	hypothetical protein POPTR_0006s25220g, partial;
AC.Combine.Locus_143.2.10	Transmembrane amino acid transporter protein;	Unknown protein;	Unknown protein;	Unknown protein;	Amino acid transporter, transmembrane;	Unknown protein;	Unknown protein;	hypothetical protein POPTR_0006s25220g, partial;
AC.Combine.Locus_143.3.10	Unknown protein;	Unknown protein;	Unknown protein;	Unknown protein;	Unknown protein;	Unknown protein;	Unknown protein;	hypothetical protein POPTR_0006s25220g, partial;
AC.Combine.Locus_143.4.10	Transmembrane amino acid transporter protein;	Unknown protein;	Unknown protein;	Unknown protein;	Amino acid transporter, transmembrane;	Unknown protein;	Unknown protein;	hypothetical protein POPTR_0006s25220g, partial;
AC.Combine.Locus_146.1.10	Cytochrome P450;	Cytochrome P450 cysteine heme-iron ligand signature.;	Unknown protein;	Unknown protein;	Cytochrome P450, conserved site;Cytochrome P450;	GO:0016705|GO:0055114;GO:0005506|GO:0016705|GO:0020037|GO:0055114;	Coumarate 3-hydroxylase (Fragment);	PREDICTED: LOW QUALITY PROTEIN: cytochrome P450 98A2-like, partial;
AC.Combine.Locus_147.2.10	Eukaryotic protein of unknown function (DUF953);	Unknown protein;	Unknown protein;	Unknown protein;	Protein of unknown function DUF953, thioredoxin-like;	Unknown protein;	Thioredoxin domain-containing protein;	PREDICTED: thioredoxin-like protein Clot-like;
AC.Combine.Locus_147.3.10	Eukaryotic protein of unknown function (DUF953);	Unknown protein;	Unknown protein;	Unknown protein;	Protein of unknown function DUF953, thioredoxin-like;	Unknown protein;	Electron transporter, putative;	hypothetical protein CICLE_v10033058mg;
AC.Combine.Locus_149.1.10	Pyridine nucleotide-disulphide oxidoreductase;Pyridine nucleotide-disulphide oxidoreductase, dimerisation domain;	Pyridine nucleotide-disulphide oxidoreductases class-I active site.;	Unknown protein;	Unknown protein;	Pyridine nucleotide-disulphide oxidoreductase, FAD/NAD(P)-binding domain;Pyridine nucleotide-disulphide oxidoreductase, class I, active site;Pyridine nucleotide-disulphide oxidoreductase, dimerisation domain;Pyridine nucleotide-disulphide oxidoreductase, NAD-binding domain;	GO:0016668|GO:0055114;GO:0016491|GO:0055114;GO:0016491|GO:0050660|GO:0055114;GO:0045454|GO:0055114;	Dihydrolipoyl dehydrogenase;	hypothetical protein POPTR_0008s10700g;
AC.Combine.Locus_150.8.10	DnaJ domain;	Unknown protein;	Unknown protein;	Unknown protein;	DnaJ domain;	Unknown protein;	Unknown protein;	hypothetical protein POPTR_0011s02550g;
AC.Combine.Locus_150.13.10	DnaJ domain;	Unknown protein;	Unknown protein;	Unknown protein;	DnaJ domain;	Unknown protein;	Unknown protein;	predicted protein;
AC.Combine.Locus_150.14.10	Unknown protein;	Unknown protein;	Unknown protein;	Unknown protein;	Unknown protein;	Unknown protein;	Unknown protein;	Unknown protein;
AC.Combine.Locus_151.1.10	Glycosyltransferase family 17;	Unknown protein;	Unknown protein;	Unknown protein;	Glycosyl transferase, family 17;	GO:0003830|GO:0006487|GO:0016020;	OSJNBa0044K18.7 protein;	PREDICTED: beta-1,4-mannosyl-glycoprotein 4-beta-N-acetylglucosaminyltransferase-like;
AC.Combine.Locus_152.1.10	Unknown protein;	Unknown protein;	Unknown protein;	Unknown protein;	Unknown protein;	Unknown protein;	R2R3 Myb30 transcription factor;	myb domain protein 30;
AC.Combine.Locus_152.2.10	Unknown protein;	Unknown protein;	Unknown protein;	Unknown protein;	Unknown protein;	Unknown protein;	R2R3 Myb30 transcription factor;	myb domain protein 30;
AC.Combine.Locus_153.1.10	Unknown protein;	Unknown protein;	Unknown protein;	Unknown protein;	Unknown protein;	Unknown protein;	Os07g0615900 protein;	FAR1 transcription factor;
AC.Combine.Locus_153.2.10	Unknown protein;	Unknown protein;	Unknown protein;	Unknown protein;	Unknown protein;	Unknown protein;	Os07g0615900 protein;	FAR1 transcription factor;
AC.Combine.Locus_153.3.10	FAR1 DNA-binding domain;MULE transposase domain;	Unknown protein;	Zinc finger SWIM-type profile.;	plant mutator transposase zinc finger;	Zinc finger, SWIM-type;Zinc finger, PMZ-type;MULE transposase domain;FAR1 DNA binding domain;	GO:0008270;	Os07g0615900 protein;	PREDICTED: protein FAR1-RELATED SEQUENCE 5-like isoform X3;
AC.Combine.Locus_153.4.10	Unknown protein;	Unknown protein;	Unknown protein;	Unknown protein;	Unknown protein;	Unknown protein;	Os07g0615900 protein;	FAR1 transcription factor;
AC.Combine.Locus_155.1.10	Zinc finger C-x8-C-x5-C-x3-H type (and similar);	Unknown protein;	Zinc finger C3H1-type profile.;	zinc finger;	Zinc finger, CCCH-type;	GO:0046872;	Zinc finger CCCH domain-containing protein 37;	hypothetical protein CICLE_v100047902mg, partial;
AC.Combine.Locus_155.2.10	Zinc finger C-x8-C-x5-C-x3-H type (and similar);	Unknown protein;	Zinc finger C3H1-type profile.;	zinc finger;	Zinc finger, CCCH-type;	GO:0046872;	Predicted protein;	hypothetical protein CICLE_v100047902mg, partial;
AC.Combine.Locus_155.3.10	Zinc finger C-x8-C-x5-C-x3-H type (and similar);	Unknown protein;	Zinc finger C3H1-type profile.;	zinc finger;	Zinc finger, CCCH-type;	GO:0046872;	Zinc finger CCCH domain-containing protein 37;	hypothetical protein AMTR_s00115p00126760;
AC.Combine.Locus_155.4.10	Zinc finger C-x8-C-x5-C-x3-H type (and similar);	Unknown protein;	Zinc finger C3H1-type profile.;	zinc finger;	Zinc finger, CCCH-type;	GO:0046872;	Enhancer of ag-4 1;	hypothetical protein CICLE_v100047901mg, partial;
AC.Combine.Locus_155.5.10	Zinc finger C-x8-C-x5-C-x3-H type (and similar);	Unknown protein;	Zinc finger C3H1-type profile.;	zinc finger;	Zinc finger, CCCH-type;	GO:0046872;	Predicted protein;	hypothetical protein CICLE_v100047902mg, partial;
AC.Combine.Locus_156.1.10	Unknown protein;	Unknown protein;	Unknown protein;	Unknown protein;	Unknown protein;	Unknown protein;	Os01g0187400 protein;	conserved hypothetical protein;
AC.Combine.Locus_156.2.10	Unknown protein;	Unknown protein;	Unknown protein;	Unknown protein;	Unknown protein;	Unknown protein;	Os01g0187400 protein;	hypothetical protein SORBIDRAFT_03g003300;
AC.Combine.Locus_156.3.10	Unknown protein;	Unknown protein;	Unknown protein;	Unknown protein;	Unknown protein;	Unknown protein;	Os01g0187400 protein;	hypothetical protein SORBIDRAFT_03g003300;
AC.Combine.Locus_156.4.10	Unknown protein;	Unknown protein;	Unknown protein;	Unknown protein;	Unknown protein;	Unknown protein;	Os01g0187400 protein;	hypothetical protein SORBIDRAFT_03g003300;
AC.Combine.Locus_157.1.10	Peptidase M16 inactive domain;Insulinase (Peptidase family M16);	Insulinase family, zinc-binding region signature.;	Unknown protein;	Unknown protein;	Peptidase M16, zinc-binding site;Peptidase M16, C-terminal domain;Peptidase M16, N-terminal;	GO:0004222|GO:0006508;	Os01g0739000 protein;	mitochondrial-processing peptidase subunit alpha;
AC.Combine.Locus_157.3.10	Insulinase (Peptidase family M16);	Insulinase family, zinc-binding region signature.;	Unknown protein;	Unknown protein;	Peptidase M16, zinc-binding site;Peptidase M16, N-terminal;	GO:0004222|GO:0006508;	Unknown protein;	Mitochondrial-processing peptidase subunit alpha isoform 2;
AC.Combine.Locus_157.4.10	Peptidase M16 inactive domain;Insulinase (Peptidase family M16);	Insulinase family, zinc-binding region signature.;	Unknown protein;	Unknown protein;	Peptidase M16, zinc-binding site;Peptidase M16, C-terminal domain;Peptidase M16, N-terminal;	GO:0004222|GO:0006508;	Os01g0739000 protein;	mitochondrial-processing peptidase subunit alpha;
AC.Combine.Locus_157.5.10	Peptidase M16 inactive domain;Insulinase (Peptidase family M16);	Insulinase family, zinc-binding region signature.;	Unknown protein;	Unknown protein;	Peptidase M16, zinc-binding site;Peptidase M16, C-terminal domain;Peptidase M16, N-terminal;	GO:0004222|GO:0006508;	Os01g0739000 protein;	mitochondrial-processing peptidase subunit alpha;
AC.Combine.Locus_157.6.10	Unknown protein;	Unknown protein;	Unknown protein;	Unknown protein;	Unknown protein;	Unknown protein;	Unknown protein;	PREDICTED: probable mitochondrial-processing peptidase subunit beta-like, partial;
AC.Combine.Locus_157.7.10	Peptidase M16 inactive domain;Insulinase (Peptidase family M16);	Insulinase family, zinc-binding region signature.;	Unknown protein;	Unknown protein;	Peptidase M16, zinc-binding site;Peptidase M16, C-terminal domain;Peptidase M16, N-terminal;	GO:0004222|GO:0006508;	Os01g0739000 protein;	mitochondrial-processing peptidase subunit alpha;
AC.Combine.Locus_158.1.10	Calcium-binding EGF domain;Protein tyrosine kinase;	Aspartic acid and asparagine hydroxylation site.;Serine/Threonine protein kinases active-site signature.;Calcium-binding EGF-like domain signature.;	EGF-like domain profile.;Protein kinase domain profile.;	Calcium-binding EGF-like domain;Serine/Threonine protein kinases, catalytic domain;Epidermal growth factor-like domain.;	Epidermal growth factor-like domain;EGF-type aspartate/asparagine hydroxylation site;Serine-threonine/tyrosine-protein kinase catalytic domain;EGF-like calcium-binding, conserved site;Protein kinase domain;EGF-like calcium-binding domain;Serine/threonine- /dual specificity protein kinase, catalytic domain;Serine/threonine-protein kinase, active site;	GO:0004672|GO:0006468;GO:0004674|GO:0006468;GO:0005515;GO:0004672|GO:0005524|GO:0006468;GO:0005509;	Protein kinase family protein;	PREDICTED: wall-associated receptor kinase-like 17-like;
AC.Combine.Locus_159.1.10	Unknown protein;	Unknown protein;	Unknown protein;	Unknown protein;	Unknown protein;	Unknown protein;	Predicted protein;	hypothetical protein CICLE_v10008944mg;
AC.Combine.Locus_159.2.10	Unknown protein;	Unknown protein;	Unknown protein;	Unknown protein;	Unknown protein;	Unknown protein;	Predicted protein;	hypothetical protein CICLE_v10008944mg;
AC.Combine.Locus_159.2.20	Unknown protein;	Unknown protein;	Unknown protein;	Unknown protein;	Unknown protein;	Unknown protein;	Cofactor assembly, complex C (B6F);	hypothetical protein MTR_3g105100;
AC.Combine.Locus_159.3.10	Unknown protein;	Unknown protein;	Unknown protein;	Unknown protein;	Unknown protein;	Unknown protein;	Predicted protein;	hypothetical protein CICLE_v10008944mg;
AC.Combine.Locus_159.3.20	Unknown protein;	Unknown protein;	Unknown protein;	Unknown protein;	Unknown protein;	Unknown protein;	Cofactor assembly, complex C (B6F);	hypothetical protein MTR_3g105100;
AC.Combine.Locus_162.1.10	Unknown protein;	Unknown protein;	Unknown protein;	Unknown protein;	Unknown protein;	Unknown protein;	Os09g0555600 protein;	PREDICTED: protein ACCUMULATION AND REPLICATION OF CHLOROPLASTS 3-like;
AC.Combine.Locus_162.2.10	MORN repeat;	Unknown protein;	Unknown protein;	Possible plasma membrane-binding motif in junctophilins, PIP-5-kinases and protein kinases.;	MORN motif;	Unknown protein;	Unknown protein;	hypothetical protein SELMODRAFT_136707, partial;
AC.Combine.Locus_162.3.10	MORN repeat;	Unknown protein;	Prokaryotic membrane lipoprotein lipid attachment site profile.;	Possible plasma membrane-binding motif in junctophilins, PIP-5-kinases and protein kinases.;	MORN motif;	Unknown protein;	Os09g0555600 protein;	Os09g0555600;
AC.Combine.Locus_162.4.10	MORN repeat;	Unknown protein;	Unknown protein;	Possible plasma membrane-binding motif in junctophilins, PIP-5-kinases and protein kinases.;	MORN motif;	Unknown protein;	Os09g0555600 protein;	PREDICTED: protein ACCUMULATION AND REPLICATION OF CHLOROPLASTS 3-like;
AC.Combine.Locus_162.5.10	Unknown protein;	Unknown protein;	Unknown protein;	Unknown protein;	Unknown protein;	Unknown protein;	Os09g0555600 protein;	PREDICTED: protein ACCUMULATION AND REPLICATION OF CHLOROPLASTS 3-like;
AC.Combine.Locus_162.6.10	MORN repeat;	Unknown protein;	Unknown protein;	Possible plasma membrane-binding motif in junctophilins, PIP-5-kinases and protein kinases.;	MORN motif;	Unknown protein;	ARC3 homologue;	PREDICTED: protein ACCUMULATION AND REPLICATION OF CHLOROPLASTS 3-like;
AC.Combine.Locus_162.7.10	Unknown protein;	Unknown protein;	Unknown protein;	Unknown protein;	Unknown protein;	Unknown protein;	Os09g0555600 protein;	PREDICTED: protein ACCUMULATION AND REPLICATION OF CHLOROPLASTS 3-like;
AC.Combine.Locus_164.1.10	Protein of unknown function (DUF2985);PLAC8 family;	Unknown protein;	Unknown protein;	Unknown protein;	Protein of unknown function DUF2985;Uncharacterised protein family Cys-rich;	Unknown protein;	Os05g0474900 protein;	hypothetical protein CARUB_v10013375mg;
AC.Combine.Locus_165.1.10	Elongation factor TS;UBA/TS-N domain;	Elongation factor Ts signature 1.;Elongation factor Ts signature 2.;	Unknown protein;	Unknown protein;	Translation elongation factor Ts, conserved site;Translation elongation factor EFTs/EF1B, dimerisation;Ubiquitin-associated domain/translation elongation factor EF-Ts, N-terminal;	GO:0003746|GO:0005622|GO:0006414;GO:0005515;	Elongation factor Ts;	hypothetical protein CICLE_v10007553mg;
AC.Combine.Locus_165.2.10	Elongation factor TS;	Elongation factor Ts signature 2.;	Unknown protein;	Unknown protein;	Translation elongation factor Ts, conserved site;Translation elongation factor EFTs/EF1B, dimerisation;	GO:0003746|GO:0005622|GO:0006414;	Elongation factor Ts;	predicted protein, partial;
AC.Combine.Locus_167.1.10	Unknown protein;	Unknown protein;	Unknown protein;	Unknown protein;	Unknown protein;	Unknown protein;	Predicted protein;	hypothetical protein AMTR_s00171p00029550;
AC.Combine.Locus_167.1.20	Unknown protein;	Unknown protein;	Unknown protein;	Unknown protein;	Unknown protein;	Unknown protein;	Predicted protein;	PREDICTED: CBS domain-containing protein CBSX3, mitochondrial-like;
AC.Combine.Locus_167.2.10	Unknown protein;	Unknown protein;	Unknown protein;	Unknown protein;	Unknown protein;	Unknown protein;	Predicted protein;	hypothetical protein AMTR_s00171p00029550;
AC.Combine.Locus_167.2.20	Unknown protein;	Unknown protein;	Unknown protein;	Unknown protein;	Unknown protein;	Unknown protein;	Predicted protein;	PREDICTED: CBS domain-containing protein CBSX3, mitochondrial-like;
AC.Combine.Locus_167.3.10	Unknown protein;	Unknown protein;	Unknown protein;	Unknown protein;	Unknown protein;	Unknown protein;	Predicted protein;	hypothetical protein AMTR_s00171p00029550;
AC.Combine.Locus_167.3.20	Unknown protein;	Unknown protein;	Unknown protein;	Unknown protein;	Unknown protein;	Unknown protein;	Predicted protein;	PREDICTED: CBS domain-containing protein CBSX3, mitochondrial-like;
AC.Combine.Locus_167.4.10	Unknown protein;	Unknown protein;	Unknown protein;	Unknown protein;	Unknown protein;	Unknown protein;	Predicted protein;	PREDICTED: CBS domain-containing protein CBSX3, mitochondrial-like;
AC.Combine.Locus_167.5.10	Unknown protein;	Unknown protein;	Unknown protein;	Unknown protein;	Unknown protein;	Unknown protein;	Predicted protein;	hypothetical protein AMTR_s00171p00029550;
AC.Combine.Locus_167.5.20	Unknown protein;	Unknown protein;	Unknown protein;	Unknown protein;	Unknown protein;	Unknown protein;	Predicted protein;	PREDICTED: CBS domain-containing protein CBSX3, mitochondrial-like;
AC.Combine.Locus_167.6.10	Unknown protein;	Unknown protein;	Unknown protein;	Unknown protein;	Unknown protein;	Unknown protein;	Predicted protein;	hypothetical protein AMTR_s00171p00029550;
AC.Combine.Locus_167.6.20	Unknown protein;	Unknown protein;	Unknown protein;	Unknown protein;	Unknown protein;	Unknown protein;	Predicted protein;	PREDICTED: CBS domain-containing protein CBSX3, mitochondrial-like;
AC.Combine.Locus_167.7.10	Unknown protein;	Unknown protein;	Unknown protein;	Unknown protein;	Unknown protein;	Unknown protein;	Predicted protein;	hypothetical protein AMTR_s00171p00029550;
AC.Combine.Locus_167.7.20	Unknown protein;	Unknown protein;	Unknown protein;	Unknown protein;	Unknown protein;	Unknown protein;	Predicted protein;	PREDICTED: CBS domain-containing protein CBSX3, mitochondrial-like;
AC.Combine.Locus_167.9.10	Unknown protein;	Unknown protein;	Unknown protein;	Unknown protein;	Unknown protein;	Unknown protein;	Predicted protein;	hypothetical protein AMTR_s00171p00029550;
AC.Combine.Locus_167.9.20	Unknown protein;	Unknown protein;	Unknown protein;	Unknown protein;	Unknown protein;	Unknown protein;	Predicted protein;	PREDICTED: CBS domain-containing protein CBSX3, mitochondrial-like;
AC.Combine.Locus_167.10.10	Unknown protein;	Unknown protein;	Unknown protein;	Unknown protein;	Unknown protein;	Unknown protein;	Predicted protein;	hypothetical protein AMTR_s00171p00029550;
AC.Combine.Locus_167.10.20	Unknown protein;	Unknown protein;	Unknown protein;	Unknown protein;	Unknown protein;	Unknown protein;	Predicted protein;	PREDICTED: CBS domain-containing protein CBSX3, mitochondrial-like;
AC.Combine.Locus_168.1.10	RNA recognition motif. (a.k.a. RRM, RBD, or RNP domain);	Unknown protein;	Eukaryotic RNA Recognition Motif (RRM) profile.;	RNA recognition motif;	RNA recognition motif domain;	GO:0003676;	Heterogeneous nuclear ribonucleoprotein 27C, putative;	RNA recognition motif-containing protein;
AC.Combine.Locus_168.2.10	RNA recognition motif. (a.k.a. RRM, RBD, or RNP domain);	Unknown protein;	Eukaryotic RNA Recognition Motif (RRM) profile.;	RNA recognition motif;	RNA recognition motif domain;	GO:0003676;	Heterogeneous nuclear ribonucleoprotein 27C, putative;	RNA recognition motif-containing protein;
AC.Combine.Locus_168.3.10	RNA recognition motif. (a.k.a. RRM, RBD, or RNP domain);	Unknown protein;	Eukaryotic RNA Recognition Motif (RRM) profile.;	RNA recognition motif;	RNA recognition motif domain;	GO:0003676;	Heterogeneous nuclear ribonucleoprotein 27C, putative;	hypothetical protein POPTR_0014s15970g;
AC.Combine.Locus_169.1.10	Myb/SANT-like DNA-binding domain;	Unknown protein;	Unknown protein;	Unknown protein;	Unknown protein;	Unknown protein;	Predicted protein;	PREDICTED: myb/SANT-like DNA-binding domain-containing protein 2-like;
AC.Combine.Locus_171.3.10	Unknown protein;	Unknown protein;	Unknown protein;	Unknown protein;	Unknown protein;	Unknown protein;	Unknown protein;	Mannosyl-oligosaccharide glucosidase;
AC.Combine.Locus_171.4.10	Unknown protein;	Unknown protein;	Unknown protein;	Unknown protein;	Unknown protein;	Unknown protein;	Unknown protein;	Mannosyl-oligosaccharide glucosidase;
AC.Combine.Locus_171.5.10	Mannosyl oligosaccharide glucosidase;	Unknown protein;	Unknown protein;	Unknown protein;	Glycoside hydrolase, family 63;	GO:0004573|GO:0009311;	Unknown protein;	Mannosyl-oligosaccharide glucosidase;
AC.Combine.Locus_171.6.10	Mannosyl oligosaccharide glucosidase;	Unknown protein;	Unknown protein;	Unknown protein;	Glycoside hydrolase, family 63;	GO:0004573|GO:0009311;	Unknown protein;	Unknown protein;
AC.Combine.Locus_171.7.10	Mannosyl oligosaccharide glucosidase;	Unknown protein;	Unknown protein;	Unknown protein;	Glycoside hydrolase, family 63;	GO:0004573|GO:0009311;	Unknown protein;	Mannosyl-oligosaccharide glucosidase;
AC.Combine.Locus_171.8.10	Unknown protein;	Unknown protein;	Unknown protein;	Unknown protein;	Unknown protein;	Unknown protein;	Unknown protein;	Mannosyl-oligosaccharide glucosidase;
AC.Combine.Locus_171.9.10	Mannosyl oligosaccharide glucosidase;	Unknown protein;	Unknown protein;	Unknown protein;	Glycoside hydrolase, family 63;	GO:0004573|GO:0009311;	Unknown protein;	hypothetical protein CARUB_v10008307mg;
AC.Combine.Locus_171.10.10	Mannosyl oligosaccharide glucosidase;	Unknown protein;	Unknown protein;	Unknown protein;	Glycoside hydrolase, family 63;	GO:0004573|GO:0009311;	Unknown protein;	hypothetical protein POPTR_0010s06890g;
AC.Combine.Locus_171.11.10	Mannosyl oligosaccharide glucosidase;	Unknown protein;	Unknown protein;	Unknown protein;	Glycoside hydrolase, family 63;	GO:0004573|GO:0009311;	Unknown protein;	hypothetical protein CARUB_v10008307mg;
AC.Combine.Locus_171.12.10	Unknown protein;	Unknown protein;	Unknown protein;	Unknown protein;	Unknown protein;	Unknown protein;	Unknown protein;	Mannosyl-oligosaccharide glucosidase;
AC.Combine.Locus_172.1.10	Pyridine nucleotide-disulphide oxidoreductase;	Unknown protein;	Unknown protein;	Unknown protein;	Pyridine nucleotide-disulphide oxidoreductase, FAD/NAD(P)-binding domain;	GO:0016491|GO:0055114;	Uncharacterized protein;	hypothetical protein VOLCADRAFT_107468;
AC.Combine.Locus_172.2.10	Unknown protein;	Unknown protein;	Unknown protein;	Unknown protein;	Unknown protein;	Unknown protein;	Thioredoxin reductase;	PREDICTED: thioredoxin reductase NTRC-like;
AC.Combine.Locus_172.4.10	Unknown protein;	Unknown protein;	Unknown protein;	Unknown protein;	Unknown protein;	Unknown protein;	Thioredoxin reductase;	PREDICTED: thioredoxin reductase NTRC-like;
AC.Combine.Locus_173.1.10	Peroxisomal biogenesis factor 11 (PEX11);	Unknown protein;	Unknown protein;	Unknown protein;	Peroxisomal biogenesis factor 11;	GO:0005779|GO:0016559;	Predicted protein;	peroxisomal membrane protein 11E;
AC.Combine.Locus_173.2.10	Unknown protein;	Unknown protein;	Unknown protein;	Unknown protein;	Unknown protein;	Unknown protein;	Predicted protein;	PREDICTED: peroxisomal membrane protein 11C-like isoform X1;
AC.Combine.Locus_173.3.10	Unknown protein;	Unknown protein;	Unknown protein;	Unknown protein;	Unknown protein;	Unknown protein;	Predicted protein;	PREDICTED: peroxisomal membrane protein 11C-like isoform X1;
AC.Combine.Locus_174.2.10	Unknown protein;	Unknown protein;	Unknown protein;	Unknown protein;	Unknown protein;	Unknown protein;	Predicted protein;	Clp amino terminal domain-containing family protein;
AC.Combine.Locus_174.3.10	PA domain;	Unknown protein;	Unknown protein;	Unknown protein;	Protease-associated domain, PA;	Unknown protein;	Unknown protein;	PREDICTED: signal peptide peptidase-like 2-like;
AC.Combine.Locus_174.4.10	Clp amino terminal domain;	Unknown protein;	Unknown protein;	Unknown protein;	Clp, N-terminal;	GO:0019538;	Unknown protein;	hypothetical protein SELMODRAFT_58255, partial;
AC.Combine.Locus_174.5.10	PA domain;	Unknown protein;	Unknown protein;	Unknown protein;	Protease-associated domain, PA;	Unknown protein;	Unknown protein;	predicted protein, partial;
AC.Combine.Locus_174.6.10	Unknown protein;	Unknown protein;	Unknown protein;	Unknown protein;	Unknown protein;	Unknown protein;	Predicted protein;	Clp amino terminal domain-containing family protein;
AC.Combine.Locus_174.8.10	PA domain;Signal peptide peptidase;	Unknown protein;	Unknown protein;	Unknown protein;	Peptidase A22B, signal peptide peptidase;Protease-associated domain, PA;	GO:0004190|GO:0016021;	Uncharacterized protein;	hypothetical protein SORBIDRAFT_06g020770;
AC.Combine.Locus_174.10.10	Clp amino terminal domain;	Unknown protein;	Unknown protein;	Unknown protein;	Clp, N-terminal;	GO:0019538;	ATP-dependent clp protease, putative;	PREDICTED: clp protease-related protein At4g12060, chloroplastic-like;
AC.Combine.Locus_174.11.10	PA domain;Signal peptide peptidase;	Unknown protein;	Unknown protein;	Unknown protein;	Peptidase A22B, signal peptide peptidase;Protease-associated domain, PA;	GO:0004190|GO:0016021;	Signal peptide peptidase-like 2;	PREDICTED: signal peptide peptidase-like 2-like;
AC.Combine.Locus_176.1.10	Histone-like transcription factor (CBF/NF-Y) and archaeal histone;	Unknown protein;	Unknown protein;	Unknown protein;	Transcription factor CBF/NF-Y/archaeal histone;	GO:0005622|GO:0043565;	Putative uncharacterized protein;	Nuclear factor Y, subunit B13 isoform 2;
AC.Combine.Locus_176.2.10	Unknown protein;	Unknown protein;	Unknown protein;	Unknown protein;	Unknown protein;	Unknown protein;	Putative uncharacterized protein;	Nuclear factor Y, subunit B13 isoform 2;
AC.Combine.Locus_176.3.10	Unknown protein;	Unknown protein;	Unknown protein;	Unknown protein;	Unknown protein;	Unknown protein;	Putative uncharacterized protein;	Nuclear factor Y, subunit B13 isoform 2;
AC.Combine.Locus_177.1.10	Pyridine nucleotide-disulphide oxidoreductase;	Unknown protein;	Unknown protein;	Unknown protein;	Pyridine nucleotide-disulphide oxidoreductase, FAD/NAD(P)-binding domain;Pyridine nucleotide-disulphide oxidoreductase, NAD-binding domain;	GO:0016491|GO:0055114;GO:0016491|GO:0050660|GO:0055114;	Monodehydroascorbate reductase;	hypothetical protein CARUB_v10017107mg;
AC.Combine.Locus_177.2.10	Pyridine nucleotide-disulphide oxidoreductase;	Unknown protein;	Unknown protein;	Unknown protein;	Pyridine nucleotide-disulphide oxidoreductase, FAD/NAD(P)-binding domain;Pyridine nucleotide-disulphide oxidoreductase, NAD-binding domain;	GO:0016491|GO:0055114;GO:0016491|GO:0050660|GO:0055114;	Monodehydroascorbate reductase;	PREDICTED: monodehydroascorbate reductase, chloroplastic-like;
AC.Combine.Locus_177.3.10	Pyridine nucleotide-disulphide oxidoreductase;	Unknown protein;	Unknown protein;	Unknown protein;	Pyridine nucleotide-disulphide oxidoreductase, FAD/NAD(P)-binding domain;Pyridine nucleotide-disulphide oxidoreductase, NAD-binding domain;	GO:0016491|GO:0055114;GO:0016491|GO:0050660|GO:0055114;	Monodehydroascorbate reductase;	PREDICTED: monodehydroascorbate reductase, chloroplastic-like;
AC.Combine.Locus_177.4.10	Unknown protein;	Unknown protein;	Unknown protein;	Unknown protein;	Unknown protein;	Unknown protein;	Monodehydroascorbate reductase;	PREDICTED: monodehydroascorbate reductase-like;
AC.Combine.Locus_177.5.10	Unknown protein;	Unknown protein;	Unknown protein;	Unknown protein;	Unknown protein;	Unknown protein;	Monodehydroascorbate reductase;	PREDICTED: monodehydroascorbate reductase-like;
AC.Combine.Locus_178.1.10	Unknown protein;	Unknown protein;	Unknown protein;	Unknown protein;	Unknown protein;	Unknown protein;	Putative uncharacterized protein;	predicted protein, partial;
AC.Combine.Locus_178.2.10	Unknown protein;	Unknown protein;	Unknown protein;	Unknown protein;	Unknown protein;	Unknown protein;	Putative uncharacterized protein;	predicted protein, partial;
AC.Combine.Locus_179.1.10	Ribosomal protein L3;	Ribosomal protein L3 signature.;	Unknown protein;	Unknown protein;	Ribosomal protein L3;Ribosomal protein L3, conserved site;	GO:0003735|GO:0005622|GO:0005840|GO:0006412;	60S ribosomal protein L3, putative;	PREDICTED: 60S ribosomal protein L3-like;
AC.Combine.Locus_179.2.10	Unknown protein;	Unknown protein;	Unknown protein;	Unknown protein;	Unknown protein;	Unknown protein;	60S ribosomal protein L3, putative;	PREDICTED: 60S ribosomal protein L3-like;
AC.Combine.Locus_179.4.10	Unknown protein;	Unknown protein;	Unknown protein;	Unknown protein;	Unknown protein;	Unknown protein;	60S ribosomal protein L3, putative;	PREDICTED: 60S ribosomal protein L3-like;
AC.Combine.Locus_179.5.10	Unknown protein;	Unknown protein;	Unknown protein;	Unknown protein;	Unknown protein;	Unknown protein;	60S ribosomal protein L3, putative;	PREDICTED: 60S ribosomal protein L3-like;
AC.Combine.Locus_179.6.10	Unknown protein;	Unknown protein;	Unknown protein;	Unknown protein;	Unknown protein;	Unknown protein;	60S ribosomal protein L3, putative;	PREDICTED: 60S ribosomal protein L3-like;
AC.Combine.Locus_180.1.10	Unknown protein;	Unknown protein;	Unknown protein;	Unknown protein;	Unknown protein;	Unknown protein;	Predicted protein;	zinc finger protein, putative;
AC.Combine.Locus_180.2.10	Unknown protein;	Unknown protein;	Unknown protein;	Unknown protein;	Unknown protein;	Unknown protein;	Predicted protein;	zinc finger protein, putative;
AC.Combine.Locus_180.3.10	Unknown protein;	Unknown protein;	Unknown protein;	Unknown protein;	Unknown protein;	Unknown protein;	Predicted protein;	zinc finger protein, putative;
AC.Combine.Locus_180.4.10	Unknown protein;	Unknown protein;	Unknown protein;	Unknown protein;	Unknown protein;	Unknown protein;	Predicted protein;	zinc finger protein, putative;
AC.Combine.Locus_181.1.10	Unknown protein;	Unknown protein;	Unknown protein;	Unknown protein;	Unknown protein;	Unknown protein;	Putative cell wall invertase;	PREDICTED: beta-fructofuranosidase, insoluble isoenzyme 1-like;
AC.Combine.Locus_181.3.10	Unknown protein;	Unknown protein;	Unknown protein;	Unknown protein;	Unknown protein;	Unknown protein;	Putative cell wall invertase;	PREDICTED: beta-fructofuranosidase, insoluble isoenzyme 1-like;
AC.Combine.Locus_181.4.10	Glycosyl hydrolases family 32 C terminal;Glycosyl hydrolases family 32 N-terminal domain;	Glycosyl hydrolases family 32 active site.;	Unknown protein;	Glycosyl hydrolases family 32;	Glycosyl hydrolase family 32, C-terminal;Glycosyl hydrolase family 32, N-terminal;Glycoside hydrolase, family 32, active site;Glycoside hydrolase, family 32;	GO:0004553|GO:0005975;	Putative cell wall invertase;	PREDICTED: LOW QUALITY PROTEIN: beta-fructofuranosidase, insoluble isoenzyme 7-like;
AC.Combine.Locus_181.5.10	Glycosyl hydrolases family 32 N-terminal domain;	Glycosyl hydrolases family 32 active site.;	Unknown protein;	Glycosyl hydrolases family 32;	Glycosyl hydrolase family 32, N-terminal;Glycoside hydrolase, family 32, active site;Glycoside hydrolase, family 32;	GO:0004553|GO:0005975;	Putative cell wall invertase;	Beta-fructofuranosidase (Invertase);
AC.Combine.Locus_181.6.10	Glycosyl hydrolases family 32 C terminal;Glycosyl hydrolases family 32 N-terminal domain;	Glycosyl hydrolases family 32 active site.;	Unknown protein;	Glycosyl hydrolases family 32;	Glycosyl hydrolase family 32, C-terminal;Glycosyl hydrolase family 32, N-terminal;Glycoside hydrolase, family 32, active site;Glycoside hydrolase, family 32;	GO:0004553|GO:0005975;	Putative cell wall invertase;	hypothetical protein VOLCADRAFT_103826;
AC.Combine.Locus_181.7.10	Glycosyl hydrolases family 32 C terminal;Glycosyl hydrolases family 32 N-terminal domain;	Glycosyl hydrolases family 32 active site.;	Unknown protein;	Glycosyl hydrolases family 32;	Glycosyl hydrolase family 32, C-terminal;Glycosyl hydrolase family 32, N-terminal;Glycoside hydrolase, family 32, active site;Glycoside hydrolase, family 32;	GO:0004553|GO:0005975;	Putative cell wall invertase;	PREDICTED: beta-fructofuranosidase, insoluble isoenzyme CWINV3-like;
AC.Combine.Locus_181.8.10	Glycosyl hydrolases family 32 C terminal;Glycosyl hydrolases family 32 N-terminal domain;	Glycosyl hydrolases family 32 active site.;	Unknown protein;	Glycosyl hydrolases family 32;	Glycosyl hydrolase family 32, C-terminal;Glycosyl hydrolase family 32, N-terminal;Glycoside hydrolase, family 32, active site;Glycoside hydrolase, family 32;	GO:0004553|GO:0005975;	Putative cell wall invertase;	PREDICTED: beta-fructofuranosidase, insoluble isoenzyme CWINV1-like;
AC.Combine.Locus_181.9.10	Unknown protein;	Unknown protein;	Unknown protein;	Unknown protein;	Unknown protein;	Unknown protein;	Putative cell wall invertase;	PREDICTED: beta-fructofuranosidase, insoluble isoenzyme 1-like;
AC.Combine.Locus_181.10.10	Glycosyl hydrolases family 32 C terminal;Glycosyl hydrolases family 32 N-terminal domain;	Glycosyl hydrolases family 32 active site.;	Unknown protein;	Glycosyl hydrolases family 32;	Glycosyl hydrolase family 32, C-terminal;Glycosyl hydrolase family 32, N-terminal;Glycoside hydrolase, family 32, active site;Glycoside hydrolase, family 32;	GO:0004553|GO:0005975;	Putative cell wall invertase;	PREDICTED: beta-fructofuranosidase, insoluble isoenzyme CWINV3-like;
AC.Combine.Locus_182.1.10	Trehalose-phosphatase;Glycosyltransferase family 20;	Unknown protein;	Unknown protein;	Unknown protein;	Trehalose-phosphatase;Glycosyl transferase, family 20;	GO:0003824|GO:0005992;	Predicted protein;	alpha,alpha-trehalose-phosphate synthase [UDP-forming] 6;
AC.Combine.Locus_182.2.10	Trehalose-phosphatase;Glycosyltransferase family 20;	Unknown protein;	Unknown protein;	Unknown protein;	Trehalose-phosphatase;Glycosyl transferase, family 20;	GO:0003824|GO:0005992;	Predicted protein;	predicted protein, partial;
AC.Combine.Locus_182.3.10	Trehalose-phosphatase;Glycosyltransferase family 20;	Unknown protein;	Unknown protein;	Unknown protein;	Trehalose-phosphatase;Glycosyl transferase, family 20;	GO:0003824|GO:0005992;	Predicted protein;	Trehalose-phosphatase/synthase 9 isoform 2;
AC.Combine.Locus_183.1.10	Unknown protein;	Unknown protein;	Unknown protein;	Unknown protein;	Unknown protein;	Unknown protein;	Unknown protein;	Unknown protein;
AC.Combine.Locus_183.2.10	Unknown protein;	Unknown protein;	Unknown protein;	Unknown protein;	Unknown protein;	Unknown protein;	Unknown protein;	Unknown protein;
AC.Combine.Locus_183.3.10	Unknown protein;	Unknown protein;	Unknown protein;	Unknown protein;	Unknown protein;	Unknown protein;	Unknown protein;	Unknown protein;
AC.Combine.Locus_185.7.10	Unknown protein;	Unknown protein;	Unknown protein;	Unknown protein;	Unknown protein;	Unknown protein;	CbbY protein, putative, expressed;	Haloacid dehalogenase-like hydrolase (HAD) superfamily protein isoform 2;
AC.Combine.Locus_185.8.10	gag-polypeptide of LTR copia-type;	Unknown protein;	Unknown protein;	Unknown protein;	Unknown protein;	Unknown protein;	Unknown protein;	Unknown protein;
AC.Combine.Locus_185.9.10	Unknown protein;	Unknown protein;	Unknown protein;	Unknown protein;	Unknown protein;	Unknown protein;	Unknown protein;	Unknown protein;
AC.Combine.Locus_185.10.10	Unknown protein;	Unknown protein;	Unknown protein;	Unknown protein;	Unknown protein;	Unknown protein;	CbbY protein, putative, expressed;	PREDICTED: haloacid dehalogenase-like hydrolase domain-containing protein At3g48420-like isoform X2;
AC.Combine.Locus_185.11.10	Unknown protein;	Unknown protein;	Unknown protein;	Unknown protein;	Unknown protein;	Unknown protein;	CbbY protein, putative, expressed;	Haloacid dehalogenase-like hydrolase (HAD) superfamily protein isoform 2;
AC.Combine.Locus_185.13.10	Protein of unknown function (DUF3639);	Unknown protein;	Unknown protein;	Unknown protein;	Protein of unknown function DUF3639;	Unknown protein;	Unknown protein;	predicted protein;
AC.Combine.Locus_185.14.10	Unknown protein;	Unknown protein;	Unknown protein;	Unknown protein;	Unknown protein;	Unknown protein;	CbbY protein, putative, expressed;	Haloacid dehalogenase-like hydrolase (HAD) superfamily protein isoform 2;
AC.Combine.Locus_185.15.10	Ribosomal prokaryotic L21 protein;	Ribosomal protein L21 signature.;	Unknown protein;	Unknown protein;	Ribosomal protein L21, conserved site;	GO:0003723|GO:0003735|GO:0005622|GO:0005840|GO:0006412;	50S ribosomal protein L21, chloroplast;	50S ribosomal protein L21;
AC.Combine.Locus_185.15.20	Unknown protein;	Unknown protein;	Unknown protein;	Unknown protein;	Unknown protein;	Unknown protein;	Unknown protein;	Unknown protein;
AC.Combine.Locus_185.16.10	Unknown protein;	Unknown protein;	Unknown protein;	Unknown protein;	Unknown protein;	Unknown protein;	CbbY protein, putative, expressed;	Haloacid dehalogenase-like hydrolase (HAD) superfamily protein isoform 2;
AC.Combine.Locus_186.20.10	RNA recognition motif. (a.k.a. RRM, RBD, or RNP domain);	Unknown protein;	Eukaryotic RNA Recognition Motif (RRM) profile.;	RNA recognition motif;	RNA recognition motif domain;	GO:0003676;	Polyadenylate-binding protein RBP47;	Unknown protein;
AC.Combine.Locus_186.21.10	RNA recognition motif. (a.k.a. RRM, RBD, or RNP domain);	Unknown protein;	Eukaryotic RNA Recognition Motif (RRM) profile.;	RNA recognition motif;	RNA recognition motif domain;	GO:0003676;	DNA binding protein ACBF;	Unknown protein;
AC.Combine.Locus_186.22.10	RNA recognition motif. (a.k.a. RRM, RBD, or RNP domain);	Unknown protein;	Eukaryotic RNA Recognition Motif (RRM) profile.;	RNA recognition motif;	RNA recognition motif domain;	GO:0003676;	Polyadenylate-binding protein RBP47;	Unknown protein;
AC.Combine.Locus_186.23.10	RNA recognition motif. (a.k.a. RRM, RBD, or RNP domain);	Unknown protein;	Eukaryotic RNA Recognition Motif (RRM) profile.;	RNA recognition motif;	RNA recognition motif domain;	GO:0003676;	DNA binding protein ACBF;	Unknown protein;
AC.Combine.Locus_186.24.10	RNA recognition motif. (a.k.a. RRM, RBD, or RNP domain);	Unknown protein;	Unknown protein;	RNA recognition motif;	RNA recognition motif domain;	GO:0003676;	Putative RNA binding protein (Fragment);	Unknown protein;
AC.Combine.Locus_186.25.10	RNA recognition motif. (a.k.a. RRM, RBD, or RNP domain);	Unknown protein;	Eukaryotic RNA Recognition Motif (RRM) profile.;	RNA recognition motif;	RNA recognition motif domain;	GO:0003676;	DNA binding protein ACBF;	Unknown protein;
AC.Combine.Locus_186.26.10	RNA recognition motif. (a.k.a. RRM, RBD, or RNP domain);	Unknown protein;	Eukaryotic RNA Recognition Motif (RRM) profile.;	RNA recognition motif;	RNA recognition motif domain;	GO:0003676;	Predicted protein;	Unknown protein;
AC.Combine.Locus_186.29.10	RNA recognition motif. (a.k.a. RRM, RBD, or RNP domain);	Unknown protein;	Eukaryotic RNA Recognition Motif (RRM) profile.;	RNA recognition motif;	RNA recognition motif domain;	GO:0003676;	DNA binding protein ACBF;	Unknown protein;
AC.Combine.Locus_189.1.10	Unknown protein;	Unknown protein;	Unknown protein;	Unknown protein;	Unknown protein;	Unknown protein;	Expressed protein;	hypothetical protein AMTR_s00077p00181870;
AC.Combine.Locus_189.2.10	Unknown protein;	Unknown protein;	Unknown protein;	Unknown protein;	Unknown protein;	Unknown protein;	Predicted protein;	hypothetical protein AMTR_s00007p00263070;
AC.Combine.Locus_189.4.10	Unknown protein;	Unknown protein;	Unknown protein;	Unknown protein;	Unknown protein;	Unknown protein;	Predicted protein;	hypothetical protein AMTR_s00007p00263070;
AC.Combine.Locus_190.2.10	RAI1 like PD-(D/E)XK nuclease;	Unknown protein;	Unknown protein;	Unknown protein;	RAI1-like;	Unknown protein;	Predicted protein (Fragment);	predicted protein;
AC.Combine.Locus_190.4.10	RAI1 like PD-(D/E)XK nuclease;	Unknown protein;	Unknown protein;	Unknown protein;	RAI1-like;	Unknown protein;	Predicted protein (Fragment);	predicted protein;
AC.Combine.Locus_190.5.10	RAI1 like PD-(D/E)XK nuclease;	Unknown protein;	Unknown protein;	Unknown protein;	RAI1-like;	Unknown protein;	Putative uncharacterized protein;	hypothetical protein SORBIDRAFT_09g019380;
AC.Combine.Locus_190.6.10	Unknown protein;	Unknown protein;	Unknown protein;	Unknown protein;	Unknown protein;	Unknown protein;	Predicted protein (Fragment);	PREDICTED: decapping nuclease Dom3z homolog, chloroplastic-like;
AC.Combine.Locus_190.7.10	RAI1 like PD-(D/E)XK nuclease;	Unknown protein;	Unknown protein;	Unknown protein;	RAI1-like;	Unknown protein;	Predicted protein (Fragment);	glycine-rich protein;
AC.Combine.Locus_190.8.10	Unknown protein;	Unknown protein;	Unknown protein;	Unknown protein;	Unknown protein;	Unknown protein;	Predicted protein (Fragment);	PREDICTED: decapping nuclease Dom3z homolog, chloroplastic-like;
AC.Combine.Locus_190.9.10	RAI1 like PD-(D/E)XK nuclease;	Unknown protein;	Unknown protein;	Unknown protein;	RAI1-like;	Unknown protein;	Predicted protein (Fragment);	PREDICTED: decapping nuclease Dom3z homolog, chloroplastic-like;
AC.Combine.Locus_190.10.10	Unknown protein;	Unknown protein;	Unknown protein;	Unknown protein;	Unknown protein;	Unknown protein;	Unknown protein;	Unknown protein;
AC.Combine.Locus_190.11.10	Unknown protein;	Unknown protein;	Unknown protein;	Unknown protein;	Unknown protein;	Unknown protein;	Predicted protein (Fragment);	PREDICTED: decapping nuclease Dom3z homolog, chloroplastic-like;
AC.Combine.Locus_191.2.10	Aconitase family (aconitate hydratase);	Aconitase family signature 1.;	Unknown protein;	Unknown protein;	Aconitase/3-isopropylmalate dehydratase large subunit, alpha/beta/alpha;Aconitase family, 4Fe-4S cluster binding site;	GO:0008152;	Aconitase, putative;	PREDICTED: aconitate hydratase 1-like, partial;
AC.Combine.Locus_191.3.10	Aconitase family (aconitate hydratase);Aconitase C-terminal domain;	Aconitase family signature 2.;Aconitase family signature 1.;	Unknown protein;	Unknown protein;	Aconitase A/isopropylmalate dehydratase small subunit, swivel;Aconitase/3-isopropylmalate dehydratase large subunit, alpha/beta/alpha;Aconitase family, 4Fe-4S cluster binding site;	GO:0008152;	Predicted protein;	aconitate hydratase 1;
AC.Combine.Locus_191.4.10	Unknown protein;	Unknown protein;	Unknown protein;	Unknown protein;	Unknown protein;	Unknown protein;	Aconitate hydratase;	aconitate hydratase 1;
AC.Combine.Locus_191.5.10	Aconitase family (aconitate hydratase);Aconitase C-terminal domain;	Aconitase family signature 2.;Aconitase family signature 1.;	Unknown protein;	Unknown protein;	Aconitase A/isopropylmalate dehydratase small subunit, swivel;Aconitase/3-isopropylmalate dehydratase large subunit, alpha/beta/alpha;Aconitase family, 4Fe-4S cluster binding site;	GO:0008152;	Aconitate hydratase;	aconitate hydratase 1;
AC.Combine.Locus_191.6.10	Aconitase family (aconitate hydratase);Aconitase C-terminal domain;	Aconitase family signature 2.;Aconitase family signature 1.;	Unknown protein;	Unknown protein;	Aconitase A/isopropylmalate dehydratase small subunit, swivel;Aconitase/3-isopropylmalate dehydratase large subunit, alpha/beta/alpha;Aconitase family, 4Fe-4S cluster binding site;	GO:0008152;	Predicted protein;	PREDICTED: putative aconitate hydratase, cytoplasmic-like;
AC.Combine.Locus_191.7.10	Unknown protein;	Unknown protein;	Unknown protein;	Unknown protein;	Unknown protein;	Unknown protein;	Aconitate hydratase;	aconitate hydratase 1;
AC.Combine.Locus_191.8.10	Unknown protein;	Unknown protein;	Unknown protein;	Unknown protein;	Unknown protein;	Unknown protein;	Aconitate hydratase;	aconitate hydratase 1;
AC.Combine.Locus_193.1.10	C2H2 type zinc-finger (2 copies);	Zinc finger C2H2 type domain signature.;	Zinc finger C2H2 type domain profile.;	zinc finger;	Zinc finger, C2H2-like;Zinc finger, C2H2;	GO:0046872;	Predicted protein;	PREDICTED: zinc finger protein 622-like;
AC.Combine.Locus_194.1.10	RNA recognition motif. (a.k.a. RRM, RBD, or RNP domain);	Unknown protein;	Eukaryotic RNA Recognition Motif (RRM) profile.;	RNA recognition motif;	RNA recognition motif domain;	GO:0003676;	OsGRP1;	PREDICTED: glycine-rich RNA-binding protein 2-like;
AC.Combine.Locus_194.2.10	RNA recognition motif. (a.k.a. RRM, RBD, or RNP domain);	Unknown protein;	Eukaryotic RNA Recognition Motif (RRM) profile.;	RNA recognition motif;	RNA recognition motif domain;	GO:0003676;	Glycine-rich RNA-binding protein;	hypothetical protein SORBIDRAFT_08g022740;
AC.Combine.Locus_195.2.10	Unknown protein;	Unknown protein;	Unknown protein;	Unknown protein;	Unknown protein;	Unknown protein;	Light harvesting chlorophyll a/b-binding protein (Precursor);	PREDICTED: chlorophyll a-b binding protein 2, chloroplastic-like;
AC.Combine.Locus_197.1.10	Protein of unknown function (DUF791);	Unknown protein;	Unknown protein;	Unknown protein;	Protein of unknown function DUF791;	Unknown protein;	At1g64650;	hypothetical protein POPTR_0001s11250g;
AC.Combine.Locus_197.2.10	Protein of unknown function (DUF791);	Unknown protein;	Unknown protein;	Unknown protein;	Protein of unknown function DUF791;	Unknown protein;	Expressed protein;	hypothetical protein CICLE_v10020083mg;
AC.Combine.Locus_197.3.10	Protein of unknown function (DUF791);	Unknown protein;	Unknown protein;	Unknown protein;	Protein of unknown function DUF791;	Unknown protein;	Uncharacterized protein;	Major facilitator superfamily protein;
AC.Combine.Locus_197.4.10	Unknown protein;	Unknown protein;	Unknown protein;	Unknown protein;	Unknown protein;	Unknown protein;	Uncharacterized protein;	major facilitator protein;
AC.Combine.Locus_197.5.10	Unknown protein;	Unknown protein;	Unknown protein;	Unknown protein;	Unknown protein;	Unknown protein;	Uncharacterized protein;	major facilitator protein;
AC.Combine.Locus_197.6.10	Unknown protein;	Unknown protein;	Unknown protein;	Unknown protein;	Unknown protein;	Unknown protein;	Uncharacterized protein;	major facilitator protein;
AC.Combine.Locus_197.7.10	Protein of unknown function (DUF791);	Unknown protein;	Unknown protein;	Unknown protein;	Protein of unknown function DUF791;	Unknown protein;	Uncharacterized protein;	major facilitator protein;
AC.Combine.Locus_197.8.10	Unknown protein;	Unknown protein;	Unknown protein;	Unknown protein;	Unknown protein;	Unknown protein;	Uncharacterized protein;	major facilitator protein;
AC.Combine.Locus_198.1.10	Unknown protein;	Unknown protein;	Unknown protein;	Unknown protein;	Unknown protein;	Unknown protein;	Unknown protein;	PREDICTED: probable phenylalanine--tRNA ligase alpha subunit-like, partial;
AC.Combine.Locus_198.2.10	Unknown protein;	Unknown protein;	Unknown protein;	Unknown protein;	Unknown protein;	Unknown protein;	Unknown protein;	PREDICTED: probable phenylalanine--tRNA ligase alpha subunit-like, partial;
AC.Combine.Locus_198.3.10	Unknown protein;	Unknown protein;	Unknown protein;	Unknown protein;	Unknown protein;	Unknown protein;	Unknown protein;	PREDICTED: probable phenylalanine--tRNA ligase alpha subunit-like, partial;
AC.Combine.Locus_198.4.10	tRNA synthetases class II core domain (F);	Unknown protein;	Unknown protein;	Unknown protein;	Phenylalanyl-tRNA synthetase;	GO:0000049|GO:0004812|GO:0005524|GO:0005737|GO:0043039;	Phenylalanyl-tRNA synthetase beta chain, putative;	hypothetical protein SORBIDRAFT_04g034020;
AC.Combine.Locus_198.6.10	Unknown protein;	Unknown protein;	Unknown protein;	Unknown protein;	Unknown protein;	Unknown protein;	Unknown protein;	PREDICTED: probable phenylalanine--tRNA ligase alpha subunit-like, partial;
AC.Combine.Locus_199.7.10	START domain;Homeobox domain;	Unknown protein;	'Homeobox' domain profile.;START domain profile.;	Homeodomain;	START domain;Homeobox domain;	GO:0003700|GO:0006355|GO:0043565;GO:0008289;	Unknown protein;	hypothetical protein EUTSA_v100182340mg, partial;
AC.Combine.Locus_200.1.10	RNA recognition motif. (a.k.a. RRM, RBD, or RNP domain);	Unknown protein;	Eukaryotic RNA Recognition Motif (RRM) profile.;	RNA recognition motif;	RNA recognition motif domain, eukaryote;RNA recognition motif domain;	GO:0003676;	Chloroplast 29 kDa ribonucleoprotein (Fragment);	predicted protein;
AC.Combine.Locus_200.3.10	Unknown protein;	Unknown protein;	Unknown protein;	Unknown protein;	Unknown protein;	Unknown protein;	Ribonucleoprotein, chloroplast, putative;	RNA-binding family protein isoform 1;
AC.Combine.Locus_200.4.10	Unknown protein;	Unknown protein;	Unknown protein;	Unknown protein;	Unknown protein;	Unknown protein;	Ribonucleoprotein, chloroplast, putative;	RNA-binding family protein isoform 1;
AC.Combine.Locus_201.1.10	Unknown protein;	Unknown protein;	Unknown protein;	Unknown protein;	Unknown protein;	Unknown protein;	Predicted protein;	PREDICTED: thiamine thiazole synthase 2, chloroplastic-like;
AC.Combine.Locus_201.2.10	Unknown protein;	Unknown protein;	Unknown protein;	Unknown protein;	Unknown protein;	Unknown protein;	Predicted protein;	PREDICTED: thiamine thiazole synthase 2, chloroplastic-like;
AC.Combine.Locus_201.3.10	Unknown protein;	Unknown protein;	Unknown protein;	Unknown protein;	Unknown protein;	Unknown protein;	Predicted protein;	PREDICTED: thiamine thiazole synthase 2, chloroplastic-like;
AC.Combine.Locus_202.7.10	Unknown protein;	Unknown protein;	Unknown protein;	Unknown protein;	Unknown protein;	Unknown protein;	cDNA clone:001-013-F11, full insert sequence;	hypothetical protein VOLCADRAFT_106758;
AC.Combine.Locus_202.8.10	Unknown protein;	Unknown protein;	Unknown protein;	Unknown protein;	Unknown protein;	Unknown protein;	cDNA clone:001-013-F11, full insert sequence;	hypothetical protein VOLCADRAFT_106758;
AC.Combine.Locus_202.9.10	Unknown protein;	Unknown protein;	Unknown protein;	Unknown protein;	Unknown protein;	Unknown protein;	cDNA clone:001-013-F11, full insert sequence;	hypothetical protein VOLCADRAFT_106758;
AC.Combine.Locus_202.10.10	Unknown protein;	Unknown protein;	Unknown protein;	Unknown protein;	Unknown protein;	Unknown protein;	cDNA clone:001-013-F11, full insert sequence;	hypothetical protein VOLCADRAFT_106758;
AC.Combine.Locus_202.11.10	Unknown protein;	Unknown protein;	Unknown protein;	Unknown protein;	Unknown protein;	Unknown protein;	cDNA clone:001-013-F11, full insert sequence;	hypothetical protein VOLCADRAFT_106758;
AC.Combine.Locus_202.13.10	Unknown protein;	Unknown protein;	Unknown protein;	Unknown protein;	Unknown protein;	Unknown protein;	cDNA clone:001-013-F11, full insert sequence;	hypothetical protein VOLCADRAFT_106758;
AC.Combine.Locus_202.14.10	PCRF domain;RF-1 domain;	Prokaryotic-type class I peptide chain release factors signature.;	Unknown protein;	Unknown protein;	Peptide chain release factor class I/class II;Peptide chain release factor;	GO:0005737|GO:0006415|GO:0016149;GO:0003747|GO:0006415;	Peptide chain release factor, putative;	PREDICTED: peptide chain release factor 1-like, mitochondrial-like;
AC.Combine.Locus_202.15.10	PCRF domain;RF-1 domain;	Prokaryotic-type class I peptide chain release factors signature.;	Unknown protein;	Unknown protein;	Peptide chain release factor class I/class II;Peptide chain release factor;	GO:0005737|GO:0006415|GO:0016149;GO:0003747|GO:0006415;	Peptide chain release factor, putative;	hypothetical protein VOLCADRAFT_106758;
AC.Combine.Locus_202.16.10	Unknown protein;	Unknown protein;	Unknown protein;	Unknown protein;	Unknown protein;	Unknown protein;	cDNA clone:001-013-F11, full insert sequence;	hypothetical protein VOLCADRAFT_106758;
AC.Combine.Locus_203.4.10	Allinase;	Unknown protein;	Unknown protein;	Unknown protein;	Allinase, C-terminal;	GO:0016846;	Alliinase (Fragment);	Unknown protein;
AC.Combine.Locus_203.5.10	Unknown protein;	Unknown protein;	Unknown protein;	Unknown protein;	Unknown protein;	Unknown protein;	Alliinase (Fragment);	Unknown protein;
AC.Combine.Locus_203.6.10	Allinase;	Unknown protein;	Unknown protein;	Unknown protein;	Allinase, C-terminal;	GO:0016846;	Alliinase (Fragment);	Unknown protein;
AC.Combine.Locus_203.7.10	Allinase;	Unknown protein;	Unknown protein;	Unknown protein;	Allinase, C-terminal;	GO:0016846;	Alliinase (Fragment);	Unknown protein;
AC.Combine.Locus_203.8.10	Allinase;	Unknown protein;	Unknown protein;	Unknown protein;	Allinase, C-terminal;	GO:0016846;	Alliinase (Fragment);	Unknown protein;
AC.Combine.Locus_203.9.10	Unknown protein;	Unknown protein;	Unknown protein;	Unknown protein;	Unknown protein;	Unknown protein;	Alliinase (Fragment);	Unknown protein;
AC.Combine.Locus_203.10.10	Unknown protein;	Unknown protein;	Unknown protein;	Unknown protein;	Unknown protein;	Unknown protein;	Alliinase (Fragment);	Unknown protein;
AC.Combine.Locus_203.11.10	Unknown protein;	Unknown protein;	Unknown protein;	Unknown protein;	Unknown protein;	Unknown protein;	Alliinase (Fragment);	Unknown protein;
AC.Combine.Locus_203.12.10	Allinase;	Unknown protein;	Unknown protein;	Unknown protein;	Allinase, C-terminal;	GO:0016846;	Alliinase (Fragment);	Unknown protein;
AC.Combine.Locus_203.13.10	Unknown protein;	Unknown protein;	Unknown protein;	Unknown protein;	Unknown protein;	Unknown protein;	Alliinase (Fragment);	Unknown protein;
AC.Combine.Locus_204.1.10	Calreticulin family;	Calreticulin family signature 1.;Calreticulin family signature 2.;	Unknown protein;	Unknown protein;	Calreticulin/calnexin;Calreticulin/calnexin, conserved site;	GO:0005509|GO:0005783|GO:0006457|GO:0051082;GO:0005509;	Predicted protein;	PREDICTED: calreticulin-3-like isoform X2;
AC.Combine.Locus_204.2.10	Unknown protein;	Unknown protein;	Unknown protein;	Unknown protein;	Unknown protein;	Unknown protein;	Calreticulin-3;	PREDICTED: calreticulin-3-like;
AC.Combine.Locus_204.3.10	Unknown protein;	Unknown protein;	Unknown protein;	Unknown protein;	Unknown protein;	Unknown protein;	Calreticulin-3;	PREDICTED: calreticulin-3-like;
AC.Combine.Locus_204.4.10	Unknown protein;	Unknown protein;	Unknown protein;	Unknown protein;	Unknown protein;	Unknown protein;	Calreticulin-3;	PREDICTED: calreticulin-3-like;
AC.Combine.Locus_204.5.10	Unknown protein;	Unknown protein;	Unknown protein;	Unknown protein;	Unknown protein;	Unknown protein;	Calreticulin-3;	PREDICTED: calreticulin-3-like;
AC.Combine.Locus_204.6.10	Unknown protein;	Unknown protein;	Unknown protein;	Unknown protein;	Unknown protein;	Unknown protein;	Calreticulin-3;	PREDICTED: calreticulin-3-like;
AC.Combine.Locus_205.1.10	Unknown protein;	Unknown protein;	Unknown protein;	Unknown protein;	Unknown protein;	Unknown protein;	Photosystem I reaction center subunit IV A;	photosystem I subunit E-2;
AC.Combine.Locus_205.2.10	Unknown protein;	Unknown protein;	Unknown protein;	Unknown protein;	Unknown protein;	Unknown protein;	Photosystem I reaction center subunit IV A;	photosystem I subunit E-2;
AC.Combine.Locus_205.3.10	Unknown protein;	Unknown protein;	Unknown protein;	Unknown protein;	Unknown protein;	Unknown protein;	Photosystem I reaction center subunit IV A;	photosystem I subunit E-2;
AC.Combine.Locus_206.1.10	Unknown protein;	Unknown protein;	Unknown protein;	Unknown protein;	Unknown protein;	Unknown protein;	6(G)-fructosyltransferase;	Unknown protein;
AC.Combine.Locus_206.2.10	Unknown protein;	Unknown protein;	Unknown protein;	Unknown protein;	Unknown protein;	Unknown protein;	6(G)-fructosyltransferase;	Unknown protein;
AC.Combine.Locus_206.3.10	Unknown protein;	Unknown protein;	Unknown protein;	Unknown protein;	Unknown protein;	Unknown protein;	6(G)-fructosyltransferase;	Unknown protein;
AC.Combine.Locus_206.4.10	Unknown protein;	Unknown protein;	Unknown protein;	Unknown protein;	Unknown protein;	Unknown protein;	6(G)-fructosyltransferase;	Unknown protein;
AC.Combine.Locus_206.5.10	Glycosyl hydrolases family 32 C terminal;Glycosyl hydrolases family 32 N-terminal domain;	Unknown protein;	Unknown protein;	Glycosyl hydrolases family 32;	Glycosyl hydrolase family 32, C-terminal;Glycosyl hydrolase family 32, N-terminal;Glycoside hydrolase, family 32;	GO:0004553|GO:0005975;	6(G)-fructosyltransferase;	Unknown protein;
AC.Combine.Locus_206.6.10	Glycosyl hydrolases family 32 C terminal;Glycosyl hydrolases family 32 N-terminal domain;	Unknown protein;	Unknown protein;	Glycosyl hydrolases family 32;	Glycosyl hydrolase family 32, C-terminal;Glycosyl hydrolase family 32, N-terminal;Glycoside hydrolase, family 32;	GO:0004553|GO:0005975;	Fructan:fructan 1-fructosyltransferase;	Unknown protein;
AC.Combine.Locus_206.7.10	Unknown protein;	Unknown protein;	Unknown protein;	Unknown protein;	Unknown protein;	Unknown protein;	6(G)-fructosyltransferase;	Unknown protein;
AC.Combine.Locus_206.8.10	Unknown protein;	Unknown protein;	Unknown protein;	Unknown protein;	Unknown protein;	Unknown protein;	6(G)-fructosyltransferase;	Unknown protein;
AC.Combine.Locus_206.9.10	Glycosyl hydrolases family 32 C terminal;Glycosyl hydrolases family 32 N-terminal domain;Domain of unknown function (DUF3357);	Glycosyl hydrolases family 32 active site.;	Unknown protein;	Glycosyl hydrolases family 32;	Glycosyl hydrolase family 32, C-terminal;Beta-fructofuranosidase;Glycosyl hydrolase family 32, N-terminal;Glycoside hydrolase, family 32, active site;Glycoside hydrolase, family 32;	GO:0004553|GO:0005975;GO:0004564|GO:0004575;	Acid invertase;	Unknown protein;
AC.Combine.Locus_206.10.10	Unknown protein;	Unknown protein;	Unknown protein;	Unknown protein;	Unknown protein;	Unknown protein;	6(G)-fructosyltransferase;	Unknown protein;
AC.Combine.Locus_207.2.10	RING-variant domain;	Unknown protein;	Zinc finger RING-CH-type profile.;	The RING-variant domain is a C4HC3 zinc-finger like motif found in a number of cellular and viral proteins. Some of these proteins have been shown both in vivo and in vitro to have ubiquitin E3 ligase activity.;	Zinc finger, RING-CH-type;	GO:0008270;	Protein binding protein, putative;	PREDICTED: E3 ubiquitin-protein ligase MARCH1-like;
AC.Combine.Locus_207.3.10	RING-variant domain;	Unknown protein;	Zinc finger RING-CH-type profile.;	The RING-variant domain is a C4HC3 zinc-finger like motif found in a number of cellular and viral proteins. Some of these proteins have been shown both in vivo and in vitro to have ubiquitin E3 ligase activity.;	Zinc finger, RING-CH-type;	GO:0008270;	Unknown protein;	zinc finger family protein;
AC.Combine.Locus_207.4.10	Unknown protein;	Unknown protein;	Unknown protein;	Unknown protein;	Unknown protein;	Unknown protein;	Unknown protein;	hypothetical protein SELMODRAFT_173107;
AC.Combine.Locus_207.6.10	RING-variant domain;	Unknown protein;	Zinc finger RING-CH-type profile.;	The RING-variant domain is a C4HC3 zinc-finger like motif found in a number of cellular and viral proteins. Some of these proteins have been shown both in vivo and in vitro to have ubiquitin E3 ligase activity.;	Zinc finger, RING-CH-type;	GO:0008270;	E3 ubiquitin-protein ligase MARCH3;	PREDICTED: E3 ubiquitin-protein ligase MARCH1-like;
AC.Combine.Locus_207.7.10	RING-variant domain;	Unknown protein;	Zinc finger RING-CH-type profile.;	The RING-variant domain is a C4HC3 zinc-finger like motif found in a number of cellular and viral proteins. Some of these proteins have been shown both in vivo and in vitro to have ubiquitin E3 ligase activity.;	Zinc finger, RING-CH-type;	GO:0008270;	Predicted protein;	Os08g0384900;
AC.Combine.Locus_207.9.10	RING-variant domain;	Unknown protein;	Zinc finger RING-CH-type profile.;	The RING-variant domain is a C4HC3 zinc-finger like motif found in a number of cellular and viral proteins. Some of these proteins have been shown both in vivo and in vitro to have ubiquitin E3 ligase activity.;	Zinc finger, RING-CH-type;	GO:0008270;	Predicted protein;	Os08g0384900;
AC.Combine.Locus_207.10.10	RING-variant domain;	Unknown protein;	Zinc finger RING-CH-type profile.;	The RING-variant domain is a C4HC3 zinc-finger like motif found in a number of cellular and viral proteins. Some of these proteins have been shown both in vivo and in vitro to have ubiquitin E3 ligase activity.;	Zinc finger, RING-CH-type;	GO:0008270;	Protein binding protein, putative;	Os08g0384900;
AC.Combine.Locus_209.1.10	Hsp70 protein;	Heat shock hsp70 proteins family signature 3.;Heat shock hsp70 proteins family signature 1.;Heat shock hsp70 proteins family signature 2.;	Unknown protein;	Unknown protein;	Heat shock protein 70, conserved site;Heat shock protein 70 family;	Unknown protein;	DnaK-type molecular chaperone hsp70-rice;	PREDICTED: heat shock 70 kDa protein 8-like;
AC.Combine.Locus_210.1.10	Unknown protein;	Unknown protein;	Unknown protein;	Unknown protein;	Unknown protein;	Unknown protein;	Hybrid proline-rich protein;	hypothetical protein CARUB_v10002845mg;
AC.Combine.Locus_210.2.10	Unknown protein;	Unknown protein;	Unknown protein;	Unknown protein;	Unknown protein;	Unknown protein;	Hybrid proline-rich protein;	hypothetical protein CARUB_v10002845mg;
AC.Combine.Locus_210.3.10	Unknown protein;	Unknown protein;	Unknown protein;	Unknown protein;	Unknown protein;	Unknown protein;	Hybrid proline-rich protein;	hypothetical protein CARUB_v10002845mg;
AC.Combine.Locus_210.5.10	Unknown protein;	Unknown protein;	Unknown protein;	Unknown protein;	Unknown protein;	Unknown protein;	Hybrid proline-rich protein;	hypothetical protein CARUB_v10002845mg;
AC.Combine.Locus_210.6.10	Unknown protein;	Unknown protein;	Unknown protein;	Unknown protein;	Unknown protein;	Unknown protein;	Hybrid proline-rich protein;	hypothetical protein CARUB_v10002845mg;
AC.Combine.Locus_210.7.10	Unknown protein;	Unknown protein;	Unknown protein;	Unknown protein;	Unknown protein;	Unknown protein;	Hybrid proline-rich protein;	hypothetical protein CARUB_v10002845mg;
AC.Combine.Locus_212.1.10	Domain of unknown function (DUF3479);CobN/Magnesium Chelatase;	Unknown protein;	Unknown protein;	Unknown protein;	CobN/magnesium chelatase;Magnesium chelatase, subunit H, N-terminal;	GO:0009058;GO:0016851;	Unknown protein;	Unknown protein;
AC.Combine.Locus_213.1.10	Probable lipid transfer;	Unknown protein;	Unknown protein;	Plant lipid transfer protein / seed storage protein / trypsin-alpha amylase inhibitor domain family;	Bifunctional inhibitor/plant lipid transfer protein/seed storage helical domain;	Unknown protein;	Predicted protein;	PREDICTED: non-specific lipid-transfer protein-like protein At2g13820-like;
AC.Combine.Locus_214.1.10	Domain of unknown function DUF221;Late exocytosis, associated with Golgi transport;	Unknown protein;	Unknown protein;	Unknown protein;	Domain of unknown function DUF221;	GO:0016020;	Early-responsive to dehydration protein, putative, expressed;	Os12g0633600;
AC.Combine.Locus_214.2.10	Domain of unknown function DUF221;Late exocytosis, associated with Golgi transport;	Unknown protein;	Unknown protein;	Unknown protein;	Domain of unknown function DUF221;	GO:0016020;	Early-responsive to dehydration protein, putative, expressed;	hypothetical protein SORBIDRAFT_08g022840;
AC.Combine.Locus_214.3.10	Unknown protein;	Unknown protein;	Unknown protein;	Unknown protein;	Unknown protein;	Unknown protein;	Early-responsive to dehydration protein, putative, expressed;	Os12g0633600;
AC.Combine.Locus_214.4.10	Domain of unknown function DUF221;Late exocytosis, associated with Golgi transport;	Unknown protein;	Unknown protein;	Unknown protein;	Domain of unknown function DUF221;	GO:0016020;	Early-responsive to dehydration protein, putative, expressed;	Os12g0633600;
AC.Combine.Locus_214.5.10	Domain of unknown function DUF221;Late exocytosis, associated with Golgi transport;	Unknown protein;	Unknown protein;	Unknown protein;	Domain of unknown function DUF221;	GO:0016020;	Early-responsive to dehydration protein, putative, expressed;	Os12g0633600;
AC.Combine.Locus_214.6.10	Unknown protein;	Unknown protein;	Unknown protein;	Unknown protein;	Unknown protein;	Unknown protein;	Early-responsive to dehydration protein, putative, expressed;	Os12g0633600;
AC.Combine.Locus_214.7.10	Domain of unknown function DUF221;	Unknown protein;	Unknown protein;	Unknown protein;	Domain of unknown function DUF221;	GO:0016020;	Expressed protein (With alternative splicing);	Os03g0673800;
AC.Combine.Locus_214.8.10	Domain of unknown function DUF221;Late exocytosis, associated with Golgi transport;	Unknown protein;	Unknown protein;	Unknown protein;	Domain of unknown function DUF221;	GO:0016020;	Expressed protein (With alternative splicing);	hypothetical protein CARUB_v10018632mg;
AC.Combine.Locus_214.9.10	Unknown protein;	Unknown protein;	Unknown protein;	Unknown protein;	Unknown protein;	Unknown protein;	Early-responsive to dehydration protein, putative, expressed;	Os12g0633600;
AC.Combine.Locus_214.10.10	Unknown protein;	Unknown protein;	Unknown protein;	Unknown protein;	Unknown protein;	Unknown protein;	Early-responsive to dehydration protein, putative, expressed;	Os12g0633600;
AC.Combine.Locus_216.1.10	50S ribosome-binding GTPase;	Unknown protein;	Unknown protein;	Unknown protein;	GTP binding domain;	GO:0005525;	Uncharacterized protein;	PREDICTED: GTP-binding protein At2g22870-like, partial;
AC.Combine.Locus_216.2.10	50S ribosome-binding GTPase;	Unknown protein;	Unknown protein;	Unknown protein;	GTP binding domain;	GO:0005525;	GTP-binding protein engB, putative;	PREDICTED: GTP-binding protein At2g22870-like isoform X1;
AC.Combine.Locus_216.2.20	BURP domain;	Unknown protein;	BURP domain profile.;	Unknown protein;	BURP domain;	Unknown protein;	RD22-like protein;	polygalacturonase, putative;
AC.Combine.Locus_217.1.10	Unknown protein;	Unknown protein;	START domain profile.;	Unknown protein;	START domain;	GO:0008289;	Predicted protein;	Os04g0119500;
AC.Combine.Locus_217.2.10	Unknown protein;	Unknown protein;	START domain profile.;	Unknown protein;	START domain;	GO:0008289;	Predicted protein;	Os04g0119500;
AC.Combine.Locus_217.3.10	Unknown protein;	Unknown protein;	Unknown protein;	Unknown protein;	Unknown protein;	Unknown protein;	Unknown protein;	predicted protein;
AC.Combine.Locus_217.4.10	Unknown protein;	Unknown protein;	Unknown protein;	Unknown protein;	Unknown protein;	Unknown protein;	Unknown protein;	predicted protein;
AC.Combine.Locus_217.5.10	Unknown protein;	Unknown protein;	START domain profile.;	Unknown protein;	START domain;	GO:0008289;	Predicted protein;	Polyketide cyclase/dehydrase and lipid transport superfamily protein;
AC.Combine.Locus_218.1.10	Phosphatidylinositol 3- and 4-kinase;	Phosphatidylinositol 3- and 4-kinases signature 1.;Phosphatidylinositol 3- and 4-kinases signature 2.;	Phosphatidylinositol 3- and 4-kinases family profile.;	Phosphoinositide 3-kinase, catalytic domain;	Phosphatidylinositol 3/4-kinase, conserved site;Phosphatidylinositol 3-/4-kinase, catalytic domain;	GO:0016773;	Phosphatidylinositol kinase;	PREDICTED: phosphatidylinositol 4-kinase beta 1-like isoform X2;
AC.Combine.Locus_219.1.10	Unknown protein;	Unknown protein;	Unknown protein;	Unknown protein;	Unknown protein;	Unknown protein;	Os05g0135800 protein;	PREDICTED: pto-interacting protein 1-like;
AC.Combine.Locus_219.2.10	Unknown protein;	Unknown protein;	Unknown protein;	Unknown protein;	Unknown protein;	Unknown protein;	Os05g0135800 protein;	PREDICTED: pto-interacting protein 1-like;
AC.Combine.Locus_219.3.10	Unknown protein;	Unknown protein;	Unknown protein;	Unknown protein;	Unknown protein;	Unknown protein;	Os05g0135800 protein;	PREDICTED: pto-interacting protein 1-like;
AC.Combine.Locus_220.1.10	Ribosomal protein L7Ae/L30e/S12e/Gadd45 family;	Ribosomal protein L7Ae signature.;	Unknown protein;	Unknown protein;	Ribosomal protein L7Ae/L30e/S12e/Gadd45;Ribosomal protein L7Ae conserved site;	GO:0030529|GO:0042254;	Ribosomal protein L7;	PREDICTED: NHP2-like protein 1-like;
AC.Combine.Locus_221.1.10	Fructose-bisphosphate aldolase class-I;	Unknown protein;	Unknown protein;	Unknown protein;	Fructose-bisphosphate aldolase, class-I;	GO:0004332|GO:0006096;	Fructose-bisphosphate aldolase, chloroplast, putative, expressed;	Fructose-bisphosphate aldolase, partial;
AC.Combine.Locus_221.2.10	Fructose-bisphosphate aldolase class-I;	Unknown protein;	Unknown protein;	Unknown protein;	Fructose-bisphosphate aldolase, class-I;	GO:0004332|GO:0006096;	Fructose-bisphosphate aldolase, chloroplast, putative, expressed;	Fructose-bisphosphate aldolase, partial;
AC.Combine.Locus_221.3.10	Fructose-bisphosphate aldolase class-I;	Unknown protein;	Unknown protein;	Unknown protein;	Fructose-bisphosphate aldolase, class-I;	GO:0004332|GO:0006096;	Fructose-bisphosphate aldolase;	Fructose-bisphosphate aldolase 2 isoform 2, partial;
AC.Combine.Locus_221.5.10	Fructose-bisphosphate aldolase class-I;	Unknown protein;	Unknown protein;	Unknown protein;	Fructose-bisphosphate aldolase, class-I;	GO:0004332|GO:0006096;	Fructose-bisphosphate aldolase;	hypothetical protein EUTSA_v10025379mg;
AC.Combine.Locus_222.1.10	Unknown protein;	Unknown protein;	IQ motif profile.;	Unknown protein;	IQ motif, EF-hand binding site;	GO:0005515;	Unknown protein;	predicted protein;
AC.Combine.Locus_222.2.10	Unknown protein;	Unknown protein;	Unknown protein;	Unknown protein;	Unknown protein;	Unknown protein;	Unknown protein;	predicted protein;
AC.Combine.Locus_222.4.10	Unknown protein;	Unknown protein;	Unknown protein;	Unknown protein;	Unknown protein;	Unknown protein;	Unknown protein;	predicted protein;
AC.Combine.Locus_222.5.10	Unknown protein;	Unknown protein;	Unknown protein;	Unknown protein;	Unknown protein;	Unknown protein;	Unknown protein;	Unknown protein;
AC.Combine.Locus_222.6.10	Unknown protein;	Unknown protein;	Unknown protein;	Unknown protein;	Unknown protein;	Unknown protein;	Unknown protein;	Unknown protein;
AC.Combine.Locus_222.6.20	Unknown protein;	Unknown protein;	Unknown protein;	Unknown protein;	Unknown protein;	Unknown protein;	Unknown protein;	predicted protein;
AC.Combine.Locus_222.7.10	Unknown protein;	Unknown protein;	IQ motif profile.;	Unknown protein;	IQ motif, EF-hand binding site;	GO:0005515;	Unknown protein;	Unknown protein;
AC.Combine.Locus_222.8.10	Unknown protein;	Unknown protein;	Unknown protein;	Unknown protein;	Unknown protein;	Unknown protein;	Unknown protein;	Calmodulin-binding protein;
AC.Combine.Locus_222.9.10	Unknown protein;	Unknown protein;	Unknown protein;	Unknown protein;	Unknown protein;	Unknown protein;	Unknown protein;	Calmodulin-binding protein;
AC.Combine.Locus_223.1.10	Unknown protein;	Unknown protein;	Unknown protein;	Unknown protein;	Unknown protein;	Unknown protein;	Os03g0123200 protein;	RNA binding protein;
AC.Combine.Locus_223.2.10	Unknown protein;	Unknown protein;	Unknown protein;	Unknown protein;	Unknown protein;	Unknown protein;	Os03g0123200 protein;	RNA binding protein;
AC.Combine.Locus_223.3.10	RNA recognition motif. (a.k.a. RRM, RBD, or RNP domain);	Unknown protein;	Eukaryotic RNA Recognition Motif (RRM) profile.;	Unknown protein;	RNA recognition motif domain;	GO:0003676;	Unknown protein;	Unknown protein;
AC.Combine.Locus_223.4.10	Unknown protein;	Unknown protein;	Unknown protein;	Unknown protein;	Unknown protein;	Unknown protein;	Os03g0123200 protein;	RNA binding protein;
AC.Combine.Locus_224.1.10	Unknown protein;	Unknown protein;	Unknown protein;	Unknown protein;	Unknown protein;	Unknown protein;	Microfibrillar-associated protein;	Microfibrillar-associated protein 1;
AC.Combine.Locus_224.2.10	Splicing factor, Prp19-binding domain;	Unknown protein;	Unknown protein;	Unknown protein;	Micro-fibrillar-associated protein 1, C-terminal;	Unknown protein;	Microfibrillar-associated protein;	Microfibrillar-associated protein 1;
AC.Combine.Locus_224.3.10	Splicing factor, Prp19-binding domain;	Unknown protein;	Unknown protein;	Unknown protein;	Micro-fibrillar-associated protein 1, C-terminal;	Unknown protein;	Microfibrillar-associated protein;	Microfibrillar-associated protein 1;
AC.Combine.Locus_224.4.10	Splicing factor, Prp19-binding domain;	Unknown protein;	Unknown protein;	Unknown protein;	Micro-fibrillar-associated protein 1, C-terminal;	Unknown protein;	Microfibrillar-associated protein;	Microfibrillar-associated protein 1;
AC.Combine.Locus_224.5.10	Unknown protein;	Unknown protein;	Unknown protein;	Unknown protein;	Unknown protein;	Unknown protein;	Microfibrillar-associated protein;	Microfibrillar-associated protein 1;
AC.Combine.Locus_225.1.10	Brix domain;	Unknown protein;	Brix domain profile.;	Unknown protein;	Brix domain;	Unknown protein;	Predicted protein;	hypothetical protein SORBIDRAFT_01g035720;
AC.Combine.Locus_226.1.10	S1 RNA binding domain;	Unknown protein;	S1 domain profile.;	Ribosomal protein S1-like RNA-binding domain;	Ribosomal protein S1, RNA-binding domain;RNA-binding domain, S1;	GO:0003723;	F13K23.5 protein;	hypothetical protein SORBIDRAFT_04g001123, partial;
AC.Combine.Locus_226.2.10	S1 RNA binding domain;	Unknown protein;	S1 domain profile.;	Ribosomal protein S1-like RNA-binding domain;	Ribosomal protein S1, RNA-binding domain;RNA-binding domain, S1;	GO:0003723;	AT1G12800 protein (Fragment);	Os02g0115600;
AC.Combine.Locus_226.4.10	S1 RNA binding domain;	Unknown protein;	S1 domain profile.;	Ribosomal protein S1-like RNA-binding domain;	Ribosomal protein S1, RNA-binding domain;RNA-binding domain, S1;	GO:0003723;	S1 RNA-binding domain-containing protein;	hypothetical protein SORBIDRAFT_04g001123, partial;
AC.Combine.Locus_228.1.10	Unknown protein;	Unknown protein;	Unknown protein;	Unknown protein;	Unknown protein;	Unknown protein;	cDNA clone:J023132J12, full insert sequence;	hypothetical protein SORBIDRAFT_10g006020;
AC.Combine.Locus_228.2.10	Unknown protein;	Unknown protein;	Unknown protein;	Unknown protein;	Unknown protein;	Unknown protein;	Uncharacterized protein;	hypothetical protein ARALYDRAFT_490443;
AC.Combine.Locus_228.3.10	Unknown protein;	Unknown protein;	Unknown protein;	Unknown protein;	Unknown protein;	Unknown protein;	Os06g0105900 protein;	hypothetical protein POPTR_0014s08510g;
AC.Combine.Locus_228.4.10	Unknown protein;	Unknown protein;	Unknown protein;	Unknown protein;	Unknown protein;	Unknown protein;	Os06g0105900 protein;	hypothetical protein POPTR_0014s08510g;
AC.Combine.Locus_229.1.10	Unknown protein;	Unknown protein;	Unknown protein;	Unknown protein;	Unknown protein;	Unknown protein;	Acetylglucosaminyltransferase, putative;	PREDICTED: xylosyltransferase 1-like;
AC.Combine.Locus_229.2.10	Unknown protein;	Unknown protein;	Unknown protein;	Unknown protein;	Unknown protein;	Unknown protein;	Acetylglucosaminyltransferase, putative;	PREDICTED: xylosyltransferase 1-like;
AC.Combine.Locus_230.1.10	Unknown protein;	Unknown protein;	Unknown protein;	Unknown protein;	Unknown protein;	Unknown protein;	Pentatricopeptide repeat-containing protein At1g28690, mitochondrial;	hypothetical protein CARUB_v10008869mg;
AC.Combine.Locus_230.3.10	Unknown protein;	Unknown protein;	Unknown protein;	Unknown protein;	Unknown protein;	Unknown protein;	Pentatricopeptide repeat-containing protein At1g28690, mitochondrial;	hypothetical protein CARUB_v10008869mg;
AC.Combine.Locus_230.4.10	Unknown protein;	Unknown protein;	Unknown protein;	Unknown protein;	Unknown protein;	Unknown protein;	Pentatricopeptide repeat-containing protein At1g28690, mitochondrial;	hypothetical protein CARUB_v10008869mg;
AC.Combine.Locus_231.2.10	GDA1/CD39 (nucleoside phosphatase) family;	Unknown protein;	Unknown protein;	Unknown protein;	Nucleoside phosphatase GDA1/CD39;	GO:0016787;	Unknown protein;	hypothetical protein AMTR_s00119p00065770;
AC.Combine.Locus_233.1.10	Unknown protein;	Unknown protein;	Unknown protein;	Unknown protein;	Unknown protein;	Unknown protein;	Vacuolar H+-pyrophosphatase;	PREDICTED: pyrophosphate-energized vacuolar membrane proton pump-like isoform X1;
AC.Combine.Locus_233.2.10	Inorganic H+ pyrophosphatase;	Unknown protein;	Unknown protein;	Unknown protein;	Pyrophosphate-energised proton pump;	GO:0004427|GO:0009678|GO:0015992|GO:0016020;	Vacuolar H+-pyrophosphatase;	PREDICTED: pyrophosphate-energized vacuolar membrane proton pump-like isoform X1;
AC.Combine.Locus_233.3.10	Inorganic H+ pyrophosphatase;	Unknown protein;	Unknown protein;	Unknown protein;	Pyrophosphate-energised proton pump;	GO:0004427|GO:0009678|GO:0015992|GO:0016020;	Pyrophosphatase;	Pyrophosphate-energized vacuolar membrane proton pump, putative;
AC.Combine.Locus_233.4.10	Unknown protein;	Unknown protein;	Unknown protein;	Unknown protein;	Unknown protein;	Unknown protein;	Vacuolar H+-pyrophosphatase;	PREDICTED: pyrophosphate-energized vacuolar membrane proton pump-like isoform X1;
AC.Combine.Locus_233.5.10	Inorganic H+ pyrophosphatase;	Unknown protein;	Unknown protein;	Unknown protein;	Pyrophosphate-energised proton pump;	GO:0004427|GO:0009678|GO:0015992|GO:0016020;	Vacuolar H+-pyrophosphatase;	PREDICTED: pyrophosphate-energized vacuolar membrane proton pump-like isoform X1;
AC.Combine.Locus_233.6.10	Unknown protein;	Unknown protein;	Unknown protein;	Unknown protein;	Unknown protein;	Unknown protein;	Vacuolar H+-pyrophosphatase;	PREDICTED: pyrophosphate-energized vacuolar membrane proton pump-like isoform X1;
AC.Combine.Locus_234.1.10	Unknown protein;	Unknown protein;	Unknown protein;	Unknown protein;	Unknown protein;	Unknown protein;	Predicted protein;	F-type H+-transporting ATPase subunit delta;
AC.Combine.Locus_234.2.10	Unknown protein;	Unknown protein;	Unknown protein;	Unknown protein;	Unknown protein;	Unknown protein;	Predicted protein;	F-type H+-transporting ATPase subunit delta;
AC.Combine.Locus_234.3.10	Unknown protein;	Unknown protein;	Unknown protein;	Unknown protein;	Unknown protein;	Unknown protein;	Predicted protein;	F-type H+-transporting ATPase subunit delta;
AC.Combine.Locus_234.4.10	Unknown protein;	Unknown protein;	Unknown protein;	Unknown protein;	Unknown protein;	Unknown protein;	Predicted protein;	F-type H+-transporting ATPase subunit delta;
AC.Combine.Locus_235.1.10	Alliinase EGF-like domain;Allinase;	Unknown protein;	Unknown protein;	Unknown protein;	Allinase, C-terminal;EGF-like, alliinase;	GO:0016846;	Alliinase;	PREDICTED: L-tryptophan--pyruvate aminotransferase 1-like;
AC.Combine.Locus_236.1.10	Unknown protein;	Unknown protein;	Unknown protein;	Unknown protein;	Unknown protein;	Unknown protein;	Os07g0686900 protein;	Os07g0686900;
AC.Combine.Locus_236.1.20	Alpha-L-arabinofuranosidase C-terminus;	Unknown protein;	Unknown protein;	Alpha-L-arabinofuranosidase C-terminus;	Alpha-L-arabinofuranosidase, C-terminal;	GO:0046373|GO:0046556;	Alpha-L-arabinofuranosidase (Fragment);	hypothetical protein SORBIDRAFT_05g007100;
AC.Combine.Locus_236.2.10	Alpha-L-arabinofuranosidase C-terminus;Carbohydrate binding domain;	Unknown protein;	Unknown protein;	Alpha-L-arabinofuranosidase C-terminus;	Alpha-L-arabinofuranosidase, C-terminal;Carbohydrate-binding, CenC-like;	GO:0046373|GO:0046556;GO:0016798;	Predicted protein;	hypothetical protein SELMODRAFT_133899;
AC.Combine.Locus_236.3.10	Unknown protein;	Unknown protein;	Unknown protein;	Unknown protein;	Unknown protein;	Unknown protein;	Predicted protein;	hypothetical protein SORBIDRAFT_08g001540;
AC.Combine.Locus_236.4.10	Alpha-L-arabinofuranosidase C-terminus;	Unknown protein;	Unknown protein;	Alpha-L-arabinofuranosidase C-terminus;	Alpha-L-arabinofuranosidase, C-terminal;	GO:0046373|GO:0046556;	Alpha-L-arabinofuranosidase (Fragment);	hypothetical protein SORBIDRAFT_05g007100;
AC.Combine.Locus_236.5.10	Unknown protein;	Unknown protein;	Unknown protein;	Unknown protein;	Unknown protein;	Unknown protein;	Predicted protein;	hypothetical protein SORBIDRAFT_08g001540;
AC.Combine.Locus_236.6.10	Unknown protein;	Unknown protein;	Unknown protein;	Unknown protein;	Unknown protein;	Unknown protein;	Predicted protein;	hypothetical protein SORBIDRAFT_08g001540;
AC.Combine.Locus_236.7.10	Unknown protein;	Unknown protein;	Unknown protein;	Unknown protein;	Unknown protein;	Unknown protein;	Predicted protein;	hypothetical protein SORBIDRAFT_08g001540;
AC.Combine.Locus_236.8.10	Carbohydrate binding domain;	Unknown protein;	Unknown protein;	Unknown protein;	Carbohydrate-binding, CenC-like;	GO:0016798;	Alpha-N-arabinofuranosidase 1, putative;	PREDICTED: alpha-L-arabinofuranosidase 1-like isoform X1;
AC.Combine.Locus_236.9.10	Unknown protein;	Unknown protein;	Unknown protein;	Unknown protein;	Unknown protein;	Unknown protein;	Predicted protein;	hypothetical protein SORBIDRAFT_08g001540;
AC.Combine.Locus_237.1.10	Unknown protein;	Unknown protein;	Unknown protein;	Unknown protein;	Unknown protein;	Unknown protein;	Putative uncharacterized protein;	PREDICTED: F-box/kelch-repeat protein At3g06240-like;
AC.Combine.Locus_237.2.10	Unknown protein;	Unknown protein;	Unknown protein;	Unknown protein;	Unknown protein;	Unknown protein;	Putative uncharacterized protein;	PREDICTED: F-box/kelch-repeat protein At3g06240-like;
AC.Combine.Locus_237.3.10	Unknown protein;	Unknown protein;	Unknown protein;	Unknown protein;	Unknown protein;	Unknown protein;	Putative uncharacterized protein;	PREDICTED: F-box/kelch-repeat protein At3g06240-like;
AC.Combine.Locus_237.4.10	Unknown protein;	Unknown protein;	Unknown protein;	Unknown protein;	Unknown protein;	Unknown protein;	Putative uncharacterized protein;	PREDICTED: F-box/kelch-repeat protein At3g06240-like;
AC.Combine.Locus_237.5.10	F-box domain;	Unknown protein;	Unknown protein;	A Receptor for Ubiquitination Targets;	F-box domain;	GO:0005515;	F-box family protein;	hypothetical protein CICLE_v10027528mg;
AC.Combine.Locus_237.6.10	Unknown protein;	Unknown protein;	Unknown protein;	Unknown protein;	Unknown protein;	Unknown protein;	Putative uncharacterized protein;	PREDICTED: F-box/kelch-repeat protein At3g06240-like;
AC.Combine.Locus_239.1.10	Polyketide cyclase / dehydrase and lipid transport;	Unknown protein;	Unknown protein;	Unknown protein;	Polyketide cyclase/dehydrase;	Unknown protein;	Lachrymatory factor synthase;	PREDICTED: lachrymatory-factor synthase-like;
AC.Combine.Locus_239.2.10	Polyketide cyclase / dehydrase and lipid transport;	Unknown protein;	Unknown protein;	Unknown protein;	Polyketide cyclase/dehydrase;	Unknown protein;	Lachrymatory factor synthase;	hypothetical protein RCOM_0800710;
AC.Combine.Locus_239.3.10	Polyketide cyclase / dehydrase and lipid transport;	Unknown protein;	Unknown protein;	Unknown protein;	Polyketide cyclase/dehydrase;	Unknown protein;	Lachrymatory factor synthase;	hypothetical protein RCOM_0800710;
AC.Combine.Locus_240.1.10	Unknown protein;	Unknown protein;	Unknown protein;	Unknown protein;	Unknown protein;	Unknown protein;	Unknown protein;	Unknown protein;
AC.Combine.Locus_240.2.10	Unknown protein;	Unknown protein;	Unknown protein;	Unknown protein;	Unknown protein;	Unknown protein;	Unknown protein;	Unknown protein;
AC.Combine.Locus_241.1.10	Unknown protein;	Unknown protein;	Unknown protein;	Unknown protein;	Unknown protein;	Unknown protein;	Dtdp-glucose 4-6-dehydratase, putative;	PREDICTED: GDP-mannose 3,5-epimerase 1-like;
AC.Combine.Locus_241.2.10	Unknown protein;	Unknown protein;	Unknown protein;	Unknown protein;	Unknown protein;	Unknown protein;	Dtdp-glucose 4-6-dehydratase, putative;	PREDICTED: GDP-mannose 3,5-epimerase 1-like;
AC.Combine.Locus_241.3.10	Unknown protein;	Unknown protein;	Unknown protein;	Unknown protein;	Unknown protein;	Unknown protein;	Dtdp-glucose 4-6-dehydratase, putative;	PREDICTED: GDP-mannose 3,5-epimerase 1-like;
AC.Combine.Locus_243.1.10	Unknown protein;	Unknown protein;	Unknown protein;	Unknown protein;	Unknown protein;	Unknown protein;	Predicted protein;	hypothetical protein CICLE_v10009462mg;
AC.Combine.Locus_243.2.10	Unknown protein;	Unknown protein;	Unknown protein;	Unknown protein;	Unknown protein;	Unknown protein;	Predicted protein;	hypothetical protein CICLE_v10009462mg;
AC.Combine.Locus_244.1.10	Phosphatidyl serine synthase;	Unknown protein;	Unknown protein;	Unknown protein;	Phosphatidyl serine synthase;	GO:0006659;	Unknown protein;	hypothetical protein;
AC.Combine.Locus_244.2.10	Phosphatidyl serine synthase;	Unknown protein;	Unknown protein;	Unknown protein;	Phosphatidyl serine synthase;	GO:0006659;	Phosphatidyl serine synthase (Fragment);	PREDICTED: phosphatidylserine synthase 2-like;
AC.Combine.Locus_244.4.10	Phosphatidyl serine synthase;	Unknown protein;	Unknown protein;	Unknown protein;	Phosphatidyl serine synthase;	GO:0006659;	Phosphatidylserine synthase, putative;	PREDICTED: phosphatidylserine synthase 2-like;
AC.Combine.Locus_246.1.10	Unknown protein;	Unknown protein;	Unknown protein;	Unknown protein;	Unknown protein;	Unknown protein;	Uncharacterized protein;	hypothetical protein AMTR_s00059p00218840;
AC.Combine.Locus_246.2.10	2OG-Fe(II) oxygenase superfamily;non-haem dioxygenase in morphine synthesis N-terminal;	Unknown protein;	Fe(2+) 2-oxoglutarate dioxygenase domain profile.;	Unknown protein;	Non-haem dioxygenase N-terminal domain;Oxoglutarate/iron-dependent dioxygenase;	GO:0016491|GO:0016706|GO:0055114;	Gibberellin 20-oxidase (Fragment);	hypothetical protein AMTR_s00062p00062250;
AC.Combine.Locus_246.2.20	F-box domain;	Unknown protein;	Unknown protein;	Unknown protein;	F-box domain;	GO:0005515;	Uncharacterized protein;	Tubby-like F-box protein;
AC.Combine.Locus_246.3.10	Unknown protein;	Unknown protein;	Unknown protein;	Unknown protein;	Unknown protein;	Unknown protein;	Uncharacterized protein;	hypothetical protein AMTR_s00059p00218840;
AC.Combine.Locus_246.3.20	F-box domain;	Unknown protein;	Unknown protein;	Unknown protein;	F-box domain;	GO:0005515;	Uncharacterized protein;	PREDICTED: tubby-like F-box protein 9-like;
AC.Combine.Locus_246.4.10	Unknown protein;	Unknown protein;	Unknown protein;	Unknown protein;	Unknown protein;	Unknown protein;	Uncharacterized protein;	hypothetical protein AMTR_s00059p00218840;
AC.Combine.Locus_247.1.10	Unknown protein;	Unknown protein;	Unknown protein;	Unknown protein;	Unknown protein;	Unknown protein;	Os11g0522900 protein;	Serine carboxypeptidase-like 45 isoform 1;
AC.Combine.Locus_247.2.10	Unknown protein;	Unknown protein;	Unknown protein;	Unknown protein;	Unknown protein;	Unknown protein;	Os11g0522900 protein;	Serine carboxypeptidase-like 45 isoform 1;
AC.Combine.Locus_247.3.10	Unknown protein;	Unknown protein;	Unknown protein;	Unknown protein;	Unknown protein;	Unknown protein;	Os11g0522900 protein;	Serine carboxypeptidase-like 45 isoform 1;
AC.Combine.Locus_248.1.10	TCP-1/cpn60 chaperonin family;	Chaperonins TCP-1 signature 2.;Chaperonins TCP-1 signature 3.;Chaperonins TCP-1 signature 1.;	Unknown protein;	Unknown protein;	Chaperonin Cpn60/TCP-1;Chaperonin TCP-1, conserved site;	GO:0005524|GO:0006457|GO:0051082;GO:0005524|GO:0044267;	Chaperonin containing t-complex protein 1, epsilon subunit, tcpe, putative;	PREDICTED: LOW QUALITY PROTEIN: T-complex protein 1 subunit epsilon-like;
AC.Combine.Locus_250.1.10	Unknown protein;	Unknown protein;	Armadillo/plakoglobin ARM repeat profile.;	Armadillo/beta-catenin-like repeats;	Armadillo;	GO:0005515;	Predicted protein;	PREDICTED: U-box domain-containing protein 4-like;
AC.Combine.Locus_251.1.10	Vacuolar (H+)-ATPase G subunit;	Unknown protein;	Unknown protein;	Unknown protein;	Unknown protein;	Unknown protein;	Predicted protein;	hypothetical protein EUTSA_v10026625mg;
AC.Combine.Locus_251.2.10	Unknown protein;	Unknown protein;	Unknown protein;	Unknown protein;	Unknown protein;	Unknown protein;	Putative uncharacterized protein Sb06g027500;	PREDICTED: V-type proton ATPase subunit G1-like;
AC.Combine.Locus_251.3.10	Unknown protein;	Unknown protein;	Unknown protein;	Unknown protein;	Unknown protein;	Unknown protein;	Putative uncharacterized protein Sb06g027500;	PREDICTED: V-type proton ATPase subunit G1-like;
AC.Combine.Locus_253.11.10	Pectinesterase;	Pectinesterase signature 2.;	Unknown protein;	Unknown protein;	Pectinesterase, catalytic;Pectinesterase, active site;	GO:0005618|GO:0030599|GO:0042545;	Uncharacterized protein;	Os04g0438400, partial;
AC.Combine.Locus_253.12.10	Pectinesterase;Plant invertase/pectin methylesterase inhibitor;	Unknown protein;	Unknown protein;	Plant invertase/pectin methylesterase inhibitor;	Pectinesterase, catalytic;Pectinesterase inhibitor domain;	GO:0005618|GO:0030599|GO:0042545;GO:0004857|GO:0030599;	Probable pectinesterase/pectinesterase inhibitor 51;	PREDICTED: probable pectinesterase/pectinesterase inhibitor 51-like;
AC.Combine.Locus_254.1.10	Carbohydrate kinase;	Unknown protein;	YjeF C-terminal domain profile.;	Unknown protein;	YjeF C-terminal domain, carbohydrate kinase-related;	Unknown protein;	ATP-dependent (S)-NAD(P)H-hydrate dehydratase;	PREDICTED: ATP-dependent (S)-NAD(P)H-hydrate dehydratase-like;
AC.Combine.Locus_254.2.10	Unknown protein;	Unknown protein;	Unknown protein;	Unknown protein;	Unknown protein;	Unknown protein;	ATP-dependent (S)-NAD(P)H-hydrate dehydratase;	carbohydrate kinase family protein;
AC.Combine.Locus_254.3.10	Unknown protein;	Unknown protein;	Unknown protein;	Unknown protein;	Unknown protein;	Unknown protein;	ATP-dependent (S)-NAD(P)H-hydrate dehydratase;	carbohydrate kinase family protein;
AC.Combine.Locus_254.4.10	Unknown protein;	Unknown protein;	Unknown protein;	Unknown protein;	Unknown protein;	Unknown protein;	ATP-dependent (S)-NAD(P)H-hydrate dehydratase;	carbohydrate kinase family protein;
AC.Combine.Locus_255.9.10	Raffinose synthase or seed imbibition protein Sip1;	Unknown protein;	Unknown protein;	Unknown protein;	Glycosyl hydrolases 36;	Unknown protein;	Hydrolase, hydrolyzing O-glycosyl compounds, putative;	hydrolase, hydrolyzing O-glycosyl compounds, putative;
AC.Combine.Locus_255.10.10	Raffinose synthase or seed imbibition protein Sip1;	Unknown protein;	Unknown protein;	Unknown protein;	Glycosyl hydrolases 36;	Unknown protein;	Unknown protein;	PREDICTED: probable galactinol--sucrose galactosyltransferase 2-like;
AC.Combine.Locus_255.11.10	Raffinose synthase or seed imbibition protein Sip1;	Unknown protein;	Unknown protein;	Unknown protein;	Glycosyl hydrolases 36;	Unknown protein;	Unknown protein;	PREDICTED: probable galactinol--sucrose galactosyltransferase 2-like;
AC.Combine.Locus_255.12.10	Raffinose synthase or seed imbibition protein Sip1;	Unknown protein;	Unknown protein;	Unknown protein;	Glycosyl hydrolases 36;	Unknown protein;	JMS10C05.2 protein;	putative galactinol--sucrose galactosyltransferase 2;
AC.Combine.Locus_255.13.10	Raffinose synthase or seed imbibition protein Sip1;	Unknown protein;	Unknown protein;	Unknown protein;	Glycosyl hydrolases 36;	Unknown protein;	Hydrolase, hydrolyzing O-glycosyl compounds, putative;	predicted protein;
AC.Combine.Locus_255.15.10	Unknown protein;	Unknown protein;	Unknown protein;	Unknown protein;	Unknown protein;	Unknown protein;	Hydrolase, hydrolyzing O-glycosyl compounds, putative;	hydrolase, hydrolyzing O-glycosyl compounds, putative;
AC.Combine.Locus_255.16.10	Raffinose synthase or seed imbibition protein Sip1;	Unknown protein;	Unknown protein;	Unknown protein;	Glycosyl hydrolases 36;	Unknown protein;	Hydrolase, hydrolyzing O-glycosyl compounds, putative;	hydrolase, hydrolyzing O-glycosyl compounds, putative;
AC.Combine.Locus_255.17.10	Raffinose synthase or seed imbibition protein Sip1;	Unknown protein;	Unknown protein;	Unknown protein;	Glycosyl hydrolases 36;	Unknown protein;	Hydrolase, hydrolyzing O-glycosyl compounds, putative;	hydrolase, hydrolyzing O-glycosyl compounds, putative;
AC.Combine.Locus_255.18.10	Unknown protein;	Unknown protein;	Unknown protein;	Unknown protein;	Unknown protein;	Unknown protein;	Hydrolase, hydrolyzing O-glycosyl compounds, putative;	hydrolase, hydrolyzing O-glycosyl compounds, putative;
AC.Combine.Locus_256.1.10	WRKY DNA -binding domain;	Unknown protein;	WRKY domain profile.;	DNA binding domain;	DNA-binding WRKY;	GO:0003700|GO:0006355|GO:0043565;	Unknown protein;	PREDICTED: probable WRKY transcription factor 2-like isoform X2;
AC.Combine.Locus_257.1.10	Unknown protein;	Unknown protein;	Unknown protein;	Unknown protein;	Unknown protein;	Unknown protein;	ABC transporter GCN1;	PREDICTED: ABC transporter F family member 1-like isoform X2;
AC.Combine.Locus_257.1.20	Unknown protein;	Unknown protein;	Unknown protein;	Unknown protein;	Unknown protein;	Unknown protein;	Uncharacterized protein;	ATP-binding cassette transporter, subfamily F, member 4, SmABCF4;
AC.Combine.Locus_257.2.10	Unknown protein;	Unknown protein;	Unknown protein;	Unknown protein;	Unknown protein;	Unknown protein;	ABC transporter GCN1;	PREDICTED: ABC transporter F family member 1-like isoform X2;
AC.Combine.Locus_257.2.20	Unknown protein;	Unknown protein;	Unknown protein;	Unknown protein;	Unknown protein;	Unknown protein;	Uncharacterized protein;	ATP-binding cassette transporter, subfamily F, member 4, SmABCF4;
AC.Combine.Locus_257.3.10	Unknown protein;	Unknown protein;	Unknown protein;	Unknown protein;	Unknown protein;	Unknown protein;	ABC transporter GCN1;	PREDICTED: ABC transporter F family member 1-like isoform X2;
AC.Combine.Locus_257.3.20	Unknown protein;	Unknown protein;	Unknown protein;	Unknown protein;	Unknown protein;	Unknown protein;	Uncharacterized protein;	ATP-binding cassette transporter, subfamily F, member 4, SmABCF4;
AC.Combine.Locus_261.1.10	Saposin-like type B, region 2;Eukaryotic aspartyl protease;	Eukaryotic and viral aspartyl proteases active site.;	Saposin B type domain profile.;	Unknown protein;	Aspartic peptidase, active site;Saposin B;Aspartic peptidase;Saposin-like type B, 2;	GO:0004190|GO:0006508;	Aspartic proteinase oryzasin-1 isoform 1;	Aspartic proteinase, putative isoform 5;
AC.Combine.Locus_261.2.10	Saposin-like type B, region 2;Eukaryotic aspartyl protease;	Eukaryotic and viral aspartyl proteases active site.;	Saposin B type domain profile.;	Unknown protein;	Aspartic peptidase, active site;Saposin B;Aspartic peptidase;Saposin-like type B, 2;	GO:0004190|GO:0006508;	Aspartic proteinase oryzasin-1 isoform 1;	Aspartic proteinase, putative isoform 5;
AC.Combine.Locus_261.3.10	Saposin-like type B, region 2;Eukaryotic aspartyl protease;	Eukaryotic and viral aspartyl proteases active site.;	Saposin B type domain profile.;	Unknown protein;	Aspartic peptidase, active site;Saposin B;Aspartic peptidase;Saposin-like type B, 2;	GO:0004190|GO:0006508;	Aspartic proteinase oryzasin-1;	aspartic proteinase A1;
AC.Combine.Locus_262.1.10	Saccharopine dehydrogenase;	Unknown protein;	Unknown protein;	Unknown protein;	Saccharopine dehydrogenase / Homospermidine synthase;	GO:0016491|GO:0055114;	Saccharopine dehydrogenase family protein expressed;	predicted protein;
AC.Combine.Locus_262.2.10	Unknown protein;	Unknown protein;	Unknown protein;	Unknown protein;	Unknown protein;	Unknown protein;	Unknown protein;	Unknown protein;
AC.Combine.Locus_262.3.10	Saccharopine dehydrogenase;	Unknown protein;	Unknown protein;	Unknown protein;	Saccharopine dehydrogenase / Homospermidine synthase;	GO:0016491|GO:0055114;	Saccharopine dehydrogenase family protein expressed;	saccharopine dehydrogenase-like protein;
AC.Combine.Locus_262.4.10	Saccharopine dehydrogenase;	Unknown protein;	Unknown protein;	Unknown protein;	Saccharopine dehydrogenase / Homospermidine synthase;	GO:0016491|GO:0055114;	Uncharacterized protein;	saccharopine dehydrogenase-like protein;
AC.Combine.Locus_262.5.10	Unknown protein;	Unknown protein;	Unknown protein;	Unknown protein;	Unknown protein;	Unknown protein;	Predicted protein;	hypothetical protein SORBIDRAFT_05g002420;
AC.Combine.Locus_262.6.10	Unknown protein;	Unknown protein;	Unknown protein;	Unknown protein;	Unknown protein;	Unknown protein;	Predicted protein;	hypothetical protein SORBIDRAFT_05g002420;
AC.Combine.Locus_262.7.10	Unknown protein;	Unknown protein;	Unknown protein;	Unknown protein;	Unknown protein;	Unknown protein;	Predicted protein;	hypothetical protein SORBIDRAFT_05g002420;
AC.Combine.Locus_263.2.10	Unknown protein;	Unknown protein;	Unknown protein;	Unknown protein;	Unknown protein;	Unknown protein;	Metalloendopeptidase, putative;	hypothetical protein AMTR_s00013p00195540;
AC.Combine.Locus_263.4.10	Unknown protein;	Unknown protein;	Unknown protein;	Unknown protein;	Unknown protein;	Unknown protein;	Metalloendopeptidase, putative;	hypothetical protein AMTR_s00013p00195540;
AC.Combine.Locus_265.1.10	FAD-binding domain;Ferric reductase like transmembrane component;Ferric reductase NAD binding domain;	Unknown protein;	Ferredoxin reductase-type FAD binding domain profile.;	Unknown protein;	Ferredoxin reductase-type FAD-binding domain;FAD-binding 8;Ferric reductase transmembrane component-like domain;Ferric reductase, NAD binding;	GO:0016491|GO:0055114;	Ferric reductase;	hypothetical protein SELMODRAFT_159917;
AC.Combine.Locus_265.3.10	Unknown protein;	Unknown protein;	Unknown protein;	Unknown protein;	Unknown protein;	Unknown protein;	Ferric-chelate reductase, putative;	ferric reduction oxidase 6;
AC.Combine.Locus_265.4.10	FAD-binding domain;Ferric reductase like transmembrane component;Ferric reductase NAD binding domain;	Unknown protein;	Ferredoxin reductase-type FAD binding domain profile.;	Unknown protein;	Ferredoxin reductase-type FAD-binding domain;FAD-binding 8;Ferric reductase transmembrane component-like domain;Ferric reductase, NAD binding;	GO:0016491|GO:0055114;	Ferric-chelate reductase, putative;	ferric reduction oxidase 6;
AC.Combine.Locus_265.5.10	Unknown protein;	Unknown protein;	Unknown protein;	Unknown protein;	Unknown protein;	Unknown protein;	Ferric-chelate reductase, putative;	ferric reduction oxidase 6;
AC.Combine.Locus_265.6.10	Unknown protein;	Unknown protein;	Unknown protein;	Unknown protein;	Unknown protein;	Unknown protein;	Ferric-chelate reductase, putative;	ferric reduction oxidase 6;
AC.Combine.Locus_267.1.10	RNA recognition motif (a.k.a. RRM, RBD, or RNP domain);RNA recognition motif. (a.k.a. RRM, RBD, or RNP domain);	Unknown protein;	Eukaryotic RNA Recognition Motif (RRM) profile.;	RNA recognition motif;	RNA recognition motif domain;	GO:0003676;	Putative uncharacterized protein;	PREDICTED: nucleolin-like;
AC.Combine.Locus_267.4.10	RNA recognition motif (a.k.a. RRM, RBD, or RNP domain);RNA recognition motif. (a.k.a. RRM, RBD, or RNP domain);	Unknown protein;	Eukaryotic RNA Recognition Motif (RRM) profile.;	RNA recognition motif;	RNA recognition motif domain;	GO:0003676;	Putative uncharacterized protein;	RNA binding protein, putative;
AC.Combine.Locus_268.1.10	Unknown protein;	Unknown protein;	Unknown protein;	Unknown protein;	Unknown protein;	Unknown protein;	Acyl-glucose-dependent anthocyanin 7-O-glucosyltransferase;	hypothetical protein AMTR_s00057p00221950;
AC.Combine.Locus_268.2.10	Glycosyl hydrolase family 1;	Glycosyl hydrolases family 1 N-terminal signature.;	Unknown protein;	Unknown protein;	Glycoside hydrolase, family 1, active site;Glycoside hydrolase, family 1;	GO:0004553|GO:0005975;	Acyl-glucose-dependent anthocyanin 7-O-glucosyltransferase;	hypothetical protein AMTR_s00057p00221950;
AC.Combine.Locus_268.3.10	Unknown protein;	Unknown protein;	Unknown protein;	Unknown protein;	Unknown protein;	Unknown protein;	Acyl-glucose-dependent anthocyanin 7-O-glucosyltransferase;	hypothetical protein AMTR_s00057p00221950;
AC.Combine.Locus_268.4.10	Unknown protein;	Unknown protein;	Unknown protein;	Unknown protein;	Unknown protein;	Unknown protein;	Acyl-glucose-dependent anthocyanin 7-O-glucosyltransferase;	hypothetical protein AMTR_s00057p00221950;
AC.Combine.Locus_268.5.10	Glycosyl hydrolase family 1;	Glycosyl hydrolases family 1 N-terminal signature.;	Unknown protein;	Unknown protein;	Glycoside hydrolase, family 1, active site;Glycoside hydrolase, family 1;	GO:0004553|GO:0005975;	Acyl-glucose-dependent anthocyanin 7-O-glucosyltransferase;	PREDICTED: beta-glucosidase 5-like isoform 1;
AC.Combine.Locus_268.6.10	Unknown protein;	Unknown protein;	Unknown protein;	Unknown protein;	Unknown protein;	Unknown protein;	Acyl-glucose-dependent anthocyanin 7-O-glucosyltransferase;	hypothetical protein AMTR_s00057p00221950;
AC.Combine.Locus_268.7.10	Unknown protein;	Unknown protein;	Unknown protein;	Unknown protein;	Unknown protein;	Unknown protein;	Acyl-glucose-dependent anthocyanin 7-O-glucosyltransferase;	hypothetical protein AMTR_s00057p00221950;
AC.Combine.Locus_270.1.10	Dihydrodipicolinate reductase, N-terminus;	Unknown protein;	Unknown protein;	Unknown protein;	Dihydrodipicolinate reductase, N-terminal;	GO:0008839|GO:0009089|GO:0055114;	Dihydrodipicolinate reductase;	LOC100284607;
AC.Combine.Locus_270.2.10	Dihydrodipicolinate reductase, N-terminus;	Unknown protein;	Unknown protein;	Unknown protein;	Dihydrodipicolinate reductase, N-terminal;	GO:0008839|GO:0009089|GO:0055114;	Dihydrodipicolinate reductase;	LOC100284607;
AC.Combine.Locus_270.3.10	Unknown protein;	Unknown protein;	Unknown protein;	Unknown protein;	Unknown protein;	Unknown protein;	Predicted protein;	hypothetical protein SORBIDRAFT_01g049480;
AC.Combine.Locus_270.4.10	Unknown protein;	Unknown protein;	Unknown protein;	Unknown protein;	Unknown protein;	Unknown protein;	Predicted protein;	hypothetical protein SORBIDRAFT_01g049480;
AC.Combine.Locus_270.5.10	Unknown protein;	Unknown protein;	Unknown protein;	Unknown protein;	Unknown protein;	Unknown protein;	Predicted protein;	hypothetical protein SORBIDRAFT_01g049480;
AC.Combine.Locus_271.1.10	WD domain, G-beta repeat;Coatomer WD associated region;Coatomer (COPI) alpha subunit C-terminus;	Trp-Asp (WD) repeats signature.;	Trp-Asp (WD) repeats profile.;Trp-Asp (WD) repeats circular profile.;	WD40 repeats;	WD40 repeat;WD40 repeat, conserved site;Coatomer, alpha subunit, C-terminal;WD40-repeat-containing domain;Coatomer, WD associated region;	GO:0005515;GO:0005198|GO:0006886|GO:0016192|GO:0030117;GO:0005198|GO:0005515|GO:0006886|GO:0016192|GO:0030126;	Coatomer subunit alpha-3;	PREDICTED: coatomer subunit alpha-3-like;
AC.Combine.Locus_271.2.10	WD domain, G-beta repeat;Coatomer WD associated region;	Trp-Asp (WD) repeats signature.;	Trp-Asp (WD) repeats circular profile.;Trp-Asp (WD) repeats profile.;	WD40 repeats;	WD40 repeat, conserved site;Coatomer, WD associated region;WD40 repeat;WD40-repeat-containing domain;	GO:0005198|GO:0006886|GO:0016192|GO:0030117;GO:0005515;	Coatomer alpha subunit, putative;	hypothetical protein SELMODRAFT_85610;
AC.Combine.Locus_272.1.10	3-dehydroquinate synthase;	Unknown protein;	Unknown protein;	Unknown protein;	Unknown protein;	Unknown protein;	3-dehydroquinate synthase;	Fucosyltransferase 12 isoform 2;
AC.Combine.Locus_272.2.10	3-dehydroquinate synthase;	Unknown protein;	Unknown protein;	Unknown protein;	Unknown protein;	Unknown protein;	3-dehydroquinate synthase;	Fucosyltransferase 12 isoform 2;
AC.Combine.Locus_272.3.10	3-dehydroquinate synthase;	Unknown protein;	Unknown protein;	Unknown protein;	Unknown protein;	Unknown protein;	3-dehydroquinate synthase;	predicted protein;
AC.Combine.Locus_273.1.10	Unknown protein;	Unknown protein;	Unknown protein;	Unknown protein;	Unknown protein;	Unknown protein;	Predicted protein;	protein IQ-domain 7;
AC.Combine.Locus_273.2.10	Unknown protein;	Unknown protein;	Unknown protein;	Unknown protein;	Unknown protein;	Unknown protein;	Elicitor inducible beta-1,3-glucanase-like;	PREDICTED: glucan endo-1,3-beta-glucosidase-like protein 1-like;
AC.Combine.Locus_273.2.20	Unknown protein;	Unknown protein;	Unknown protein;	Unknown protein;	Unknown protein;	Unknown protein;	Predicted protein;	protein IQ-domain 7;
AC.Combine.Locus_273.3.10	Unknown protein;	Unknown protein;	Unknown protein;	Unknown protein;	Unknown protein;	Unknown protein;	Predicted protein;	protein IQ-domain 7;
AC.Combine.Locus_273.4.10	Unknown protein;	Unknown protein;	Unknown protein;	Unknown protein;	Unknown protein;	Unknown protein;	Predicted protein;	protein IQ-domain 7;
AC.Combine.Locus_273.5.10	Unknown protein;	Unknown protein;	Unknown protein;	Unknown protein;	Unknown protein;	Unknown protein;	Predicted protein;	protein IQ-domain 7;
AC.Combine.Locus_273.6.10	Unknown protein;	Unknown protein;	Unknown protein;	Unknown protein;	Unknown protein;	Unknown protein;	Predicted protein;	protein IQ-domain 7;
AC.Combine.Locus_273.7.10	Unknown protein;	Unknown protein;	Unknown protein;	Unknown protein;	Unknown protein;	Unknown protein;	Elicitor inducible beta-1,3-glucanase-like;	PREDICTED: glucan endo-1,3-beta-glucosidase-like protein 1-like;
AC.Combine.Locus_273.7.20	Unknown protein;	Unknown protein;	Unknown protein;	Unknown protein;	Unknown protein;	Unknown protein;	Predicted protein;	protein IQ-domain 7;
AC.Combine.Locus_273.8.10	Unknown protein;	Unknown protein;	Unknown protein;	Unknown protein;	Unknown protein;	Unknown protein;	Predicted protein;	protein IQ-domain 7;
AC.Combine.Locus_273.9.10	Unknown protein;	Unknown protein;	Unknown protein;	Unknown protein;	Unknown protein;	Unknown protein;	Predicted protein;	protein IQ-domain 7;
AC.Combine.Locus_274.1.10	ABC transporter;	ABC transporters family signature.;	ATP-binding cassette, ABC transporter-type domain profile.;	ATPases associated with a variety of cellular activities;	ABC transporter-like;ABC transporter, conserved site;AAA+ ATPase domain;	GO:0000166|GO:0017111;GO:0005524|GO:0016887;	ABC transporter F family member;	PREDICTED: ABC transporter F family member 5-like;
AC.Combine.Locus_274.2.10	ABC transporter;	ABC transporters family signature.;	ATP-binding cassette, ABC transporter-type domain profile.;	ATPases associated with a variety of cellular activities;	ABC transporter-like;ABC transporter, conserved site;AAA+ ATPase domain;	GO:0000166|GO:0017111;GO:0005524|GO:0016887;	ABC transporter F family member;	PREDICTED: ABC transporter F family member 5-like;
AC.Combine.Locus_274.3.10	ABC transporter;	ABC transporters family signature.;	ATP-binding cassette, ABC transporter-type domain profile.;	ATPases associated with a variety of cellular activities;	ABC transporter-like;ABC transporter, conserved site;AAA+ ATPase domain;	GO:0000166|GO:0017111;GO:0005524|GO:0016887;	ABC transporter F family member;	PREDICTED: ABC transporter F family member 5-like;
AC.Combine.Locus_275.1.10	Vps52 / Sac2 family;	Unknown protein;	Unknown protein;	Unknown protein;	Vps52/Sac2;	Unknown protein;	Unknown protein;	Unknown protein;
AC.Combine.Locus_275.2.10	Vps52 / Sac2 family;	Unknown protein;	Unknown protein;	Unknown protein;	Vps52/Sac2;	Unknown protein;	Unknown protein;	Unknown protein;
AC.Combine.Locus_276.1.10	Unknown protein;	Unknown protein;	Unknown protein;	Unknown protein;	Unknown protein;	Unknown protein;	Late embryogenesis-abundant protein;	PREDICTED: late embryogenesis abundant protein, group 3-like isoform 1;
AC.Combine.Locus_276.2.10	Unknown protein;	Unknown protein;	Unknown protein;	Unknown protein;	Unknown protein;	Unknown protein;	Late embryogenesis-abundant protein;	PREDICTED: late embryogenesis abundant protein, group 3-like isoform 1;
AC.Combine.Locus_277.1.10	Unknown protein;	Unknown protein;	Unknown protein;	Unknown protein;	Unknown protein;	Unknown protein;	Unknown protein;	uncharacterized protein LOC100193176;
AC.Combine.Locus_277.3.10	Unknown protein;	Unknown protein;	Unknown protein;	Unknown protein;	Unknown protein;	Unknown protein;	Unknown protein;	uncharacterized protein LOC100193176;
AC.Combine.Locus_277.4.10	WD domain, G-beta repeat;	Unknown protein;	Trp-Asp (WD) repeats circular profile.;Trp-Asp (WD) repeats profile.;	WD40 repeats;	WD40 repeat;WD40-repeat-containing domain;	GO:0005515;	Unknown protein;	Unknown protein;
AC.Combine.Locus_278.1.10	RNA polymerase Rpb4;	Unknown protein;	Unknown protein;	DNA-directed RNA-polymerase II subunit;	RNA polymerase II, Rpb4, core;RNA polymerase II, Rpb4;	GO:0003899|GO:0006351;	RNA polymerase II 15.9 kDa subunit;	PREDICTED: DNA-directed RNA polymerase II subunit 4-like isoform X1;
AC.Combine.Locus_278.2.10	RNA polymerase Rpb4;	Unknown protein;	Unknown protein;	DNA-directed RNA-polymerase II subunit;	RNA polymerase II, Rpb4, core;RNA polymerase II, Rpb4;	GO:0003899|GO:0006351;	RNA polymerase II 15.9 kDa subunit;	PREDICTED: DNA-directed RNA polymerase II subunit 4-like isoform X1;
AC.Combine.Locus_278.3.10	RNA polymerase Rpb4;	Unknown protein;	Unknown protein;	DNA-directed RNA-polymerase II subunit;	RNA polymerase II, Rpb4, core;RNA polymerase II, Rpb4;	GO:0003899|GO:0006351;	RNA polymerase II 15.9 kDa subunit;	PREDICTED: DNA-directed RNA polymerase II subunit 4-like;
AC.Combine.Locus_278.5.10	Unknown protein;	Unknown protein;	Unknown protein;	Unknown protein;	Unknown protein;	Unknown protein;	RNA polymerase II 15.9 kDa subunit;	PREDICTED: DNA-directed RNA polymerase II subunit 4-like;
AC.Combine.Locus_278.6.10	Unknown protein;	Unknown protein;	Unknown protein;	Unknown protein;	Unknown protein;	Unknown protein;	RNA polymerase II 15.9 kDa subunit;	PREDICTED: DNA-directed RNA polymerase II subunit 4-like;
AC.Combine.Locus_278.7.10	Unknown protein;	Unknown protein;	Unknown protein;	Unknown protein;	Unknown protein;	Unknown protein;	RNA polymerase II 15.9 kDa subunit;	PREDICTED: DNA-directed RNA polymerase II subunit 4-like;
AC.Combine.Locus_278.8.10	Unknown protein;	Unknown protein;	Unknown protein;	Unknown protein;	Unknown protein;	Unknown protein;	RNA polymerase II 15.9 kDa subunit;	PREDICTED: DNA-directed RNA polymerase II subunit 4-like;
AC.Combine.Locus_280.1.10	Leucine rich repeat N-terminal domain;	Unknown protein;	Unknown protein;	Unknown protein;	Leucine-rich repeat-containing N-terminal, type 2;	Unknown protein;	Predicted protein;	protein binding protein, putative;
AC.Combine.Locus_280.2.10	Leucine rich repeat N-terminal domain;Leucine Rich Repeat;Leucine Rich repeats (2 copies);	Unknown protein;	Unknown protein;	Unknown protein;	Leucine-rich repeat;Leucine-rich repeat-containing N-terminal, type 2;Leucine rich repeat 4;	GO:0005515;	Leucine-rich repeat protein;	PREDICTED: somatic embryogenesis receptor kinase 1-like;
AC.Combine.Locus_280.3.10	Leucine rich repeat N-terminal domain;Leucine Rich Repeat;Leucine Rich repeats (2 copies);	Unknown protein;	Unknown protein;	Unknown protein;	Leucine-rich repeat;Leucine-rich repeat-containing N-terminal, type 2;Leucine rich repeat 4;	GO:0005515;	Leucine-rich repeat protein;	PREDICTED: somatic embryogenesis receptor kinase 1-like;
AC.Combine.Locus_281.1.10	Unknown protein;	Unknown protein;	Unknown protein;	Unknown protein;	Unknown protein;	Unknown protein;	WD-repeat protein (Fragment);	WD-repeat protein-like protein;
AC.Combine.Locus_281.2.10	Unknown protein;	Unknown protein;	Unknown protein;	Unknown protein;	Unknown protein;	Unknown protein;	WD-repeat protein (Fragment);	WD-repeat protein-like protein;
AC.Combine.Locus_281.3.10	Unknown protein;	Unknown protein;	Unknown protein;	Unknown protein;	Unknown protein;	Unknown protein;	WD-repeat protein (Fragment);	WD-repeat protein-like protein;
AC.Combine.Locus_281.4.10	Unknown protein;	Unknown protein;	Unknown protein;	Unknown protein;	Unknown protein;	Unknown protein;	WD-repeat protein (Fragment);	WD-repeat protein-like protein;
AC.Combine.Locus_281.5.10	Unknown protein;	Unknown protein;	Unknown protein;	Unknown protein;	Unknown protein;	Unknown protein;	Putative uncharacterized protein;	WD-repeat protein-like protein;
AC.Combine.Locus_281.6.10	Unknown protein;	Unknown protein;	Unknown protein;	Unknown protein;	Unknown protein;	Unknown protein;	WD-repeat protein (Fragment);	WD-repeat protein-like protein;
AC.Combine.Locus_281.7.10	Unknown protein;	Unknown protein;	Unknown protein;	Unknown protein;	Unknown protein;	Unknown protein;	WD-repeat protein (Fragment);	WD-repeat protein-like protein;
AC.Combine.Locus_281.8.10	Unknown protein;	Unknown protein;	Unknown protein;	Unknown protein;	Unknown protein;	Unknown protein;	WD-repeat protein (Fragment);	WD-repeat protein-like protein;
AC.Combine.Locus_281.9.10	Unknown protein;	Unknown protein;	Unknown protein;	Unknown protein;	Unknown protein;	Unknown protein;	WD-repeat protein (Fragment);	WD-repeat protein-like protein;
AC.Combine.Locus_282.7.10	RNA recognition motif. (a.k.a. RRM, RBD, or RNP domain);	Unknown protein;	Eukaryotic RNA Recognition Motif (RRM) profile.;	RNA recognition motif;	RNA recognition motif domain;	GO:0003676;	Unknown protein;	serine/arginine rich-like protein SR45a;
AC.Combine.Locus_282.8.10	RNA recognition motif. (a.k.a. RRM, RBD, or RNP domain);	Unknown protein;	Eukaryotic RNA Recognition Motif (RRM) profile.;	RNA recognition motif;	RNA recognition motif domain;	GO:0003676;	Unknown protein;	RNA-binding (RRM/RBD/RNP motifs) family protein;
AC.Combine.Locus_282.9.10	RNA recognition motif. (a.k.a. RRM, RBD, or RNP domain);	Unknown protein;	Eukaryotic RNA Recognition Motif (RRM) profile.;	RNA recognition motif;	RNA recognition motif domain;	GO:0003676;	Unknown protein;	RNA-binding (RRM/RBD/RNP motifs) family protein;
AC.Combine.Locus_282.10.10	RNA recognition motif. (a.k.a. RRM, RBD, or RNP domain);	Unknown protein;	Eukaryotic RNA Recognition Motif (RRM) profile.;	RNA recognition motif;	RNA recognition motif domain;	GO:0003676;	Unknown protein;	RNA-binding (RRM/RBD/RNP motifs) family protein;
AC.Combine.Locus_282.12.10	RNA recognition motif. (a.k.a. RRM, RBD, or RNP domain);	Unknown protein;	Eukaryotic RNA Recognition Motif (RRM) profile.;	RNA recognition motif;	RNA recognition motif domain;	GO:0003676;	Unknown protein;	RNA-binding (RRM/RBD/RNP motifs) family protein;
AC.Combine.Locus_282.13.10	RNA recognition motif. (a.k.a. RRM, RBD, or RNP domain);	Unknown protein;	Eukaryotic RNA Recognition Motif (RRM) profile.;	RNA recognition motif;	RNA recognition motif domain;	GO:0003676;	Unknown protein;	RNA-binding (RRM/RBD/RNP motifs) family protein;
AC.Combine.Locus_282.14.10	RNA recognition motif. (a.k.a. RRM, RBD, or RNP domain);	Unknown protein;	Eukaryotic RNA Recognition Motif (RRM) profile.;	RNA recognition motif;	RNA recognition motif domain;	GO:0003676;	Unknown protein;	RNA-binding (RRM/RBD/RNP motifs) family protein;
AC.Combine.Locus_282.15.10	RNA recognition motif. (a.k.a. RRM, RBD, or RNP domain);	Unknown protein;	Eukaryotic RNA Recognition Motif (RRM) profile.;	RNA recognition motif;	RNA recognition motif domain;	GO:0003676;	Putative transformer serine/arginine-rich ribonucleoprotein;	hypothetical protein CARUB_v10009665mg;
AC.Combine.Locus_282.16.10	RNA recognition motif. (a.k.a. RRM, RBD, or RNP domain);	Unknown protein;	Eukaryotic RNA Recognition Motif (RRM) profile.;	RNA recognition motif;	RNA recognition motif domain;	GO:0003676;	Unknown protein;	RNA-binding (RRM/RBD/RNP motifs) family protein;
AC.Combine.Locus_284.1.10	Pyridoxal-phosphate dependent enzyme;	Cysteine synthase/cystathionine beta-synthase P-phosphate attachment site.;	Unknown protein;	Unknown protein;	Cysteine synthase/cystathionine beta-synthase P-phosphate-binding site;Tryptophan synthase beta subunit-like PLP-dependent enzymes superfamily;	GO:0006535;	Cysteine synthase;	PREDICTED: cysteine synthase, chloroplastic/chromoplastic-like;
AC.Combine.Locus_284.2.10	Pyridoxal-phosphate dependent enzyme;	Cysteine synthase/cystathionine beta-synthase P-phosphate attachment site.;	Unknown protein;	Unknown protein;	Cysteine synthase/cystathionine beta-synthase P-phosphate-binding site;Tryptophan synthase beta subunit-like PLP-dependent enzymes superfamily;	GO:0006535;	Cysteine synthase;	Unknown protein;
AC.Combine.Locus_284.3.10	Unknown protein;	Unknown protein;	Unknown protein;	Unknown protein;	Unknown protein;	Unknown protein;	Cysteine synthase;	Os06g0149700;
AC.Combine.Locus_284.4.10	Pyridoxal-phosphate dependent enzyme;	Cysteine synthase/cystathionine beta-synthase P-phosphate attachment site.;	Unknown protein;	Unknown protein;	Cysteine synthase/cystathionine beta-synthase P-phosphate-binding site;Tryptophan synthase beta subunit-like PLP-dependent enzymes superfamily;	GO:0006535;	Cysteine synthase;	Unknown protein;
AC.Combine.Locus_284.5.10	Unknown protein;	Unknown protein;	Unknown protein;	Unknown protein;	Unknown protein;	Unknown protein;	Cysteine synthase;	Os06g0149700;
AC.Combine.Locus_284.6.10	Unknown protein;	Unknown protein;	Unknown protein;	Unknown protein;	Unknown protein;	Unknown protein;	Cysteine synthase;	Os06g0149700;
AC.Combine.Locus_284.7.10	Unknown protein;	Unknown protein;	Unknown protein;	Unknown protein;	Unknown protein;	Unknown protein;	Cysteine synthase;	Os06g0149700;
AC.Combine.Locus_285.1.10	Cytochrome P450;	Unknown protein;	Unknown protein;	Unknown protein;	Cytochrome P450;	GO:0005506|GO:0016705|GO:0020037|GO:0055114;	Os01g0183600 protein;	hypothetical protein AMTR_s00004p00043150;
AC.Combine.Locus_285.1.20	Cytochrome P450;	Cytochrome P450 cysteine heme-iron ligand signature.;	Unknown protein;	Unknown protein;	Cytochrome P450, conserved site;Cytochrome P450;	GO:0016705|GO:0055114;GO:0005506|GO:0016705|GO:0020037|GO:0055114;	Unknown protein;	Os03g0140200;
AC.Combine.Locus_285.2.10	Cytochrome P450;	Cytochrome P450 cysteine heme-iron ligand signature.;	Unknown protein;	Unknown protein;	Cytochrome P450, conserved site;Cytochrome P450;	GO:0016705|GO:0055114;GO:0005506|GO:0016705|GO:0020037|GO:0055114;	Predicted protein;	PREDICTED: cytochrome P450 86B1-like;
AC.Combine.Locus_285.3.10	Unknown protein;	Unknown protein;	Unknown protein;	Unknown protein;	Unknown protein;	Unknown protein;	Putative cytochrome P450 superfamily protein;	PREDICTED: cytochrome P450 86B1-like;
AC.Combine.Locus_285.4.10	Cytochrome P450;	Cytochrome P450 cysteine heme-iron ligand signature.;	Unknown protein;	Unknown protein;	Cytochrome P450, conserved site;Cytochrome P450;	GO:0016705|GO:0055114;GO:0005506|GO:0016705|GO:0020037|GO:0055114;	Predicted protein;	hypothetical protein CICLE_v10017795mg;
AC.Combine.Locus_285.5.10	Unknown protein;	Unknown protein;	Unknown protein;	Unknown protein;	Unknown protein;	Unknown protein;	Putative cytochrome P450 superfamily protein;	PREDICTED: cytochrome P450 86B1-like;
AC.Combine.Locus_286.1.10	Unknown protein;	Unknown protein;	Unknown protein;	Unknown protein;	Unknown protein;	Unknown protein;	Unknown protein;	putative clathrin interactor EPSIN 2;
AC.Combine.Locus_286.2.10	Unknown protein;	Unknown protein;	Unknown protein;	Unknown protein;	Unknown protein;	Unknown protein;	Putative epsin;	PREDICTED: clathrin interactor EPSIN 2-like isoform X1;
AC.Combine.Locus_286.3.10	Unknown protein;	Unknown protein;	Unknown protein;	Unknown protein;	Unknown protein;	Unknown protein;	Putative epsin;	PREDICTED: clathrin interactor EPSIN 2-like isoform X1;
AC.Combine.Locus_287.1.10	RNA recognition motif. (a.k.a. RRM, RBD, or RNP domain);	Unknown protein;	Eukaryotic RNA Recognition Motif (RRM) profile.;	RNA recognition motif;	RNA recognition motif domain;	GO:0003676;	Putative RNA binding protein;	PREDICTED: polyadenylate-binding protein RBP45-like;
AC.Combine.Locus_289.15.10	Unknown protein;	Unknown protein;	Unknown protein;	Unknown protein;	Unknown protein;	Unknown protein;	Unknown protein;	Unknown protein;
AC.Combine.Locus_290.1.10	AMP-binding enzyme;	Putative AMP-binding domain signature.;	Unknown protein;	Unknown protein;	AMP-dependent synthetase/ligase;AMP-binding, conserved site;	GO:0003824|GO:0008152;	cDNA clone:001-200-C01, full insert sequence;	PREDICTED: long chain acyl-CoA synthetase 4-like;
AC.Combine.Locus_290.2.10	AMP-binding enzyme;	Putative AMP-binding domain signature.;	Unknown protein;	Unknown protein;	AMP-dependent synthetase/ligase;AMP-binding, conserved site;	GO:0003824|GO:0008152;	Os05g0132100 protein;	hypothetical protein EUTSA_v10018213mg;
AC.Combine.Locus_290.3.10	AMP-binding enzyme;	Putative AMP-binding domain signature.;	Unknown protein;	Unknown protein;	AMP-dependent synthetase/ligase;AMP-binding, conserved site;	GO:0003824|GO:0008152;	Os05g0132100 protein;	hypothetical protein CICLE_v10019205mg;
AC.Combine.Locus_290.4.10	Unknown protein;	Unknown protein;	Unknown protein;	Unknown protein;	Unknown protein;	Unknown protein;	Os05g0132100 protein;	hypothetical protein CICLE_v10019205mg;
AC.Combine.Locus_290.5.10	AMP-binding enzyme;	Putative AMP-binding domain signature.;	Unknown protein;	Unknown protein;	AMP-dependent synthetase/ligase;AMP-binding, conserved site;	GO:0003824|GO:0008152;	Uncharacterized protein;	AMP-dependent synthetase and ligase family protein isoform 3, partial;
AC.Combine.Locus_290.7.10	Unknown protein;	Unknown protein;	Unknown protein;	Unknown protein;	Unknown protein;	Unknown protein;	Os05g0132100 protein;	hypothetical protein CICLE_v10019205mg;
AC.Combine.Locus_291.1.10	Unknown protein;	Unknown protein;	Unknown protein;	Unknown protein;	Unknown protein;	Unknown protein;	Putative uncharacterized protein;	Os03g0639300;
AC.Combine.Locus_291.2.10	Unknown protein;	Unknown protein;	Unknown protein;	Unknown protein;	Unknown protein;	Unknown protein;	Uncharacterized protein;	Phytochrome interacting factor 3-like 6, putative isoform 4;
AC.Combine.Locus_293.1.10	Unknown protein;	Unknown protein;	Unknown protein;	Unknown protein;	Unknown protein;	Unknown protein;	Uncharacterized protein;	hypothetical protein POPTR_0001s18130g;
AC.Combine.Locus_293.2.10	Protein of unknown function (DUF630);Protein of unknown function (DUF632);	Unknown protein;	Unknown protein;	Unknown protein;	Domain of unknown function DUF632;Domain of unknown function DUF630;	Unknown protein;	Putative uncharacterized protein;	hypothetical protein;
AC.Combine.Locus_293.3.10	Unknown protein;	Unknown protein;	Unknown protein;	Unknown protein;	Unknown protein;	Unknown protein;	Uncharacterized protein;	hypothetical protein POPTR_0001s18130g;
AC.Combine.Locus_293.4.10	Protein of unknown function (DUF630);Protein of unknown function (DUF632);	Unknown protein;	Unknown protein;	Unknown protein;	Domain of unknown function DUF632;Domain of unknown function DUF630;	Unknown protein;	Predicted protein (Fragment);	Unknown protein;
AC.Combine.Locus_293.5.10	Unknown protein;	Unknown protein;	Unknown protein;	Unknown protein;	Unknown protein;	Unknown protein;	Uncharacterized protein;	hypothetical protein POPTR_0001s18130g;
AC.Combine.Locus_293.6.10	Protein of unknown function (DUF630);Protein of unknown function (DUF632);	Unknown protein;	Unknown protein;	Unknown protein;	Domain of unknown function DUF632;Domain of unknown function DUF630;	Unknown protein;	Uncharacterized protein;	hypothetical protein POPTR_0001s18130g;
AC.Combine.Locus_293.7.10	Protein of unknown function (DUF632);	Unknown protein;	Unknown protein;	Unknown protein;	Domain of unknown function DUF632;	Unknown protein;	Predicted protein;	PREDICTED: formin-like protein 8-like;
AC.Combine.Locus_293.8.10	Protein of unknown function (DUF630);Protein of unknown function (DUF632);	Unknown protein;	Unknown protein;	Unknown protein;	Domain of unknown function DUF632;Domain of unknown function DUF630;	Unknown protein;	Uncharacterized protein;	hypothetical protein SORBIDRAFT_02g006420;
AC.Combine.Locus_293.9.10	Unknown protein;	Unknown protein;	Unknown protein;	Unknown protein;	Unknown protein;	Unknown protein;	Uncharacterized protein;	hypothetical protein POPTR_0001s18130g;
AC.Combine.Locus_293.10.10	Unknown protein;	Unknown protein;	Unknown protein;	Unknown protein;	Unknown protein;	Unknown protein;	Uncharacterized protein;	hypothetical protein POPTR_0001s18130g;
AC.Combine.Locus_294.1.10	Domain of Unknown Function (DUF1087);SNF2 family N-terminal domain;PHD-finger;Helicase conserved C-terminal domain;Chromo (CHRromatin Organisation MOdifier) domain;Domain of Unknown Function (DUF1086);	Zinc finger PHD-type signature.;	Zinc finger PHD-type profile.;Superfamilies 1 and 2 helicase C-terminal domain profile.;Superfamilies 1 and 2 helicase ATP-binding type-1 domain profile.;Chromo and chromo shadow domain profile.;	helicase superfamily c-terminal domain;Chromatin organization modifier domain;DEAD-like helicases superfamily;PHD zinc finger;	Zinc finger, PHD-type;Zinc finger, PHD-finger;Chromo domain;SNF2-related;Chromo domain/shadow;Domain of unknown function DUF1086;Helicase, C-terminal;Helicase, superfamily 1/2, ATP-binding domain;Zinc finger, PHD-type, conserved site;Domain of unknown function DUF1087;	GO:0003676|GO:0004386|GO:0005524;GO:0003677|GO:0005524;GO:0005515;GO:0005515|GO:0008270;	Chromodomain helicase DNA binding protein, putative;	SNF2 family DNA-dependent ATPase, partial;
AC.Combine.Locus_294.2.10	Domain of Unknown Function (DUF1087);CHDCT2 (NUC038) domain;SNF2 family N-terminal domain;Helicase conserved C-terminal domain;Domain of Unknown Function (DUF1086);	Unknown protein;	Superfamilies 1 and 2 helicase C-terminal domain profile.;	helicase superfamily c-terminal domain;	SNF2-related;Domain of unknown function DUF1086;Helicase, C-terminal;Domain of unknown function DUF1087;CHD, C-terminal 2;	GO:0003676|GO:0004386|GO:0005524;GO:0003677|GO:0005524|GO:0005634|GO:0006355|GO:0008270|GO:0016818;GO:0003677|GO:0005524;	Chromodomain helicase DNA binding protein, putative;	CHD3-type chromatin-remodeling factor PICKLE;
AC.Combine.Locus_294.2.20	SNF2 family N-terminal domain;PHD-finger;Chromo (CHRromatin Organisation MOdifier) domain;	Zinc finger PHD-type signature.;	Zinc finger PHD-type profile.;Superfamilies 1 and 2 helicase ATP-binding type-1 domain profile.;Chromo and chromo shadow domain profile.;	Chromatin organization modifier domain;DEAD-like helicases superfamily;PHD zinc finger;	Zinc finger, PHD-type;Zinc finger, PHD-finger;Chromo domain;SNF2-related;Chromo domain/shadow;Helicase, superfamily 1/2, ATP-binding domain;Zinc finger, PHD-type, conserved site;	GO:0003677|GO:0005524;GO:0005515;GO:0005515|GO:0008270;	Unknown protein;	chromodomain helicase DNA binding protein-like protein (ISS);
AC.Combine.Locus_294.3.10	Domain of Unknown Function (DUF1087);SNF2 family N-terminal domain;PHD-finger;Helicase conserved C-terminal domain;Chromo (CHRromatin Organisation MOdifier) domain;Domain of Unknown Function (DUF1086);	Zinc finger PHD-type signature.;	Zinc finger PHD-type profile.;Superfamilies 1 and 2 helicase C-terminal domain profile.;Superfamilies 1 and 2 helicase ATP-binding type-1 domain profile.;Chromo and chromo shadow domain profile.;	helicase superfamily c-terminal domain;Chromatin organization modifier domain;DEAD-like helicases superfamily;PHD zinc finger;	Zinc finger, PHD-type;Zinc finger, PHD-finger;Chromo domain;SNF2-related;Chromo domain/shadow;Domain of unknown function DUF1086;Helicase, C-terminal;Helicase, superfamily 1/2, ATP-binding domain;Zinc finger, PHD-type, conserved site;Domain of unknown function DUF1087;	GO:0003676|GO:0004386|GO:0005524;GO:0003677|GO:0005524;GO:0005515;GO:0005515|GO:0008270;	Chromodomain helicase DNA binding protein, putative;	CHD3-type chromatin-remodeling factor PICKLE;
AC.Combine.Locus_295.1.10	ATPase family associated with various cellular activities (AAA);	AAA-protein family signature.;	Unknown protein;	ATPases associated with a variety of cellular activities;	ATPase, AAA-type, core;ATPase, AAA-type, conserved site;AAA+ ATPase domain;	GO:0005524;GO:0000166|GO:0017111;	Putative uncharacterized protein Sb05g026170;	AAA-type ATPase family protein;
AC.Combine.Locus_295.2.10	ATPase family associated with various cellular activities (AAA);	AAA-protein family signature.;	Unknown protein;	ATPases associated with a variety of cellular activities;	ATPase, AAA-type, core;ATPase, AAA-type, conserved site;AAA+ ATPase domain;	GO:0005524;GO:0000166|GO:0017111;	Putative uncharacterized protein;	AAA-type ATPase-like protein;
AC.Combine.Locus_295.3.10	ATPase family associated with various cellular activities (AAA);	AAA-protein family signature.;	Unknown protein;	ATPases associated with a variety of cellular activities;	ATPase, AAA-type, core;ATPase, AAA-type, conserved site;AAA+ ATPase domain;	GO:0005524;GO:0000166|GO:0017111;	Putative uncharacterized protein Sb05g026170;	AAA-type ATPase family protein;
AC.Combine.Locus_296.1.10	Armadillo/beta-catenin-like repeat;Importin beta binding domain;	Unknown protein;	IBB domain profile.;Armadillo/plakoglobin ARM repeat profile.;	Armadillo/beta-catenin-like repeats;	Armadillo;Importin-alpha, importin-beta-binding domain;	GO:0005634|GO:0005737|GO:0006606|GO:0008565;GO:0005515;	Importin subunit alpha;	importin subunit alpha;
AC.Combine.Locus_297.1.10	Unknown protein;	Unknown protein;	Unknown protein;	Unknown protein;	Unknown protein;	Unknown protein;	Unknown protein;	hypothetical protein;
AC.Combine.Locus_297.2.10	Unknown protein;	Unknown protein;	Unknown protein;	Unknown protein;	Unknown protein;	Unknown protein;	Unknown protein;	hypothetical protein;
AC.Combine.Locus_298.2.10	Unknown protein;	Unknown protein;	Unknown protein;	Unknown protein;	Unknown protein;	Unknown protein;	Signal recognition particle receptor subunit beta;	PREDICTED: signal recognition particle receptor subunit beta-like;
AC.Combine.Locus_298.3.10	Unknown protein;	Unknown protein;	Unknown protein;	Unknown protein;	Unknown protein;	Unknown protein;	Signal recognition particle receptor subunit beta;	PREDICTED: signal recognition particle receptor subunit beta-like;
AC.Combine.Locus_299.1.10	Homocysteine S-methyltransferase;	Unknown protein;	Homocysteine-binding domain profile.;	Unknown protein;	Homocysteine S-methyltransferase;	GO:0008898;	5-methyltetrahydrofolate:homocysteine methyltransferase, putative;	PREDICTED: homocysteine S-methyltransferase 2-like;
AC.Combine.Locus_299.2.10	Homocysteine S-methyltransferase;	Unknown protein;	Homocysteine-binding domain profile.;	Unknown protein;	Homocysteine S-methyltransferase;	GO:0008898;	Homocysteine s-methyltransferase;	PREDICTED: homocysteine S-methyltransferase 3-like isoform X1;
AC.Combine.Locus_299.3.10	Unknown protein;	Unknown protein;	Unknown protein;	Unknown protein;	Unknown protein;	Unknown protein;	Homocysteine s-methyltransferase;	PREDICTED: homocysteine S-methyltransferase 3-like isoform X1;
AC.Combine.Locus_299.4.10	Homocysteine S-methyltransferase;	Unknown protein;	Homocysteine-binding domain profile.;	Unknown protein;	Homocysteine S-methyltransferase;	GO:0008898;	5-methyltetrahydrofolate:homocysteine methyltransferase, putative;	hypothetical protein SORBIDRAFT_01g042580;
AC.Combine.Locus_299.5.10	Homocysteine S-methyltransferase;	Unknown protein;	Unknown protein;	Unknown protein;	Homocysteine S-methyltransferase;	GO:0008898;	Unknown protein;	Unknown protein;
AC.Combine.Locus_299.6.10	Homocysteine S-methyltransferase;	Unknown protein;	Homocysteine-binding domain profile.;	Unknown protein;	Homocysteine S-methyltransferase;	GO:0008898;	Homocysteine s-methyltransferase;	PREDICTED: homocysteine S-methyltransferase 3-like isoform X4;
AC.Combine.Locus_299.6.20	Homocysteine S-methyltransferase;	Unknown protein;	Unknown protein;	Unknown protein;	Homocysteine S-methyltransferase;	GO:0008898;	Unknown protein;	hypothetical protein SORBIDRAFT_01g042590;
AC.Combine.Locus_299.7.10	Unknown protein;	Unknown protein;	Unknown protein;	Unknown protein;	Unknown protein;	Unknown protein;	Homocysteine s-methyltransferase;	PREDICTED: homocysteine S-methyltransferase 3-like isoform X1;
AC.Combine.Locus_299.8.10	Unknown protein;	Unknown protein;	Unknown protein;	Unknown protein;	Unknown protein;	Unknown protein;	Homocysteine s-methyltransferase;	PREDICTED: homocysteine S-methyltransferase 3-like isoform X1;
AC.Combine.Locus_299.9.10	Homocysteine S-methyltransferase;	Unknown protein;	Homocysteine-binding domain profile.;	Unknown protein;	Homocysteine S-methyltransferase;	GO:0008898;	Homocysteine s-methyltransferase;	PREDICTED: homocysteine S-methyltransferase 3-like isoform X1;
AC.Combine.Locus_300.1.10	Unknown protein;	Unknown protein;	Unknown protein;	Unknown protein;	Unknown protein;	Unknown protein;	Beta-tubulin;	tubulin beta chain, putative;
AC.Combine.Locus_300.2.10	Tubulin C-terminal domain;Tubulin/FtsZ family, GTPase domain;	Tubulin subunits alpha, beta, and gamma signature.;Tubulin-beta mRNA autoregulation signal.;	Unknown protein;	Tubulin/FtsZ family, C-terminal domain;Tubulin/FtsZ family, GTPase domain;	Tubulin/FtsZ, 2-layer sandwich domain;Tubulin, conserved site;Tubulin/FtsZ, GTPase domain;Beta tubulin, autoregulation binding site;	GO:0005525|GO:0005874|GO:0007017;GO:0003924|GO:0005525|GO:0006184|GO:0043234|GO:0051258;	Beta-tubulin;	tubulin beta chain, putative;
AC.Combine.Locus_300.3.10	Unknown protein;	Unknown protein;	Unknown protein;	Unknown protein;	Unknown protein;	Unknown protein;	Beta-tubulin;	tubulin beta chain, putative;
AC.Combine.Locus_304.1.10	DUF761-associated sequence motif;Domain of unknown function (DUF4378);	Unknown protein;	Unknown protein;	Unknown protein;	Domain of unknown function DUF4378;	Unknown protein;	Predicted protein;	hypothetical protein AMTR_s00057p00077370;
AC.Combine.Locus_304.2.10	DUF761-associated sequence motif;Domain of unknown function (DUF4378);	Unknown protein;	Unknown protein;	Unknown protein;	Domain of unknown function DUF4378;	Unknown protein;	Predicted protein;	hypothetical protein CICLE_v10000207mg;
AC.Combine.Locus_304.3.10	DUF761-associated sequence motif;Domain of unknown function (DUF4378);	Unknown protein;	Unknown protein;	Unknown protein;	Domain of unknown function DUF4378;	Unknown protein;	Predicted protein;	hypothetical protein AMTR_s00057p00077370;
AC.Combine.Locus_305.1.10	tRNA synthetases class II (D, K and N);OB-fold nucleic acid binding domain;	Unknown protein;	Aminoacyl-transfer RNA synthetases class-II family profile.;	Unknown protein;	Aminoacyl-tRNA synthetase, class II (D/K/N);OB-fold nucleic acid binding domain, AA-tRNA synthetase-type;Aminoacyl-tRNA synthetase, class II;	GO:0003676;GO:0004812|GO:0006418;GO:0000166|GO:0004812|GO:0005524|GO:0006418;	Lysine--tRNA ligase;	hypothetical protein SORBIDRAFT_01g002140;
AC.Combine.Locus_306.1.10	lactate/malate dehydrogenase, alpha/beta C-terminal domain;lactate/malate dehydrogenase, NAD binding domain;	Malate dehydrogenase active site signature.;	Unknown protein;	Unknown protein;	Malate dehydrogenase, active site;Lactate/malate dehydrogenase, N-terminal;Lactate/malate dehydrogenase, C-terminal;	GO:0006108|GO:0016615|GO:0055114;GO:0016491|GO:0055114;GO:0016616|GO:0055114;	Malate dehydrogenase (Fragment);	hypothetical protein POPTR_0010s08180g;
AC.Combine.Locus_306.2.10	lactate/malate dehydrogenase, alpha/beta C-terminal domain;lactate/malate dehydrogenase, NAD binding domain;	Malate dehydrogenase active site signature.;	Unknown protein;	Unknown protein;	Malate dehydrogenase, active site;Lactate/malate dehydrogenase, N-terminal;Lactate/malate dehydrogenase, C-terminal;	GO:0006108|GO:0016615|GO:0055114;GO:0016491|GO:0055114;GO:0016616|GO:0055114;	Malate dehydrogenase;	hypothetical protein CICLE_v10005394mg;
AC.Combine.Locus_306.3.10	lactate/malate dehydrogenase, alpha/beta C-terminal domain;lactate/malate dehydrogenase, NAD binding domain;	Malate dehydrogenase active site signature.;	Unknown protein;	Unknown protein;	Malate dehydrogenase, active site;Lactate/malate dehydrogenase, N-terminal;Lactate/malate dehydrogenase, C-terminal;	GO:0006108|GO:0016615|GO:0055114;GO:0016491|GO:0055114;GO:0016616|GO:0055114;	Malate dehydrogenase;	PREDICTED: malate dehydrogenase [NADP], chloroplastic-like;
AC.Combine.Locus_306.4.10	Unknown protein;	Unknown protein;	Unknown protein;	Unknown protein;	Unknown protein;	Unknown protein;	Malate dehydrogenase;	malate dehydrogenase;
AC.Combine.Locus_306.5.10	Unknown protein;	Unknown protein;	Unknown protein;	Unknown protein;	Unknown protein;	Unknown protein;	Malate dehydrogenase;	malate dehydrogenase;
AC.Combine.Locus_306.6.10	Unknown protein;	Unknown protein;	Unknown protein;	Unknown protein;	Unknown protein;	Unknown protein;	Malate dehydrogenase;	malate dehydrogenase;
AC.Combine.Locus_307.2.10	Unknown protein;	Unknown protein;	Unknown protein;	Unknown protein;	Unknown protein;	Unknown protein;	Unknown protein;	hypothetical protein POPTR_0012s06260g;
AC.Combine.Locus_307.3.10	Helicase conserved C-terminal domain;Domain of unknown function (DUF1998);	Unknown protein;	Superfamilies 1 and 2 helicase C-terminal domain profile.;	helicase superfamily c-terminal domain;	Helicase, C-terminal;DEAD/DEAH-box helicase, putative;	GO:0003676|GO:0004386|GO:0005524;	Unknown protein;	hypothetical protein POPTR_0012s06260g;
AC.Combine.Locus_307.4.10	Unknown protein;	Unknown protein;	Unknown protein;	Unknown protein;	Unknown protein;	Unknown protein;	Unknown protein;	hypothetical protein POPTR_0012s06260g;
AC.Combine.Locus_307.5.10	Unknown protein;	Unknown protein;	Unknown protein;	Unknown protein;	Unknown protein;	Unknown protein;	Unknown protein;	hypothetical protein POPTR_0012s06260g;
AC.Combine.Locus_307.6.10	Domain of unknown function (DUF1998);	Unknown protein;	Unknown protein;	Unknown protein;	DEAD/DEAH-box helicase, putative;	Unknown protein;	Unknown protein;	Nucleic acid binding,ATP-dependent helicases,ATP binding,helicases,ATP-dependent helicases isoform 2;
AC.Combine.Locus_307.7.10	Domain of unknown function (DUF1998);	Unknown protein;	Unknown protein;	Unknown protein;	DEAD/DEAH-box helicase, putative;	Unknown protein;	Unknown protein;	Nucleic acid binding,ATP-dependent helicases,ATP binding,helicases,ATP-dependent helicases isoform 2;
AC.Combine.Locus_307.8.10	Unknown protein;	Unknown protein;	Unknown protein;	Unknown protein;	Unknown protein;	Unknown protein;	Unknown protein;	Nucleic acid binding,ATP-dependent helicases,ATP binding,helicases,ATP-dependent helicases isoform 2;
AC.Combine.Locus_307.9.10	Helicase conserved C-terminal domain;Domain of unknown function (DUF1998);	Unknown protein;	Superfamilies 1 and 2 helicase C-terminal domain profile.;	helicase superfamily c-terminal domain;	Helicase, C-terminal;DEAD/DEAH-box helicase, putative;	GO:0003676|GO:0004386|GO:0005524;	Unknown protein;	hypothetical protein POPTR_0012s06260g;
AC.Combine.Locus_309.1.10	Protein of unknown function (DUF563);	Unknown protein;	Unknown protein;	Unknown protein;	Glycosyltransferase AER61, uncharacterised;	GO:0016757;	Unknown protein;	hypothetical protein EUTSA_v10008470mg;
AC.Combine.Locus_310.6.10	Xyloglucan endo-transglycosylase (XET) C-terminus;Glycosyl hydrolases family 16;	Glycosyl hydrolases family 16 active sites.;	Unknown protein;	Unknown protein;	Glycoside hydrolase, family 16, active site;Xyloglucan endo-transglycosylase, C-terminal;Glycoside hydrolase, family 16;	GO:0004553|GO:0005975;GO:0005618|GO:0006073|GO:0016762|GO:0048046;	Os06g0696400 protein;	conserved hypothetical protein;
AC.Combine.Locus_310.7.10	Glycosyl hydrolases family 16;	Glycosyl hydrolases family 16 active sites.;	Unknown protein;	Unknown protein;	Glycoside hydrolase, family 16, active site;Glycoside hydrolase, family 16;	GO:0004553|GO:0005975;	Putative xyloglucan endotransglycosylase protein (Fragment);	hypothetical protein POPTR_0004s04240g;
AC.Combine.Locus_310.10.10	Glycosyl hydrolases family 16;	Glycosyl hydrolases family 16 active sites.;	Unknown protein;	Unknown protein;	Glycoside hydrolase, family 16, active site;Glycoside hydrolase, family 16;	GO:0004553|GO:0005975;	Xyloglucan endotransglucosylase/hydrolase;	Unknown protein;
AC.Combine.Locus_310.14.10	Xyloglucan endo-transglycosylase (XET) C-terminus;Glycosyl hydrolases family 16;	Glycosyl hydrolases family 16 active sites.;	Unknown protein;	Unknown protein;	Glycoside hydrolase, family 16, active site;Xyloglucan endo-transglycosylase, C-terminal;Glycoside hydrolase, family 16;	GO:0004553|GO:0005975;GO:0005618|GO:0006073|GO:0016762|GO:0048046;	Os06g0696400 protein;	conserved hypothetical protein;
AC.Combine.Locus_311.1.10	Unknown protein;	Unknown protein;	Unknown protein;	Unknown protein;	Unknown protein;	Unknown protein;	Photosystem II reaction center W protein, putative;	PREDICTED: photosystem II reaction center PSB28 protein, chloroplastic-like;
AC.Combine.Locus_311.2.10	Unknown protein;	Unknown protein;	Unknown protein;	Unknown protein;	Unknown protein;	Unknown protein;	Photosystem II reaction center W protein, putative;	PREDICTED: photosystem II reaction center PSB28 protein, chloroplastic-like;
AC.Combine.Locus_312.1.10	Unknown protein;	Unknown protein;	Unknown protein;	Unknown protein;	Unknown protein;	Unknown protein;	Heat shock 70 kDa protein, mitochondrial;	PREDICTED: heat shock 70 kDa protein, mitochondrial-like;
AC.Combine.Locus_312.2.10	Hsp70 protein;	Heat shock hsp70 proteins family signature 3.;	Unknown protein;	Unknown protein;	Heat shock protein 70, conserved site;Heat shock protein 70 family;	Unknown protein;	Putative uncharacterized protein;	hypothetical protein CICLE_v10027943mg;
AC.Combine.Locus_312.3.10	Unknown protein;	Unknown protein;	Unknown protein;	Unknown protein;	Unknown protein;	Unknown protein;	Heat shock 70 kDa protein, mitochondrial;	PREDICTED: heat shock 70 kDa protein, mitochondrial-like;
AC.Combine.Locus_312.4.10	Unknown protein;	Unknown protein;	Unknown protein;	Unknown protein;	Unknown protein;	Unknown protein;	Heat shock 70 kDa protein, mitochondrial;	PREDICTED: heat shock 70 kDa protein, mitochondrial-like;
AC.Combine.Locus_313.1.10	Unknown protein;	Unknown protein;	Unknown protein;	Unknown protein;	Unknown protein;	Unknown protein;	Predicted protein;	hypothetical protein AMTR_s00004p00125790;
AC.Combine.Locus_313.2.10	Unknown protein;	Unknown protein;	Unknown protein;	Unknown protein;	Unknown protein;	Unknown protein;	Predicted protein;	hypothetical protein AMTR_s00004p00125790;
AC.Combine.Locus_313.3.10	Unknown protein;	Unknown protein;	Unknown protein;	Unknown protein;	Unknown protein;	Unknown protein;	Predicted protein;	hypothetical protein AMTR_s00004p00125790;
AC.Combine.Locus_313.4.10	Unknown protein;	Unknown protein;	Unknown protein;	Unknown protein;	Unknown protein;	Unknown protein;	Predicted protein;	hypothetical protein AMTR_s00004p00125790;
AC.Combine.Locus_314.1.10	Elongation factor Tu GTP binding domain;	Unknown protein;	Unknown protein;	Unknown protein;	Elongation factor, GTP-binding domain;	GO:0003924|GO:0005525;	Eukaryotic translation initiation factor 2 gamma subunit, putative, expressed;	hypothetical protein COCSUDRAFT_29028;
AC.Combine.Locus_314.2.10	Elongation factor Tu GTP binding domain;Elongation factor Tu domain 2;	Unknown protein;	Unknown protein;	Unknown protein;	Elongation factor, GTP-binding domain;Translation elongation factor EFTu/EF1A, domain 2;	GO:0003924|GO:0005525;GO:0005525;	Eukaryotic translation initiation factor 2 gamma subunit, putative, expressed;	hypothetical protein COCSUDRAFT_29028;
AC.Combine.Locus_315.2.10	Unknown protein;	Unknown protein;	Unknown protein;	Unknown protein;	Unknown protein;	Unknown protein;	Plastocyanin A, chloroplast, putative;	PREDICTED: plastocyanin, chloroplastic-like;
AC.Combine.Locus_315.3.10	Unknown protein;	Unknown protein;	Unknown protein;	Unknown protein;	Unknown protein;	Unknown protein;	Plastocyanin A, chloroplast, putative;	PREDICTED: plastocyanin, chloroplastic-like;
AC.Combine.Locus_317.1.10	Unknown protein;	Unknown protein;	Unknown protein;	Unknown protein;	Unknown protein;	Unknown protein;	Coatomer subunit alpha-3;	PREDICTED: coatomer subunit alpha-3-like;
AC.Combine.Locus_317.2.10	Unknown protein;	Unknown protein;	Unknown protein;	Unknown protein;	Unknown protein;	Unknown protein;	Coatomer subunit alpha-3;	PREDICTED: coatomer subunit alpha-3-like;
AC.Combine.Locus_317.3.10	Unknown protein;	Unknown protein;	Unknown protein;	Unknown protein;	Unknown protein;	Unknown protein;	Coatomer subunit alpha-3;	PREDICTED: coatomer subunit alpha-3-like;
AC.Combine.Locus_318.1.10	Unknown protein;	Unknown protein;	Unknown protein;	Unknown protein;	Unknown protein;	Unknown protein;	Legumain/vacuolar processing enzyme;	predicted protein;
AC.Combine.Locus_318.2.10	Unknown protein;	Unknown protein;	Unknown protein;	Unknown protein;	Unknown protein;	Unknown protein;	Legumain/vacuolar processing enzyme;	predicted protein;
AC.Combine.Locus_318.3.10	Unknown protein;	Unknown protein;	Unknown protein;	Unknown protein;	Unknown protein;	Unknown protein;	Legumain/vacuolar processing enzyme;	predicted protein;
AC.Combine.Locus_318.4.10	Unknown protein;	Unknown protein;	Unknown protein;	Unknown protein;	Unknown protein;	Unknown protein;	Legumain/vacuolar processing enzyme;	predicted protein;
AC.Combine.Locus_318.5.10	Peptidase C13 family;	Unknown protein;	Unknown protein;	Unknown protein;	Peptidase C13, legumain;	GO:0004197|GO:0006508;	Legumain/vacuolar processing enzyme;	predicted protein;
AC.Combine.Locus_318.6.10	Peptidase C13 family;	Unknown protein;	Unknown protein;	Unknown protein;	Peptidase C13, legumain;	GO:0004197|GO:0006508;	Legumain (Precursor);	predicted protein;
AC.Combine.Locus_318.7.10	Unknown protein;	Unknown protein;	Unknown protein;	Unknown protein;	Unknown protein;	Unknown protein;	Legumain/vacuolar processing enzyme;	predicted protein;
AC.Combine.Locus_319.1.10	Unknown protein;	Unknown protein;	Unknown protein;	Unknown protein;	Unknown protein;	Unknown protein;	1-aminocyclopropane-1-carboxylic acid oxidase;	PREDICTED: 1-aminocyclopropane-1-carboxylate oxidase 5-like;
AC.Combine.Locus_319.2.10	Unknown protein;	Unknown protein;	Unknown protein;	Unknown protein;	Unknown protein;	Unknown protein;	1-aminocyclopropane-1-carboxylic acid oxidase;	PREDICTED: 1-aminocyclopropane-1-carboxylate oxidase 5-like;
AC.Combine.Locus_319.3.10	non-haem dioxygenase in morphine synthesis N-terminal;	Unknown protein;	Unknown protein;	Unknown protein;	Non-haem dioxygenase N-terminal domain;	Unknown protein;	1-aminocyclopropane-1-carboxylate oxidase (Fragment);	hypothetical protein AMTR_s00125p00084660;
AC.Combine.Locus_319.4.10	Unknown protein;	Unknown protein;	Unknown protein;	Unknown protein;	Unknown protein;	Unknown protein;	1-aminocyclopropane-1-carboxylic acid oxidase;	PREDICTED: 1-aminocyclopropane-1-carboxylate oxidase 5-like;
AC.Combine.Locus_320.6.10	Unknown protein;	Unknown protein;	Unknown protein;	Unknown protein;	Unknown protein;	Unknown protein;	Hop-interacting protein THI032;	hypothetical protein POPTR_0001s26020g;
AC.Combine.Locus_320.7.10	Unknown protein;	Unknown protein;	Unknown protein;	Unknown protein;	Unknown protein;	Unknown protein;	Hop-interacting protein THI032;	hypothetical protein POPTR_0001s26020g;
AC.Combine.Locus_320.8.10	Unknown protein;	Unknown protein;	Unknown protein;	Unknown protein;	Unknown protein;	Unknown protein;	Hop-interacting protein THI032;	hypothetical protein POPTR_0001s26020g;
AC.Combine.Locus_320.9.10	Unknown protein;	Unknown protein;	TPR repeat region circular profile.;	Unknown protein;	Tetratricopeptide repeat-containing domain;	GO:0005515;	Predicted protein;	calmodulin-binding protein;
AC.Combine.Locus_320.9.20	Probable lipid transfer;	Unknown protein;	Unknown protein;	Plant lipid transfer protein / seed storage protein / trypsin-alpha amylase inhibitor domain family;	Bifunctional inhibitor/plant lipid transfer protein/seed storage helical domain;	Unknown protein;	Lipid binding protein, putative;	PREDICTED: putative lipid-transfer protein DIR1-like;
AC.Combine.Locus_320.10.10	Unknown protein;	Unknown protein;	TPR repeat region circular profile.;	Unknown protein;	Tetratricopeptide repeat-containing domain;	GO:0005515;	Unknown protein;	No pollen germination related 2, putative;
AC.Combine.Locus_320.10.20	Probable lipid transfer;	Unknown protein;	Unknown protein;	Plant lipid transfer protein / seed storage protein / trypsin-alpha amylase inhibitor domain family;	Bifunctional inhibitor/plant lipid transfer protein/seed storage helical domain;	Unknown protein;	Lipid binding protein, putative;	PREDICTED: putative lipid-transfer protein DIR1-like;
AC.Combine.Locus_320.11.10	Aminotransferase class-V;	Aminotransferases class-V pyridoxal-phosphate attachment site.;	Unknown protein;	Unknown protein;	Aminotransferase, class V/Cysteine desulfurase;Aminotransferase class-V pyridoxal-phosphate binding site;	GO:0008152;	Hop-interacting protein THI032;	hypothetical protein POPTR_0001s26020g;
AC.Combine.Locus_320.12.10	Unknown protein;	Unknown protein;	Unknown protein;	Unknown protein;	Unknown protein;	Unknown protein;	Hop-interacting protein THI032;	hypothetical protein POPTR_0001s26020g;
AC.Combine.Locus_320.13.10	Aminotransferase class-V;	Aminotransferases class-V pyridoxal-phosphate attachment site.;	Unknown protein;	Unknown protein;	Aminotransferase, class V/Cysteine desulfurase;Aminotransferase class-V pyridoxal-phosphate binding site;	GO:0008152;	Serine-glyoxylate aminotransferase;	hypothetical protein POPTR_0001s26020g;
AC.Combine.Locus_320.15.10	Unknown protein;	Unknown protein;	Unknown protein;	Unknown protein;	Unknown protein;	Unknown protein;	Hop-interacting protein THI032;	hypothetical protein POPTR_0001s26020g;
AC.Combine.Locus_321.1.10	PIG-X / PBN1;	Unknown protein;	Unknown protein;	PIG-X / PBN1;	Glycosylphosphatidylinositol-mannosyltransferase I, PIG-X/PBN1;	GO:0005789|GO:0006506;	(RAP Annotation release2) Conserved hypothetical protein;	hypothetical protein EUTSA_v10000976mg;
AC.Combine.Locus_321.3.10	PIG-X / PBN1;	Unknown protein;	Unknown protein;	PIG-X / PBN1;	Glycosylphosphatidylinositol-mannosyltransferase I, PIG-X/PBN1;	GO:0005789|GO:0006506;	(RAP Annotation release2) Conserved hypothetical protein;	PREDICTED: phosphatidylinositol-glycan biosynthesis class X protein-like isoform X1;
AC.Combine.Locus_322.1.10	NAC domain;UBA/TS-N domain;	Unknown protein;	NAC A/B domain profile.;	Unknown protein;	Nascent polypeptide-associated complex NAC domain;Ubiquitin-associated domain/translation elongation factor EF-Ts, N-terminal;	GO:0005515;	Nascent polypeptide associated complex alpha;	nascent polypeptide-associated complex alpha subunit-like protein;
AC.Combine.Locus_325.1.10	Unknown protein;	Unknown protein;	Unknown protein;	Unknown protein;	Unknown protein;	Unknown protein;	Harpin-induced protein 1 containing protein, expressed;	hypothetical protein SORBIDRAFT_07g000370;
AC.Combine.Locus_325.2.10	Unknown protein;	Unknown protein;	Unknown protein;	Unknown protein;	Unknown protein;	Unknown protein;	Harpin-induced protein 1 containing protein, expressed;	hypothetical protein SORBIDRAFT_07g000370;
AC.Combine.Locus_325.3.10	Unknown protein;	Unknown protein;	Unknown protein;	Unknown protein;	Unknown protein;	Unknown protein;	Harpin-induced protein 1 containing protein, expressed;	hypothetical protein SORBIDRAFT_07g000370;
AC.Combine.Locus_325.4.10	Unknown protein;	Unknown protein;	Unknown protein;	Unknown protein;	Unknown protein;	Unknown protein;	Harpin-induced protein 1 containing protein, expressed;	hypothetical protein SORBIDRAFT_07g000370;
AC.Combine.Locus_325.5.10	Unknown protein;	Unknown protein;	Unknown protein;	Unknown protein;	Unknown protein;	Unknown protein;	Harpin-induced protein 1 containing protein, expressed;	hypothetical protein SORBIDRAFT_07g000370;
AC.Combine.Locus_326.8.10	Protein of unknown function (DUF707);	Unknown protein;	Unknown protein;	Unknown protein;	Protein of unknown function DUF707;	Unknown protein;	Uncharacterized protein;	hypothetical protein CICLE_v10001347mg;
AC.Combine.Locus_326.9.10	Protein of unknown function (DUF707);	Unknown protein;	Unknown protein;	Unknown protein;	Protein of unknown function DUF707;	Unknown protein;	Uncharacterized protein;	hypothetical protein POPTR_0014s17420g, partial;
AC.Combine.Locus_326.12.10	Protein of unknown function (DUF707);	Unknown protein;	Unknown protein;	Unknown protein;	Protein of unknown function DUF707;	Unknown protein;	Uncharacterized protein;	hypothetical protein CARUB_v10005038mg;
AC.Combine.Locus_326.14.10	Protein of unknown function (DUF707);	Unknown protein;	Unknown protein;	Unknown protein;	Protein of unknown function DUF707;	Unknown protein;	Uncharacterized protein;	hypothetical protein CARUB_v10009178mg;
AC.Combine.Locus_326.15.10	Unknown protein;	Unknown protein;	Unknown protein;	Unknown protein;	Unknown protein;	Unknown protein;	Uncharacterized protein;	hypothetical protein EUTSA_v10025410mg;
AC.Combine.Locus_326.16.10	Unknown protein;	Unknown protein;	Unknown protein;	Unknown protein;	Unknown protein;	Unknown protein;	Uncharacterized protein;	hypothetical protein EUTSA_v10025410mg;
AC.Combine.Locus_326.17.10	Protein of unknown function (DUF707);	Unknown protein;	Unknown protein;	Unknown protein;	Protein of unknown function DUF707;	Unknown protein;	Uncharacterized protein;	hypothetical protein CICLE_v10001347mg;
AC.Combine.Locus_327.1.10	Unknown protein;	Unknown protein;	Unknown protein;	Unknown protein;	Unknown protein;	Unknown protein;	Tubby-like F-box protein;	predicted protein;
AC.Combine.Locus_327.2.10	Unknown protein;	Unknown protein;	Unknown protein;	Unknown protein;	Unknown protein;	Unknown protein;	Tubby-like F-box protein;	predicted protein;
AC.Combine.Locus_328.5.10	Unknown protein;	Unknown protein;	Unknown protein;	Unknown protein;	Unknown protein;	Unknown protein;	Cytochrome f (Fragment);	cytochrome f (chloroplast);
AC.Combine.Locus_328.5.20	Unknown protein;	Unknown protein;	Unknown protein;	Unknown protein;	Unknown protein;	Unknown protein;	envelope membrane protein, chloroplastic;	chloroplast envelope membrane protein (chloroplast);
AC.Combine.Locus_328.5.30	Unknown protein;	Unknown protein;	Unknown protein;	Unknown protein;	Unknown protein;	Unknown protein;	Photosystem I assembly protein Ycf4;	photosystem I assembly protein ycf4 (chloroplast);
AC.Combine.Locus_328.5.40	Unknown protein;	Unknown protein;	Unknown protein;	Unknown protein;	Unknown protein;	Unknown protein;	Acetyl-CoA carboxylase carboxyltransferase beta subunit (Fragment);	Acetyl-CoA carboxylase carboxyltransferase beta subunit (chloroplast);
AC.Combine.Locus_328.5.50	Unknown protein;	Unknown protein;	Unknown protein;	Unknown protein;	Unknown protein;	Unknown protein;	mRNA, clone: RTFL01-17-G05;	hypothetical protein EUTSA_v10016370mg;
AC.Combine.Locus_328.6.10	Unknown protein;	Unknown protein;	Unknown protein;	Unknown protein;	Unknown protein;	Unknown protein;	Nuclear transport factor 2 domain containing protein, expressed;	PREDICTED: putative G3BP-like protein-like;
AC.Combine.Locus_328.7.10	Unknown protein;	Unknown protein;	Unknown protein;	Unknown protein;	Unknown protein;	Unknown protein;	Cytochrome f (Fragment);	cytochrome f (chloroplast);
AC.Combine.Locus_328.7.20	Unknown protein;	Unknown protein;	Unknown protein;	Unknown protein;	Unknown protein;	Unknown protein;	envelope membrane protein, chloroplastic;	chloroplast envelope membrane protein (chloroplast);
AC.Combine.Locus_328.7.30	Unknown protein;	Unknown protein;	Unknown protein;	Unknown protein;	Unknown protein;	Unknown protein;	Photosystem I assembly protein Ycf4;	photosystem I assembly protein ycf4 (chloroplast);
AC.Combine.Locus_328.7.40	Unknown protein;	Unknown protein;	Unknown protein;	Unknown protein;	Unknown protein;	Unknown protein;	Acetyl-CoA carboxylase carboxyltransferase beta subunit (Fragment);	Acetyl-CoA carboxylase carboxyltransferase beta subunit (chloroplast);
AC.Combine.Locus_328.7.50	Unknown protein;	Unknown protein;	Unknown protein;	Unknown protein;	Unknown protein;	Unknown protein;	mRNA, clone: RTFL01-17-G05;	hypothetical protein EUTSA_v10016370mg;
AC.Combine.Locus_328.8.10	Unknown protein;	Unknown protein;	Unknown protein;	Unknown protein;	Unknown protein;	Unknown protein;	Cytochrome f (Fragment);	cytochrome f (chloroplast);
AC.Combine.Locus_328.9.10	Unknown protein;	Unknown protein;	Unknown protein;	Unknown protein;	Unknown protein;	Unknown protein;	Nuclear transport factor 2 domain containing protein, expressed;	PREDICTED: putative G3BP-like protein-like;
AC.Combine.Locus_328.10.10	Unknown protein;	Unknown protein;	Unknown protein;	Unknown protein;	Unknown protein;	Unknown protein;	mRNA, clone: RTFL01-17-G05;	hypothetical protein EUTSA_v10016370mg;
AC.Combine.Locus_328.11.10	Unknown protein;	Unknown protein;	Unknown protein;	Unknown protein;	Unknown protein;	Unknown protein;	Cytochrome f (Fragment);	cytochrome f (chloroplast);
AC.Combine.Locus_328.11.20	Unknown protein;	Unknown protein;	Unknown protein;	Unknown protein;	Unknown protein;	Unknown protein;	envelope membrane protein, chloroplastic;	chloroplast envelope membrane protein (chloroplast);
AC.Combine.Locus_328.11.30	Unknown protein;	Unknown protein;	Unknown protein;	Unknown protein;	Unknown protein;	Unknown protein;	Photosystem I assembly protein Ycf4;	photosystem I assembly protein ycf4 (chloroplast);
AC.Combine.Locus_328.11.40	Unknown protein;	Unknown protein;	Unknown protein;	Unknown protein;	Unknown protein;	Unknown protein;	Acetyl-CoA carboxylase carboxyltransferase beta subunit (Fragment);	Acetyl-CoA carboxylase carboxyltransferase beta subunit (chloroplast);
AC.Combine.Locus_328.11.50	Unknown protein;	Unknown protein;	Unknown protein;	Unknown protein;	Unknown protein;	Unknown protein;	mRNA, clone: RTFL01-17-G05;	hypothetical protein EUTSA_v10016370mg;
AC.Combine.Locus_328.13.10	Unknown protein;	Unknown protein;	Unknown protein;	Unknown protein;	Unknown protein;	Unknown protein;	Nuclear transport factor 2 domain containing protein, expressed;	PREDICTED: putative G3BP-like protein-like;
AC.Combine.Locus_328.14.10	Unknown protein;	Unknown protein;	Unknown protein;	Unknown protein;	Unknown protein;	Unknown protein;	Cytochrome f (Fragment);	cytochrome f (chloroplast);
AC.Combine.Locus_328.14.20	Unknown protein;	Unknown protein;	Unknown protein;	Unknown protein;	Unknown protein;	Unknown protein;	envelope membrane protein, chloroplastic;	chloroplast envelope membrane protein (chloroplast);
AC.Combine.Locus_328.14.30	Unknown protein;	Unknown protein;	Unknown protein;	Unknown protein;	Unknown protein;	Unknown protein;	Photosystem I assembly protein Ycf4;	photosystem I assembly protein ycf4 (chloroplast);
AC.Combine.Locus_328.14.40	Unknown protein;	Unknown protein;	Unknown protein;	Unknown protein;	Unknown protein;	Unknown protein;	Acetyl-CoA carboxylase carboxyltransferase beta subunit (Fragment);	Acetyl-CoA carboxylase carboxyltransferase beta subunit (chloroplast);
AC.Combine.Locus_328.14.50	Unknown protein;	Unknown protein;	Unknown protein;	Unknown protein;	Unknown protein;	Unknown protein;	mRNA, clone: RTFL01-17-G05;	hypothetical protein EUTSA_v10016370mg;
AC.Combine.Locus_330.1.10	Unknown protein;	Unknown protein;	Unknown protein;	Unknown protein;	Unknown protein;	Unknown protein;	Unknown protein;	Unknown protein;
AC.Combine.Locus_331.1.10	Unknown protein;	Unknown protein;	Unknown protein;	Unknown protein;	Unknown protein;	Unknown protein;	Arginine decarboxylase;	PREDICTED: LOW QUALITY PROTEIN: arginine decarboxylase 1-like;
AC.Combine.Locus_331.2.10	Unknown protein;	Unknown protein;	Unknown protein;	Unknown protein;	Unknown protein;	Unknown protein;	Arginine decarboxylase;	PREDICTED: LOW QUALITY PROTEIN: arginine decarboxylase 1-like;
AC.Combine.Locus_331.3.10	Unknown protein;	Unknown protein;	Unknown protein;	Unknown protein;	Unknown protein;	Unknown protein;	Arginine decarboxylase;	PREDICTED: LOW QUALITY PROTEIN: arginine decarboxylase 1-like;
AC.Combine.Locus_332.1.10	Unknown protein;	Unknown protein;	Unknown protein;	Unknown protein;	Unknown protein;	Unknown protein;	Os05g0440050 protein;	hypothetical protein EUTSA_v10014443mg;
AC.Combine.Locus_332.2.10	Unknown protein;	Unknown protein;	Unknown protein;	Unknown protein;	Unknown protein;	Unknown protein;	Os05g0440050 protein;	hypothetical protein EUTSA_v10014443mg;
AC.Combine.Locus_334.1.10	Peptidase family M20/M25/M40;	Unknown protein;	Unknown protein;	Unknown protein;	Peptidase M20;	GO:0008152|GO:0016787;	N-carbamoyl-L-amino acid hydrolase;	PREDICTED: N-carbamoyl-L-amino acid hydrolase-like;
AC.Combine.Locus_334.3.10	Peptidase family M20/M25/M40;	Unknown protein;	Unknown protein;	Unknown protein;	Peptidase M20;	GO:0008152|GO:0016787;	N-carbamoyl-L-amino acid hydrolase, putative;	N-carbamyl-L-amino acid amidohydrolase protein isoform 3;
AC.Combine.Locus_334.4.10	Peptidase family M20/M25/M40;	Unknown protein;	Unknown protein;	Unknown protein;	Peptidase M20;	GO:0008152|GO:0016787;	N-carbamoyl-L-amino acid hydrolase;	hypothetical protein EUTSA_v10003195mg;
AC.Combine.Locus_335.3.10	Terpene synthase family, metal binding domain;Terpene synthase, N-terminal domain;	Unknown protein;	Unknown protein;	Unknown protein;	Terpene synthase, metal-binding domain;Terpene synthase, N-terminal domain;	GO:0008152|GO:0010333|GO:0016829;GO:0000287|GO:0010333|GO:0016829;	Levopimaradiene synthase, chloroplastic;	PREDICTED: stemar-13-ene synthase-like;
AC.Combine.Locus_335.4.10	Terpene synthase family, metal binding domain;	Unknown protein;	Unknown protein;	Unknown protein;	Terpene synthase, metal-binding domain;	GO:0000287|GO:0010333|GO:0016829;	Unknown protein;	PREDICTED: myrcene synthase, chloroplastic-like;
AC.Combine.Locus_335.5.10	Terpene synthase family, metal binding domain;	Unknown protein;	Unknown protein;	Unknown protein;	Terpene synthase, metal-binding domain;	GO:0000287|GO:0010333|GO:0016829;	Unknown protein;	hypothetical protein SORBIDRAFT_05g019190;
AC.Combine.Locus_336.4.10	Glutamate-cysteine ligase family 2(GCS2);	Unknown protein;	Unknown protein;	Unknown protein;	Glutamate--cysteine ligase, GCS2;	GO:0004357|GO:0042398;	Chloroplast gamma glutamyl cysteine synthetase;	PREDICTED: LOW QUALITY PROTEIN: glutamate--cysteine ligase, chloroplastic-like, partial;
AC.Combine.Locus_336.5.10	Unknown protein;	Unknown protein;	Unknown protein;	Unknown protein;	Unknown protein;	Unknown protein;	Gamma-glutamylcysteine synthetase;	Os05g0129000;
AC.Combine.Locus_336.6.10	Unknown protein;	Unknown protein;	Unknown protein;	Unknown protein;	Unknown protein;	Unknown protein;	Gamma-glutamylcysteine synthetase;	Os05g0129000;
AC.Combine.Locus_336.7.10	Unknown protein;	Unknown protein;	Unknown protein;	Unknown protein;	Unknown protein;	Unknown protein;	Gamma-glutamylcysteine synthetase;	Os05g0129000;
AC.Combine.Locus_336.8.10	Unknown protein;	Unknown protein;	Unknown protein;	Unknown protein;	Unknown protein;	Unknown protein;	Gamma-glutamylcysteine synthetase;	Os05g0129000;
AC.Combine.Locus_336.9.10	Glutamate-cysteine ligase family 2(GCS2);	Unknown protein;	Unknown protein;	Unknown protein;	Glutamate--cysteine ligase, GCS2;	GO:0004357|GO:0042398;	Gamma-glutamylcysteine synthetase;	Os05g0129000;
AC.Combine.Locus_336.10.10	Glutamate-cysteine ligase family 2(GCS2);	Unknown protein;	Unknown protein;	Unknown protein;	Glutamate--cysteine ligase, GCS2;	GO:0004357|GO:0042398;	Gamma-glutamylcysteine synthetase;	PREDICTED: glutamate--cysteine ligase, chloroplastic-like;
AC.Combine.Locus_336.11.10	Glutamate-cysteine ligase family 2(GCS2);	Unknown protein;	Unknown protein;	Unknown protein;	Glutamate--cysteine ligase, GCS2;	GO:0004357|GO:0042398;	Unknown protein;	Glutamate-cysteine ligase;
AC.Combine.Locus_336.12.10	Glutamate-cysteine ligase family 2(GCS2);	Unknown protein;	Unknown protein;	Unknown protein;	Glutamate--cysteine ligase, GCS2;	GO:0004357|GO:0042398;	Gamma-glutamylcysteine synthetase;	Os05g0129000;
AC.Combine.Locus_336.13.10	Unknown protein;	Unknown protein;	Unknown protein;	Unknown protein;	Unknown protein;	Unknown protein;	Gamma-glutamylcysteine synthetase;	Os05g0129000;
AC.Combine.Locus_337.1.10	Phosphatidylinositol-4-phosphate 5-Kinase;	Unknown protein;	Phosphatidylinositol phosphate kinase (PIPK) domain profile.;	Phosphatidylinositol phosphate kinases;	Phosphatidylinositol-4-phosphate 5-kinase, core, subgroup;Phosphatidylinositol-4-phosphate 5-kinase, core;	GO:0016307|GO:0046488;	Predicted protein (Fragment);	hypothetical protein CICLE_v10011083mg;
AC.Combine.Locus_337.2.10	Phosphatidylinositol-4-phosphate 5-Kinase;	Unknown protein;	Phosphatidylinositol phosphate kinase (PIPK) domain profile.;	Phosphatidylinositol phosphate kinases;	Phosphatidylinositol-4-phosphate 5-kinase, core, subgroup;Phosphatidylinositol-4-phosphate 5-kinase, core;	GO:0016307|GO:0046488;	Unknown protein;	PREDICTED: phosphatidylinositol 4-phosphate 5-kinase 7-like;
AC.Combine.Locus_337.3.10	MORN repeat;Phosphatidylinositol-4-phosphate 5-Kinase;	Unknown protein;	Phosphatidylinositol phosphate kinase (PIPK) domain profile.;	Possible plasma membrane-binding motif in junctophilins, PIP-5-kinases and protein kinases.;Phosphatidylinositol phosphate kinases;	Phosphatidylinositol-4-phosphate 5-kinase, core, subgroup;Phosphatidylinositol-4-phosphate 5-kinase, core;MORN motif;	GO:0016307|GO:0046488;	Predicted protein (Fragment);	Phosphatidyl inositol monophosphate 5 kinase isoform 1;
AC.Combine.Locus_338.1.10	Unknown protein;	Unknown protein;	Unknown protein;	Unknown protein;	Unknown protein;	Unknown protein;	Os02g0274100 protein;	PREDICTED: peroxisomal fatty acid beta-oxidation multifunctional protein AIM1-like isoform X1;
AC.Combine.Locus_338.2.10	Enoyl-CoA hydratase/isomerase family;3-hydroxyacyl-CoA dehydrogenase, NAD binding domain;	Enoyl-CoA hydratase/isomerase signature.;	Unknown protein;	Unknown protein;	3-hydroxyacyl-CoA dehydrogenase, NAD binding;Enoyl-CoA hydratase/isomerase, conserved site;Crotonase superfamily;	GO:0003824|GO:0008152;GO:0003857|GO:0006631|GO:0016491|GO:0055114;	Os02g0274100 protein;	predicted protein;
AC.Combine.Locus_338.3.10	3-hydroxyacyl-CoA dehydrogenase, C-terminal domain;	Unknown protein;	Unknown protein;	Unknown protein;	3-hydroxyacyl-CoA dehydrogenase, C-terminal;	GO:0003857|GO:0006631|GO:0016491|GO:0055114;	Putative uncharacterized protein;	Unknown protein;
AC.Combine.Locus_338.3.20	Enoyl-CoA hydratase/isomerase family;3-hydroxyacyl-CoA dehydrogenase, C-terminal domain;3-hydroxyacyl-CoA dehydrogenase, NAD binding domain;	Enoyl-CoA hydratase/isomerase signature.;	Unknown protein;	Unknown protein;	3-hydroxyacyl-CoA dehydrogenase, NAD binding;3-hydroxyacyl-CoA dehydrogenase, C-terminal;Enoyl-CoA hydratase/isomerase, conserved site;Crotonase superfamily;	GO:0003824|GO:0008152;GO:0003857|GO:0006631|GO:0016491|GO:0055114;	Os02g0274100 protein;	Enoyl-CoA hydratase/isomerase family;
AC.Combine.Locus_338.4.10	Enoyl-CoA hydratase/isomerase family;3-hydroxyacyl-CoA dehydrogenase, C-terminal domain;3-hydroxyacyl-CoA dehydrogenase, NAD binding domain;	Enoyl-CoA hydratase/isomerase signature.;	Unknown protein;	Unknown protein;	3-hydroxyacyl-CoA dehydrogenase, NAD binding;3-hydroxyacyl-CoA dehydrogenase, C-terminal;Enoyl-CoA hydratase/isomerase, conserved site;Crotonase superfamily;	GO:0003824|GO:0008152;GO:0003857|GO:0006631|GO:0016491|GO:0055114;	Os02g0274100 protein;	hypothetical protein AMTR_s00045p00190660;
AC.Combine.Locus_338.5.10	Unknown protein;	Unknown protein;	Unknown protein;	Unknown protein;	Unknown protein;	Unknown protein;	Os02g0274100 protein;	PREDICTED: peroxisomal fatty acid beta-oxidation multifunctional protein AIM1-like isoform X1;
AC.Combine.Locus_338.6.10	Enoyl-CoA hydratase/isomerase family;3-hydroxyacyl-CoA dehydrogenase, C-terminal domain;3-hydroxyacyl-CoA dehydrogenase, NAD binding domain;	Enoyl-CoA hydratase/isomerase signature.;	Unknown protein;	Unknown protein;	3-hydroxyacyl-CoA dehydrogenase, NAD binding;3-hydroxyacyl-CoA dehydrogenase, C-terminal;Enoyl-CoA hydratase/isomerase, conserved site;Crotonase superfamily;	GO:0003824|GO:0008152;GO:0003857|GO:0006631|GO:0016491|GO:0055114;	Os02g0274100 protein;	PREDICTED: peroxisomal fatty acid beta-oxidation multifunctional protein AIM1-like isoform X1;
AC.Combine.Locus_338.7.10	Unknown protein;	Unknown protein;	Unknown protein;	Unknown protein;	Unknown protein;	Unknown protein;	Os02g0274100 protein;	PREDICTED: peroxisomal fatty acid beta-oxidation multifunctional protein AIM1-like isoform X1;
AC.Combine.Locus_338.8.10	Unknown protein;	Unknown protein;	Unknown protein;	Unknown protein;	Unknown protein;	Unknown protein;	Os02g0274100 protein;	PREDICTED: peroxisomal fatty acid beta-oxidation multifunctional protein AIM1-like isoform X1;
AC.Combine.Locus_339.4.10	Dehydrin;	Dehydrins signature 2.;	Unknown protein;	Unknown protein;	Dehydrin;	GO:0006950|GO:0009415;	Unknown protein;	hypothetical protein CICLE_v10029952mg;
AC.Combine.Locus_339.8.10	Dehydrin;	Dehydrins signature 1.;	Unknown protein;	Unknown protein;	Dehydrin;	GO:0006950|GO:0009415;	Dehydrin WZY1-2;	Unknown protein;
AC.Combine.Locus_339.9.10	Dehydrin;	Dehydrins signature 2.;Dehydrins signature 1.;	Unknown protein;	Unknown protein;	Dehydrin;	GO:0006950|GO:0009415;	LEA protein;	Phosphoprotein ECPP44, putative;
AC.Combine.Locus_340.1.10	Tripeptidyl peptidase II;Subtilase family;	Serine proteases, subtilase family, serine active site.;	Unknown protein;	Unknown protein;	Peptidase S8/S53 domain;Peptidase S8A, tripeptidyl peptidase II;Peptidase S8, subtilisin, Ser-active site;	GO:0004252|GO:0006508;	Unknown protein;	PREDICTED: LOW QUALITY PROTEIN: tripeptidyl-peptidase 2-like, partial;
AC.Combine.Locus_340.2.10	Unknown protein;	Unknown protein;	Unknown protein;	Unknown protein;	Unknown protein;	Unknown protein;	Os02g0664300 protein;	PREDICTED: tripeptidyl-peptidase 2-like;
AC.Combine.Locus_340.3.10	Tripeptidyl peptidase II;Subtilase family;	Serine proteases, subtilase family, serine active site.;	Unknown protein;	Unknown protein;	Peptidase S8/S53 domain;Peptidase S8A, tripeptidyl peptidase II;Peptidase S8, subtilisin, Ser-active site;	GO:0004252|GO:0006508;	Os02g0664300 protein;	PREDICTED: tripeptidyl-peptidase 2-like;
AC.Combine.Locus_340.4.10	Unknown protein;	Unknown protein;	Unknown protein;	Unknown protein;	Unknown protein;	Unknown protein;	Os02g0664300 protein;	PREDICTED: tripeptidyl-peptidase 2-like;
AC.Combine.Locus_340.5.10	Tripeptidyl peptidase II;Subtilase family;	Serine proteases, subtilase family, serine active site.;	Unknown protein;	Unknown protein;	Peptidase S8/S53 domain;Peptidase S8A, tripeptidyl peptidase II;Peptidase S8, subtilisin, Ser-active site;	GO:0004252|GO:0006508;	Os02g0664300 protein;	PREDICTED: tripeptidyl-peptidase 2-like;
AC.Combine.Locus_340.6.10	Tripeptidyl peptidase II;Subtilase family;	Serine proteases, subtilase family, serine active site.;	Unknown protein;	Unknown protein;	Peptidase S8/S53 domain;Peptidase S8A, tripeptidyl peptidase II;Peptidase S8, subtilisin, Ser-active site;	GO:0004252|GO:0006508;	Os02g0664300 protein;	PREDICTED: tripeptidyl-peptidase 2-like;
AC.Combine.Locus_340.7.10	Unknown protein;	Unknown protein;	Unknown protein;	Unknown protein;	Unknown protein;	Unknown protein;	Os02g0664300 protein;	PREDICTED: tripeptidyl-peptidase 2-like;
AC.Combine.Locus_340.8.10	Unknown protein;	Unknown protein;	Unknown protein;	Unknown protein;	Unknown protein;	Unknown protein;	Os02g0664300 protein;	PREDICTED: tripeptidyl-peptidase 2-like;
AC.Combine.Locus_342.1.10	Chlorophyll A-B binding protein;	Unknown protein;	Unknown protein;	Unknown protein;	Chlorophyll A-B binding protein;	Unknown protein;	Chlorophyll A/B binding protein, putative;	chlorophyll a-b binding protein 4;
AC.Combine.Locus_342.2.10	Chlorophyll A-B binding protein;	Unknown protein;	Unknown protein;	Unknown protein;	Chlorophyll A-B binding protein;	Unknown protein;	Chlorophyll A/B binding protein, putative;	PSI type III chlorophyll a/b-binding protein;
AC.Combine.Locus_343.1.10	Protein of unknown function (DUF1313);	Unknown protein;	Unknown protein;	Unknown protein;	Protein of unknown function DUF1313;	Unknown protein;	Predicted protein;	hypothetical protein SELMODRAFT_91083;
AC.Combine.Locus_344.1.10	Unknown protein;	Unknown protein;	Unknown protein;	Unknown protein;	Unknown protein;	Unknown protein;	Putative NADH dehydrogenase subunit NdhL (Fragment);	inorganic carbon transport family protein;
AC.Combine.Locus_344.2.10	NADH dehydrogenase transmembrane subunit;	Unknown protein;	Unknown protein;	Unknown protein;	NAD(P)H-quinone oxidoreductase subunit L;	GO:0016655|GO:0055114;	Uncharacterized protein;	hypothetical protein SORBIDRAFT_02g024470;
AC.Combine.Locus_344.3.10	Unknown protein;	Unknown protein;	Unknown protein;	Unknown protein;	Unknown protein;	Unknown protein;	Putative NADH dehydrogenase subunit NdhL (Fragment);	inorganic carbon transport family protein;
AC.Combine.Locus_345.1.10	NAD dependent epimerase/dehydratase family;	Unknown protein;	Unknown protein;	Unknown protein;	NAD-dependent epimerase/dehydratase;	GO:0003824|GO:0044237|GO:0050662;	Cinnamyl alcohol dehydrogenase;	hypothetical protein CICLE_v100159012mg, partial;
AC.Combine.Locus_345.2.10	NAD dependent epimerase/dehydratase family;	Unknown protein;	Unknown protein;	Unknown protein;	NAD-dependent epimerase/dehydratase;	GO:0003824|GO:0044237|GO:0050662;	Cinnamyl alcohol dehydrogenase;	hypothetical protein EUTSA_v10017842mg, partial;
AC.Combine.Locus_345.3.10	NAD dependent epimerase/dehydratase family;	Unknown protein;	Unknown protein;	Unknown protein;	NAD-dependent epimerase/dehydratase;	GO:0003824|GO:0044237|GO:0050662;	Cinnamyl alcohol dehydrogenase;	alcohol dehydrogenase-like protein;
AC.Combine.Locus_345.4.10	NAD dependent epimerase/dehydratase family;	Unknown protein;	Unknown protein;	Unknown protein;	NAD-dependent epimerase/dehydratase;	GO:0003824|GO:0044237|GO:0050662;	Unknown protein;	hypothetical protein ARALYDRAFT_888191;
AC.Combine.Locus_345.5.10	NAD dependent epimerase/dehydratase family;	Unknown protein;	Unknown protein;	Unknown protein;	NAD-dependent epimerase/dehydratase;	GO:0003824|GO:0044237|GO:0050662;	Cinnamyl alcohol dehydrogenase;	hypothetical protein AMTR_s00025p00241040;
AC.Combine.Locus_345.6.10	Unknown protein;	Unknown protein;	Unknown protein;	Unknown protein;	Unknown protein;	Unknown protein;	Cinnamyl alcohol dehydrogenase;	alcohol dehydrogenase;
AC.Combine.Locus_345.7.10	Unknown protein;	Unknown protein;	Unknown protein;	Unknown protein;	Unknown protein;	Unknown protein;	Cinnamyl alcohol dehydrogenase;	alcohol dehydrogenase;
AC.Combine.Locus_346.1.10	Unknown protein;	Unknown protein;	Unknown protein;	Unknown protein;	Unknown protein;	Unknown protein;	Os07g0565600 protein;	Cyclophilin-like peptidyl-prolyl cis-trans isomerase family protein;
AC.Combine.Locus_346.2.10	Unknown protein;	Unknown protein;	Unknown protein;	Unknown protein;	Unknown protein;	Unknown protein;	Os07g0565600 protein;	hypothetical protein ARALYDRAFT_477375;
AC.Combine.Locus_346.3.10	Unknown protein;	Unknown protein;	Unknown protein;	Unknown protein;	Unknown protein;	Unknown protein;	Os07g0565600 protein;	hypothetical protein EUTSA_v10020775mg;
AC.Combine.Locus_346.5.10	Unknown protein;	Unknown protein;	Unknown protein;	Unknown protein;	Unknown protein;	Unknown protein;	Uncharacterized protein;	hypothetical protein POPTR_0001s41530g;
AC.Combine.Locus_346.6.10	Unknown protein;	Unknown protein;	Unknown protein;	Unknown protein;	Unknown protein;	Unknown protein;	Os07g0565600 protein;	PREDICTED: peptidyl-prolyl cis-trans isomerase, chloroplastic-like;
AC.Combine.Locus_347.1.10	Type I phosphodiesterase / nucleotide pyrophosphatase;	Unknown protein;	Unknown protein;	Unknown protein;	Type I phosphodiesterase/nucleotide pyrophosphatase/phosphate transferase;	GO:0003824;	Nucleotide pyrophosphatase-like protein;	alkaline-phosphatase-like protein;
AC.Combine.Locus_348.4.10	2OG-Fe(II) oxygenase superfamily;non-haem dioxygenase in morphine synthesis N-terminal;	Unknown protein;	Fe(2+) 2-oxoglutarate dioxygenase domain profile.;	Unknown protein;	Non-haem dioxygenase N-terminal domain;Oxoglutarate/iron-dependent dioxygenase;	GO:0016491|GO:0016706|GO:0055114;	Predicted protein;	S-norcoclaurine synthase;
AC.Combine.Locus_348.5.10	Unknown protein;	Unknown protein;	Unknown protein;	Unknown protein;	Unknown protein;	Unknown protein;	Predicted protein;	2-oxoacid-dependent dioxygenase;
AC.Combine.Locus_348.6.10	Unknown protein;	Unknown protein;	Unknown protein;	Unknown protein;	Unknown protein;	Unknown protein;	Predicted protein;	2-oxoacid-dependent dioxygenase;
AC.Combine.Locus_348.7.10	Unknown protein;	Unknown protein;	Unknown protein;	Unknown protein;	Unknown protein;	Unknown protein;	Predicted protein;	2-oxoacid-dependent dioxygenase;
AC.Combine.Locus_348.8.10	2OG-Fe(II) oxygenase superfamily;non-haem dioxygenase in morphine synthesis N-terminal;	Unknown protein;	Fe(2+) 2-oxoglutarate dioxygenase domain profile.;	Unknown protein;	Non-haem dioxygenase N-terminal domain;Oxoglutarate/iron-dependent dioxygenase;	GO:0016491|GO:0016706|GO:0055114;	Predicted protein;	2-oxoacid-dependent dioxygenase;
AC.Combine.Locus_348.9.10	Unknown protein;	Unknown protein;	Unknown protein;	Unknown protein;	Unknown protein;	Unknown protein;	Predicted protein;	2-oxoacid-dependent dioxygenase;
AC.Combine.Locus_348.10.10	2OG-Fe(II) oxygenase superfamily;non-haem dioxygenase in morphine synthesis N-terminal;	Unknown protein;	Fe(2+) 2-oxoglutarate dioxygenase domain profile.;	Unknown protein;	Non-haem dioxygenase N-terminal domain;Oxoglutarate/iron-dependent dioxygenase;	GO:0016491|GO:0016706|GO:0055114;	Predicted protein;	S-norcoclaurine synthase;
AC.Combine.Locus_348.11.10	2OG-Fe(II) oxygenase superfamily;non-haem dioxygenase in morphine synthesis N-terminal;	Unknown protein;	Fe(2+) 2-oxoglutarate dioxygenase domain profile.;	Unknown protein;	Non-haem dioxygenase N-terminal domain;Oxoglutarate/iron-dependent dioxygenase;	GO:0016491|GO:0016706|GO:0055114;	Leucoanthocyanidin dioxygenase;	hypothetical protein SORBIDRAFT_05g026540;
AC.Combine.Locus_348.12.10	2OG-Fe(II) oxygenase superfamily;non-haem dioxygenase in morphine synthesis N-terminal;	Unknown protein;	Fe(2+) 2-oxoglutarate dioxygenase domain profile.;	Unknown protein;	Non-haem dioxygenase N-terminal domain;Oxoglutarate/iron-dependent dioxygenase;	GO:0016491|GO:0016706|GO:0055114;	Predicted protein;	2-oxoacid-dependent dioxygenase;
AC.Combine.Locus_348.13.10	Unknown protein;	Unknown protein;	Unknown protein;	Unknown protein;	Unknown protein;	Unknown protein;	Predicted protein;	2-oxoacid-dependent dioxygenase;
AC.Combine.Locus_349.1.10	Unknown protein;	Unknown protein;	Unknown protein;	Unknown protein;	Unknown protein;	Unknown protein;	Unknown protein;	predicted protein, partial;
AC.Combine.Locus_349.2.10	Unknown protein;	Unknown protein;	Unknown protein;	Unknown protein;	Unknown protein;	Unknown protein;	Unknown protein;	auxin response factor 19;
AC.Combine.Locus_349.3.10	Unknown protein;	Unknown protein;	Unknown protein;	Unknown protein;	Unknown protein;	Unknown protein;	Unknown protein;	Os02g0141100, partial;
AC.Combine.Locus_349.4.10	Unknown protein;	Unknown protein;	Unknown protein;	Unknown protein;	Unknown protein;	Unknown protein;	Unknown protein;	Os02g0141100, partial;
AC.Combine.Locus_349.5.10	Unknown protein;	Unknown protein;	Unknown protein;	Unknown protein;	Unknown protein;	Unknown protein;	Unknown protein;	predicted protein, partial;
AC.Combine.Locus_349.7.10	Unknown protein;	Unknown protein;	Unknown protein;	Unknown protein;	Unknown protein;	Unknown protein;	Unknown protein;	auxin response factor 19;
AC.Combine.Locus_349.8.10	Unknown protein;	Unknown protein;	Unknown protein;	Unknown protein;	Unknown protein;	Unknown protein;	Unknown protein;	predicted protein, partial;
AC.Combine.Locus_349.9.10	Unknown protein;	Unknown protein;	Unknown protein;	Unknown protein;	Unknown protein;	Unknown protein;	Unknown protein;	auxin response factor 19;
AC.Combine.Locus_351.2.10	Unknown protein;	Unknown protein;	Unknown protein;	Unknown protein;	Unknown protein;	Unknown protein;	Unknown protein;	Unknown protein;
AC.Combine.Locus_351.2.20	Unknown protein;	Unknown protein;	Unknown protein;	Unknown protein;	Unknown protein;	Unknown protein;	Putative uncharacterized protein;	PREDICTED: pentatricopeptide repeat-containing protein At2g31400, chloroplastic-like isoform 1;
AC.Combine.Locus_352.1.10	Beta-ketoacyl synthase, C-terminal domain;Beta-ketoacyl synthase, N-terminal domain;	Unknown protein;	Unknown protein;	Beta-ketoacyl synthase;	Polyketide synthase, beta-ketoacyl synthase domain;Beta-ketoacyl synthase, C-terminal;Beta-ketoacyl synthase, N-terminal;	Unknown protein;	3-oxoacyl-[acyl-carrier-protein] synthase;	beta-ketoacyl-[acyl carrier protein] synthase I;
AC.Combine.Locus_353.1.10	Aldehyde dehydrogenase family;	Unknown protein;	Unknown protein;	Unknown protein;	Aldehyde dehydrogenase domain;	GO:0008152|GO:0016491|GO:0055114;	Aldehyde dehydrogenase;	hypothetical protein CARUB_v10004694mg;
AC.Combine.Locus_353.2.10	Unknown protein;	Unknown protein;	Unknown protein;	Unknown protein;	Unknown protein;	Unknown protein;	Aldehyde dehydrogenase;	hypothetical protein CARUB_v10004694mg;
AC.Combine.Locus_353.3.10	Aldehyde dehydrogenase family;	Unknown protein;	Unknown protein;	Unknown protein;	Aldehyde dehydrogenase domain;	GO:0008152|GO:0016491|GO:0055114;	Aldehyde dehydrogenase;	PREDICTED: aldehyde dehydrogenase family 3 member H1-like isoform X3;
AC.Combine.Locus_353.4.10	Aldehyde dehydrogenase family;	Unknown protein;	Unknown protein;	Unknown protein;	Aldehyde dehydrogenase domain;	GO:0008152|GO:0016491|GO:0055114;	Aldehyde dehydrogenase;	hypothetical protein CARUB_v10004694mg;
AC.Combine.Locus_353.5.10	Unknown protein;	Unknown protein;	Unknown protein;	Unknown protein;	Unknown protein;	Unknown protein;	Aldehyde dehydrogenase;	hypothetical protein CARUB_v10004694mg;
AC.Combine.Locus_356.1.10	Unknown protein;	Unknown protein;	Unknown protein;	Unknown protein;	Unknown protein;	Unknown protein;	Uncharacterized protein;	PREDICTED: KH domain-containing protein At1g09660/At1g09670-like;
AC.Combine.Locus_356.3.10	Unknown protein;	Unknown protein;	Unknown protein;	Unknown protein;	Unknown protein;	Unknown protein;	Unknown protein;	hypothetical protein CICLE_v10009077mg;
AC.Combine.Locus_356.4.10	Unknown protein;	Unknown protein;	Unknown protein;	Unknown protein;	Unknown protein;	Unknown protein;	Uncharacterized protein;	PREDICTED: KH domain-containing protein At1g09660/At1g09670-like;
AC.Combine.Locus_356.5.10	Unknown protein;	Unknown protein;	Unknown protein;	Unknown protein;	Unknown protein;	Unknown protein;	Uncharacterized protein;	PREDICTED: KH domain-containing protein At1g09660/At1g09670-like;
AC.Combine.Locus_357.1.10	Phosphoglucomutase/phosphomannomutase, alpha/beta/alpha domain I;	Phosphoglucomutase and phosphomannomutase phosphoserine signature.;	Unknown protein;	Unknown protein;	Alpha-D-phosphohexomutase, conserved site;Alpha-D-phosphohexomutase, alpha/beta/alpha domain I;	GO:0000287;GO:0005975|GO:0016868;	Unknown protein;	Unknown protein;
AC.Combine.Locus_357.2.10	Phosphoglucomutase/phosphomannomutase, alpha/beta/alpha domain II;Phosphoglucomutase/phosphomannomutase, alpha/beta/alpha domain III;Phosphoglucomutase/phosphomannomutase, alpha/beta/alpha domain I;	Phosphoglucomutase and phosphomannomutase phosphoserine signature.;	Unknown protein;	Unknown protein;	Alpha-D-phosphohexomutase, conserved site;Alpha-D-phosphohexomutase, alpha/beta/alpha domain II;Alpha-D-phosphohexomutase, alpha/beta/alpha domain I;Alpha-D-phosphohexomutase, alpha/beta/alpha domain III;	GO:0000287;GO:0005975|GO:0016868;	Phosphoglucomutase, putative;	PREDICTED: phosphoacetylglucosamine mutase-like;
AC.Combine.Locus_357.3.10	Phosphoglucomutase/phosphomannomutase, alpha/beta/alpha domain II;Phosphoglucomutase/phosphomannomutase, alpha/beta/alpha domain III;Phosphoglucomutase/phosphomannomutase, alpha/beta/alpha domain I;	Phosphoglucomutase and phosphomannomutase phosphoserine signature.;	Unknown protein;	Unknown protein;	Alpha-D-phosphohexomutase, conserved site;Alpha-D-phosphohexomutase, alpha/beta/alpha domain II;Alpha-D-phosphohexomutase, alpha/beta/alpha domain I;Alpha-D-phosphohexomutase, alpha/beta/alpha domain III;	GO:0000287;GO:0005975|GO:0016868;	Predicted protein;	Os07g0195400;
AC.Combine.Locus_357.4.10	Phosphoglucomutase/phosphomannomutase, alpha/beta/alpha domain II;Phosphoglucomutase/phosphomannomutase, alpha/beta/alpha domain III;Phosphoglucomutase/phosphomannomutase, alpha/beta/alpha domain I;	Phosphoglucomutase and phosphomannomutase phosphoserine signature.;	Unknown protein;	Unknown protein;	Alpha-D-phosphohexomutase, conserved site;Alpha-D-phosphohexomutase, alpha/beta/alpha domain II;Alpha-D-phosphohexomutase, alpha/beta/alpha domain I;Alpha-D-phosphohexomutase, alpha/beta/alpha domain III;	GO:0000287;GO:0005975|GO:0016868;	Phosphoglucomutase, putative;	PREDICTED: phosphoacetylglucosamine mutase-like;
AC.Combine.Locus_359.1.10	Ring finger domain;	Unknown protein;	Zinc finger RING-type profile.;	Ring finger;	Zinc finger, RING-type;	GO:0005515|GO:0008270;	Protein binding protein, putative;	hypothetical protein SORBIDRAFT_04g037610;
AC.Combine.Locus_359.2.10	Ring finger domain;	Unknown protein;	Zinc finger RING-type profile.;	Ring finger;	Zinc finger, RING-type;	GO:0005515|GO:0008270;	Predicted protein;	RING finger protein;
AC.Combine.Locus_359.3.10	Ring finger domain;	Unknown protein;	Zinc finger RING-type profile.;	Ring finger;	Zinc finger, RING-type;	GO:0005515|GO:0008270;	Uncharacterized protein;	RING finger protein;
AC.Combine.Locus_360.1.10	Unknown protein;	Unknown protein;	Unknown protein;	Unknown protein;	Unknown protein;	Unknown protein;	Putative patellin family protein;	PREDICTED: patellin-3-like;
AC.Combine.Locus_360.2.10	Unknown protein;	Unknown protein;	Unknown protein;	Unknown protein;	Unknown protein;	Unknown protein;	Putative patellin family protein;	PREDICTED: patellin-3-like;
AC.Combine.Locus_360.3.10	Unknown protein;	Unknown protein;	Unknown protein;	Unknown protein;	Unknown protein;	Unknown protein;	Putative patellin family protein;	PREDICTED: patellin-3-like;
AC.Combine.Locus_360.4.10	Unknown protein;	Unknown protein;	Unknown protein;	Unknown protein;	Unknown protein;	Unknown protein;	Putative patellin family protein;	PREDICTED: patellin-3-like;
AC.Combine.Locus_360.5.10	CRAL/TRIO, N-terminal domain;CRAL/TRIO domain;	Unknown protein;	Unknown protein;	CRAL/TRIO, N-terminal domain;Domain in homologues of a S. cerevisiae phosphatidylinositol transfer protein (Sec14p);	CRAL-TRIO domain;CRAL/TRIO, N-terminal domain;	Unknown protein;	Putative patellin family protein;	hypothetical protein SORBIDRAFT_03g041370;
AC.Combine.Locus_360.6.10	CRAL/TRIO, N-terminal domain;CRAL/TRIO domain;	Unknown protein;	GOLD domain profile.;CRAL-TRIO lipid binding domain profile.;	CRAL/TRIO, N-terminal domain;Domain in homologues of a S. cerevisiae phosphatidylinositol transfer protein (Sec14p);	CRAL-TRIO domain;CRAL/TRIO, N-terminal domain;GOLD;	GO:0006810|GO:0016021;	Putative patellin family protein;	PREDICTED: patellin-3-like;
AC.Combine.Locus_360.7.10	Unknown protein;	Unknown protein;	Unknown protein;	Unknown protein;	Unknown protein;	Unknown protein;	Putative patellin family protein;	PREDICTED: patellin-3-like;
AC.Combine.Locus_362.1.10	YjeF-related protein N-terminus;	Unknown protein;	YjeF N-terminal domain profile.;	Unknown protein;	YjeF N-terminal domain;	Unknown protein;	Unknown protein;	PREDICTED: pyridoxine/pyridoxamine 5'-phosphate oxidase 1, chloroplastic-like isoform X4;
AC.Combine.Locus_362.2.10	YjeF-related protein N-terminus;	Unknown protein;	YjeF N-terminal domain profile.;	Unknown protein;	YjeF N-terminal domain;	Unknown protein;	Putative uncharacterized protein;	hypothetical protein POPTR_0002s10300g;
AC.Combine.Locus_362.3.10	Pyridoxamine 5'-phosphate oxidase;YjeF-related protein N-terminus;	Unknown protein;	YjeF N-terminal domain profile.;	Unknown protein;	Pyridoxamine 5'-phosphate oxidase-like, FMN-binding domain;YjeF N-terminal domain;	GO:0004733|GO:0010181|GO:0055114;	Putative uncharacterized protein;	hypothetical protein POPTR_0002s10300g;
AC.Combine.Locus_362.4.10	Pyridoxamine 5'-phosphate oxidase;YjeF-related protein N-terminus;	Unknown protein;	YjeF N-terminal domain profile.;	Unknown protein;	Pyridoxamine 5'-phosphate oxidase-like, FMN-binding domain;YjeF N-terminal domain;	GO:0004733|GO:0010181|GO:0055114;	Putative uncharacterized protein;	hypothetical protein POPTR_0002s10300g;
AC.Combine.Locus_364.1.10	Unknown protein;	Unknown protein;	Unknown protein;	Unknown protein;	Unknown protein;	Unknown protein;	Putative Na+ dependent neutral amino acid transporter;	hypothetical protein POPTR_0010s14640g;
AC.Combine.Locus_364.2.10	Transmembrane amino acid transporter protein;	Unknown protein;	Unknown protein;	Unknown protein;	Amino acid transporter, transmembrane;	Unknown protein;	Putative Na+ dependent neutral amino acid transporter;	PREDICTED: sodium-coupled neutral amino acid transporter 4-like;
AC.Combine.Locus_364.3.10	Transmembrane amino acid transporter protein;	Unknown protein;	Unknown protein;	Unknown protein;	Amino acid transporter, transmembrane;	Unknown protein;	Putative Na+ dependent neutral amino acid transporter;	hypothetical protein POPTR_0010s14640g;
AC.Combine.Locus_364.4.10	Unknown protein;	Unknown protein;	Unknown protein;	Unknown protein;	Unknown protein;	Unknown protein;	Putative Na+ dependent neutral amino acid transporter;	hypothetical protein POPTR_0010s14640g;
AC.Combine.Locus_364.5.10	Unknown protein;	Unknown protein;	Unknown protein;	Unknown protein;	Unknown protein;	Unknown protein;	Putative Na+ dependent neutral amino acid transporter;	hypothetical protein POPTR_0010s14640g;
AC.Combine.Locus_365.1.10	Unknown protein;	Unknown protein;	Unknown protein;	Unknown protein;	Unknown protein;	Unknown protein;	Predicted protein;	PREDICTED: cyclin-dependent kinase G-1-like isoform X1;
AC.Combine.Locus_365.2.10	Protein kinase domain;	Unknown protein;	Protein kinase domain profile.;	Serine/Threonine protein kinases, catalytic domain;	Protein kinase domain;Serine/threonine- /dual specificity protein kinase, catalytic domain;	GO:0004672|GO:0005524|GO:0006468;	Unknown protein;	hypothetical protein SELMODRAFT_134645;
AC.Combine.Locus_365.3.10	Unknown protein;	Unknown protein;	Unknown protein;	Unknown protein;	Unknown protein;	Unknown protein;	Predicted protein;	PREDICTED: cyclin-dependent kinase G-1-like isoform X1;
AC.Combine.Locus_365.4.10	Protein tyrosine kinase;Protein kinase domain;	Unknown protein;	Protein kinase domain profile.;	Unknown protein;	Serine-threonine/tyrosine-protein kinase catalytic domain;Protein kinase domain;	GO:0004672|GO:0006468;GO:0004672|GO:0005524|GO:0006468;	Cdk10/11, putative;	PREDICTED: cyclin-dependent kinase G-2-like isoform X1;
AC.Combine.Locus_365.5.10	Protein kinase domain;	Serine/Threonine protein kinases active-site signature.;	Protein kinase domain profile.;	Serine/Threonine protein kinases, catalytic domain;	Protein kinase domain;Serine/threonine- /dual specificity protein kinase, catalytic domain;Serine/threonine-protein kinase, active site;	GO:0004674|GO:0006468;GO:0004672|GO:0005524|GO:0006468;	Uncharacterized protein;	PREDICTED: cyclin-dependent kinase G-2-like isoform X6;
AC.Combine.Locus_365.6.10	Protein kinase domain;	Serine/Threonine protein kinases active-site signature.;	Protein kinase domain profile.;	Serine/Threonine protein kinases, catalytic domain;	Protein kinase domain;Serine/threonine- /dual specificity protein kinase, catalytic domain;Serine/threonine-protein kinase, active site;	GO:0004674|GO:0006468;GO:0004672|GO:0005524|GO:0006468;	Protein kinase-like protein;	PREDICTED: cyclin-dependent kinase G-2-like isoform X1;
AC.Combine.Locus_365.7.10	Unknown protein;	Unknown protein;	Unknown protein;	Unknown protein;	Unknown protein;	Unknown protein;	Predicted protein;	PREDICTED: cyclin-dependent kinase G-2-like isoform X1;
AC.Combine.Locus_365.8.10	Unknown protein;	Unknown protein;	Unknown protein;	Unknown protein;	Unknown protein;	Unknown protein;	Predicted protein;	PREDICTED: cyclin-dependent kinase G-2-like isoform X1;
AC.Combine.Locus_366.1.10	Unknown protein;	Unknown protein;	Unknown protein;	Unknown protein;	Unknown protein;	Unknown protein;	Unknown protein;	Unknown protein;
AC.Combine.Locus_366.2.10	Unknown protein;	Unknown protein;	Unknown protein;	Unknown protein;	Unknown protein;	Unknown protein;	Unknown protein;	Unknown protein;
AC.Combine.Locus_366.3.10	Unknown protein;	Unknown protein;	Unknown protein;	Unknown protein;	Unknown protein;	Unknown protein;	Unknown protein;	Unknown protein;
AC.Combine.Locus_366.4.10	Unknown protein;	Unknown protein;	Unknown protein;	Unknown protein;	Unknown protein;	Unknown protein;	Unknown protein;	Unknown protein;
AC.Combine.Locus_367.3.10	Unknown protein;	Unknown protein;	Unknown protein;	Unknown protein;	Unknown protein;	Unknown protein;	Predicted protein;	hypothetical protein MTR_3g006190;
AC.Combine.Locus_367.4.10	Unknown protein;	Unknown protein;	Unknown protein;	Unknown protein;	Unknown protein;	Unknown protein;	Predicted protein;	hypothetical protein MTR_4g030060;
AC.Combine.Locus_367.5.10	Unknown protein;	Unknown protein;	Unknown protein;	Unknown protein;	Unknown protein;	Unknown protein;	Predicted protein;	hypothetical protein MTR_3g006190;
AC.Combine.Locus_367.7.10	Unknown protein;	Unknown protein;	Unknown protein;	Unknown protein;	Unknown protein;	Unknown protein;	Predicted protein;	hypothetical protein MTR_4g030060;
AC.Combine.Locus_368.1.10	PsaD;	Unknown protein;	Unknown protein;	Unknown protein;	Photosystem I PsaD;	GO:0009522|GO:0009538|GO:0015979;	Photosystem I reaction center subunit II;	hypothetical protein AMTR_s00103p00041210;
AC.Combine.Locus_368.2.10	Unknown protein;	Unknown protein;	Unknown protein;	Unknown protein;	Unknown protein;	Unknown protein;	Photosystem I reaction center subunit II;	hypothetical protein AMTR_s00103p00041210;
AC.Combine.Locus_368.3.10	Unknown protein;	Unknown protein;	Unknown protein;	Unknown protein;	Unknown protein;	Unknown protein;	Photosystem I reaction center subunit II;	hypothetical protein AMTR_s00103p00041210;
AC.Combine.Locus_369.1.10	Flavin-binding monooxygenase-like;	Unknown protein;	Unknown protein;	Unknown protein;	Flavin monooxygenase-like;	GO:0004499|GO:0050660|GO:0050661|GO:0055114;	Predicted protein (Fragment);	predicted protein;
AC.Combine.Locus_369.2.10	Flavin-binding monooxygenase-like;	Unknown protein;	Prokaryotic membrane lipoprotein lipid attachment site profile.;	Unknown protein;	Flavin monooxygenase-like;	GO:0004499|GO:0050660|GO:0050661|GO:0055114;	Predicted protein (Fragment);	hypothetical protein SORBIDRAFT_06g001960;
AC.Combine.Locus_369.3.10	Unknown protein;	Unknown protein;	Unknown protein;	Unknown protein;	Unknown protein;	Unknown protein;	Unknown protein;	hypothetical protein MTR_134s0005;
AC.Combine.Locus_369.4.10	Flavin-binding monooxygenase-like;	Unknown protein;	Unknown protein;	Unknown protein;	Flavin monooxygenase-like;	GO:0004499|GO:0050660|GO:0050661|GO:0055114;	Unknown protein;	Flavin-dependent monooxygenase 1, putative, partial;
AC.Combine.Locus_369.5.10	Flavin-binding monooxygenase-like;	Unknown protein;	Prokaryotic membrane lipoprotein lipid attachment site profile.;	Unknown protein;	Flavin monooxygenase-like;	GO:0004499|GO:0050660|GO:0050661|GO:0055114;	Predicted protein (Fragment);	PREDICTED: probable flavin-containing monooxygenase 1-like;
AC.Combine.Locus_371.1.10	Xylanase inhibitor N-terminal;Xylanase inhibitor C-terminal;	Unknown protein;	Unknown protein;	Unknown protein;	Unknown protein;	Unknown protein;	Predicted protein;	PREDICTED: aspartic proteinase nepenthesin-1-like;
AC.Combine.Locus_371.2.10	Xylanase inhibitor N-terminal;Xylanase inhibitor C-terminal;	Unknown protein;	Unknown protein;	Unknown protein;	Unknown protein;	Unknown protein;	Predicted protein;	Os02g0720600;
AC.Combine.Locus_371.3.10	Xylanase inhibitor N-terminal;Xylanase inhibitor C-terminal;	Unknown protein;	Unknown protein;	Unknown protein;	Unknown protein;	Unknown protein;	Predicted protein;	PREDICTED: aspartic proteinase nepenthesin-2;
AC.Combine.Locus_372.1.10	Protein of unknown function (DUF1423);	Unknown protein;	Unknown protein;	Unknown protein;	Unknown protein;	Unknown protein;	Unknown protein;	Unknown protein;
AC.Combine.Locus_372.3.10	Protein of unknown function (DUF1423);	Unknown protein;	Unknown protein;	Unknown protein;	Unknown protein;	Unknown protein;	Unknown protein;	Unknown protein;
AC.Combine.Locus_372.4.10	Protein of unknown function (DUF1423);	Unknown protein;	Unknown protein;	Unknown protein;	Unknown protein;	Unknown protein;	Unknown protein;	Unknown protein;
AC.Combine.Locus_372.5.10	Protein of unknown function (DUF1423);	Unknown protein;	Unknown protein;	Unknown protein;	Unknown protein;	Unknown protein;	Unknown protein;	Unknown protein;
AC.Combine.Locus_373.3.10	Unknown protein;	Unknown protein;	Unknown protein;	Unknown protein;	Unknown protein;	Unknown protein;	Predicted protein;	PREDICTED: protein OBERON 3-like isoform X1;
AC.Combine.Locus_373.4.10	Unknown protein;	Unknown protein;	Unknown protein;	Unknown protein;	Unknown protein;	Unknown protein;	Predicted protein;	PREDICTED: protein OBERON 3-like isoform X1;
AC.Combine.Locus_373.6.10	Unknown protein;	Unknown protein;	Unknown protein;	Unknown protein;	Unknown protein;	Unknown protein;	Predicted protein;	Unknown protein;
AC.Combine.Locus_373.7.10	Protein of unknown function (DUF1423);	Unknown protein;	Unknown protein;	Unknown protein;	Unknown protein;	Unknown protein;	Protein binding protein, putative;	PREDICTED: protein OBERON 3-like;
AC.Combine.Locus_373.8.10	Protein of unknown function (DUF1423);	Unknown protein;	Unknown protein;	Unknown protein;	Unknown protein;	Unknown protein;	Predicted protein;	PREDICTED: protein OBERON 3-like isoform X1;
AC.Combine.Locus_373.9.10	Unknown protein;	Unknown protein;	Unknown protein;	Unknown protein;	Unknown protein;	Unknown protein;	Predicted protein;	Unknown protein;
AC.Combine.Locus_373.10.10	Protein of unknown function (DUF1423);	Unknown protein;	Unknown protein;	Unknown protein;	Unknown protein;	Unknown protein;	Unknown protein;	hypothetical protein SELMODRAFT_158800;
AC.Combine.Locus_373.11.10	Protein of unknown function (DUF1423);	Unknown protein;	Unknown protein;	Unknown protein;	Unknown protein;	Unknown protein;	Predicted protein;	Unknown protein;
AC.Combine.Locus_373.12.10	Unknown protein;	Unknown protein;	Unknown protein;	Unknown protein;	Unknown protein;	Unknown protein;	Predicted protein;	PREDICTED: protein OBERON 3-like isoform X1;
AC.Combine.Locus_374.1.10	Unknown protein;	Unknown protein;	Unknown protein;	Unknown protein;	Unknown protein;	Unknown protein;	ATP-dependent clp protease;	PREDICTED: chaperone protein ClpC2, chloroplastic-like;
AC.Combine.Locus_374.2.10	Clp amino terminal domain;	Unknown protein;	Unknown protein;	Unknown protein;	Clp, N-terminal;	GO:0019538;	Unknown protein;	hypothetical protein ARALYDRAFT_484935;
AC.Combine.Locus_374.3.10	Unknown protein;	Unknown protein;	Unknown protein;	Unknown protein;	Unknown protein;	Unknown protein;	ATP-dependent clp protease;	PREDICTED: chaperone protein ClpC2, chloroplastic-like;
AC.Combine.Locus_374.4.10	ATPase family associated with various cellular activities (AAA);AAA domain (Cdc48 subfamily);C-terminal, D2-small domain, of ClpB protein;UvrB/uvrC motif;	Chaperonins clpA/B signature 1.;Chaperonins clpA/B signature 2.;	UVR domain profile.;	C-terminal, D2-small domain, of ClpB protein;ATPases associated with a variety of cellular activities;	ATPase, AAA-2;ATPase, AAA-type, core;UVR domain;AAA+ ATPase domain;ClpA/B, conserved site 2;Clp ATPase, C-terminal;ClpA/B, conserved site 1;	GO:0005524;GO:0000166|GO:0017111;GO:0005515;	Chaperone protein ClpC1, chloroplastic;	Chaperone HSP104 and related ATP-dependent Clp proteases (ISS), partial;
AC.Combine.Locus_374.5.10	Unknown protein;	Unknown protein;	Unknown protein;	Unknown protein;	Unknown protein;	Unknown protein;	ATP-dependent clp protease;	PREDICTED: chaperone protein ClpC2, chloroplastic-like;
AC.Combine.Locus_375.1.10	Nitrite and sulphite reductase 4Fe-4S domain;Nitrite/Sulfite reductase ferredoxin-like half domain;	Nitrite and sulfite reductases iron-sulfur/siroheme-binding site.;	Unknown protein;	Unknown protein;	Nitrite/sulphite reductase 4Fe-4S domain;Nitrite/Sulfite reductase ferredoxin-like domain;Nitrite/sulphite reductase iron-sulphur/siroheam-binding site;	GO:0016491|GO:0055114;GO:0016491|GO:0020037|GO:0051536|GO:0055114;	Ferredoxin sulfite reductase;	PREDICTED: sulfite reductase [ferredoxin], chloroplastic-like, partial;
AC.Combine.Locus_375.2.10	Unknown protein;	Unknown protein;	Unknown protein;	Unknown protein;	Unknown protein;	Unknown protein;	Ferredoxin sulfite reductase;	LOC542221;
AC.Combine.Locus_375.3.10	Unknown protein;	Unknown protein;	Unknown protein;	Unknown protein;	Unknown protein;	Unknown protein;	Ferredoxin sulfite reductase;	LOC542221;
AC.Combine.Locus_377.25.10	Unknown protein;	Unknown protein;	Unknown protein;	Unknown protein;	Unknown protein;	Unknown protein;	Predicted protein (Fragment);	hypothetical protein POPTR_0003s02530g;
AC.Combine.Locus_377.26.10	Unknown protein;	Unknown protein;	Unknown protein;	Unknown protein;	Unknown protein;	Unknown protein;	Multidrug resistance-associated protein, putative;	PREDICTED: ABC transporter C family member 13-like isoform X4;
AC.Combine.Locus_377.27.10	ABC transporter transmembrane region;ABC transporter;	ABC transporters family signature.;	ABC transporter integral membrane type-1 fused domain profile.;ATP-binding cassette, ABC transporter-type domain profile.;	ATPases associated with a variety of cellular activities;	ABC transporter type 1, transmembrane domain;ABC transporter-like;ABC transporter, conserved site;ABC transporter, transmembrane domain;AAA+ ATPase domain;	GO:0000166|GO:0017111;GO:0005524|GO:0006810|GO:0016021|GO:0042626|GO:0055085;GO:0005524|GO:0016887;	ABC transporter C family member;	PREDICTED: ABC transporter C family member 13-like;
AC.Combine.Locus_377.29.10	Unknown protein;	Unknown protein;	Unknown protein;	Unknown protein;	Unknown protein;	Unknown protein;	Multidrug resistance-associated protein, putative;	PREDICTED: ABC transporter C family member 13-like isoform X4;
AC.Combine.Locus_377.31.10	Unknown protein;	Unknown protein;	Unknown protein;	Unknown protein;	Unknown protein;	Unknown protein;	Multidrug resistance-associated protein, putative;	PREDICTED: ABC transporter C family member 13-like isoform X4;
AC.Combine.Locus_377.32.10	Unknown protein;	Unknown protein;	Unknown protein;	Unknown protein;	Unknown protein;	Unknown protein;	Unknown protein;	hypothetical protein CICLE_v10031673mg;
AC.Combine.Locus_377.32.20	Tetratricopeptide repeat;	Unknown protein;	Unknown protein;	Unknown protein;	Unknown protein;	Unknown protein;	Unknown protein;	hypothetical protein CICLE_v100271933mg, partial;
AC.Combine.Locus_377.33.10	Unknown protein;	Unknown protein;	Unknown protein;	Unknown protein;	Unknown protein;	Unknown protein;	Multidrug resistance-associated protein, putative;	PREDICTED: ABC transporter C family member 13-like isoform X4;
AC.Combine.Locus_377.34.10	Unknown protein;	Unknown protein;	Unknown protein;	Unknown protein;	Unknown protein;	Unknown protein;	Predicted protein (Fragment);	hypothetical protein POPTR_0003s02530g;
AC.Combine.Locus_378.1.10	Ankyrin repeats (3 copies);	Unknown protein;	Ankyrin repeat region circular profile.;Ankyrin repeat profile.;	ankyrin repeats;	Ankyrin repeat-containing domain;Ankyrin repeat;	GO:0005515;	Predicted protein;	PREDICTED: ankyrin-3-like;
AC.Combine.Locus_378.4.10	Ankyrin repeats (3 copies);	Unknown protein;	Ankyrin repeat region circular profile.;Ankyrin repeat profile.;	ankyrin repeats;	Ankyrin repeat-containing domain;Ankyrin repeat;	GO:0005515;	Predicted protein;	PREDICTED: ankyrin-1-like;
AC.Combine.Locus_381.1.10	Ribosomal protein L10;60s Acidic ribosomal protein;	Unknown protein;	Unknown protein;	Unknown protein;	Ribosomal protein L10/L12;Ribosomal protein L10/acidic P0;	GO:0003735|GO:0005622|GO:0005840|GO:0006414;GO:0005622|GO:0042254;	Ribosomal protein L10;	PREDICTED: 60S acidic ribosomal protein P0-like;
AC.Combine.Locus_382.1.10	Unknown protein;	Unknown protein;	Unknown protein;	Unknown protein;	Unknown protein;	Unknown protein;	26S protease regulatory subunit S10b, putative;	PREDICTED: 26S protease regulatory subunit S10B homolog B-like;
AC.Combine.Locus_382.2.10	Unknown protein;	Unknown protein;	Unknown protein;	Unknown protein;	Unknown protein;	Unknown protein;	26S protease regulatory subunit S10b, putative;	PREDICTED: 26S protease regulatory subunit S10B homolog B-like;
AC.Combine.Locus_383.1.10	Peptidase family M1;ERAP1-like C-terminal domain;	Unknown protein;	Unknown protein;	Unknown protein;	Peptidase M1, membrane alanine aminopeptidase, N-terminal;ERAP1-like C-terminal domain;	GO:0008237|GO:0008270;	Puromycin-sensitive aminopeptidase, putative;	PREDICTED: aminopeptidase M1-like isoform X2;
AC.Combine.Locus_383.2.10	Peptidase family M1;ERAP1-like C-terminal domain;	Unknown protein;	Unknown protein;	Unknown protein;	Peptidase M1, membrane alanine aminopeptidase, N-terminal;ERAP1-like C-terminal domain;	GO:0008237|GO:0008270;	AT4g33090/F4I10_20;	Aminopeptidase M1 isoform 2;
AC.Combine.Locus_383.3.10	Peptidase family M1;ERAP1-like C-terminal domain;	Unknown protein;	Unknown protein;	Unknown protein;	Peptidase M1, membrane alanine aminopeptidase, N-terminal;ERAP1-like C-terminal domain;	GO:0008237|GO:0008270;	AT4g33090/F4I10_20;	hypothetical protein AMTR_s00005p00250950;
AC.Combine.Locus_383.4.10	Unknown protein;	Unknown protein;	Unknown protein;	Unknown protein;	Unknown protein;	Unknown protein;	AT4g33090/F4I10_20;	hypothetical protein AMTR_s00005p00250950;
AC.Combine.Locus_383.5.10	Unknown protein;	Unknown protein;	Unknown protein;	Unknown protein;	Unknown protein;	Unknown protein;	AT4g33090/F4I10_20;	hypothetical protein AMTR_s00005p00250950;
AC.Combine.Locus_383.6.10	Unknown protein;	Unknown protein;	Unknown protein;	Unknown protein;	Unknown protein;	Unknown protein;	AT4g33090/F4I10_20;	hypothetical protein AMTR_s00005p00250950;
AC.Combine.Locus_383.7.10	Unknown protein;	Unknown protein;	Unknown protein;	Unknown protein;	Unknown protein;	Unknown protein;	AT4g33090/F4I10_20;	hypothetical protein AMTR_s00005p00250950;
AC.Combine.Locus_383.8.10	Unknown protein;	Unknown protein;	Unknown protein;	Unknown protein;	Unknown protein;	Unknown protein;	AT4g33090/F4I10_20;	hypothetical protein AMTR_s00005p00250950;
AC.Combine.Locus_386.1.10	WD domain, G-beta repeat;	Trp-Asp (WD) repeats signature.;	Trp-Asp (WD) repeats circular profile.;Trp-Asp (WD) repeats profile.;	WD40 repeats;	WD40 repeat, conserved site;WD40 repeat;WD40-repeat-containing domain;	GO:0005515;	Predicted protein;	hypothetical protein POPTR_0003s20150g;
AC.Combine.Locus_387.1.10	Unknown protein;	Unknown protein;	Unknown protein;	Unknown protein;	Unknown protein;	Unknown protein;	Chlorophyll A/B binding protein, putative;	hypothetical protein AMTR_s00099p00139960;
AC.Combine.Locus_387.2.10	Chlorophyll A-B binding protein;	Unknown protein;	Unknown protein;	Unknown protein;	Chlorophyll A-B binding protein;	Unknown protein;	Uncharacterized protein;	hypothetical protein CICLE_v10021452mg;
AC.Combine.Locus_387.3.10	Unknown protein;	Unknown protein;	Unknown protein;	Unknown protein;	Unknown protein;	Unknown protein;	Chlorophyll A/B binding protein, putative;	hypothetical protein AMTR_s00099p00139960;
AC.Combine.Locus_388.1.10	Unknown protein;	Unknown protein;	Unknown protein;	Unknown protein;	Unknown protein;	Unknown protein;	Eukaryotic translation initiation factor 3 subunit, putative;	Tetratricopeptide repeat-containing protein isoform 1;
AC.Combine.Locus_388.2.10	Unknown protein;	Unknown protein;	Unknown protein;	Unknown protein;	Unknown protein;	Unknown protein;	Eukaryotic translation initiation factor 3 subunit, putative;	Tetratricopeptide repeat-containing protein isoform 1;
AC.Combine.Locus_388.3.10	Unknown protein;	Unknown protein;	Unknown protein;	Unknown protein;	Unknown protein;	Unknown protein;	Eukaryotic translation initiation factor 3 subunit, putative;	Tetratricopeptide repeat-containing protein isoform 1;
AC.Combine.Locus_389.1.10	Glycosyl transferase family 21;	Unknown protein;	Unknown protein;	Unknown protein;	Ceramide glucosyltransferase;	GO:0016757;	Ceramide glucosyltransferase;	nucleotide-diphospho-sugar transferases superfamily protein;
AC.Combine.Locus_389.2.10	Glycosyl transferase family 21;	Unknown protein;	Unknown protein;	Unknown protein;	Ceramide glucosyltransferase;	GO:0016757;	Ceramide glucosyltransferase;	hypothetical protein AMTR_s00007p00268570;
AC.Combine.Locus_390.1.10	Cofilin/tropomyosin-type actin-binding protein;	Unknown protein;	ADF-H domain profile.;	Actin depolymerisation factor/cofilin -like domains;	Actin-binding, cofilin/tropomyosin type;	GO:0003779|GO:0005622;	Putative actin-depolymerizing factor;	PREDICTED: actin-depolymerizing factor 3-like;
AC.Combine.Locus_391.1.10	Unknown protein;	Unknown protein;	Unknown protein;	Unknown protein;	Unknown protein;	Unknown protein;	Zinc finger protein STOP1 homolog;	LOC100283355;
AC.Combine.Locus_391.2.10	Unknown protein;	Unknown protein;	Unknown protein;	Unknown protein;	Unknown protein;	Unknown protein;	Nucleic acid binding protein;	PREDICTED: zinc finger protein STOP1 homolog;
AC.Combine.Locus_391.3.10	Unknown protein;	Unknown protein;	Unknown protein;	Unknown protein;	Unknown protein;	Unknown protein;	Nucleic acid binding protein;	PREDICTED: zinc finger protein STOP1 homolog;
AC.Combine.Locus_392.1.10	RNA polymerase Rpb1, domain 2;RNA polymerase Rpb1, domain 4;RNA polymerase Rpb1, domain 1;RNA polymerase Rpb1, domain 5;RNA polymerase Rpb1, domain 3;	Unknown protein;	Unknown protein;	RNA polymerase I subunit A N-terminus;	RNA polymerase Rpb1, domain 4;RNA polymerase, N-terminal;RNA polymerase Rpb1, domain 1;RNA polymerase, alpha subunit;RNA polymerase Rpb1, domain 5;RNA polymerase Rpb1, domain 3;	GO:0003677|GO:0003899|GO:0006351;	DNA-directed RNA polymerase;	predicted protein, partial;
AC.Combine.Locus_392.2.10	RNA polymerase Rpb1, domain 1;RNA polymerase Rpb1, domain 2;RNA polymerase Rpb1, domain 3;	Unknown protein;	Unknown protein;	RNA polymerase I subunit A N-terminus;	RNA polymerase, N-terminal;RNA polymerase Rpb1, domain 1;RNA polymerase, alpha subunit;RNA polymerase Rpb1, domain 3;	GO:0003677|GO:0003899|GO:0006351;	DNA-directed RNA polymerase (Fragment);	hypothetical protein SORBIDRAFT_09g027223, partial;
AC.Combine.Locus_392.2.20	Unknown protein;	Unknown protein;	Unknown protein;	Unknown protein;	Unknown protein;	Unknown protein;	DNA-directed RNA polymerase;	Nuclear RNA polymerase A1 isoform 3;
AC.Combine.Locus_392.3.10	RNA polymerase Rpb1, domain 4;RNA polymerase Rpb1, domain 1;RNA polymerase Rpb1, domain 2;RNA polymerase Rpb1, domain 3;	Unknown protein;	Unknown protein;	RNA polymerase I subunit A N-terminus;	RNA polymerase Rpb1, domain 4;RNA polymerase, N-terminal;RNA polymerase Rpb1, domain 1;RNA polymerase, alpha subunit;RNA polymerase Rpb1, domain 3;	GO:0003677|GO:0003899|GO:0006351;	DNA-directed RNA polymerase;	predicted protein;
AC.Combine.Locus_392.4.10	RNA polymerase Rpb1, domain 2;RNA polymerase Rpb1, domain 4;RNA polymerase Rpb1, domain 1;RNA polymerase Rpb1, domain 5;RNA polymerase Rpb1, domain 3;	Unknown protein;	Unknown protein;	RNA polymerase I subunit A N-terminus;	RNA polymerase Rpb1, domain 4;RNA polymerase, N-terminal;RNA polymerase Rpb1, domain 1;RNA polymerase, alpha subunit;RNA polymerase Rpb1, domain 5;RNA polymerase Rpb1, domain 3;	GO:0003677|GO:0003899|GO:0006351;	DNA-directed RNA polymerase;	predicted protein, partial;
AC.Combine.Locus_393.1.10	NADH(P)-binding;	Unknown protein;	Unknown protein;	Unknown protein;	Unknown protein;	Unknown protein;	NAD dependent epimerase/dehydratase, putative;	PREDICTED: protein TIC 62, chloroplastic-like;
AC.Combine.Locus_393.2.10	NADH(P)-binding;	Unknown protein;	Unknown protein;	Unknown protein;	Unknown protein;	Unknown protein;	NAD dependent epimerase/dehydratase, putative;	PREDICTED: protein TIC 62, chloroplastic-like;
AC.Combine.Locus_393.3.10	Unknown protein;	Unknown protein;	Unknown protein;	Unknown protein;	Unknown protein;	Unknown protein;	Unknown protein;	PREDICTED: protein TIC 62, chloroplastic-like;
AC.Combine.Locus_393.4.10	NADH(P)-binding;	Unknown protein;	Unknown protein;	Unknown protein;	Unknown protein;	Unknown protein;	NAD dependent epimerase/dehydratase, putative;	PREDICTED: protein TIC 62, chloroplastic-like;
AC.Combine.Locus_394.1.10	Unknown protein;	Unknown protein;	Unknown protein;	Unknown protein;	Unknown protein;	Unknown protein;	Predicted protein;	Os02g0832600;
AC.Combine.Locus_394.2.10	Unknown protein;	Unknown protein;	Unknown protein;	Unknown protein;	Unknown protein;	Unknown protein;	Predicted protein;	hypothetical protein SORBIDRAFT_04g038520;
AC.Combine.Locus_395.18.10	Unknown protein;	Unknown protein;	Unknown protein;	Unknown protein;	Unknown protein;	Unknown protein;	Unknown protein;	Unknown protein;
AC.Combine.Locus_395.19.10	Unknown protein;	Unknown protein;	Unknown protein;	Unknown protein;	Unknown protein;	Unknown protein;	Expressed protein;	hypothetical protein SELMODRAFT_164100;
AC.Combine.Locus_395.20.10	Inositol hexakisphosphate;	Unknown protein;	Unknown protein;	Unknown protein;	Unknown protein;	Unknown protein;	Expressed protein;	hypothetical protein SELMODRAFT_164100;
AC.Combine.Locus_395.21.10	Unknown protein;	Unknown protein;	Unknown protein;	Unknown protein;	Unknown protein;	Unknown protein;	Expressed protein;	hypothetical protein SELMODRAFT_164100;
AC.Combine.Locus_395.23.10	Unknown protein;	Unknown protein;	Unknown protein;	Unknown protein;	Unknown protein;	Unknown protein;	Expressed protein;	hypothetical protein SELMODRAFT_164100;
AC.Combine.Locus_395.24.10	Unknown protein;	Unknown protein;	Unknown protein;	Unknown protein;	Unknown protein;	Unknown protein;	Expressed protein;	hypothetical protein SELMODRAFT_164100;
AC.Combine.Locus_395.25.10	Zinc knuckle;Domain of unknown function (DUF4283);	Unknown protein;	Unknown protein;	Unknown protein;	Domain of unknown function DUF4283;Zinc knuckle CX2CX4HX4C;	Unknown protein;	Unknown protein;	hypothetical protein MTR_3g007530;
AC.Combine.Locus_395.27.10	Unknown protein;	Unknown protein;	Unknown protein;	Unknown protein;	Unknown protein;	Unknown protein;	Expressed protein;	hypothetical protein SELMODRAFT_164100;
AC.Combine.Locus_396.1.10	Unknown protein;	Unknown protein;	Unknown protein;	Unknown protein;	Unknown protein;	Unknown protein;	ABC transporter C family protein;	Unknown protein;
AC.Combine.Locus_396.2.10	Unknown protein;	Unknown protein;	Unknown protein;	Unknown protein;	Unknown protein;	Unknown protein;	ABC transporter C family protein;	Unknown protein;
AC.Combine.Locus_396.3.10	Unknown protein;	Unknown protein;	Unknown protein;	Unknown protein;	Unknown protein;	Unknown protein;	ABC transporter C family protein;	Unknown protein;
AC.Combine.Locus_396.4.10	Unknown protein;	Unknown protein;	Unknown protein;	Unknown protein;	Unknown protein;	Unknown protein;	ABC transporter C family protein;	Unknown protein;
AC.Combine.Locus_397.1.10	Bromodomain;	Unknown protein;	NET domain profile.;Bromodomain profile.;	bromo domain;	Bromodomain;NET domain;	GO:0005515;	Bromodomain-containing protein, putative;	transcription factor GTE4;
AC.Combine.Locus_397.2.10	Bromodomain;	Unknown protein;	NET domain profile.;Bromodomain profile.;	bromo domain;	Bromodomain;NET domain;	GO:0005515;	Bromodomain-containing protein, putative;	transcription factor GTE4;
AC.Combine.Locus_398.3.10	Acyl-CoA dehydrogenase, middle domain;Acyl-CoA dehydrogenase, N-terminal domain;	Unknown protein;	Unknown protein;	Unknown protein;	Acyl-CoA oxidase/dehydrogenase, central domain;Acyl-CoA dehydrogenase/oxidase, N-terminal;	GO:0003995|GO:0055114;GO:0008152|GO:0016627|GO:0050660|GO:0055114;	Unknown protein;	Unknown protein;
AC.Combine.Locus_398.4.10	Acyl-CoA dehydrogenase, middle domain;Acyl-CoA dehydrogenase, N-terminal domain;	Unknown protein;	Unknown protein;	Unknown protein;	Acyl-CoA oxidase/dehydrogenase, central domain;Acyl-CoA dehydrogenase/oxidase, N-terminal;	GO:0003995|GO:0055114;GO:0008152|GO:0016627|GO:0050660|GO:0055114;	Unknown protein;	Unknown protein;
AC.Combine.Locus_398.5.10	Acyl-CoA dehydrogenase, middle domain;Acyl-CoA dehydrogenase, N-terminal domain;	Unknown protein;	Unknown protein;	Unknown protein;	Acyl-CoA oxidase/dehydrogenase, central domain;Acyl-CoA dehydrogenase/oxidase, N-terminal;	GO:0003995|GO:0055114;GO:0008152|GO:0016627|GO:0050660|GO:0055114;	Unknown protein;	hypothetical protein CICLE_v100119342mg;
AC.Combine.Locus_399.1.10	Acyl-CoA dehydrogenase, N-terminal domain;	Unknown protein;	Unknown protein;	Unknown protein;	Acyl-CoA dehydrogenase/oxidase, N-terminal;	GO:0008152|GO:0016627|GO:0050660|GO:0055114;	Uncharacterized protein;	hypothetical protein RCOM_2048760, partial;
AC.Combine.Locus_401.1.10	Unknown protein;	Unknown protein;	Unknown protein;	Unknown protein;	Unknown protein;	Unknown protein;	14-3-3 protein, putative;	predicted protein;
AC.Combine.Locus_401.2.10	Unknown protein;	Unknown protein;	Unknown protein;	Unknown protein;	Unknown protein;	Unknown protein;	14-3-3 protein, putative;	predicted protein;
AC.Combine.Locus_402.1.10	Alpha/beta hydrolase family;	Unknown protein;	Unknown protein;	Unknown protein;	Unknown protein;	Unknown protein;	Unknown protein;	PREDICTED: embryogenesis-associated protein EMB8-like;
AC.Combine.Locus_402.2.10	Alpha/beta hydrolase family;	Unknown protein;	Unknown protein;	Unknown protein;	Unknown protein;	Unknown protein;	Unknown protein;	PREDICTED: embryogenesis-associated protein EMB8-like;
AC.Combine.Locus_402.3.10	Alpha/beta hydrolase family;	Unknown protein;	Unknown protein;	Unknown protein;	Unknown protein;	Unknown protein;	Predicted protein;	PREDICTED: embryogenesis-associated protein EMB8-like isoform X3;
AC.Combine.Locus_402.4.10	Alpha/beta hydrolase family;	Unknown protein;	Unknown protein;	Unknown protein;	Unknown protein;	Unknown protein;	Predicted protein;	PREDICTED: abhydrolase domain-containing protein 3-like;
AC.Combine.Locus_402.5.10	Alpha/beta hydrolase family;	Unknown protein;	Unknown protein;	Unknown protein;	Unknown protein;	Unknown protein;	Unknown protein;	Alpha/beta-Hydrolases superfamily protein isoform 2;
AC.Combine.Locus_404.3.10	Unknown protein;	Unknown protein;	Unknown protein;	Unknown protein;	Unknown protein;	Unknown protein;	Os02g0697700 protein;	Os02g0697700;
AC.Combine.Locus_404.4.10	Unknown protein;	Unknown protein;	Unknown protein;	Unknown protein;	Unknown protein;	Unknown protein;	Predicted protein;	conserved hypothetical protein;
AC.Combine.Locus_404.5.10	Unknown protein;	Unknown protein;	Unknown protein;	Unknown protein;	Unknown protein;	Unknown protein;	Os02g0697700 protein;	Os02g0697700;
AC.Combine.Locus_404.7.10	Unknown protein;	Unknown protein;	Unknown protein;	Unknown protein;	Unknown protein;	Unknown protein;	Predicted protein;	hypothetical protein ARALYDRAFT_902663;
AC.Combine.Locus_404.8.10	Unknown protein;	Unknown protein;	Unknown protein;	Unknown protein;	Unknown protein;	Unknown protein;	Predicted protein;	hypothetical protein ARALYDRAFT_902663;
AC.Combine.Locus_405.5.10	Unknown protein;	Unknown protein;	Unknown protein;	Unknown protein;	Unknown protein;	Unknown protein;	Uncharacterized protein;	ATP-dependent RNA helicase Dbp73D isoform 1;
AC.Combine.Locus_406.1.10	DBC1;	Unknown protein;	Unknown protein;	Unknown protein;	DBC1/CARP1 catalytically inactive NUDIX hydrolase domain;	Unknown protein;	Unknown protein;	Unknown protein;
AC.Combine.Locus_406.2.10	DBC1;	Unknown protein;	Unknown protein;	Unknown protein;	DBC1/CARP1 catalytically inactive NUDIX hydrolase domain;	Unknown protein;	Unknown protein;	hypothetical protein SORBIDRAFT_10g022236, partial;
AC.Combine.Locus_406.3.10	DBC1;	Unknown protein;	Unknown protein;	Unknown protein;	DBC1/CARP1 catalytically inactive NUDIX hydrolase domain;	Unknown protein;	Predicted protein;	PREDICTED: uncharacterized protein LOC100840292;
AC.Combine.Locus_406.4.10	Unknown protein;	Unknown protein;	Unknown protein;	Unknown protein;	Unknown protein;	Unknown protein;	Predicted protein;	Os06g0562700;
AC.Combine.Locus_406.5.10	DBC1;	Unknown protein;	Unknown protein;	Unknown protein;	DBC1/CARP1 catalytically inactive NUDIX hydrolase domain;	Unknown protein;	Unknown protein;	Unknown protein;
AC.Combine.Locus_406.6.10	Unknown protein;	Unknown protein;	Unknown protein;	Unknown protein;	Unknown protein;	Unknown protein;	Predicted protein;	Os06g0562700;
AC.Combine.Locus_407.1.10	Sec23/Sec24 zinc finger;Sec23/Sec24 trunk domain;Sec23/Sec24 beta-sandwich domain;	Unknown protein;	Unknown protein;	Unknown protein;	Sec23/Sec24, trunk domain;Sec23/Sec24 beta-sandwich;Zinc finger, Sec23/Sec24-type;	GO:0006886|GO:0006888|GO:0030127;GO:0006886|GO:0006888|GO:0008270|GO:0030127;	OSJNBa0027H09.17 protein;	predicted protein;
AC.Combine.Locus_407.2.10	Sec23/Sec24 helical domain;Sec23/Sec24 zinc finger;Sec23/Sec24 trunk domain;Sec23/Sec24 beta-sandwich domain;	Unknown protein;	Unknown protein;	Unknown protein;	Sec23/Sec24, trunk domain;Sec23/Sec24, helical domain;Sec23/Sec24 beta-sandwich;Zinc finger, Sec23/Sec24-type;	GO:0006886|GO:0006888|GO:0030127;GO:0006886|GO:0006888|GO:0008270|GO:0030127;	OSJNBa0027H09.17 protein;	predicted protein;
AC.Combine.Locus_407.3.10	Unknown protein;	Unknown protein;	Unknown protein;	Unknown protein;	Unknown protein;	Unknown protein;	OSJNBa0027H09.17 protein;	predicted protein;
AC.Combine.Locus_407.4.10	Unknown protein;	Unknown protein;	Unknown protein;	Unknown protein;	Unknown protein;	Unknown protein;	OSJNBa0027H09.17 protein;	predicted protein;
AC.Combine.Locus_408.1.10	Unknown protein;	Unknown protein;	Unknown protein;	Unknown protein;	Unknown protein;	Unknown protein;	Putative GRF-interacting factor 3;	PREDICTED: GRF1-interacting factor 3-like isoform X2;
AC.Combine.Locus_408.1.20	Unknown protein;	Unknown protein;	Unknown protein;	Unknown protein;	Unknown protein;	Unknown protein;	LHCII type III chlorophyll a/b binding protein;	Chlorophyll a/b-binding protein;
AC.Combine.Locus_408.2.10	Unknown protein;	Unknown protein;	Unknown protein;	Unknown protein;	Unknown protein;	Unknown protein;	Putative GRF-interacting factor 3;	PREDICTED: GRF1-interacting factor 3-like isoform X2;
AC.Combine.Locus_408.2.20	Unknown protein;	Unknown protein;	Unknown protein;	Unknown protein;	Unknown protein;	Unknown protein;	LHCII type III chlorophyll a/b binding protein;	Chlorophyll a/b-binding protein;
AC.Combine.Locus_408.4.10	Unknown protein;	Unknown protein;	Unknown protein;	Unknown protein;	Unknown protein;	Unknown protein;	Putative GRF-interacting factor 3;	PREDICTED: GRF1-interacting factor 3-like isoform X2;
AC.Combine.Locus_408.4.20	Unknown protein;	Unknown protein;	Unknown protein;	Unknown protein;	Unknown protein;	Unknown protein;	LHCII type III chlorophyll a/b binding protein;	Chlorophyll a/b-binding protein;
AC.Combine.Locus_408.5.10	Unknown protein;	Unknown protein;	Unknown protein;	Unknown protein;	Unknown protein;	Unknown protein;	Putative GRF-interacting factor 3;	PREDICTED: GRF1-interacting factor 3-like isoform X2;
AC.Combine.Locus_408.5.20	Unknown protein;	Unknown protein;	Unknown protein;	Unknown protein;	Unknown protein;	Unknown protein;	LHCII type III chlorophyll a/b binding protein;	Chlorophyll a/b-binding protein;
AC.Combine.Locus_409.12.10	Unknown protein;	Unknown protein;	Unknown protein;	Unknown protein;	Unknown protein;	Unknown protein;	Unknown protein;	Unknown protein;
AC.Combine.Locus_410.1.10	Unknown protein;	Unknown protein;	Unknown protein;	Unknown protein;	Unknown protein;	Unknown protein;	Ferredoxin--NADP reductase, putative;	hypothetical protein AMTR_s00016p00108610;
AC.Combine.Locus_410.2.10	Unknown protein;	Unknown protein;	Unknown protein;	Unknown protein;	Unknown protein;	Unknown protein;	Ferredoxin--NADP reductase, putative;	hypothetical protein AMTR_s00016p00108610;
AC.Combine.Locus_411.1.10	Unknown protein;	Unknown protein;	Unknown protein;	Unknown protein;	Unknown protein;	Unknown protein;	Fructose-1,6-biphosphatase (Fragment);	predicted protein;
AC.Combine.Locus_411.2.10	Unknown protein;	Unknown protein;	Unknown protein;	Unknown protein;	Unknown protein;	Unknown protein;	Fructose-1,6-biphosphatase (Fragment);	predicted protein;
AC.Combine.Locus_411.3.10	Unknown protein;	Unknown protein;	Unknown protein;	Unknown protein;	Unknown protein;	Unknown protein;	Fructose-1,6-biphosphatase (Fragment);	predicted protein;
AC.Combine.Locus_412.1.10	Unknown protein;	Unknown protein;	Unknown protein;	Unknown protein;	Unknown protein;	Unknown protein;	Os07g0568600 protein;	calcium-dependent protein kinase 13;
AC.Combine.Locus_412.2.10	Unknown protein;	Unknown protein;	Unknown protein;	Unknown protein;	Unknown protein;	Unknown protein;	Os07g0568600 protein;	calcium-dependent protein kinase 13;
AC.Combine.Locus_413.1.10	Vacuolar (H+)-ATPase G subunit;	Unknown protein;	Unknown protein;	Unknown protein;	Unknown protein;	Unknown protein;	Uncharacterized protein;	PREDICTED: V-type proton ATPase subunit G1-like;
AC.Combine.Locus_415.7.10	Thioesterase superfamily;	Unknown protein;	S1 domain profile.;	Unknown protein;	Thioesterase superfamily;Ribosomal protein S1, RNA-binding domain;	GO:0003723;	Predicted protein;	thioesterase-like protein;
AC.Combine.Locus_415.8.10	Thioesterase superfamily;	Unknown protein;	S1 domain profile.;	Unknown protein;	Thioesterase superfamily;Ribosomal protein S1, RNA-binding domain;	GO:0003723;	Predicted protein;	hypothetical protein EUTSA_v10008953mg;
AC.Combine.Locus_415.9.10	Thioesterase superfamily;	Unknown protein;	S1 domain profile.;	Unknown protein;	Thioesterase superfamily;Ribosomal protein S1, RNA-binding domain;	GO:0003723;	Predicted protein;	thioesterase-like protein;
AC.Combine.Locus_415.10.10	Thioesterase superfamily;	Unknown protein;	S1 domain profile.;	Unknown protein;	Thioesterase superfamily;Ribosomal protein S1, RNA-binding domain;	GO:0003723;	At1g04290/F19P19_27;	hypothetical protein EUTSA_v10008953mg;
AC.Combine.Locus_415.12.10	Thioesterase superfamily;	Unknown protein;	S1 domain profile.;	Unknown protein;	Thioesterase superfamily;Ribosomal protein S1, RNA-binding domain;	GO:0003723;	Predicted protein;	thioesterase-like protein;
AC.Combine.Locus_415.13.10	Thioesterase superfamily;	Unknown protein;	S1 domain profile.;	Unknown protein;	Thioesterase superfamily;Ribosomal protein S1, RNA-binding domain;	GO:0003723;	Predicted protein;	Acyl-coenzyme A thioesterase;
AC.Combine.Locus_415.14.10	Unknown protein;	Unknown protein;	Unknown protein;	Unknown protein;	Unknown protein;	Unknown protein;	Predicted protein;	thioesterase-like protein;
AC.Combine.Locus_415.16.10	Unknown protein;	Unknown protein;	Unknown protein;	Unknown protein;	Unknown protein;	Unknown protein;	Predicted protein;	thioesterase-like protein;
AC.Combine.Locus_418.1.10	Unknown protein;	Unknown protein;	Unknown protein;	Unknown protein;	Unknown protein;	Unknown protein;	Os05g0437300 protein;	Polypyrimidine tract-binding protein-like protein;
AC.Combine.Locus_418.2.10	RNA recognition motif. (a.k.a. RRM, RBD, or RNP domain);	Unknown protein;	Eukaryotic RNA Recognition Motif (RRM) profile.;	RNA recognition motif;	RNA recognition motif domain;	GO:0003676;	Os05g0437300 protein;	Polypyrimidine tract-binding protein-like protein;
AC.Combine.Locus_418.3.10	RNA recognition motif. (a.k.a. RRM, RBD, or RNP domain);	Unknown protein;	Eukaryotic RNA Recognition Motif (RRM) profile.;	RNA recognition motif;	RNA recognition motif domain;	GO:0003676;	Uncharacterized protein;	hypothetical protein POPTR_0002s06660g;
AC.Combine.Locus_418.4.10	RNA recognition motif. (a.k.a. RRM, RBD, or RNP domain);	Unknown protein;	Eukaryotic RNA Recognition Motif (RRM) profile.;	RNA recognition motif;	RNA recognition motif domain;	GO:0003676;	Os05g0437300 protein;	Polypyrimidine tract-binding protein-like protein;
AC.Combine.Locus_418.5.10	RNA recognition motif. (a.k.a. RRM, RBD, or RNP domain);	Unknown protein;	Eukaryotic RNA Recognition Motif (RRM) profile.;	RNA recognition motif;	RNA recognition motif domain;	GO:0003676;	Putative uncharacterized protein;	PREDICTED: polypyrimidine tract-binding protein homolog 3-like;
AC.Combine.Locus_418.6.10	RNA recognition motif. (a.k.a. RRM, RBD, or RNP domain);	Unknown protein;	Eukaryotic RNA Recognition Motif (RRM) profile.;	RNA recognition motif;	RNA recognition motif domain;	GO:0003676;	Uncharacterized protein;	hypothetical protein POPTR_0002s06660g;
AC.Combine.Locus_418.7.10	Unknown protein;	Unknown protein;	Unknown protein;	Unknown protein;	Unknown protein;	Unknown protein;	Os05g0437300 protein;	Polypyrimidine tract-binding protein-like protein;
AC.Combine.Locus_419.1.10	Unknown protein;	Unknown protein;	Unknown protein;	Unknown protein;	Unknown protein;	Unknown protein;	Zinc finger protein-like protein;	predicted protein;
AC.Combine.Locus_419.3.10	Unknown protein;	Unknown protein;	Unknown protein;	Unknown protein;	Unknown protein;	Unknown protein;	Unknown protein;	Unknown protein;
AC.Combine.Locus_419.4.10	Hemerythrin HHE cation binding domain;	Unknown protein;	Unknown protein;	Unknown protein;	Haemerythrin/HHE cation-binding motif;	Unknown protein;	Zinc finger protein-like protein;	Zinc finger protein-like protein;
AC.Combine.Locus_419.5.10	Unknown protein;	Unknown protein;	Unknown protein;	Unknown protein;	Unknown protein;	Unknown protein;	Zinc finger protein-like protein;	Zinc finger protein-like protein;
AC.Combine.Locus_419.6.10	Unknown protein;	Unknown protein;	Unknown protein;	Unknown protein;	Unknown protein;	Unknown protein;	Zinc finger protein-like protein;	Zinc finger protein-like protein;
AC.Combine.Locus_419.7.10	Unknown protein;	Unknown protein;	Unknown protein;	Unknown protein;	Unknown protein;	Unknown protein;	Zinc finger protein-like protein;	Zinc finger protein-like protein;
AC.Combine.Locus_419.8.10	Unknown protein;	Unknown protein;	Unknown protein;	Unknown protein;	Unknown protein;	Unknown protein;	Zinc finger protein-like protein;	Zinc finger protein-like protein;
AC.Combine.Locus_419.9.10	Unknown protein;	Unknown protein;	Unknown protein;	Unknown protein;	Unknown protein;	Unknown protein;	Zinc finger protein-like protein;	Zinc finger protein-like protein;
AC.Combine.Locus_420.1.10	GRAS domain family;	Unknown protein;	GRAS family profile.;	Unknown protein;	Transcription factor GRAS;	Unknown protein;	SCARECROW-like protein;	PREDICTED: scarecrow-like protein 9-like;
AC.Combine.Locus_422.1.10	CW-type Zinc Finger;SNF2 family N-terminal domain;Helicase conserved C-terminal domain;	Zinc finger RING-type signature.;	Zinc finger CW-type profile.;Superfamilies 1 and 2 helicase C-terminal domain profile.;Superfamilies 1 and 2 helicase ATP-binding type-1 domain profile.;	helicase superfamily c-terminal domain;A Receptor for Ubiquitination Targets;DEAD-like helicases superfamily;	SNF2-related;Helicase, C-terminal;Helicase, superfamily 1/2, ATP-binding domain;Zinc finger, CW-type;F-box domain;Zinc finger, RING-type, conserved site;	GO:0003676|GO:0004386|GO:0005524;GO:0003677|GO:0005524;GO:0005515;GO:0008270;	Os01g0952200 protein;	SNF2 domain-containing family protein;
AC.Combine.Locus_422.2.10	Helicase conserved C-terminal domain;	Unknown protein;	Superfamilies 1 and 2 helicase C-terminal domain profile.;	helicase superfamily c-terminal domain;	Helicase, C-terminal;	GO:0003676|GO:0004386|GO:0005524;	Unknown protein;	hypothetical protein SELMODRAFT_415387;
AC.Combine.Locus_423.1.10	Unknown protein;	Unknown protein;	TBC/rab GAP domain profile.;	Unknown protein;	Rab-GTPase-TBC domain;	GO:0005097|GO:0032313;	TBC1 domain family member;	predicted protein, partial;
AC.Combine.Locus_423.2.10	Unknown protein;	Unknown protein;	Unknown protein;	Unknown protein;	Unknown protein;	Unknown protein;	TBC1 domain family member;	Ypt/Rab-GAP domain of gyp1p superfamily protein;
AC.Combine.Locus_423.3.10	Rab-GTPase-TBC domain;	Unknown protein;	TBC/rab GAP domain profile.;	Domain in Tre-2, BUB2p, and Cdc16p. Probable Rab-GAPs.;	Rab-GTPase-TBC domain;	GO:0005097|GO:0032313;	TBC1 domain family member;	Ypt/Rab-GAP domain of gyp1p superfamily protein;
AC.Combine.Locus_423.4.10	Unknown protein;	Unknown protein;	Unknown protein;	Unknown protein;	Unknown protein;	Unknown protein;	Unknown protein;	Unknown protein;
AC.Combine.Locus_423.5.10	Rab-GTPase-TBC domain;	Unknown protein;	TBC/rab GAP domain profile.;	Unknown protein;	Rab-GTPase-TBC domain;	GO:0005097|GO:0032313;	TBC1 domain family member;	Ypt/Rab-GAP domain of gyp1p superfamily protein;
AC.Combine.Locus_423.6.10	Rab-GTPase-TBC domain;	Unknown protein;	TBC/rab GAP domain profile.;	Domain in Tre-2, BUB2p, and Cdc16p. Probable Rab-GAPs.;	Rab-GTPase-TBC domain;	GO:0005097|GO:0032313;	Predicted protein;	Os11g0479300, partial;
AC.Combine.Locus_423.7.10	Unknown protein;	Unknown protein;	Unknown protein;	Unknown protein;	Unknown protein;	Unknown protein;	TBC1 domain family member;	Ypt/Rab-GAP domain of gyp1p superfamily protein;
AC.Combine.Locus_423.8.10	Rab-GTPase-TBC domain;	Unknown protein;	TBC/rab GAP domain profile.;	Unknown protein;	Rab-GTPase-TBC domain;	GO:0005097|GO:0032313;	Unknown protein;	hypothetical protein;
AC.Combine.Locus_423.9.10	Rab-GTPase-TBC domain;	Unknown protein;	TBC/rab GAP domain profile.;	Domain in Tre-2, BUB2p, and Cdc16p. Probable Rab-GAPs.;	Rab-GTPase-TBC domain;	GO:0005097|GO:0032313;	Predicted protein;	predicted protein;
AC.Combine.Locus_423.10.10	Unknown protein;	Unknown protein;	Unknown protein;	Unknown protein;	Unknown protein;	Unknown protein;	TBC1 domain family member;	Ypt/Rab-GAP domain of gyp1p superfamily protein;
AC.Combine.Locus_424.3.10	Unknown protein;	Unknown protein;	Unknown protein;	Unknown protein;	Unknown protein;	Unknown protein;	Uncharacterized protein;	Vacuolar ATP synthase subunit A isoform 2;
AC.Combine.Locus_424.4.10	Unknown protein;	Unknown protein;	Unknown protein;	Unknown protein;	Unknown protein;	Unknown protein;	Uncharacterized protein;	Vacuolar ATP synthase subunit A isoform 2;
AC.Combine.Locus_424.6.10	ATP synthase alpha/beta family, nucleotide-binding domain;	Unknown protein;	Unknown protein;	Unknown protein;	ATPase, F1/V1/A1 complex, alpha/beta subunit, nucleotide-binding domain;	GO:0005524;	Uncharacterized protein;	Vacuolar ATP synthase subunit A isoform 2;
AC.Combine.Locus_424.7.10	Unknown protein;	Unknown protein;	Unknown protein;	Unknown protein;	Unknown protein;	Unknown protein;	Uncharacterized protein;	Vacuolar ATP synthase subunit A isoform 2;
AC.Combine.Locus_424.8.10	Unknown protein;	Unknown protein;	Unknown protein;	Unknown protein;	Unknown protein;	Unknown protein;	Uncharacterized protein;	Vacuolar ATP synthase subunit A isoform 2;
AC.Combine.Locus_424.9.10	Unknown protein;	Unknown protein;	Unknown protein;	Unknown protein;	Unknown protein;	Unknown protein;	Uncharacterized protein;	Vacuolar ATP synthase subunit A isoform 2;
AC.Combine.Locus_424.10.10	Unknown protein;	Unknown protein;	Unknown protein;	Unknown protein;	Unknown protein;	Unknown protein;	Uncharacterized protein;	Vacuolar ATP synthase subunit A isoform 2;
AC.Combine.Locus_424.11.10	ATP synthase alpha/beta family, beta-barrel domain;ATP synthase alpha/beta family, nucleotide-binding domain;	Unknown protein;	Unknown protein;	Unknown protein;	ATPase, F1 complex alpha/beta subunit, N-terminal domain;ATPase, F1/V1/A1 complex, alpha/beta subunit, nucleotide-binding domain;	GO:0005524;GO:0015992|GO:0046034;	Vacuolar ATP synthase catalytic subunit A;	PREDICTED: V-type proton ATPase catalytic subunit A-like;
AC.Combine.Locus_424.12.10	Unknown protein;	Unknown protein;	Unknown protein;	Unknown protein;	Unknown protein;	Unknown protein;	Uncharacterized protein;	Vacuolar ATP synthase subunit A isoform 2;
AC.Combine.Locus_425.2.10	GDP-fucose protein O-fucosyltransferase;	Unknown protein;	Unknown protein;	Unknown protein;	GDP-fucose protein O-fucosyltransferase;	Unknown protein;	Unknown protein;	hypothetical protein EUTSA_v10003786mg;
AC.Combine.Locus_425.3.10	Unknown protein;	Unknown protein;	Unknown protein;	Unknown protein;	Unknown protein;	Unknown protein;	Unknown protein;	hypothetical protein EUTSA_v10003786mg;
AC.Combine.Locus_425.4.10	GDP-fucose protein O-fucosyltransferase;	Unknown protein;	Unknown protein;	Unknown protein;	GDP-fucose protein O-fucosyltransferase;	Unknown protein;	Unknown protein;	Unknown protein;
AC.Combine.Locus_425.5.10	GDP-fucose protein O-fucosyltransferase;	Unknown protein;	Unknown protein;	Unknown protein;	GDP-fucose protein O-fucosyltransferase;	Unknown protein;	Unknown protein;	PREDICTED: uncharacterized protein At1g04910-like isoform X2;
AC.Combine.Locus_425.6.10	Unknown protein;	Unknown protein;	Unknown protein;	Unknown protein;	Unknown protein;	Unknown protein;	Unknown protein;	hypothetical protein EUTSA_v10003786mg;
AC.Combine.Locus_427.2.10	Unknown protein;	Unknown protein;	Unknown protein;	Unknown protein;	Unknown protein;	Unknown protein;	Unknown protein;	Unknown protein;
AC.Combine.Locus_427.3.10	Unknown protein;	Unknown protein;	Unknown protein;	Unknown protein;	Unknown protein;	Unknown protein;	Unknown protein;	Unknown protein;
AC.Combine.Locus_428.1.10	Unknown protein;	Unknown protein;	Unknown protein;	Unknown protein;	Unknown protein;	Unknown protein;	Uncharacterized protein;	PREDICTED: dentin sialophosphoprotein-like isoform X2;
AC.Combine.Locus_428.2.10	Unknown protein;	Unknown protein;	Unknown protein;	Unknown protein;	Unknown protein;	Unknown protein;	Uncharacterized protein;	COP1-interacting protein-related, putative isoform 4;
AC.Combine.Locus_429.4.10	Tetrahydrofolate dehydrogenase/cyclohydrolase, NAD(P)-binding domain;	Tetrahydrofolate dehydrogenase/cyclohydrolase signature 2.;	Unknown protein;	Unknown protein;	Tetrahydrofolate dehydrogenase/cyclohydrolase, NAD(P)-binding domain;Tetrahydrofolate dehydrogenase/cyclohydrolase, conserved site;	GO:0003824|GO:0004488|GO:0009396|GO:0055114;GO:0003824|GO:0009396|GO:0055114;	Unknown protein;	hypothetical protein AMTR_s00045p00199140;
AC.Combine.Locus_429.4.20	Tetrahydrofolate dehydrogenase/cyclohydrolase, catalytic domain;	Tetrahydrofolate dehydrogenase/cyclohydrolase signature 1.;	Unknown protein;	Unknown protein;	Tetrahydrofolate dehydrogenase/cyclohydrolase, catalytic domain;Tetrahydrofolate dehydrogenase/cyclohydrolase, conserved site;	GO:0003824|GO:0004488|GO:0009396|GO:0055114;GO:0003824|GO:0009396|GO:0055114;	Uncharacterized protein;	hypothetical protein AMTR_s00126p00065260;
AC.Combine.Locus_429.5.10	Unknown protein;	Unknown protein;	Unknown protein;	Unknown protein;	Unknown protein;	Unknown protein;	5,10-methylenetetrahydrofolate dehydrogenase-5,10-methenyltetrahydrofolate cyclohydrolase;	hypothetical protein AMTR_s00126p00065260;
AC.Combine.Locus_429.6.10	Tetrahydrofolate dehydrogenase/cyclohydrolase, NAD(P)-binding domain;	Tetrahydrofolate dehydrogenase/cyclohydrolase signature 2.;	Unknown protein;	Unknown protein;	Tetrahydrofolate dehydrogenase/cyclohydrolase, NAD(P)-binding domain;Tetrahydrofolate dehydrogenase/cyclohydrolase, conserved site;	GO:0003824|GO:0004488|GO:0009396|GO:0055114;GO:0003824|GO:0009396|GO:0055114;	Unknown protein;	hypothetical protein AMTR_s00045p00199140;
AC.Combine.Locus_429.6.20	Unknown protein;	Unknown protein;	Unknown protein;	Unknown protein;	Unknown protein;	Unknown protein;	5,10-methylenetetrahydrofolate dehydrogenase-5,10-methenyltetrahydrofolate cyclohydrolase;	hypothetical protein AMTR_s00126p00065260;
AC.Combine.Locus_429.7.10	Tetrahydrofolate dehydrogenase/cyclohydrolase, NAD(P)-binding domain;Tetrahydrofolate dehydrogenase/cyclohydrolase, catalytic domain;	Tetrahydrofolate dehydrogenase/cyclohydrolase signature 1.;Tetrahydrofolate dehydrogenase/cyclohydrolase signature 2.;	Unknown protein;	Unknown protein;	Tetrahydrofolate dehydrogenase/cyclohydrolase, NAD(P)-binding domain;Tetrahydrofolate dehydrogenase/cyclohydrolase, catalytic domain;Tetrahydrofolate dehydrogenase/cyclohydrolase, conserved site;	GO:0003824|GO:0004488|GO:0009396|GO:0055114;GO:0003824|GO:0009396|GO:0055114;	5,10-methylenetetrahydrofolate dehydrogenase-5,10-methenyltetrahydrofolate cyclohydrolase;	PREDICTED: bifunctional protein FolD 2-like;
AC.Combine.Locus_429.8.10	Tetrahydrofolate dehydrogenase/cyclohydrolase, NAD(P)-binding domain;Tetrahydrofolate dehydrogenase/cyclohydrolase, catalytic domain;	Tetrahydrofolate dehydrogenase/cyclohydrolase signature 1.;Tetrahydrofolate dehydrogenase/cyclohydrolase signature 2.;	Unknown protein;	Unknown protein;	Tetrahydrofolate dehydrogenase/cyclohydrolase, NAD(P)-binding domain;Tetrahydrofolate dehydrogenase/cyclohydrolase, catalytic domain;Tetrahydrofolate dehydrogenase/cyclohydrolase, conserved site;	GO:0003824|GO:0004488|GO:0009396|GO:0055114;GO:0003824|GO:0009396|GO:0055114;	C-1-tetrahydrofolate synthase, cytoplasmic;	PREDICTED: bifunctional protein FolD 2-like;
AC.Combine.Locus_429.9.10	Tetrahydrofolate dehydrogenase/cyclohydrolase, NAD(P)-binding domain;Tetrahydrofolate dehydrogenase/cyclohydrolase, catalytic domain;	Tetrahydrofolate dehydrogenase/cyclohydrolase signature 1.;Tetrahydrofolate dehydrogenase/cyclohydrolase signature 2.;	Unknown protein;	Unknown protein;	Tetrahydrofolate dehydrogenase/cyclohydrolase, NAD(P)-binding domain;Tetrahydrofolate dehydrogenase/cyclohydrolase, catalytic domain;Tetrahydrofolate dehydrogenase/cyclohydrolase, conserved site;	GO:0003824|GO:0004488|GO:0009396|GO:0055114;GO:0003824|GO:0009396|GO:0055114;	C-1-tetrahydrofolate synthase, cytoplasmic;	PREDICTED: bifunctional protein FolD 2-like;
AC.Combine.Locus_429.10.10	Tetrahydrofolate dehydrogenase/cyclohydrolase, NAD(P)-binding domain;Tetrahydrofolate dehydrogenase/cyclohydrolase, catalytic domain;	Tetrahydrofolate dehydrogenase/cyclohydrolase signature 1.;Tetrahydrofolate dehydrogenase/cyclohydrolase signature 2.;	Unknown protein;	Unknown protein;	Tetrahydrofolate dehydrogenase/cyclohydrolase, NAD(P)-binding domain;Tetrahydrofolate dehydrogenase/cyclohydrolase, catalytic domain;Tetrahydrofolate dehydrogenase/cyclohydrolase, conserved site;	GO:0003824|GO:0004488|GO:0009396|GO:0055114;GO:0003824|GO:0009396|GO:0055114;	C-1-tetrahydrofolate synthase, cytoplasmic;	PREDICTED: bifunctional protein FolD 2-like;
AC.Combine.Locus_429.11.10	Tetrahydrofolate dehydrogenase/cyclohydrolase, NAD(P)-binding domain;Tetrahydrofolate dehydrogenase/cyclohydrolase, catalytic domain;	Tetrahydrofolate dehydrogenase/cyclohydrolase signature 2.;	Unknown protein;	Unknown protein;	Tetrahydrofolate dehydrogenase/cyclohydrolase, NAD(P)-binding domain;Tetrahydrofolate dehydrogenase/cyclohydrolase, catalytic domain;Tetrahydrofolate dehydrogenase/cyclohydrolase, conserved site;	GO:0003824|GO:0004488|GO:0009396|GO:0055114;GO:0003824|GO:0009396|GO:0055114;	C-1-tetrahydrofolate synthase, cytoplasmic;	PREDICTED: bifunctional protein FolD 2-like;
AC.Combine.Locus_429.12.10	Tetrahydrofolate dehydrogenase/cyclohydrolase, NAD(P)-binding domain;	Tetrahydrofolate dehydrogenase/cyclohydrolase signature 2.;	Pterin-binding domain profile.;	Unknown protein;	Tetrahydrofolate dehydrogenase/cyclohydrolase, NAD(P)-binding domain;Pterin-binding;Tetrahydrofolate dehydrogenase/cyclohydrolase, conserved site;	GO:0003824|GO:0004488|GO:0009396|GO:0055114;GO:0003824|GO:0009396|GO:0055114;GO:0042558;	Unknown protein;	hypothetical protein AMTR_s00045p00199140;
AC.Combine.Locus_429.12.20	Tetrahydrofolate dehydrogenase/cyclohydrolase, NAD(P)-binding domain;Tetrahydrofolate dehydrogenase/cyclohydrolase, catalytic domain;	Tetrahydrofolate dehydrogenase/cyclohydrolase signature 1.;	Unknown protein;	Unknown protein;	Tetrahydrofolate dehydrogenase/cyclohydrolase, NAD(P)-binding domain;Tetrahydrofolate dehydrogenase/cyclohydrolase, catalytic domain;Tetrahydrofolate dehydrogenase/cyclohydrolase, conserved site;	GO:0003824|GO:0004488|GO:0009396|GO:0055114;GO:0003824|GO:0009396|GO:0055114;	C-1-tetrahydrofolate synthase, cytoplasmic;	PREDICTED: bifunctional protein FolD 2-like;
AC.Combine.Locus_429.13.10	Tetrahydrofolate dehydrogenase/cyclohydrolase, NAD(P)-binding domain;Tetrahydrofolate dehydrogenase/cyclohydrolase, catalytic domain;	Tetrahydrofolate dehydrogenase/cyclohydrolase signature 1.;Tetrahydrofolate dehydrogenase/cyclohydrolase signature 2.;	Unknown protein;	Unknown protein;	Tetrahydrofolate dehydrogenase/cyclohydrolase, NAD(P)-binding domain;Tetrahydrofolate dehydrogenase/cyclohydrolase, catalytic domain;Tetrahydrofolate dehydrogenase/cyclohydrolase, conserved site;	GO:0003824|GO:0004488|GO:0009396|GO:0055114;GO:0003824|GO:0009396|GO:0055114;	C-1-tetrahydrofolate synthase, cytoplasmic;	PREDICTED: bifunctional protein FolD 2-like;
AC.Combine.Locus_430.1.10	Serine incorporator (Serinc);	Unknown protein;	Unknown protein;	Unknown protein;	TMS membrane protein/tumour differentially expressed protein;	GO:0016020;	Os02g0792900 protein;	hypothetical protein AMTR_s00019p00091080;
AC.Combine.Locus_431.1.10	Unknown protein;	Unknown protein;	Unknown protein;	Unknown protein;	Unknown protein;	Unknown protein;	DNA-binding protein;	WRKY transcription factor, putative;
AC.Combine.Locus_431.2.10	Unknown protein;	Unknown protein;	Unknown protein;	Unknown protein;	Unknown protein;	Unknown protein;	DNA-binding protein;	WRKY transcription factor, putative;
AC.Combine.Locus_432.3.10	Unknown protein;	Unknown protein;	Unknown protein;	Unknown protein;	Unknown protein;	Unknown protein;	Uncharacterized protein;	PREDICTED: nascent polypeptide-associated complex subunit alpha-like protein 1-like;
AC.Combine.Locus_432.4.10	Unknown protein;	Unknown protein;	Unknown protein;	Unknown protein;	Unknown protein;	Unknown protein;	Uncharacterized protein;	PREDICTED: nascent polypeptide-associated complex subunit alpha-like protein 1-like;
AC.Combine.Locus_432.5.10	Unknown protein;	Unknown protein;	Unknown protein;	Unknown protein;	Unknown protein;	Unknown protein;	Uncharacterized protein;	PREDICTED: nascent polypeptide-associated complex subunit alpha-like protein 1-like;
AC.Combine.Locus_432.6.10	Unknown protein;	Unknown protein;	Unknown protein;	Unknown protein;	Unknown protein;	Unknown protein;	Uncharacterized protein;	PREDICTED: nascent polypeptide-associated complex subunit alpha-like protein 1-like;
AC.Combine.Locus_432.7.10	NAC domain;	Unknown protein;	NAC A/B domain profile.;	Unknown protein;	Nascent polypeptide-associated complex NAC domain;	Unknown protein;	Nascent polypeptide-associated complex subunit alpha-like protein;	Alpha chain of nascent polypeptide associated complex;
AC.Combine.Locus_432.8.10	Unknown protein;	Unknown protein;	Unknown protein;	Unknown protein;	Unknown protein;	Unknown protein;	Uncharacterized protein;	PREDICTED: nascent polypeptide-associated complex subunit alpha-like protein 1-like;
AC.Combine.Locus_432.10.10	Unknown protein;	Unknown protein;	Unknown protein;	Unknown protein;	Unknown protein;	Unknown protein;	Uncharacterized protein;	PREDICTED: nascent polypeptide-associated complex subunit alpha-like protein 1-like;
AC.Combine.Locus_432.11.10	Unknown protein;	Unknown protein;	Unknown protein;	Unknown protein;	Unknown protein;	Unknown protein;	Uncharacterized protein;	PREDICTED: nascent polypeptide-associated complex subunit alpha-like protein-like;
AC.Combine.Locus_432.12.10	Unknown protein;	Unknown protein;	Unknown protein;	Unknown protein;	Unknown protein;	Unknown protein;	Uncharacterized protein;	PREDICTED: nascent polypeptide-associated complex subunit alpha-like protein-like;
AC.Combine.Locus_434.8.10	Unknown protein;	Unknown protein;	Unknown protein;	Unknown protein;	Unknown protein;	Unknown protein;	Uncharacterized protein;	Kinase superfamily protein isoform 4;
AC.Combine.Locus_434.10.10	Protein kinase domain;	Serine/Threonine protein kinases active-site signature.;	Protein kinase domain profile.;	Serine/Threonine protein kinases, catalytic domain;	Protein kinase domain;Serine/threonine- /dual specificity protein kinase, catalytic domain;Serine/threonine-protein kinase, active site;	GO:0004674|GO:0006468;GO:0004672|GO:0005524|GO:0006468;	Os01g0832900 protein;	hypothetical protein EUTSA_v10016403mg;
AC.Combine.Locus_435.1.10	Domain of unknown function (DUF3535);HEAT-like repeat;	Unknown protein;	Unknown protein;	Unknown protein;	Domain of unknown function DUF3535;	Unknown protein;	Mot1;	PREDICTED: LOW QUALITY PROTEIN: TATA-binding protein-associated factor 172-like;
AC.Combine.Locus_435.2.10	Unknown protein;	Unknown protein;	Unknown protein;	Unknown protein;	Unknown protein;	Unknown protein;	Mot1;	PREDICTED: LOW QUALITY PROTEIN: TATA-binding protein-associated factor 172-like;
AC.Combine.Locus_435.3.10	Domain of unknown function (DUF3535);HEAT-like repeat;	Unknown protein;	Unknown protein;	Unknown protein;	Domain of unknown function DUF3535;	Unknown protein;	TATA-binding protein-associated factor MOT1, putative;	PREDICTED: LOW QUALITY PROTEIN: TATA-binding protein-associated factor 172-like;
AC.Combine.Locus_435.4.10	Unknown protein;	Unknown protein;	Unknown protein;	Unknown protein;	Unknown protein;	Unknown protein;	Mot1;	PREDICTED: LOW QUALITY PROTEIN: TATA-binding protein-associated factor 172-like;
AC.Combine.Locus_436.1.10	Chlorophyll A-B binding protein;	Unknown protein;	Unknown protein;	Unknown protein;	Chlorophyll A-B binding protein;	Unknown protein;	mRNA, clone: RTFL01-34-H22;	hypothetical protein EUTSA_v10006165mg;
AC.Combine.Locus_436.2.10	Unknown protein;	Unknown protein;	Unknown protein;	Unknown protein;	Unknown protein;	Unknown protein;	mRNA, clone: RTFL01-34-H22;	hypothetical protein EUTSA_v10006165mg;
AC.Combine.Locus_436.3.10	Unknown protein;	Unknown protein;	Unknown protein;	Unknown protein;	Unknown protein;	Unknown protein;	mRNA, clone: RTFL01-34-H22;	hypothetical protein EUTSA_v10006165mg;
AC.Combine.Locus_436.4.10	Unknown protein;	Unknown protein;	Unknown protein;	Unknown protein;	Unknown protein;	Unknown protein;	mRNA, clone: RTFL01-34-H22;	hypothetical protein EUTSA_v10006165mg;
AC.Combine.Locus_437.2.10	Unknown protein;	Unknown protein;	Unknown protein;	Unknown protein;	Unknown protein;	Unknown protein;	Os03g0331900 protein (Fragment);	predicted protein;
AC.Combine.Locus_437.3.10	Unknown protein;	Unknown protein;	Unknown protein;	Unknown protein;	Unknown protein;	Unknown protein;	Os03g0331900 protein (Fragment);	predicted protein;
AC.Combine.Locus_438.1.10	Unknown protein;	Unknown protein;	Unknown protein;	Unknown protein;	Unknown protein;	Unknown protein;	Probable 3-hydroxyisobutyrate dehydrogenase-like 1, mitochondrial;	PREDICTED: probable 3-hydroxyisobutyrate dehydrogenase-like 1, mitochondrial-like;
AC.Combine.Locus_438.2.10	NAD-binding of NADP-dependent 3-hydroxyisobutyrate dehydrogenase;	Unknown protein;	Unknown protein;	Unknown protein;	Unknown protein;	Unknown protein;	Uncharacterized protein;	PREDICTED: probable 3-hydroxyisobutyrate dehydrogenase-like 3, mitochondrial-like;
AC.Combine.Locus_438.3.10	NAD-binding of NADP-dependent 3-hydroxyisobutyrate dehydrogenase;NAD binding domain of 6-phosphogluconate dehydrogenase;	Unknown protein;	Unknown protein;	Unknown protein;	6-phosphogluconate dehydrogenase, NADP-binding;	GO:0004616|GO:0006098|GO:0055114;	Probable 3-hydroxyisobutyrate dehydrogenase-like 1, mitochondrial;	PREDICTED: probable 3-hydroxyisobutyrate dehydrogenase-like 1, mitochondrial-like;
AC.Combine.Locus_438.4.10	Unknown protein;	Unknown protein;	Unknown protein;	Unknown protein;	Unknown protein;	Unknown protein;	Probable 3-hydroxyisobutyrate dehydrogenase-like 1, mitochondrial;	PREDICTED: probable 3-hydroxyisobutyrate dehydrogenase-like 1, mitochondrial-like;
AC.Combine.Locus_438.5.10	Unknown protein;	Unknown protein;	Unknown protein;	Unknown protein;	Unknown protein;	Unknown protein;	Probable 3-hydroxyisobutyrate dehydrogenase-like 1, mitochondrial;	PREDICTED: probable 3-hydroxyisobutyrate dehydrogenase-like 1, mitochondrial-like;
AC.Combine.Locus_439.2.10	Unknown protein;	Unknown protein;	Unknown protein;	Unknown protein;	Unknown protein;	Unknown protein;	TATA box-binding protein-associated factor RNA polymerase I subunit B;	PREDICTED: TATA box-binding protein-associated factor RNA polymerase I subunit B-like isoform X1;
AC.Combine.Locus_439.3.10	Unknown protein;	Unknown protein;	Unknown protein;	Unknown protein;	Unknown protein;	Unknown protein;	TATA box-binding protein-associated factor RNA polymerase I subunit B;	PREDICTED: TATA box-binding protein-associated factor RNA polymerase I subunit B-like;
AC.Combine.Locus_439.4.10	Unknown protein;	Unknown protein;	Unknown protein;	Unknown protein;	Unknown protein;	Unknown protein;	Uncharacterized protein;	PREDICTED: TATA box-binding protein-associated factor RNA polymerase I subunit B-like isoform X1;
AC.Combine.Locus_439.5.10	Unknown protein;	Unknown protein;	Unknown protein;	Unknown protein;	Unknown protein;	Unknown protein;	TATA box-binding protein-associated factor RNA polymerase I subunit B;	PREDICTED: TATA box-binding protein-associated factor RNA polymerase I subunit B-like;
AC.Combine.Locus_439.7.10	Unknown protein;	Unknown protein;	Unknown protein;	Unknown protein;	Unknown protein;	Unknown protein;	TATA box-binding protein-associated factor RNA polymerase I subunit B;	PREDICTED: TATA box-binding protein-associated factor RNA polymerase I subunit B-like;
AC.Combine.Locus_440.1.10	ATPase family associated with various cellular activities (AAA);	AAA-protein family signature.;	Unknown protein;	ATPases associated with a variety of cellular activities;	ATPase, AAA-type, core;ATPase, AAA-type, conserved site;AAA+ ATPase domain;	GO:0005524;GO:0000166|GO:0017111;	Tat binding protein like protein;	26S proteasome regulatory subunit;
AC.Combine.Locus_440.2.10	Unknown protein;	Unknown protein;	Unknown protein;	Unknown protein;	Unknown protein;	Unknown protein;	Uncharacterized protein;	26S protease regulatory subunit 6A homolog;
AC.Combine.Locus_440.3.10	ATPase family associated with various cellular activities (AAA);	AAA-protein family signature.;	Unknown protein;	ATPases associated with a variety of cellular activities;	ATPase, AAA-type, core;ATPase, AAA-type, conserved site;AAA+ ATPase domain;	GO:0005524;GO:0000166|GO:0017111;	Uncharacterized protein;	predicted protein;
AC.Combine.Locus_440.4.10	Unknown protein;	Unknown protein;	Unknown protein;	Unknown protein;	Unknown protein;	Unknown protein;	Uncharacterized protein;	26S protease regulatory subunit 6A homolog;
AC.Combine.Locus_440.5.10	ATPase family associated with various cellular activities (AAA);	AAA-protein family signature.;	Unknown protein;	Unknown protein;	ATPase, AAA-type, core;ATPase, AAA-type, conserved site;	GO:0005524;	26S proteasome regulatory particle triple-A ATPase subunit5b (Fragment);	predicted protein, partial;
AC.Combine.Locus_440.6.10	Unknown protein;	Unknown protein;	Unknown protein;	Unknown protein;	Unknown protein;	Unknown protein;	Uncharacterized protein;	26S protease regulatory subunit 6A homolog;
AC.Combine.Locus_440.7.10	Unknown protein;	Unknown protein;	Unknown protein;	Unknown protein;	Unknown protein;	Unknown protein;	26S proteasome regulatory particle triple-A ATPase subunit5b (Fragment);	hypothetical protein AMTR_s00011p00107500;
AC.Combine.Locus_440.8.10	Unknown protein;	Unknown protein;	Unknown protein;	Unknown protein;	Unknown protein;	Unknown protein;	Uncharacterized protein;	26S protease regulatory subunit 6A homolog;
AC.Combine.Locus_440.10.10	Unknown protein;	Unknown protein;	Unknown protein;	Unknown protein;	Unknown protein;	Unknown protein;	Uncharacterized protein;	26S protease regulatory subunit 6A homolog;
AC.Combine.Locus_442.1.10	Vps5 C terminal like;	Unknown protein;	Unknown protein;	Unknown protein;	Vps5 C-terminal;	Unknown protein;	Uncharacterized protein;	PREDICTED: sorting nexin 2B-like, partial;
AC.Combine.Locus_443.1.10	Unknown protein;	Unknown protein;	Unknown protein;	Unknown protein;	Unknown protein;	Unknown protein;	Elongation factor gamma1;	elongation factor 1-gamma;
AC.Combine.Locus_443.2.10	Elongation factor 1 gamma, conserved domain;	Unknown protein;	Elongation factor 1 (EF-1) gamma C-terminal domain profile.;Soluble glutathione S-transferase C-terminal domain profile.;	Unknown protein;	Translation elongation factor EF1B, gamma chain, conserved;Glutathione S-transferase, C-terminal-like;	GO:0003746|GO:0005853|GO:0006414;	Elongation factor gamma1;	elongation factor 1 gamma, putative;
AC.Combine.Locus_443.3.10	Unknown protein;	Unknown protein;	Unknown protein;	Unknown protein;	Unknown protein;	Unknown protein;	Elongation factor gamma1;	PREDICTED: elongation factor 1-gamma 2-like;
AC.Combine.Locus_443.4.10	Elongation factor 1 gamma, conserved domain;Glutathione S-transferase, C-terminal domain;	Unknown protein;	Elongation factor 1 (EF-1) gamma C-terminal domain profile.;Soluble glutathione S-transferase C-terminal domain profile.;	Unknown protein;	Translation elongation factor EF1B, gamma chain, conserved;Glutathione S-transferase, C-terminal-like;Glutathione S-transferase, C-terminal;	GO:0003746|GO:0005853|GO:0006414;	Elongation factor gamma1;	elongation factor 1 gamma, putative;
AC.Combine.Locus_443.5.10	Glutathione S-transferase, N-terminal domain;Elongation factor 1 gamma, conserved domain;Glutathione S-transferase, C-terminal domain;	Unknown protein;	Elongation factor 1 (EF-1) gamma C-terminal domain profile.;Soluble glutathione S-transferase N-terminal domain profile.;Soluble glutathione S-transferase C-terminal domain profile.;	Unknown protein;	Glutathione S-transferase, N-terminal;Translation elongation factor EF1B, gamma chain, conserved;Glutathione S-transferase, C-terminal-like;Glutathione S-transferase, C-terminal;	GO:0003746|GO:0005853|GO:0006414;GO:0005515;	Elongation factor gamma1;	PREDICTED: elongation factor 1-gamma 2-like;
AC.Combine.Locus_443.6.10	Glutathione S-transferase, N-terminal domain;	Unknown protein;	Soluble glutathione S-transferase N-terminal domain profile.;	Unknown protein;	Glutathione S-transferase, N-terminal;	GO:0005515;	Unknown protein;	hypothetical protein AMTR_s00086p00155150;
AC.Combine.Locus_443.7.10	Unknown protein;	Unknown protein;	Unknown protein;	Unknown protein;	Unknown protein;	Unknown protein;	Elongation factor gamma1;	elongation factor 1-gamma;
AC.Combine.Locus_443.8.10	Unknown protein;	Unknown protein;	Unknown protein;	Unknown protein;	Unknown protein;	Unknown protein;	Elongation factor gamma1;	PREDICTED: elongation factor 1-gamma 2-like;
AC.Combine.Locus_443.9.10	Unknown protein;	Unknown protein;	Unknown protein;	Unknown protein;	Unknown protein;	Unknown protein;	Elongation factor gamma1;	PREDICTED: elongation factor 1-gamma 2-like;
AC.Combine.Locus_444.1.10	Unknown protein;	Unknown protein;	Unknown protein;	Unknown protein;	Unknown protein;	Unknown protein;	Esterase/lipase/thioesterase family protein;	esterase/lipase/thioesterase family protein;
AC.Combine.Locus_444.1.20	Unknown protein;	Unknown protein;	Unknown protein;	Unknown protein;	Unknown protein;	Unknown protein;	Uncharacterized protein;	Light-harvesting complex I protein Lhca1 isoform 1;
AC.Combine.Locus_444.2.10	Unknown protein;	Unknown protein;	Unknown protein;	Unknown protein;	Unknown protein;	Unknown protein;	Esterase/lipase/thioesterase family protein;	esterase/lipase/thioesterase family protein;
AC.Combine.Locus_444.2.20	Chlorophyll A-B binding protein;	Unknown protein;	Unknown protein;	Unknown protein;	Chlorophyll A-B binding protein;	Unknown protein;	Unknown protein;	hypothetical protein EUTSA_v10010669mg;
AC.Combine.Locus_444.3.10	Unknown protein;	Unknown protein;	Unknown protein;	Unknown protein;	Unknown protein;	Unknown protein;	Esterase/lipase/thioesterase family protein;	esterase/lipase/thioesterase family protein;
AC.Combine.Locus_444.3.20	Chlorophyll A-B binding protein;	Unknown protein;	Unknown protein;	Unknown protein;	Chlorophyll A-B binding protein;	Unknown protein;	Uncharacterized protein;	Light-harvesting complex I protein Lhca1 isoform 1;
AC.Combine.Locus_444.4.10	Unknown protein;	Unknown protein;	Unknown protein;	Unknown protein;	Unknown protein;	Unknown protein;	Esterase/lipase/thioesterase family protein;	esterase/lipase/thioesterase family protein;
AC.Combine.Locus_444.4.20	Chlorophyll A-B binding protein;	Unknown protein;	Unknown protein;	Unknown protein;	Chlorophyll A-B binding protein;	Unknown protein;	Uncharacterized protein;	Light-harvesting complex I protein Lhca1 isoform 1;
AC.Combine.Locus_444.5.10	Unknown protein;	Unknown protein;	Unknown protein;	Unknown protein;	Unknown protein;	Unknown protein;	Esterase/lipase/thioesterase family protein;	esterase/lipase/thioesterase family protein;
AC.Combine.Locus_444.5.20	Unknown protein;	Unknown protein;	Unknown protein;	Unknown protein;	Unknown protein;	Unknown protein;	Uncharacterized protein;	Light-harvesting complex I protein Lhca1 isoform 1;
AC.Combine.Locus_446.1.10	Catalase;	Catalase proximal active site signature.;Catalase proximal heme-ligand signature.;	catalase family profile.;	Unknown protein;	Catalase core domain;Catalase active site;Catalase, mono-functional, haem-containing;Catalase haem-binding site;	GO:0020037;GO:0004096|GO:0006979|GO:0020037|GO:0055114;GO:0004096;GO:0004096|GO:0020037|GO:0055114;	Catalase;	hypothetical protein POPTR_0005s10340g;
AC.Combine.Locus_446.2.10	Catalase-related immune-responsive;	Unknown protein;	Unknown protein;	Unknown protein;	Catalase immune-responsive domain;	Unknown protein;	Unknown protein;	hypothetical protein SELMODRAFT_112333;
AC.Combine.Locus_446.3.10	Unknown protein;	Unknown protein;	Unknown protein;	Unknown protein;	Unknown protein;	Unknown protein;	Catalase catA-like protein;	hypothetical protein SELMODRAFT_404656;
AC.Combine.Locus_446.4.10	Unknown protein;	Unknown protein;	Unknown protein;	Unknown protein;	Unknown protein;	Unknown protein;	Catalase catA-like protein;	hypothetical protein SELMODRAFT_404656;
AC.Combine.Locus_446.5.10	Catalase-related immune-responsive;	Unknown protein;	Unknown protein;	Unknown protein;	Catalase immune-responsive domain;	Unknown protein;	Unknown protein;	hypothetical protein SELMODRAFT_404656;
AC.Combine.Locus_446.6.10	Unknown protein;	Unknown protein;	Unknown protein;	Unknown protein;	Unknown protein;	Unknown protein;	Catalase catA-like protein;	hypothetical protein SELMODRAFT_404656;
AC.Combine.Locus_446.7.10	Unknown protein;	Unknown protein;	Unknown protein;	Unknown protein;	Unknown protein;	Unknown protein;	Catalase catA-like protein;	hypothetical protein SELMODRAFT_404656;
AC.Combine.Locus_446.8.10	Unknown protein;	Unknown protein;	Unknown protein;	Unknown protein;	Unknown protein;	Unknown protein;	Catalase catA-like protein;	hypothetical protein SELMODRAFT_404656;
AC.Combine.Locus_446.10.10	Unknown protein;	Unknown protein;	Unknown protein;	Unknown protein;	Unknown protein;	Unknown protein;	Catalase catA-like protein;	hypothetical protein SELMODRAFT_404656;
AC.Combine.Locus_447.2.10	Unknown protein;	Unknown protein;	Unknown protein;	Unknown protein;	Unknown protein;	Unknown protein;	Putative uncharacterized protein;	hypothetical protein SORBIDRAFT_01g002700;
AC.Combine.Locus_447.3.10	Unknown protein;	Unknown protein;	Unknown protein;	Unknown protein;	Unknown protein;	Unknown protein;	Putative uncharacterized protein;	hypothetical protein SORBIDRAFT_01g002700;
AC.Combine.Locus_447.4.10	Unknown protein;	Unknown protein;	Unknown protein;	Unknown protein;	Unknown protein;	Unknown protein;	Unknown protein;	PREDICTED: uncharacterized protein LOC101245159 isoform 1;
AC.Combine.Locus_447.5.10	Unknown protein;	Unknown protein;	Unknown protein;	Unknown protein;	Unknown protein;	Unknown protein;	Unknown protein;	PREDICTED: uncharacterized protein LOC101245159 isoform 1;
AC.Combine.Locus_447.7.10	Zinc-finger double-stranded RNA-binding;	Zinc finger C2H2 type domain signature.;	Zinc finger C2H2 type domain profile.;	zinc finger;	Zinc finger, C2H2-like;Zinc finger, double-stranded RNA binding;Zinc finger, C2H2;	GO:0046872;	Unknown protein;	PREDICTED: zinc finger protein NUTCRACKER-like, partial;
AC.Combine.Locus_447.8.10	Unknown protein;	Unknown protein;	Unknown protein;	Unknown protein;	Unknown protein;	Unknown protein;	Unknown protein;	PREDICTED: zinc finger protein MAGPIE-like;
AC.Combine.Locus_447.9.10	Unknown protein;	Unknown protein;	Unknown protein;	Unknown protein;	Unknown protein;	Unknown protein;	Unknown protein;	PREDICTED: zinc finger protein MAGPIE-like;
AC.Combine.Locus_447.10.10	Unknown protein;	Unknown protein;	Unknown protein;	Unknown protein;	Unknown protein;	Unknown protein;	Putative uncharacterized protein;	hypothetical protein SORBIDRAFT_01g002700;
AC.Combine.Locus_448.1.10	Unknown protein;	Unknown protein;	Unknown protein;	Unknown protein;	Unknown protein;	Unknown protein;	Putative uncharacterized protein (Fragment);	PREDICTED: tonoplast dicarboxylate transporter-like;
AC.Combine.Locus_448.2.10	Unknown protein;	Unknown protein;	Unknown protein;	Unknown protein;	Unknown protein;	Unknown protein;	Putative uncharacterized protein (Fragment);	PREDICTED: tonoplast dicarboxylate transporter-like;
AC.Combine.Locus_448.3.10	Unknown protein;	Unknown protein;	Unknown protein;	Unknown protein;	Unknown protein;	Unknown protein;	Putative uncharacterized protein (Fragment);	PREDICTED: tonoplast dicarboxylate transporter-like;
AC.Combine.Locus_448.4.10	Unknown protein;	Unknown protein;	Unknown protein;	Unknown protein;	Unknown protein;	Unknown protein;	Putative uncharacterized protein (Fragment);	PREDICTED: tonoplast dicarboxylate transporter-like;
AC.Combine.Locus_448.5.10	Unknown protein;	Unknown protein;	Unknown protein;	Unknown protein;	Unknown protein;	Unknown protein;	Putative uncharacterized protein (Fragment);	PREDICTED: tonoplast dicarboxylate transporter-like;
AC.Combine.Locus_448.6.10	Unknown protein;	Unknown protein;	Unknown protein;	Unknown protein;	Unknown protein;	Unknown protein;	Putative uncharacterized protein (Fragment);	PREDICTED: tonoplast dicarboxylate transporter-like;
AC.Combine.Locus_449.1.10	Unknown protein;	Unknown protein;	Unknown protein;	Unknown protein;	Unknown protein;	Unknown protein;	Predicted protein;	conserved hypothetical protein;
AC.Combine.Locus_449.2.10	Unknown protein;	Unknown protein;	Unknown protein;	Unknown protein;	Unknown protein;	Unknown protein;	Predicted protein;	conserved hypothetical protein;
AC.Combine.Locus_449.3.10	Unknown protein;	Unknown protein;	Unknown protein;	Unknown protein;	Unknown protein;	Unknown protein;	Predicted protein;	conserved hypothetical protein;
AC.Combine.Locus_449.4.10	Unknown protein;	Unknown protein;	Unknown protein;	Unknown protein;	Unknown protein;	Unknown protein;	Predicted protein;	conserved hypothetical protein;
AC.Combine.Locus_449.5.10	Unknown protein;	Unknown protein;	Unknown protein;	Unknown protein;	Unknown protein;	Unknown protein;	Predicted protein;	conserved hypothetical protein;
AC.Combine.Locus_449.6.10	Membrane-associated apoptosis protein;	Unknown protein;	Unknown protein;	Unknown protein;	Nck-associated protein 1;	Unknown protein;	Predicted protein;	conserved hypothetical protein;
AC.Combine.Locus_449.7.10	Membrane-associated apoptosis protein;	Unknown protein;	Unknown protein;	Unknown protein;	Nck-associated protein 1;	Unknown protein;	Uncharacterized protein;	hypothetical protein POPTR_0015s15090g;
AC.Combine.Locus_449.8.10	Unknown protein;	Unknown protein;	Unknown protein;	Unknown protein;	Unknown protein;	Unknown protein;	Predicted protein;	conserved hypothetical protein;
AC.Combine.Locus_449.9.10	Unknown protein;	Unknown protein;	Unknown protein;	Unknown protein;	Unknown protein;	Unknown protein;	Predicted protein;	conserved hypothetical protein;
AC.Combine.Locus_451.4.10	Protein tyrosine kinase;Ankyrin repeats (3 copies);	Unknown protein;	Ankyrin repeat region circular profile.;Protein kinase domain profile.;Ankyrin repeat profile.;	ankyrin repeats;	Ankyrin repeat-containing domain;Serine-threonine/tyrosine-protein kinase catalytic domain;Protein kinase domain;Ankyrin repeat;	GO:0004672|GO:0006468;GO:0005515;GO:0004672|GO:0005524|GO:0006468;	Ankyrin-kinase, putative;	integrin-linked protein kinase-like protein;
AC.Combine.Locus_451.5.10	Protein tyrosine kinase;Protein kinase domain;Ankyrin repeats (3 copies);	Unknown protein;	Ankyrin repeat region circular profile.;Protein kinase domain profile.;Ankyrin repeat profile.;	ankyrin repeats;	Ankyrin repeat-containing domain;Serine-threonine/tyrosine-protein kinase catalytic domain;Protein kinase domain;Ankyrin repeat;	GO:0004672|GO:0006468;GO:0005515;GO:0004672|GO:0005524|GO:0006468;	Ankyrin-kinase, putative;	PREDICTED: serine/threonine-protein kinase TNNI3K-like isoform X2;
AC.Combine.Locus_451.8.10	Protein tyrosine kinase;Protein kinase domain;Ankyrin repeats (3 copies);	Unknown protein;	Ankyrin repeat region circular profile.;Protein kinase domain profile.;Ankyrin repeat profile.;	ankyrin repeats;	Ankyrin repeat-containing domain;Serine-threonine/tyrosine-protein kinase catalytic domain;Protein kinase domain;Ankyrin repeat;	GO:0004672|GO:0006468;GO:0005515;GO:0004672|GO:0005524|GO:0006468;	Ankyrin-kinase, putative;	integrin-linked protein kinase-like protein;
AC.Combine.Locus_451.10.10	Protein tyrosine kinase;Protein kinase domain;	Unknown protein;	Protein kinase domain profile.;	Unknown protein;	Serine-threonine/tyrosine-protein kinase catalytic domain;Protein kinase domain;	GO:0004672|GO:0006468;GO:0004672|GO:0005524|GO:0006468;	Ankyrin-kinase, putative;	PREDICTED: dual specificity protein kinase splA-like;
AC.Combine.Locus_451.12.10	Protein tyrosine kinase;Protein kinase domain;Ankyrin repeats (3 copies);	Unknown protein;	Ankyrin repeat region circular profile.;Protein kinase domain profile.;Ankyrin repeat profile.;	ankyrin repeats;	Ankyrin repeat-containing domain;Serine-threonine/tyrosine-protein kinase catalytic domain;Protein kinase domain;Ankyrin repeat;	GO:0004672|GO:0006468;GO:0005515;GO:0004672|GO:0005524|GO:0006468;	Integrin-linked protein kinase-like protein;	integrin-linked protein kinase-like protein;
AC.Combine.Locus_451.13.10	Protein tyrosine kinase;Protein kinase domain;Ankyrin repeats (3 copies);	Unknown protein;	Ankyrin repeat region circular profile.;Protein kinase domain profile.;Ankyrin repeat profile.;	ankyrin repeats;	Ankyrin repeat-containing domain;Serine-threonine/tyrosine-protein kinase catalytic domain;Protein kinase domain;Ankyrin repeat;	GO:0004672|GO:0006468;GO:0005515;GO:0004672|GO:0005524|GO:0006468;	Ankyrin-kinase, putative;	integrin-linked protein kinase-like protein;
AC.Combine.Locus_452.1.10	TCP-1/cpn60 chaperonin family;	Chaperonins cpn60 signature.;	Unknown protein;	Unknown protein;	Chaperonin Cpn60/TCP-1;Chaperonin Cpn60, conserved site;	GO:0005524|GO:0005737|GO:0006457;GO:0005524|GO:0044267;	Rubisco subunit binding-protein beta subunit, rubb, putative;	PREDICTED: chaperonin 60 subunit beta 1, chloroplastic-like;
AC.Combine.Locus_452.2.10	TCP-1/cpn60 chaperonin family;	Chaperonins cpn60 signature.;	Unknown protein;	Unknown protein;	Chaperonin Cpn60/TCP-1;Chaperonin Cpn60, conserved site;	GO:0005524|GO:0005737|GO:0006457;GO:0005524|GO:0044267;	Rubisco subunit binding-protein beta subunit, rubb, putative;	hypothetical protein SELMODRAFT_271545;
AC.Combine.Locus_452.3.10	Unknown protein;	Unknown protein;	Unknown protein;	Unknown protein;	Unknown protein;	Unknown protein;	Rubisco subunit binding-protein beta subunit, rubb, putative;	PREDICTED: chaperonin 60 subunit beta 1, chloroplastic-like;
AC.Combine.Locus_452.4.10	Unknown protein;	Unknown protein;	Unknown protein;	Unknown protein;	Unknown protein;	Unknown protein;	Rubisco subunit binding-protein beta subunit, rubb, putative;	PREDICTED: chaperonin 60 subunit beta 1, chloroplastic-like;
AC.Combine.Locus_453.1.10	Core histone H2A/H2B/H3/H4;	Histone H2B signature.;	Unknown protein;	Histone H2B;	Histone H2B;Histone core;	GO:0003677;GO:0000786|GO:0003677|GO:0005634|GO:0006334;	Histone H2B;	histone H2B variant;
AC.Combine.Locus_454.1.10	UDP-glucoronosyl and UDP-glucosyl transferase;	UDP-glycosyltransferases signature.;	Unknown protein;	Unknown protein;	UDP-glucuronosyl/UDP-glucosyltransferase;	GO:0008152|GO:0016758;	Predicted protein;	PREDICTED: soyasapogenol B glucuronide galactosyltransferase-like;
AC.Combine.Locus_455.1.10	PCI domain;Proteasome regulatory subunit C-terminal;	Unknown protein;	Unknown protein;	PCI/PINT associated module;motif in proteasome subunits, Int-6, Nip-1 and TRIP-15;	26S proteasome regulatory subunit, C-terminal;PCI/PINT associated module;Proteasome component (PCI) domain;	GO:0000502|GO:0030234|GO:0042176;GO:0005515;	26S proteasome non-ATPase regulatory subunit 3;	PREDICTED: probable 26S proteasome non-ATPase regulatory subunit 3-like;
AC.Combine.Locus_455.2.10	Unknown protein;	Unknown protein;	Unknown protein;	Unknown protein;	Unknown protein;	Unknown protein;	26S proteasome non-ATPase regulatory subunit 3;	PREDICTED: probable 26S proteasome non-ATPase regulatory subunit 3-like;
AC.Combine.Locus_455.3.10	PCI domain;Proteasome regulatory subunit C-terminal;	Unknown protein;	Unknown protein;	PCI/PINT associated module;motif in proteasome subunits, Int-6, Nip-1 and TRIP-15;	26S proteasome regulatory subunit, C-terminal;PCI/PINT associated module;Proteasome component (PCI) domain;	GO:0000502|GO:0030234|GO:0042176;GO:0005515;	26S proteasome regulatory particle non-ATPase subunit3 (Fragment);	predicted protein;
AC.Combine.Locus_455.4.10	Unknown protein;	Unknown protein;	Unknown protein;	Unknown protein;	Unknown protein;	Unknown protein;	26S proteasome non-ATPase regulatory subunit 3;	PREDICTED: probable 26S proteasome non-ATPase regulatory subunit 3-like;
AC.Combine.Locus_457.1.10	Pectinesterase;	Unknown protein;	Unknown protein;	Unknown protein;	Pectinesterase, catalytic;	GO:0005618|GO:0030599|GO:0042545;	Unknown protein;	Pectin methylesterase 31 isoform 2, partial;
AC.Combine.Locus_457.2.10	Unknown protein;	Unknown protein;	Unknown protein;	Unknown protein;	Unknown protein;	Unknown protein;	ATP binding protein, putative;	hypothetical protein CICLE_v10025528mg;
AC.Combine.Locus_457.3.10	Pectinesterase;	Pectinesterase signature 2.;	Unknown protein;	Unknown protein;	Pectinesterase, catalytic;Pectinesterase, active site;	GO:0005618|GO:0030599|GO:0042545;	Pectinesterase;	Pectin methylesterase 31 isoform 1;
AC.Combine.Locus_457.3.20	Unknown protein;	Unknown protein;	Unknown protein;	Unknown protein;	Unknown protein;	Unknown protein;	ATP binding protein, putative;	hypothetical protein CICLE_v10025528mg;
AC.Combine.Locus_458.1.10	Unknown protein;	Unknown protein;	Unknown protein;	Unknown protein;	Unknown protein;	Unknown protein;	Predicted protein;	PREDICTED: receptor-like protein kinase HSL1-like;
AC.Combine.Locus_458.2.10	Unknown protein;	Unknown protein;	Unknown protein;	Unknown protein;	Unknown protein;	Unknown protein;	Predicted protein;	PREDICTED: receptor-like protein kinase HSL1-like;
AC.Combine.Locus_458.3.10	Unknown protein;	Unknown protein;	Unknown protein;	Unknown protein;	Unknown protein;	Unknown protein;	Predicted protein;	PREDICTED: receptor-like protein kinase HSL1-like;
AC.Combine.Locus_459.1.10	Unknown protein;	Unknown protein;	Unknown protein;	Unknown protein;	Unknown protein;	Unknown protein;	Predicted protein;	PREDICTED: UDP-glycosyltransferase 83A1-like;
AC.Combine.Locus_459.2.10	UDP-glucoronosyl and UDP-glucosyl transferase;	UDP-glycosyltransferases signature.;	Unknown protein;	Unknown protein;	UDP-glucuronosyl/UDP-glucosyltransferase;	GO:0008152|GO:0016758;	Predicted protein;	PREDICTED: UDP-glycosyltransferase 83A1-like;
AC.Combine.Locus_459.3.10	UDP-glucoronosyl and UDP-glucosyl transferase;	UDP-glycosyltransferases signature.;	Unknown protein;	Unknown protein;	UDP-glucuronosyl/UDP-glucosyltransferase;	GO:0008152|GO:0016758;	UDP-glucuronosyltransferase, putative;	hypothetical protein AMTR_s00110p00115790;
AC.Combine.Locus_459.4.10	UDP-glucoronosyl and UDP-glucosyl transferase;	UDP-glycosyltransferases signature.;	Unknown protein;	Unknown protein;	UDP-glucuronosyl/UDP-glucosyltransferase;	GO:0008152|GO:0016758;	Predicted protein;	hypothetical protein SELMODRAFT_233488;
AC.Combine.Locus_459.5.10	UDP-glucoronosyl and UDP-glucosyl transferase;	UDP-glycosyltransferases signature.;	Unknown protein;	Unknown protein;	UDP-glucuronosyl/UDP-glucosyltransferase;	GO:0008152|GO:0016758;	Predicted protein;	PREDICTED: UDP-glycosyltransferase 83A1-like;
AC.Combine.Locus_459.6.10	UDP-glucoronosyl and UDP-glucosyl transferase;	UDP-glycosyltransferases signature.;	Unknown protein;	Unknown protein;	UDP-glucuronosyl/UDP-glucosyltransferase;	GO:0008152|GO:0016758;	Predicted protein;	PREDICTED: UDP-glycosyltransferase 83A1-like;
AC.Combine.Locus_459.7.10	UDP-glucoronosyl and UDP-glucosyl transferase;	UDP-glycosyltransferases signature.;	Unknown protein;	Unknown protein;	UDP-glucuronosyl/UDP-glucosyltransferase;	GO:0008152|GO:0016758;	Predicted protein;	PREDICTED: LOW QUALITY PROTEIN: UDP-glycosyltransferase 83A1-like;
AC.Combine.Locus_459.8.10	UDP-glucoronosyl and UDP-glucosyl transferase;	UDP-glycosyltransferases signature.;	Unknown protein;	Unknown protein;	UDP-glucuronosyl/UDP-glucosyltransferase;	GO:0008152|GO:0016758;	Predicted protein;	PREDICTED: UDP-glycosyltransferase 83A1-like;
AC.Combine.Locus_459.9.10	Unknown protein;	Unknown protein;	Unknown protein;	Unknown protein;	Unknown protein;	Unknown protein;	Predicted protein;	PREDICTED: UDP-glycosyltransferase 83A1-like;
AC.Combine.Locus_459.10.10	Unknown protein;	Unknown protein;	Unknown protein;	Unknown protein;	Unknown protein;	Unknown protein;	Predicted protein;	PREDICTED: UDP-glycosyltransferase 83A1-like;
AC.Combine.Locus_461.5.10	Leucine Rich Repeat;Leucine rich repeat;	Unknown protein;	Unknown protein;	Unknown protein;	Leucine-rich repeat;	GO:0005515;	ATP binding / kinase/ protein serine / threonine kinase;	hypothetical protein EUTSA_v10012584mg;
AC.Combine.Locus_461.7.10	Protein tyrosine kinase;Leucine Rich Repeat;Leucine rich repeat;	Protein kinases ATP-binding region signature.;	Protein kinase domain profile.;	Unknown protein;	Leucine-rich repeat;Protein kinase, ATP binding site;Serine-threonine/tyrosine-protein kinase catalytic domain;Protein kinase domain;	GO:0004672|GO:0006468;GO:0005524;GO:0005515;GO:0004672|GO:0005524|GO:0006468;	ATP binding / kinase/ protein serine / threonine kinase;	hypothetical protein SORBIDRAFT_08g006710;
AC.Combine.Locus_461.8.10	Est1 DNA/RNA binding domain;Telomerase activating protein Est1;	Unknown protein;	Unknown protein;	Unknown protein;	DNA/RNA-binding domain, Est1-type;Telomerase activating protein Est1;	Unknown protein;	Telomerase-binding protein EST1A;	PREDICTED: protein SMG7-like isoform X1;
AC.Combine.Locus_461.9.10	Est1 DNA/RNA binding domain;Telomerase activating protein Est1;	Unknown protein;	Unknown protein;	Unknown protein;	DNA/RNA-binding domain, Est1-type;Telomerase activating protein Est1;	Unknown protein;	Smg-7, putative;	hypothetical protein POPTR_0001s28220g;
AC.Combine.Locus_461.10.10	Unknown protein;	Unknown protein;	Unknown protein;	Unknown protein;	Unknown protein;	Unknown protein;	ATP binding / kinase/ protein serine / threonine kinase;	PREDICTED: probable leucine-rich repeat receptor-like protein kinase At5g49770-like;
AC.Combine.Locus_461.11.10	Unknown protein;	Unknown protein;	Unknown protein;	Unknown protein;	Unknown protein;	Unknown protein;	ATP binding / kinase/ protein serine / threonine kinase;	PREDICTED: probable leucine-rich repeat receptor-like protein kinase At5g49770-like;
AC.Combine.Locus_461.12.10	Est1 DNA/RNA binding domain;Telomerase activating protein Est1;	Unknown protein;	Unknown protein;	Unknown protein;	DNA/RNA-binding domain, Est1-type;Telomerase activating protein Est1;	Unknown protein;	Smg-7, putative;	hypothetical protein POPTR_0001s28220g;
AC.Combine.Locus_461.13.10	Est1 DNA/RNA binding domain;Telomerase activating protein Est1;	Unknown protein;	Unknown protein;	Unknown protein;	DNA/RNA-binding domain, Est1-type;Telomerase activating protein Est1;	Unknown protein;	Smg-7, putative;	hypothetical protein POPTR_0001s28220g;
AC.Combine.Locus_461.14.10	Protein tyrosine kinase;Leucine Rich Repeat;Leucine rich repeat;	Protein kinases ATP-binding region signature.;	Protein kinase domain profile.;	Unknown protein;	Leucine-rich repeat;Protein kinase, ATP binding site;Serine-threonine/tyrosine-protein kinase catalytic domain;Protein kinase domain;	GO:0004672|GO:0006468;GO:0005524;GO:0005515;GO:0004672|GO:0005524|GO:0006468;	ATP binding / kinase/ protein serine / threonine kinase;	hypothetical protein SORBIDRAFT_08g006710;
AC.Combine.Locus_462.1.10	Protein of unknown function (DUF1308);	Unknown protein;	Unknown protein;	Unknown protein;	Protein of unknown function DUF1308;	Unknown protein;	Putative uncharacterized protein;	hypothetical protein AMTR_s00171p00062290;
AC.Combine.Locus_463.1.10	Unknown protein;	Unknown protein;	Unknown protein;	Unknown protein;	Unknown protein;	Unknown protein;	Chlorophyll A/B binding protein, putative;	chlorophyll a-b binding protein 4, chloroplastic;
AC.Combine.Locus_463.1.20	Aminotransferase class I and II;	Unknown protein;	Unknown protein;	Unknown protein;	Aminotransferase, class I/classII;	GO:0009058|GO:0030170;	Probable LL-diaminopimelate aminotransferase, chloroplastic;	predicted protein, partial;
AC.Combine.Locus_463.2.10	Unknown protein;	Unknown protein;	Unknown protein;	Unknown protein;	Unknown protein;	Unknown protein;	Chlorophyll A/B binding protein, putative;	chlorophyll a-b binding protein 4, chloroplastic;
AC.Combine.Locus_463.2.20	Unknown protein;	Unknown protein;	Unknown protein;	Unknown protein;	Unknown protein;	Unknown protein;	Probable LL-diaminopimelate aminotransferase, chloroplastic;	PREDICTED: LL-diaminopimelate aminotransferase, chloroplastic;
AC.Combine.Locus_463.3.10	Unknown protein;	Unknown protein;	Unknown protein;	Unknown protein;	Unknown protein;	Unknown protein;	Chlorophyll A/B binding protein, putative;	chlorophyll a-b binding protein 4, chloroplastic;
[truncated: 52,605 more rows]
