# Supplementary material for: Integrative structural annotation of de novo RNA-Seq provides an accurate reference gene set of the enormous genome of the onion (Allium cepa L.)
Source: DNA Res. 2014 Oct 31;22(1):19–27. doi: 10.1093/dnares/dsu035 (PMC4379974; doi:10.1093/dnares/dsu035)
Supplement: Supplementary Data [file supp_dsu035_dsu035supp_table7.xls]

## Sheet: H6.Func_Desc
Table S7. Functional information of genes from H6 library
GeneID	Pfam	ProSitePatterns	ProSiteProfiles	SMART	InterPro	GOtermID	UniprotKB	PlantRefSeq
AC.H6.Locus_1.1.10	Ribophorin I;	Unknown protein;	Unknown protein;	Unknown protein;	Ribophorin I;	GO:0004579|GO:0005783|GO:0006486|GO:0016021;	Uncharacterized protein;	ribophorin 1 family protein;
AC.H6.Locus_1.2.10	Ribophorin I;	Unknown protein;	Unknown protein;	Unknown protein;	Ribophorin I;	GO:0004579|GO:0005783|GO:0006486|GO:0016021;	Predicted protein;	ribophorin 1 family protein;
AC.H6.Locus_1.3.10	Ribophorin I;	Unknown protein;	Unknown protein;	Unknown protein;	Ribophorin I;	GO:0004579|GO:0005783|GO:0006486|GO:0016021;	Predicted protein;	ribophorin 1 family protein;
AC.H6.Locus_2.1.10	Bromodomain;TATA box-binding protein binding;Ubiquitin family;Protein of unknown function (DUF3591);	Bromodomain signature.;	Ubiquitin domain profile.;Bromodomain profile.;	Ubiquitin homologues;bromo domain;	Bromodomain;Ubiquitin domain;TAFII-230 TBP-binding;Transcription initiation factor TFIID subunit 1, domain of unknown function;Bromodomain, conserved site;	GO:0005515;	Transcription initiation factor TFIID subunit 1;	PREDICTED: transcription initiation factor TFIID subunit 1-like;
AC.H6.Locus_2.2.10	TATA box-binding protein binding;Ubiquitin family;Protein of unknown function (DUF3591);	Unknown protein;	Ubiquitin domain profile.;	Ubiquitin homologues;	Ubiquitin domain;TAFII-230 TBP-binding;Transcription initiation factor TFIID subunit 1, domain of unknown function;	GO:0005515;	Uncharacterized protein;	PREDICTED: transcription initiation factor TFIID subunit 1-like isoform X1;
AC.H6.Locus_2.3.10	Bromodomain;TATA box-binding protein binding;Ubiquitin family;Protein of unknown function (DUF3591);	Bromodomain signature.;	Ubiquitin domain profile.;Bromodomain profile.;	Ubiquitin homologues;bromo domain;	Bromodomain;Ubiquitin domain;TAFII-230 TBP-binding;Transcription initiation factor TFIID subunit 1, domain of unknown function;Bromodomain, conserved site;	GO:0005515;	Transcription initiation factor TFIID subunit 1;	PREDICTED: transcription initiation factor TFIID subunit 1-like;
AC.H6.Locus_3.1.10	UDP-glucoronosyl and UDP-glucosyl transferase;	UDP-glycosyltransferases signature.;	Unknown protein;	Unknown protein;	UDP-glucuronosyl/UDP-glucosyltransferase;	GO:0008152|GO:0016758;	Putative uncharacterized protein;	UDP-glycosyltransferase 76C4;
AC.H6.Locus_3.2.10	UDP-glucoronosyl and UDP-glucosyl transferase;	UDP-glycosyltransferases signature.;	Unknown protein;	Unknown protein;	UDP-glucuronosyl/UDP-glucosyltransferase;	GO:0008152|GO:0016758;	Putative uncharacterized protein;	UDP-glycosyltransferase 76C4;
AC.H6.Locus_4.1.10	short chain dehydrogenase;	Short-chain dehydrogenases/reductases family signature.;	Unknown protein;	Unknown protein;	Short-chain dehydrogenase/reductase SDR;Short-chain dehydrogenase/reductase, conserved site;	GO:0008152|GO:0016491;GO:0016491;	Tropinone reductase, putative, expressed;	predicted protein;
AC.H6.Locus_4.2.10	Enoyl-(Acyl carrier protein) reductase;	Unknown protein;	Unknown protein;	Unknown protein;	Unknown protein;	Unknown protein;	Unknown protein;	hypothetical protein CICLE_v10013725mg;
AC.H6.Locus_5.2.10	Unknown protein;	Unknown protein;	Unknown protein;	Unknown protein;	Unknown protein;	Unknown protein;	Unknown protein;	hypothetical protein CHLNCDRAFT_34381;
AC.H6.Locus_5.2.20	Ribosomal protein L6, N-terminal domain;Ribosomal protein L6e;	Ribosomal protein L6e signature.;	Unknown protein;	Unknown protein;	60S ribosomal protein L6E;Ribosomal protein L6, N-terminal;	GO:0003735|GO:0005622|GO:0005840|GO:0006412;	Predicted protein;	hypothetical protein CHLNCDRAFT_21468;
AC.H6.Locus_5.3.10	Ribosomal protein L6, N-terminal domain;Ribosomal protein L6e;	Ribosomal protein L6e signature.;	Unknown protein;	Unknown protein;	60S ribosomal protein L6E;Ribosomal protein L6, N-terminal;	GO:0003735|GO:0005622|GO:0005840|GO:0006412;	Predicted protein;	hypothetical protein CHLNCDRAFT_21468;
AC.H6.Locus_5.4.10	Ribosomal protein L6, N-terminal domain;Ribosomal protein L6e;	Ribosomal protein L6e signature.;	Unknown protein;	Unknown protein;	60S ribosomal protein L6E;Ribosomal protein L6, N-terminal;	GO:0003735|GO:0005622|GO:0005840|GO:0006412;	Predicted protein;	hypothetical protein CHLNCDRAFT_21468;
AC.H6.Locus_5.5.10	Ribosomal protein L6, N-terminal domain;Ribosomal protein L6e;	Ribosomal protein L6e signature.;	Unknown protein;	Unknown protein;	60S ribosomal protein L6E;Ribosomal protein L6, N-terminal;	GO:0003735|GO:0005622|GO:0005840|GO:0006412;	Predicted protein;	hypothetical protein CHLNCDRAFT_21468;
AC.H6.Locus_5.6.10	Glycine cleavage system P-protein;	Unknown protein;	Unknown protein;	Unknown protein;	Glycine cleavage system P-protein, N-terminal;	GO:0004375|GO:0006546|GO:0055114;	Glycine dehydrogenase [decarboxylating] B, mitochondrial;	PREDICTED: glycine dehydrogenase [decarboxylating] 2, mitochondrial-like;
AC.H6.Locus_5.6.20	Ribosomal protein L6, N-terminal domain;Ribosomal protein L6e;	Ribosomal protein L6e signature.;	Unknown protein;	Unknown protein;	60S ribosomal protein L6E;Ribosomal protein L6, N-terminal;	GO:0003735|GO:0005622|GO:0005840|GO:0006412;	Predicted protein;	hypothetical protein CHLNCDRAFT_21468;
AC.H6.Locus_5.7.10	Unknown protein;	Unknown protein;	Unknown protein;	Unknown protein;	Unknown protein;	Unknown protein;	Unknown protein;	hypothetical protein CHLNCDRAFT_34381;
AC.H6.Locus_5.7.20	Ribosomal protein L6, N-terminal domain;Ribosomal protein L6e;	Ribosomal protein L6e signature.;	Unknown protein;	Unknown protein;	60S ribosomal protein L6E;Ribosomal protein L6, N-terminal;	GO:0003735|GO:0005622|GO:0005840|GO:0006412;	Predicted protein;	hypothetical protein CHLNCDRAFT_21468;
AC.H6.Locus_5.8.10	Ribosomal protein L6, N-terminal domain;Ribosomal protein L6e;	Ribosomal protein L6e signature.;	Unknown protein;	Unknown protein;	60S ribosomal protein L6E;Ribosomal protein L6, N-terminal;	GO:0003735|GO:0005622|GO:0005840|GO:0006412;	Predicted protein;	hypothetical protein CHLNCDRAFT_21468;
AC.H6.Locus_5.8.20	Glycine cleavage system P-protein;	Unknown protein;	Unknown protein;	Unknown protein;	Glycine cleavage system P-protein, N-terminal;	GO:0004375|GO:0006546|GO:0055114;	Unknown protein;	hypothetical protein CHLNCDRAFT_16305, partial;
AC.H6.Locus_5.9.10	Unknown protein;	Unknown protein;	Unknown protein;	Unknown protein;	Unknown protein;	Unknown protein;	Unknown protein;	hypothetical protein CHLNCDRAFT_34381;
AC.H6.Locus_5.9.20	Ribosomal protein L6, N-terminal domain;Ribosomal protein L6e;	Ribosomal protein L6e signature.;	Unknown protein;	Unknown protein;	60S ribosomal protein L6E;Ribosomal protein L6, N-terminal;	GO:0003735|GO:0005622|GO:0005840|GO:0006412;	Predicted protein;	hypothetical protein CHLNCDRAFT_21468;
AC.H6.Locus_5.10.10	Ribosomal protein L6, N-terminal domain;Ribosomal protein L6e;	Ribosomal protein L6e signature.;	Unknown protein;	Unknown protein;	60S ribosomal protein L6E;Ribosomal protein L6, N-terminal;	GO:0003735|GO:0005622|GO:0005840|GO:0006412;	Predicted protein;	hypothetical protein CHLNCDRAFT_21468;
AC.H6.Locus_5.10.20	Glycine cleavage system P-protein;	Unknown protein;	Unknown protein;	Unknown protein;	Glycine cleavage system P-protein, N-terminal;	GO:0004375|GO:0006546|GO:0055114;	Unknown protein;	hypothetical protein CHLNCDRAFT_16305, partial;
AC.H6.Locus_5.11.10	Ribosomal protein L6, N-terminal domain;Ribosomal protein L6e;	Ribosomal protein L6e signature.;	Unknown protein;	Unknown protein;	60S ribosomal protein L6E;Ribosomal protein L6, N-terminal;	GO:0003735|GO:0005622|GO:0005840|GO:0006412;	Predicted protein;	hypothetical protein CHLNCDRAFT_21468;
AC.H6.Locus_5.11.20	Glycine cleavage system P-protein;	Unknown protein;	Unknown protein;	Unknown protein;	Glycine cleavage system P-protein, N-terminal;	GO:0004375|GO:0006546|GO:0055114;	Unknown protein;	hypothetical protein CHLNCDRAFT_16305, partial;
AC.H6.Locus_6.1.10	tify domain;Divergent CCT motif;	Unknown protein;	Tify domain profile.;	Unknown protein;	Tify;CO/COL/TOC1, conserved site;	Unknown protein;	PnFL-2;	Jasmonate-zim-domain protein 6, putative isoform 2;
AC.H6.Locus_6.5.10	tify domain;Divergent CCT motif;	Unknown protein;	Tify domain profile.;	Unknown protein;	Tify;CO/COL/TOC1, conserved site;	Unknown protein;	PnFL-2;	PREDICTED: protein TIFY 10A-like;
AC.H6.Locus_6.6.10	tify domain;Divergent CCT motif;	Unknown protein;	Tify domain profile.;	Unknown protein;	Tify;CO/COL/TOC1, conserved site;	Unknown protein;	PnFL-2;	PREDICTED: protein TIFY 10A-like;
AC.H6.Locus_7.1.10	FYVE zinc finger;	Unknown protein;	Zinc finger FYVE/FYVE-related type profile.;	Tetratricopeptide repeats;Protein present in Fab1, YOTB, Vac1, and EEA1;	FYVE zinc finger;Zinc finger, FYVE-related;Tetratricopeptide repeat;	GO:0046872;GO:0005515;	FYVE zinc finger containing protein;	tetratricopeptide repeat-containing family protein;
AC.H6.Locus_7.2.10	Unknown protein;	Unknown protein;	Unknown protein;	Tetratricopeptide repeats;	Tetratricopeptide repeat;	GO:0005515;	FYVE zinc finger containing protein;	hypothetical protein SORBIDRAFT_03g046860;
AC.H6.Locus_7.3.10	FYVE zinc finger;	Unknown protein;	Zinc finger FYVE/FYVE-related type profile.;	Tetratricopeptide repeats;Protein present in Fab1, YOTB, Vac1, and EEA1;	FYVE zinc finger;Zinc finger, FYVE-related;Tetratricopeptide repeat;	GO:0046872;GO:0005515;	FYVE zinc finger containing protein;	tetratricopeptide repeat-containing family protein;
AC.H6.Locus_8.1.10	Mpv17 / PMP22 family;	Unknown protein;	Unknown protein;	Unknown protein;	Mpv17/PMP22;	GO:0016021;	MpV17 transgene-like;	Protein Mpv17;
AC.H6.Locus_9.1.10	GDSL-like Lipase/Acylhydrolase;	Unknown protein;	Unknown protein;	Unknown protein;	Lipase, GDSL;	GO:0006629|GO:0016788;	Predicted protein;	PREDICTED: GDSL esterase/lipase At5g45920 isoform 2;
AC.H6.Locus_10.1.10	Plastid and cyanobacterial ribosomal protein (PSRP-3 / Ycf65);	Unknown protein;	Unknown protein;	Unknown protein;	Ribosomal protein PSRP-3/Ycf65;	GO:0003735|GO:0005840|GO:0006412;	Predicted protein;	30S ribosomal protein 3-1;
AC.H6.Locus_13.1.10	Ribosomal protein S2;	Ribosomal protein S2 signature 1.;Ribosomal protein S2 signature 2.;	Unknown protein;	Unknown protein;	Ribosomal protein S2, conserved site;Ribosomal protein S2;	GO:0003735|GO:0005840|GO:0006412;GO:0003735|GO:0005622|GO:0005840|GO:0006412;	40S ribosomal protein SA;	hypothetical protein AMTR_s00041p00084080;
AC.H6.Locus_13.2.10	Ribosomal protein S2;	Ribosomal protein S2 signature 1.;Ribosomal protein S2 signature 2.;	Unknown protein;	Unknown protein;	Ribosomal protein S2, conserved site;Ribosomal protein S2;	GO:0003735|GO:0005840|GO:0006412;GO:0003735|GO:0005622|GO:0005840|GO:0006412;	40S ribosomal protein SA;	hypothetical protein AMTR_s00041p00084080;
AC.H6.Locus_13.3.10	Ribosomal protein S2;	Ribosomal protein S2 signature 2.;	Unknown protein;	Unknown protein;	Ribosomal protein S2, conserved site;Ribosomal protein S2;	GO:0003735|GO:0005840|GO:0006412;GO:0003735|GO:0005622|GO:0005840|GO:0006412;	40S ribosomal protein SA;	PREDICTED: 40S ribosomal protein SA-like;
AC.H6.Locus_13.4.10	Ribosomal protein S2;	Ribosomal protein S2 signature 2.;	Unknown protein;	Unknown protein;	Ribosomal protein S2, conserved site;Ribosomal protein S2;	GO:0003735|GO:0005840|GO:0006412;GO:0003735|GO:0005622|GO:0005840|GO:0006412;	40S ribosomal protein SA;	hypothetical protein AMTR_s00041p00084080;
AC.H6.Locus_13.5.10	Ribosomal protein S2;	Ribosomal protein S2 signature 1.;Ribosomal protein S2 signature 2.;	Unknown protein;	Unknown protein;	Ribosomal protein S2, conserved site;Ribosomal protein S2;	GO:0003735|GO:0005840|GO:0006412;GO:0003735|GO:0005622|GO:0005840|GO:0006412;	40S ribosomal protein SA;	hypothetical protein AMTR_s00041p00084080;
AC.H6.Locus_14.1.10	B-box zinc finger;	Unknown protein;	Zinc finger B-box type profile.;	B-Box-type zinc finger;	Zinc finger, B-box;	GO:0005622|GO:0008270;	Salt-tolerance protein;	zinc finger (B-box type) family protein;
AC.H6.Locus_14.2.10	Unknown protein;	Unknown protein;	Unknown protein;	B-Box-type zinc finger;	Zinc finger, B-box;	GO:0005622|GO:0008270;	Salt tolerance-like protein;	hypothetical protein ARALYDRAFT_470616, partial;
AC.H6.Locus_14.4.10	B-box zinc finger;	Unknown protein;	Zinc finger B-box type profile.;	B-Box-type zinc finger;	Zinc finger, B-box;	GO:0005622|GO:0008270;	Salt tolerance-like protein;	PREDICTED: salt tolerance protein-like;
AC.H6.Locus_15.1.10	Transcription termination factor nusG;	Unknown protein;	Unknown protein;	In Spt5p, this domain may confer affinity for Spt4p. It possesses a RNP-like fold.;	Transcription antitermination protein NusG, N-terminal domain;	GO:0006355;	Plastid transcriptionally active;	Plastid transcriptionally active isoform 1;
AC.H6.Locus_15.2.10	Transcription termination factor nusG;	Unknown protein;	Unknown protein;	In Spt5p, this domain may confer affinity for Spt4p. It possesses a RNP-like fold.;	Transcription antitermination protein NusG, N-terminal domain;	GO:0006355;	Plastid transcriptionally active;	Plastid transcriptionally active isoform 1;
AC.H6.Locus_15.3.10	Transcription termination factor nusG;	Unknown protein;	Unknown protein;	In Spt5p, this domain may confer affinity for Spt4p. It possesses a RNP-like fold.;	Transcription antitermination protein NusG, N-terminal domain;	GO:0006355;	Plastid transcriptionally active;	Plastid transcriptionally active isoform 1;
AC.H6.Locus_17.1.10	RNA recognition motif. (a.k.a. RRM, RBD, or RNP domain);	Unknown protein;	Eukaryotic RNA Recognition Motif (RRM) profile.;	RNA recognition motif;	RNA recognition motif domain;	GO:0003676;	Putative nucleic acid binding protein;	PREDICTED: polyadenylate-binding protein RBP47-like;
AC.H6.Locus_17.2.10	RNA recognition motif. (a.k.a. RRM, RBD, or RNP domain);	Unknown protein;	Eukaryotic RNA Recognition Motif (RRM) profile.;	RNA recognition motif;	RNA recognition motif domain;	GO:0003676;	Predicted protein (Fragment);	PREDICTED: polyadenylate-binding protein RBP47C-like;
AC.H6.Locus_18.1.10	PCI domain;	Unknown protein;	Unknown protein;	motif in proteasome subunits, Int-6, Nip-1 and TRIP-15;	Proteasome component (PCI) domain;	GO:0005515;	Eukaryotic translation initiation factor 3 subunit, putative;	predicted protein;
AC.H6.Locus_18.2.10	Protein of unknown function (DUF1644);	Unknown protein;	Unknown protein;	Unknown protein;	Protein of unknown function DUF1644;	Unknown protein;	Putative uncharacterized protein;	hypothetical protein MTR_3g073240;
AC.H6.Locus_18.3.10	Unknown protein;	Unknown protein;	Unknown protein;	Unknown protein;	Unknown protein;	Unknown protein;	Unknown protein;	PREDICTED: glycine-rich RNA-binding protein 3, mitochondrial-like;
AC.H6.Locus_18.4.10	Unknown protein;	Unknown protein;	Unknown protein;	Unknown protein;	Unknown protein;	Unknown protein;	Unknown protein;	PREDICTED: glycine-rich RNA-binding protein 3, mitochondrial-like;
AC.H6.Locus_18.5.10	Protein of unknown function (DUF1644);	Unknown protein;	Unknown protein;	Unknown protein;	Protein of unknown function DUF1644;	Unknown protein;	Putative uncharacterized protein;	hypothetical protein MTR_3g073240;
AC.H6.Locus_18.6.10	ENT domain;	Unknown protein;	EMSY N-terminal (ENT) domain profile.;	Unknown protein;	EMSY N-terminal;	Unknown protein;	Os08g0328300 protein;	Emsy N Terminus/ plant Tudor-like domains-containing protein isoform 4, partial;
AC.H6.Locus_18.7.10	PCI domain;	Unknown protein;	Unknown protein;	motif in proteasome subunits, Int-6, Nip-1 and TRIP-15;	Proteasome component (PCI) domain;	GO:0005515;	Eukaryotic translation initiation factor 3 subunit, putative;	predicted protein;
AC.H6.Locus_18.8.10	Signal peptide peptidase;	Unknown protein;	Unknown protein;	Presenilin, signal peptide peptidase, family;	Peptidase A22B, signal peptide peptidase;Presenilin/signal peptide peptidase;	GO:0004190|GO:0016021;	Signal peptide peptidase-like 3;	PREDICTED: signal peptide peptidase-like 1-like;
AC.H6.Locus_19.1.10	Tesmin/TSO1-like CXC domain, cysteine-rich domain;	Unknown protein;	CRC domain profile.;	Unknown protein;	CRC domain;	Unknown protein;	Os07g0176200 protein;	Os12g0605500;
AC.H6.Locus_19.2.10	Tesmin/TSO1-like CXC domain, cysteine-rich domain;	Unknown protein;	CRC domain profile.;	Unknown protein;	CRC domain;	Unknown protein;	Os07g0176200 protein;	Os12g0605500;
AC.H6.Locus_20.3.10	Unknown protein;	Unknown protein;	Unknown protein;	Unknown protein;	Unknown protein;	Unknown protein;	Unknown protein;	PREDICTED: probable 26S proteasome non-ATPase regulatory subunit 3-like;
AC.H6.Locus_21.1.10	TFIIS helical bundle-like domain;	Unknown protein;	TFIIS N-terminal domain profile.;	Domain in the N-terminus of transcription elongation factor S-II (and elsewhere);	Transcription elongation factor, TFIIS/CRSP70, N-terminal, sub-type;Transcription factor IIS, N-terminal;	GO:0003677|GO:0005634|GO:0006351;GO:0005634|GO:0006351;	Putative uncharacterized protein;	PREDICTED: mucin-19-like;
AC.H6.Locus_21.2.10	TFIIS helical bundle-like domain;BAH domain;	Unknown protein;	TFIIS N-terminal domain profile.;BAH domain profile.;	Domain in the N-terminus of transcription elongation factor S-II (and elsewhere);Bromo adjacent homology domain;	Transcription elongation factor, TFIIS/CRSP70, N-terminal, sub-type;Bromo adjacent homology (BAH) domain;Transcription factor IIS, N-terminal;	GO:0003682;GO:0003677|GO:0005634|GO:0006351;GO:0005634|GO:0006351;	Putative uncharacterized protein;	PREDICTED: mucin-19-like;
AC.H6.Locus_22.1.10	Sucrose-6F-phosphate phosphohydrolase;	Unknown protein;	Unknown protein;	Unknown protein;	Sucrose-phosphate synthase;	Unknown protein;	Uncharacterized protein;	hypothetical protein VOLCADRAFT_46722, partial;
AC.H6.Locus_22.2.10	Sucrose-6F-phosphate phosphohydrolase;	Unknown protein;	Unknown protein;	Unknown protein;	Sucrose-phosphate synthase;	Unknown protein;	Unknown protein;	hypothetical protein VOLCADRAFT_46722, partial;
AC.H6.Locus_23.1.10	Photosystem I reaction centre subunit III;	Unknown protein;	Unknown protein;	Unknown protein;	Photosystem I PsaF, reaction centre subunit III;	GO:0009522|GO:0009538|GO:0015979;	Photosystem I reaction center subunit III, chloroplast, putative;	photosystem I reaction center subunit III;
AC.H6.Locus_23.2.10	Photosystem I reaction centre subunit III;	Unknown protein;	Unknown protein;	Unknown protein;	Photosystem I PsaF, reaction centre subunit III;	GO:0009522|GO:0009538|GO:0015979;	Photosystem I reaction center subunit III, chloroplast, putative;	photosystem I reaction center subunit III;
AC.H6.Locus_23.3.10	Photosystem I reaction centre subunit III;	Unknown protein;	Unknown protein;	Unknown protein;	Photosystem I PsaF, reaction centre subunit III;	GO:0009522|GO:0009538|GO:0015979;	Photosystem I reaction center subunit III, chloroplast, putative;	photosystem I reaction center subunit III;
AC.H6.Locus_24.1.10	Receptor family ligand binding region;Ligand-gated ion channel;Bacterial extracellular solute-binding proteins, family 3;	Unknown protein;	Unknown protein;	Eukaryotic homologues of bacterial periplasmic substrate binding proteins.;	Ionotropic glutamate receptor;Extracellular solute-binding protein, family 3;Extracellular ligand-binding receptor;	GO:0004970|GO:0005234|GO:0016020;GO:0005215|GO:0006810;	Glutamate receptor;	PREDICTED: glutamate receptor 2.7-like isoform X1;
AC.H6.Locus_24.2.10	Receptor family ligand binding region;Ligand-gated ion channel;Bacterial extracellular solute-binding proteins, family 3;	Unknown protein;	Unknown protein;	Eukaryotic homologues of bacterial periplasmic substrate binding proteins.;	Ionotropic glutamate receptor;Extracellular solute-binding protein, family 3;Extracellular ligand-binding receptor;	GO:0004970|GO:0005234|GO:0016020;GO:0005215|GO:0006810;	Glutamate receptor;	PREDICTED: glutamate receptor 2.7-like isoform X1;
AC.H6.Locus_25.1.10	Ribosomal protein L36e;	Ribosomal protein L36e signature.;	Unknown protein;	Unknown protein;	Ribosomal protein L36e;	GO:0003735|GO:0005622|GO:0005840|GO:0006412;	60S ribosomal protein L36;	60S ribosomal protein L36-2;
AC.H6.Locus_25.2.10	Ribosomal protein L36e;	Unknown protein;	Unknown protein;	Unknown protein;	Ribosomal protein L36e;	GO:0003735|GO:0005622|GO:0005840|GO:0006412;	Unknown protein;	60S ribosomal protein L36-3;
AC.H6.Locus_26.1.10	EF-hand domain;Protein kinase domain;EF-hand domain pair;	EF-hand calcium-binding domain.;Protein kinases ATP-binding region signature.;Serine/Threonine protein kinases active-site signature.;	EF-hand calcium-binding domain profile.;Protein kinase domain profile.;	EF-hand, calcium binding motif;Serine/Threonine protein kinases, catalytic domain;	EF-hand domain;Protein kinase domain;Protein kinase, ATP binding site;EF-Hand 1, calcium-binding site;Serine/threonine- /dual specificity protein kinase, catalytic domain;Serine/threonine-protein kinase, active site;EF-hand domain pair;	GO:0005524;GO:0005509;GO:0004672|GO:0005524|GO:0006468;GO:0004674|GO:0006468;	Calcium dependent protein kinase 6;	PREDICTED: calcium-dependent protein kinase 34-like;
AC.H6.Locus_26.2.10	Protein kinase domain;EF-hand domain pair;	EF-hand calcium-binding domain.;Protein kinases ATP-binding region signature.;Serine/Threonine protein kinases active-site signature.;	EF-hand calcium-binding domain profile.;Protein kinase domain profile.;	EF-hand, calcium binding motif;Serine/Threonine protein kinases, catalytic domain;	EF-hand domain;Protein kinase domain;Protein kinase, ATP binding site;EF-Hand 1, calcium-binding site;Serine/threonine- /dual specificity protein kinase, catalytic domain;Serine/threonine-protein kinase, active site;EF-hand domain pair;	GO:0005524;GO:0005509;GO:0004672|GO:0005524|GO:0006468;GO:0004674|GO:0006468;	Calcium dependent protein kinase 6;	Os02g0685900;
AC.H6.Locus_27.1.10	Leucine Rich Repeat;Leucine rich repeat;	Unknown protein;	Unknown protein;	Unknown protein;	Leucine-rich repeat;	GO:0005515;	Unknown protein;	serine-threonine protein kinase, plant-type, putative;
AC.H6.Locus_27.2.10	Leucine Rich Repeat;Di-glucose binding within endoplasmic reticulum;Leucine rich repeat;	Unknown protein;	Unknown protein;	Unknown protein;	Leucine-rich repeat;Malectin;	GO:0005515;	BED finger-nbs resistance protein;	hypothetical protein CICLE_v10014129mg;
AC.H6.Locus_27.3.10	Leucine Rich Repeat;Di-glucose binding within endoplasmic reticulum;Leucine rich repeat;	Unknown protein;	Unknown protein;	Unknown protein;	Leucine-rich repeat;Malectin;	GO:0005515;	BED finger-nbs resistance protein;	hypothetical protein CICLE_v10014129mg;
AC.H6.Locus_27.4.10	Leucine Rich Repeat;Di-glucose binding within endoplasmic reticulum;Leucine rich repeat;	Unknown protein;	Unknown protein;	Unknown protein;	Leucine-rich repeat;Malectin;	GO:0005515;	BED finger-nbs resistance protein;	hypothetical protein CICLE_v10014129mg;
AC.H6.Locus_27.5.10	Leucine Rich Repeat;Di-glucose binding within endoplasmic reticulum;Leucine rich repeat;	Unknown protein;	Unknown protein;	Unknown protein;	Leucine-rich repeat;Malectin;	GO:0005515;	BED finger-nbs resistance protein;	hypothetical protein CICLE_v10014129mg;
AC.H6.Locus_28.2.10	Unknown protein;	Unknown protein;	Unknown protein;	Unknown protein;	Unknown protein;	Unknown protein;	Unknown protein;	hypothetical protein SORBIDRAFT_01g002220;
AC.H6.Locus_29.1.10	mce related protein;	Unknown protein;	Unknown protein;	Unknown protein;	Mammalian cell entry-related;	Unknown protein;	Protein TRIGALACTOSYLDIACYLGLYCEROL 2, chloroplastic;	PREDICTED: protein TRIGALACTOSYLDIACYLGLYCEROL 2, chloroplastic-like;
AC.H6.Locus_29.2.10	mce related protein;	Unknown protein;	Unknown protein;	Unknown protein;	Mammalian cell entry-related;	Unknown protein;	Protein TRIGALACTOSYLDIACYLGLYCEROL 2, chloroplastic;	PREDICTED: protein TRIGALACTOSYLDIACYLGLYCEROL 2, chloroplastic-like;
AC.H6.Locus_30.1.10	Thioredoxin;	Unknown protein;	Thioredoxin domain profile.;	Unknown protein;	Thioredoxin domain;Thioredoxin-like fold;	GO:0045454;	Thioredoxin-like protein;	hypothetical protein CICLE_v10012859mg;
AC.H6.Locus_30.2.10	Thioredoxin;	Unknown protein;	Thioredoxin domain profile.;	Unknown protein;	Thioredoxin domain;Thioredoxin-like fold;	GO:0045454;	Thioredoxin-like protein;	hypothetical protein CICLE_v10012859mg;
AC.H6.Locus_32.1.10	Elongation factor Tu C-terminal domain;Elongation factor Tu domain 2;Elongation factor Tu GTP binding domain;	GTP-binding elongation factors signature.;	Unknown protein;	Unknown protein;	Elongation factor, GTP-binding domain;Translation elongation factor EFTu/EF1A, C-terminal;Translation elongation factor EFTu/EF1A, domain 2;	GO:0003924|GO:0005525;GO:0005525;	Elongation factor 1-alpha;	PREDICTED: elongation factor 1-alpha-like;
AC.H6.Locus_32.2.10	Elongation factor Tu C-terminal domain;Elongation factor Tu domain 2;Elongation factor Tu GTP binding domain;	GTP-binding elongation factors signature.;	Unknown protein;	Unknown protein;	Elongation factor, GTP-binding domain;Translation elongation factor EFTu/EF1A, C-terminal;Translation elongation factor EFTu/EF1A, domain 2;	GO:0003924|GO:0005525;GO:0005525;	Elongation factor 1-alpha;	PREDICTED: elongation factor 1-alpha-like;
AC.H6.Locus_32.3.10	Elongation factor Tu C-terminal domain;Elongation factor Tu domain 2;Elongation factor Tu GTP binding domain;	GTP-binding elongation factors signature.;	Unknown protein;	Unknown protein;	Elongation factor, GTP-binding domain;Translation elongation factor EFTu/EF1A, C-terminal;Translation elongation factor EFTu/EF1A, domain 2;	GO:0003924|GO:0005525;GO:0005525;	Elongation factor 1-alpha;	PREDICTED: elongation factor 1-alpha-like;
AC.H6.Locus_32.4.10	Elongation factor Tu C-terminal domain;Elongation factor Tu domain 2;Elongation factor Tu GTP binding domain;	GTP-binding elongation factors signature.;	Unknown protein;	Unknown protein;	Elongation factor, GTP-binding domain;Translation elongation factor EFTu/EF1A, C-terminal;Translation elongation factor EFTu/EF1A, domain 2;	GO:0003924|GO:0005525;GO:0005525;	Elongation factor 1-alpha;	PREDICTED: elongation factor 1-alpha-like;
AC.H6.Locus_32.5.10	Elongation factor Tu C-terminal domain;Elongation factor Tu domain 2;Elongation factor Tu GTP binding domain;	GTP-binding elongation factors signature.;	Unknown protein;	Unknown protein;	Elongation factor, GTP-binding domain;Translation elongation factor EFTu/EF1A, C-terminal;Translation elongation factor EFTu/EF1A, domain 2;	GO:0003924|GO:0005525;GO:0005525;	Elongation factor 1-alpha;	PREDICTED: elongation factor 1-alpha-like;
AC.H6.Locus_32.6.10	Elongation factor Tu C-terminal domain;Elongation factor Tu domain 2;Elongation factor Tu GTP binding domain;	GTP-binding elongation factors signature.;	Unknown protein;	Unknown protein;	Elongation factor, GTP-binding domain;Translation elongation factor EFTu/EF1A, C-terminal;Translation elongation factor EFTu/EF1A, domain 2;	GO:0003924|GO:0005525;GO:0005525;	Elongation factor 1-alpha;	PREDICTED: elongation factor 1-alpha-like;
AC.H6.Locus_33.1.10	HPC2 and ubinuclein domain;	Unknown protein;	Unknown protein;	Unknown protein;	Hpc2-related domain;	Unknown protein;	Uncharacterized protein;	hypothetical protein CICLE_v10000343mg;
AC.H6.Locus_33.3.10	HPC2 and ubinuclein domain;	Unknown protein;	Unknown protein;	Unknown protein;	Hpc2-related domain;	Unknown protein;	Uncharacterized protein;	hypothetical protein CICLE_v10000343mg;
AC.H6.Locus_34.1.10	Glutathione S-transferase, N-terminal domain;Glutathione S-transferase, C-terminal domain;	Unknown protein;	Soluble glutathione S-transferase C-terminal domain profile.;	Unknown protein;	Glutathione S-transferase, N-terminal;Glutathione S-transferase, C-terminal-like;	GO:0005515;	Glutathione transferase, putative;	hypothetical protein SELMODRAFT_80092, partial;
AC.H6.Locus_34.2.10	Glutathione S-transferase, N-terminal domain;Glutathione S-transferase, C-terminal domain;	Unknown protein;	Soluble glutathione S-transferase C-terminal domain profile.;	Unknown protein;	Glutathione S-transferase, N-terminal;Glutathione S-transferase, C-terminal-like;	GO:0005515;	Intracellular chloride channel-like protein;	Glutathione S-transferase family protein;
AC.H6.Locus_34.3.10	Glutathione S-transferase, N-terminal domain;Glutathione S-transferase, C-terminal domain;	Unknown protein;	Soluble glutathione S-transferase C-terminal domain profile.;	Unknown protein;	Glutathione S-transferase, N-terminal;Glutathione S-transferase, C-terminal-like;	GO:0005515;	Intracellular chloride channel-like protein;	Glutathione S-transferase family protein;
AC.H6.Locus_34.4.10	Glutathione S-transferase, N-terminal domain;Glutathione S-transferase, C-terminal domain;	Unknown protein;	Soluble glutathione S-transferase C-terminal domain profile.;	Unknown protein;	Glutathione S-transferase, N-terminal;Glutathione S-transferase, C-terminal-like;	GO:0005515;	Intracellular chloride channel-like protein;	Glutathione S-transferase family protein;
AC.H6.Locus_35.1.10	SPX domain;Major Facilitator Superfamily;	Unknown protein;	SPX domain profile.;	Unknown protein;	Major facilitator superfamily;SPX, N-terminal;	GO:0016021|GO:0055085;	SPX domain-containing membrane protein Os04g0573000;	PREDICTED: SPX domain-containing membrane protein Os02g45520-like;
AC.H6.Locus_35.2.10	Major Facilitator Superfamily;	Unknown protein;	Unknown protein;	Unknown protein;	Major facilitator superfamily;	GO:0016021|GO:0055085;	Predicted protein;	PREDICTED: SPX domain-containing membrane protein Os06g0129400-like isoform X3;
AC.H6.Locus_36.1.10	HEAT repeats;Domain of unknown function (DUF3554);HEAT repeat;	Unknown protein;	HEAT repeat profile.;	Unknown protein;	HEAT, type 2;Domain of unknown function DUF3554;HEAT;	GO:0005515;	Putative translational activator;	Translational activator GCN1, putative;
AC.H6.Locus_36.2.10	Unknown protein;	Unknown protein;	Unknown protein;	Unknown protein;	Unknown protein;	Unknown protein;	Unknown protein;	Unknown protein;
AC.H6.Locus_36.3.10	HEAT repeats;Domain of unknown function (DUF3554);HEAT repeat;	Unknown protein;	HEAT repeat profile.;	Unknown protein;	HEAT, type 2;Domain of unknown function DUF3554;HEAT;	GO:0005515;	Putative translational activator;	PREDICTED: translational activator GCN1-like, partial;
AC.H6.Locus_36.4.10	HEAT-like repeat;CLASP N terminal;HEAT repeat;	Unknown protein;	HEAT repeat profile.;	Unknown protein;	HEAT, type 2;CLASP N-terminal domain;HEAT;	GO:0005515;	Uncharacterized protein;	Os03g0721200, partial;
AC.H6.Locus_36.5.10	HEAT repeats;Domain of unknown function (DUF3554);HEAT repeat;	Unknown protein;	HEAT repeat profile.;	Unknown protein;	HEAT, type 2;Domain of unknown function DUF3554;HEAT;	GO:0005515;	HEAT repeat, putative;	PREDICTED: translational activator GCN1 isoform 2;
AC.H6.Locus_36.6.10	HEAT-like repeat;HEAT repeats;CLASP N terminal;Domain of unknown function (DUF3554);HEAT repeat;	Unknown protein;	HEAT repeat profile.;	Unknown protein;	HEAT, type 2;Domain of unknown function DUF3554;CLASP N-terminal domain;HEAT;	GO:0005515;	HEAT repeat, putative;	Translational activator GCN1, putative;
AC.H6.Locus_37.1.10	Photosystem II reaction centre X protein (PsbX);	Unknown protein;	Unknown protein;	Unknown protein;	Photosystem II PsbX;	GO:0009523|GO:0015979|GO:0016020;	Putative uncharacterized protein;	photosystem II PsbX protein, chloroplast precursor;
AC.H6.Locus_38.2.10	NAD dependent epimerase/dehydratase family;	Unknown protein;	Unknown protein;	Unknown protein;	NAD-dependent epimerase/dehydratase;	GO:0003824|GO:0044237|GO:0050662;	Uncharacterized protein;	UDP-glucuronic acid decarboxylase;
AC.H6.Locus_39.1.10	HPP family;	Unknown protein;	Unknown protein;	Unknown protein;	HPP;	Unknown protein;	Predicted protein;	hypothetical protein SORBIDRAFT_01g011780;
AC.H6.Locus_39.2.10	HPP family;	Unknown protein;	Unknown protein;	Unknown protein;	HPP;	Unknown protein;	Predicted protein;	HPP domain containing protein;
AC.H6.Locus_39.3.10	HPP family;	Unknown protein;	Unknown protein;	Unknown protein;	HPP;	Unknown protein;	Predicted protein;	HPP domain containing protein;
AC.H6.Locus_40.1.10	Protein of unknown function (DUF3675);RING-variant domain;	Unknown protein;	Zinc finger RING-CH-type profile.;	The RING-variant domain is a C4HC3 zinc-finger like motif found in a number of cellular and viral proteins. Some of these proteins have been shown both in vivo and in vitro to have ubiquitin E3 ligase activity.;	Zinc finger, RING-CH-type;Protein of unknown function DUF3675;	GO:0008270;	Os01g0121200 protein;	RING/FYVE/PHD zinc finger superfamily protein isoform 1;
AC.H6.Locus_40.2.10	Protein of unknown function (DUF3675);RING-variant domain;	Unknown protein;	Zinc finger RING-CH-type profile.;	The RING-variant domain is a C4HC3 zinc-finger like motif found in a number of cellular and viral proteins. Some of these proteins have been shown both in vivo and in vitro to have ubiquitin E3 ligase activity.;	Zinc finger, RING-CH-type;Protein of unknown function DUF3675;	GO:0008270;	Os01g0121200 protein;	RING/FYVE/PHD zinc finger superfamily protein isoform 1;
AC.H6.Locus_41.1.10	Domain of unknown function (DUF1903);	Unknown protein;	Unknown protein;	Unknown protein;	Domain of unknown function DUF1903;	Unknown protein;	Unknown protein;	Cox19 family protein (CHCH motif);
AC.H6.Locus_42.1.10	Polyketide cyclase / dehydrase and lipid transport;	Unknown protein;	Unknown protein;	Unknown protein;	Polyketide cyclase/dehydrase;	Unknown protein;	Lachrymatory factor synthase;	hypothetical protein SORBIDRAFT_03g002750;
AC.H6.Locus_42.2.10	Polyketide cyclase / dehydrase and lipid transport;	Unknown protein;	Unknown protein;	Unknown protein;	Polyketide cyclase/dehydrase;	Unknown protein;	Lachrymatory factor synthase;	PREDICTED: lachrymatory-factor synthase-like;
AC.H6.Locus_42.4.10	Polyketide cyclase / dehydrase and lipid transport;	Unknown protein;	Unknown protein;	Unknown protein;	Polyketide cyclase/dehydrase;	Unknown protein;	Lachrymatory factor synthase;	hypothetical protein SORBIDRAFT_03g002750;
AC.H6.Locus_42.5.10	Polyketide cyclase / dehydrase and lipid transport;	Unknown protein;	Unknown protein;	Unknown protein;	Polyketide cyclase/dehydrase;	Unknown protein;	Lachrymatory factor synthase;	predicted protein;
AC.H6.Locus_42.6.10	Polyketide cyclase / dehydrase and lipid transport;	Unknown protein;	Unknown protein;	Unknown protein;	Polyketide cyclase/dehydrase;	Unknown protein;	Lachrymatory factor synthase;	hypothetical protein SORBIDRAFT_03g002750;
AC.H6.Locus_42.7.10	Polyketide cyclase / dehydrase and lipid transport;	Unknown protein;	Unknown protein;	Unknown protein;	Polyketide cyclase/dehydrase;	Unknown protein;	Lachrymatory factor synthase;	lachrymatory factor synthase;
AC.H6.Locus_42.8.10	Polyketide cyclase / dehydrase and lipid transport;	Unknown protein;	Unknown protein;	Unknown protein;	Polyketide cyclase/dehydrase;	Unknown protein;	Lachrymatory-factor synthase;	Polyketide cyclase/dehydrase and lipid transport superfamily protein, putative;
AC.H6.Locus_42.9.10	Polyketide cyclase / dehydrase and lipid transport;	Unknown protein;	Unknown protein;	Unknown protein;	Polyketide cyclase/dehydrase;	Unknown protein;	Lachrymatory factor synthase;	hypothetical protein SORBIDRAFT_03g002750;
AC.H6.Locus_43.1.10	Unknown protein;	Unknown protein;	Unknown protein;	Unknown protein;	Unknown protein;	Unknown protein;	Unknown protein;	Branchless trichome;
AC.H6.Locus_44.1.10	Cellulose synthase;Zinc-binding RING-finger;	Unknown protein;	Unknown protein;	Unknown protein;	Cellulose synthase, RING-type zinc finger;Cellulose synthase;	GO:0016020|GO:0016760|GO:0030244;	Xylem-specific cellulose synthase;	PREDICTED: probable cellulose synthase A catalytic subunit 5 [UDP-forming]-like isoform 1;
AC.H6.Locus_45.1.10	Ethylene-responsive protein kinase Le-CTR1;Protein tyrosine kinase;	Protein kinases ATP-binding region signature.;Serine/Threonine protein kinases active-site signature.;	Protein kinase domain profile.;	Serine/Threonine protein kinases, catalytic domain;	Protein kinase domain;Protein kinase, ATP binding site;Serine-threonine/tyrosine-protein kinase catalytic domain;Serine/threonine- /dual specificity protein kinase, catalytic domain;Serine/threonine-protein kinase, active site;	GO:0004672|GO:0006468;GO:0005524;GO:0004672|GO:0005524|GO:0006468;GO:0004674|GO:0006468;	Kinase family protein;	Kinase superfamily protein, putative isoform 2;
AC.H6.Locus_45.2.10	Ethylene-responsive protein kinase Le-CTR1;Protein tyrosine kinase;	Protein kinases ATP-binding region signature.;Serine/Threonine protein kinases active-site signature.;	Protein kinase domain profile.;	Serine/Threonine protein kinases, catalytic domain;	Protein kinase domain;Protein kinase, ATP binding site;Serine-threonine/tyrosine-protein kinase catalytic domain;Serine/threonine- /dual specificity protein kinase, catalytic domain;Serine/threonine-protein kinase, active site;	GO:0004672|GO:0006468;GO:0005524;GO:0004672|GO:0005524|GO:0006468;GO:0004674|GO:0006468;	Predicted protein;	kinase family protein;
AC.H6.Locus_46.1.10	Ubiquitin carboxyl-terminal hydrolase;	Ubiquitin carboxyl-terminal hydrolases family 2 signature 1.;Ubiquitin carboxyl-terminal hydrolases family 2 signature 2.;	Ubiquitin carboxyl-terminal hydrolases family 2 profile.;DUSP domain profile.;	Domain in ubiquitin-specific proteases.;	Peptidase C19, ubiquitin-specific peptidase, DUSP domain;Peptidase C19, ubiquitin carboxyl-terminal hydrolase, conserved site;Ubiquitin carboxyl-terminal hydrolase-like domain;Peptidase C19, ubiquitin carboxyl-terminal hydrolase;	GO:0004843;GO:0006511;	Ubiquitin carboxyl-terminal hydrolase;	hypothetical protein CICLE_v100073062mg, partial;
AC.H6.Locus_46.2.10	Ubiquitin family;Ubiquitin carboxyl-terminal hydrolase;	Ubiquitin carboxyl-terminal hydrolases family 2 signature 1.;Ubiquitin carboxyl-terminal hydrolases family 2 signature 2.;	Ubiquitin domain profile.;Ubiquitin carboxyl-terminal hydrolases family 2 profile.;DUSP domain profile.;	Domain in ubiquitin-specific proteases.;	Ubiquitin domain;Peptidase C19, ubiquitin-specific peptidase, DUSP domain;Peptidase C19, ubiquitin carboxyl-terminal hydrolase, conserved site;Ubiquitin carboxyl-terminal hydrolase-like domain;Peptidase C19, ubiquitin carboxyl-terminal hydrolase;	GO:0004843;GO:0005515;GO:0006511;	Ubiquitin carboxyl-terminal hydrolase;	PREDICTED: ubiquitin carboxyl-terminal hydrolase 26-like;
AC.H6.Locus_46.3.10	Ubiquitin family;Ubiquitin carboxyl-terminal hydrolase;	Ubiquitin carboxyl-terminal hydrolases family 2 signature 1.;Ubiquitin carboxyl-terminal hydrolases family 2 signature 2.;	Ubiquitin domain profile.;Ubiquitin carboxyl-terminal hydrolases family 2 profile.;DUSP domain profile.;	Domain in ubiquitin-specific proteases.;	Ubiquitin domain;Peptidase C19, ubiquitin-specific peptidase, DUSP domain;Peptidase C19, ubiquitin carboxyl-terminal hydrolase, conserved site;Ubiquitin carboxyl-terminal hydrolase-like domain;Peptidase C19, ubiquitin carboxyl-terminal hydrolase;	GO:0004843;GO:0005515;GO:0006511;	Ubiquitin carboxyl-terminal hydrolase;	PREDICTED: ubiquitin carboxyl-terminal hydrolase 26-like;
AC.H6.Locus_47.1.10	Class-II DAHP synthetase family;	Unknown protein;	Unknown protein;	Unknown protein;	DAHP synthetase, class II;	GO:0003849|GO:0009073;	Phospho-2-dehydro-3-deoxyheptonate aldolase 1, chloroplastic;	PREDICTED: phospho-2-dehydro-3-deoxyheptonate aldolase 2, chloroplastic-like;
AC.H6.Locus_47.2.10	Class-II DAHP synthetase family;	Unknown protein;	Unknown protein;	Unknown protein;	DAHP synthetase, class II;	GO:0003849|GO:0009073;	Phospho-2-dehydro-3-deoxyheptonate aldolase 1, chloroplastic;	PREDICTED: phospho-2-dehydro-3-deoxyheptonate aldolase 2, chloroplastic-like;
AC.H6.Locus_48.1.10	Cellulose synthase;Zinc-binding RING-finger;	Unknown protein;	Zinc finger RING-type profile.;	Unknown protein;	Cellulose synthase, RING-type zinc finger;Zinc finger, RING-type;Cellulose synthase;	GO:0005515|GO:0008270;GO:0016020|GO:0016760|GO:0030244;	Cellulose synthase;	PREDICTED: probable cellulose synthase A catalytic subunit 1 [UDP-forming]-like;
AC.H6.Locus_49.1.10	Gelsolin repeat;Sec23/Sec24 beta-sandwich domain;Sec23/Sec24 helical domain;	Unknown protein;	Unknown protein;	Unknown protein;	Sec23/Sec24, helical domain;Gelsolin domain;Sec23/Sec24 beta-sandwich;	GO:0006886|GO:0006888|GO:0030127;	Unknown protein;	Os11g0482100, partial;
AC.H6.Locus_49.2.10	Sec23/Sec24 trunk domain;Gelsolin repeat;Sec23/Sec24 beta-sandwich domain;Sec23/Sec24 helical domain;Sec23/Sec24 zinc finger;	Unknown protein;	Unknown protein;	Unknown protein;	Sec23/Sec24, trunk domain;Zinc finger, Sec23/Sec24-type;Sec23/Sec24, helical domain;Gelsolin domain;Sec23/Sec24 beta-sandwich;	GO:0006886|GO:0006888|GO:0030127;GO:0006886|GO:0006888|GO:0008270|GO:0030127;	Uncharacterized protein;	PREDICTED: protein transport protein Sec24-like At4g32640-like;
AC.H6.Locus_49.3.10	Sec23/Sec24 trunk domain;Gelsolin repeat;Sec23/Sec24 beta-sandwich domain;Sec23/Sec24 helical domain;Sec23/Sec24 zinc finger;	Unknown protein;	Unknown protein;	Unknown protein;	Sec23/Sec24, trunk domain;Zinc finger, Sec23/Sec24-type;Sec23/Sec24, helical domain;Gelsolin domain;Sec23/Sec24 beta-sandwich;	GO:0006886|GO:0006888|GO:0030127;GO:0006886|GO:0006888|GO:0008270|GO:0030127;	Uncharacterized protein;	PREDICTED: protein transport protein Sec24-like At4g32640-like;
AC.H6.Locus_50.1.10	Bromodomain;	Bromodomain signature.;	Bromodomain profile.;	bromo domain;	Bromodomain;Bromodomain, conserved site;	GO:0005515;	Uncharacterized protein;	PREDICTED: bromodomain-containing protein DDB_G0270170-like;
AC.H6.Locus_51.3.10	Glyceraldehyde 3-phosphate dehydrogenase, C-terminal domain;Glyceraldehyde 3-phosphate dehydrogenase, NAD binding domain;	Glyceraldehyde 3-phosphate dehydrogenase active site.;	Unknown protein;	Glyceraldehyde 3-phosphate dehydrogenase, NAD binding domain;	Glyceraldehyde 3-phosphate dehydrogenase, catalytic domain;Glyceraldehyde 3-phosphate dehydrogenase, NAD(P) binding domain;Glyceraldehyde 3-phosphate dehydrogenase, active site;	GO:0016620|GO:0055114;	Glyceraldehyde-3-phosphate dehydrogenase C2;	hypothetical protein CHLNCDRAFT_19087;
AC.H6.Locus_51.4.10	Glyceraldehyde 3-phosphate dehydrogenase, C-terminal domain;Glyceraldehyde 3-phosphate dehydrogenase, NAD binding domain;	Glyceraldehyde 3-phosphate dehydrogenase active site.;	Unknown protein;	Glyceraldehyde 3-phosphate dehydrogenase, NAD binding domain;	Glyceraldehyde 3-phosphate dehydrogenase, catalytic domain;Glyceraldehyde 3-phosphate dehydrogenase, NAD(P) binding domain;Glyceraldehyde 3-phosphate dehydrogenase, active site;	GO:0016620|GO:0055114;	Glyceraldehyde-3-phosphate dehydrogenase C2;	hypothetical protein CHLNCDRAFT_19087;
AC.H6.Locus_52.1.10	Unknown protein;	Unknown protein;	Unknown protein;	Unknown protein;	Unknown protein;	Unknown protein;	Putative uncharacterized protein;	conserved hypothetical protein;
AC.H6.Locus_53.1.10	Aminotransferase class-V;	Aminotransferases class-V pyridoxal-phosphate attachment site.;	Unknown protein;	Unknown protein;	Aminotransferase, class V/Cysteine desulfurase;Aminotransferase class-V pyridoxal-phosphate binding site;	GO:0008152;	Predicted protein;	Cysteine desulfurase;
AC.H6.Locus_54.1.10	Xylanase inhibitor N-terminal;Xylanase inhibitor C-terminal;	Unknown protein;	Unknown protein;	Unknown protein;	Unknown protein;	Unknown protein;	Aspartic proteinase nepenthesin-1;	PREDICTED: protein ASPARTIC PROTEASE IN GUARD CELL 2-like;
AC.H6.Locus_54.2.10	Xylanase inhibitor N-terminal;Xylanase inhibitor C-terminal;	Unknown protein;	Unknown protein;	Unknown protein;	Unknown protein;	Unknown protein;	Aspartic proteinase nepenthesin-1;	PREDICTED: protein ASPARTIC PROTEASE IN GUARD CELL 2-like;
AC.H6.Locus_54.4.10	Xylanase inhibitor N-terminal;Xylanase inhibitor C-terminal;	Unknown protein;	Unknown protein;	Unknown protein;	Unknown protein;	Unknown protein;	Aspartic proteinase nepenthesin-1;	PREDICTED: protein ASPARTIC PROTEASE IN GUARD CELL 2-like;
AC.H6.Locus_55.1.10	Unknown protein;	Unknown protein;	Unknown protein;	Unknown protein;	Unknown protein;	Unknown protein;	Uncharacterized protein;	Os03g0187500, partial;
AC.H6.Locus_55.2.10	Unknown protein;	Unknown protein;	Unknown protein;	Leucine-rich repeat - CC (cysteine-containing) subfamily;	Leucine-rich repeat, cysteine-containing subtype;	Unknown protein;	Transport inhibitor response 1;	PREDICTED: transport inhibitor response 1-like protein Os05g0150500-like;
AC.H6.Locus_55.3.10	Unknown protein;	Unknown protein;	Unknown protein;	Leucine-rich repeat - CC (cysteine-containing) subfamily;	Leucine-rich repeat, cysteine-containing subtype;	Unknown protein;	Transport inhibitor response 1;	PREDICTED: transport inhibitor response 1-like protein Os05g0150500-like;
AC.H6.Locus_56.37.10	Unknown protein;	Unknown protein;	Unknown protein;	Unknown protein;	Unknown protein;	Unknown protein;	MRP1 ABC transporter (Fragment);	hypothetical protein ARALYDRAFT_899465;
AC.H6.Locus_56.46.10	Tetratricopeptide repeat;	Unknown protein;	Unknown protein;	Unknown protein;	Unknown protein;	Unknown protein;	Unknown protein;	Kif17 kinesin, partial;
AC.H6.Locus_56.47.10	Unknown protein;	Unknown protein;	Unknown protein;	Unknown protein;	Unknown protein;	Unknown protein;	Uncharacterized protein;	PREDICTED: transcription initiation factor TFIID subunit 2-like isoform X1;
AC.H6.Locus_56.50.10	Tetratricopeptide repeat;	Unknown protein;	Unknown protein;	Unknown protein;	Unknown protein;	Unknown protein;	Predicted protein (Fragment);	hypothetical protein POPTR_0003s02530g;
AC.H6.Locus_56.51.10	Cyclin, N-terminal domain;	Unknown protein;	Unknown protein;	domain present in cyclins, TFIIB and Retinoblastoma;	Cyclin, N-terminal;Cyclin-like;	Unknown protein;	Predicted protein;	PREDICTED: cyclin-C1-2-like;
AC.H6.Locus_56.52.10	Histidine kinase-, DNA gyrase B-, and HSP90-like ATPase;GAF domain;Phytochrome region;His Kinase A (phospho-acceptor) domain;PAS fold;	Phytochrome chromophore attachment site signature.;	Histidine kinase domain profile.;PAC domain profile.;Phytochrome chromophore attachment site domain profile.;PAS repeat profile.;	Histidine kinase-like ATPases;His Kinase A (phosphoacceptor) domain;PAS domain;Domain present in phytochromes and cGMP-specific phosphodiesterases.;	PAS-associated, C-terminal;Phytochrome chromophore binding site;GAF domain;PAS domain;Phytochrome, central region;PAS fold-2;Signal transduction histidine kinase, core;Signal transduction histidine kinase EnvZ-like, dimerisation/phosphoacceptor domain;Histidine kinase-like ATPase, ATP-binding domain;PAS fold;Phytochrome chromophore attachment domain;	GO:0005524;GO:0004871|GO:0007165;GO:0006355;GO:0018298;GO:0000155|GO:0007165|GO:0016020;GO:0006355|GO:0009584|GO:0018298;GO:0005515;GO:0000155|GO:0000160;	Phytochrome;	PREDICTED: phytochrome C-like;
AC.H6.Locus_56.53.10	Tetratricopeptide repeat;	Unknown protein;	Unknown protein;	Unknown protein;	Unknown protein;	Unknown protein;	Predicted protein (Fragment);	hypothetical protein POPTR_0003s02530g;
AC.H6.Locus_58.1.10	Copper/zinc superoxide dismutase (SODC);	Copper/Zinc superoxide dismutase signature 2.;Copper/Zinc superoxide dismutase signature 1.;	Unknown protein;	Unknown protein;	Superoxide dismutase, copper/zinc, binding site;Superoxide dismutase, copper/zinc binding domain;	GO:0004784|GO:0055114;GO:0006801|GO:0046872|GO:0055114;	Superoxide dismutase [Cu-Zn];	predicted protein;
AC.H6.Locus_59.1.10	Glycosyl hydrolase family 1;	Glycosyl hydrolases family 1 N-terminal signature.;	Unknown protein;	Unknown protein;	Glycoside hydrolase, family 1, active site;Glycoside hydrolase, family 1;	GO:0004553|GO:0005975;	Beta-glucosidase, putative;	PREDICTED: beta-glucosidase 40-like;
AC.H6.Locus_59.2.10	Glycosyl hydrolase family 1;	Unknown protein;	Unknown protein;	Unknown protein;	Glycoside hydrolase, family 1;	GO:0004553|GO:0005975;	Unknown protein;	PREDICTED: beta-glucosidase 18-like isoform X3;
AC.H6.Locus_59.3.10	Glycosyl hydrolase family 1;	Unknown protein;	Unknown protein;	Unknown protein;	Glycoside hydrolase, family 1;	GO:0004553|GO:0005975;	Unknown protein;	predicted protein, partial;
AC.H6.Locus_59.4.10	Glycosyl hydrolase family 1;	Glycosyl hydrolases family 1 N-terminal signature.;	Unknown protein;	Unknown protein;	Glycoside hydrolase, family 1, active site;Glycoside hydrolase, family 1;	GO:0004553|GO:0005975;	Beta-glucosidase, putative;	hypothetical protein EUTSA_v10001354mg;
AC.H6.Locus_59.5.10	Glycosyl hydrolase family 1;	Unknown protein;	Prokaryotic membrane lipoprotein lipid attachment site profile.;	Unknown protein;	Glycoside hydrolase, family 1;	GO:0004553|GO:0005975;	Unknown protein;	PREDICTED: beta-glucosidase 13-like;
AC.H6.Locus_59.6.10	Glycosyl hydrolase family 1;	Glycosyl hydrolases family 1 N-terminal signature.;	Unknown protein;	Unknown protein;	Glycoside hydrolase, family 1, active site;Glycoside hydrolase, family 1;	GO:0004553|GO:0005975;	Beta-glucosidase, putative;	beta glucosidase 28;
AC.H6.Locus_60.1.10	Exostosin family;	Unknown protein;	Unknown protein;	Unknown protein;	Exostosin-like;	Unknown protein;	Catalytic, putative;	hypothetical protein AMTR_s00013p00218260;
AC.H6.Locus_62.1.10	Fructose-1-6-bisphosphatase;	Unknown protein;	Unknown protein;	Unknown protein;	Fructose-1,6-bisphosphatase class 1/Sedoheputulose-1,7-bisphosphatase;	GO:0005975|GO:0042132|GO:0042578;	Sedoheptulose-1,7-bisphosphatase;	hypothetical protein AMTR_s00010p00216200;
AC.H6.Locus_62.2.10	Fructose-1-6-bisphosphatase;	Unknown protein;	Unknown protein;	Unknown protein;	Fructose-1,6-bisphosphatase class 1/Sedoheputulose-1,7-bisphosphatase;	GO:0005975|GO:0042132|GO:0042578;	Uncharacterized protein;	Unknown protein;
AC.H6.Locus_62.3.10	Fructose-1-6-bisphosphatase;	Fructose-1-6-bisphosphatase active site.;	Unknown protein;	Unknown protein;	Fructose-1,6-bisphosphatase class 1/Sedoheputulose-1,7-bisphosphatase;Fructose-1,6-bisphosphatase, active site;	GO:0005975|GO:0042578;GO:0005975|GO:0042132|GO:0042578;	Sedoheptulose-1,7-bisphosphatase;	hypothetical protein AMTR_s00010p00216200;
AC.H6.Locus_62.4.10	Fructose-1-6-bisphosphatase;	Fructose-1-6-bisphosphatase active site.;	Unknown protein;	Unknown protein;	Fructose-1,6-bisphosphatase class 1/Sedoheputulose-1,7-bisphosphatase;Fructose-1,6-bisphosphatase, active site;	GO:0005975|GO:0042578;GO:0005975|GO:0042132|GO:0042578;	Sedoheptulose-1,7-bisphosphatase;	hypothetical protein AMTR_s00010p00216200;
AC.H6.Locus_62.6.10	Fructose-1-6-bisphosphatase;	Fructose-1-6-bisphosphatase active site.;	Unknown protein;	Unknown protein;	Fructose-1,6-bisphosphatase class 1/Sedoheputulose-1,7-bisphosphatase;Fructose-1,6-bisphosphatase, active site;	GO:0005975|GO:0042578;GO:0005975|GO:0042132|GO:0042578;	Sedoheptulose-1,7-bisphosphatase;	hypothetical protein AMTR_s00010p00216200;
AC.H6.Locus_62.7.10	Fructose-1-6-bisphosphatase;	Fructose-1-6-bisphosphatase active site.;	Unknown protein;	Unknown protein;	Fructose-1,6-bisphosphatase class 1/Sedoheputulose-1,7-bisphosphatase;Fructose-1,6-bisphosphatase, active site;	GO:0005975|GO:0042578;GO:0005975|GO:0042132|GO:0042578;	Sedoheptulose-1,7-bisphosphatase;	hypothetical protein AMTR_s00010p00216200;
AC.H6.Locus_62.8.10	Fructose-1-6-bisphosphatase;	Fructose-1-6-bisphosphatase active site.;	Unknown protein;	Unknown protein;	Fructose-1,6-bisphosphatase class 1/Sedoheputulose-1,7-bisphosphatase;Fructose-1,6-bisphosphatase, active site;	GO:0005975|GO:0042578;GO:0005975|GO:0042132|GO:0042578;	Sedoheptulose-1,7-bisphosphatase;	hypothetical protein AMTR_s00010p00216200;
AC.H6.Locus_62.9.10	Fructose-1-6-bisphosphatase;	Fructose-1-6-bisphosphatase active site.;	Unknown protein;	Unknown protein;	Fructose-1,6-bisphosphatase class 1/Sedoheputulose-1,7-bisphosphatase;Fructose-1,6-bisphosphatase, active site;	GO:0005975|GO:0042578;GO:0005975|GO:0042132|GO:0042578;	Sedoheptulose-1,7-bisphosphatase;	hypothetical protein AMTR_s00010p00216200;
AC.H6.Locus_64.2.10	Helicase conserved C-terminal domain;	Unknown protein;	Superfamilies 1 and 2 helicase C-terminal domain profile.;	helicase superfamily c-terminal domain;	Helicase, C-terminal;	GO:0003676|GO:0004386|GO:0005524;	Unknown protein;	hypothetical protein ARALYDRAFT_333427;
AC.H6.Locus_64.3.10	Helicase conserved C-terminal domain;DEAD/DEAH box helicase;	Unknown protein;	Superfamilies 1 and 2 helicase C-terminal domain profile.;DEAD-box RNA helicase Q motif profile.;Superfamilies 1 and 2 helicase ATP-binding type-1 domain profile.;	helicase superfamily c-terminal domain;DEAD-like helicases superfamily;	RNA helicase, DEAD-box type, Q motif;Helicase, C-terminal;Helicase, superfamily 1/2, ATP-binding domain;DNA/RNA helicase, DEAD/DEAH box type, N-terminal;	GO:0003676|GO:0004386|GO:0005524;GO:0003676|GO:0005524|GO:0008026;	Putative uncharacterized protein;	PREDICTED: DEAD-box ATP-dependent RNA helicase 14-like isoform X2;
AC.H6.Locus_64.4.10	Helicase conserved C-terminal domain;DEAD/DEAH box helicase;	Unknown protein;	Superfamilies 1 and 2 helicase C-terminal domain profile.;DEAD-box RNA helicase Q motif profile.;Superfamilies 1 and 2 helicase ATP-binding type-1 domain profile.;	helicase superfamily c-terminal domain;DEAD-like helicases superfamily;	RNA helicase, DEAD-box type, Q motif;Helicase, C-terminal;Helicase, superfamily 1/2, ATP-binding domain;DNA/RNA helicase, DEAD/DEAH box type, N-terminal;	GO:0003676|GO:0004386|GO:0005524;GO:0003676|GO:0005524|GO:0008026;	Putative uncharacterized protein;	PREDICTED: DEAD-box ATP-dependent RNA helicase 14-like isoform X2;
AC.H6.Locus_64.5.10	Helicase conserved C-terminal domain;DEAD/DEAH box helicase;	Unknown protein;	Superfamilies 1 and 2 helicase C-terminal domain profile.;DEAD-box RNA helicase Q motif profile.;Superfamilies 1 and 2 helicase ATP-binding type-1 domain profile.;	helicase superfamily c-terminal domain;DEAD-like helicases superfamily;	RNA helicase, DEAD-box type, Q motif;Helicase, C-terminal;Helicase, superfamily 1/2, ATP-binding domain;DNA/RNA helicase, DEAD/DEAH box type, N-terminal;	GO:0003676|GO:0004386|GO:0005524;GO:0003676|GO:0005524|GO:0008026;	Putative uncharacterized protein;	PREDICTED: DEAD-box ATP-dependent RNA helicase 14-like isoform X2;
AC.H6.Locus_65.1.10	Fatty acid desaturase;	Unknown protein;	Unknown protein;	Unknown protein;	Fatty acid desaturase, type 1;	GO:0006629;	Omega-3 fatty acid desaturase (Fragment);	hypothetical protein CICLE_v10028941mg;
AC.H6.Locus_65.1.20	Fatty acid desaturase;	Unknown protein;	Unknown protein;	Unknown protein;	Fatty acid desaturase, type 1;	GO:0006629;	Unknown protein;	predicted protein, partial;
AC.H6.Locus_65.2.10	Fatty acid desaturase;	Unknown protein;	Unknown protein;	Unknown protein;	Fatty acid desaturase, type 1;	GO:0006629;	Plastid omega-3 fatty acid desaturase (Fragment);	microsomal omega-3-fatty acid desaturase;
AC.H6.Locus_65.3.10	Fatty acid desaturase;	Unknown protein;	Unknown protein;	Unknown protein;	Fatty acid desaturase, type 1;	GO:0006629;	Chloroplast omega-3 fatty acid desaturase;	microsomal omega-3-fatty acid desaturase;
AC.H6.Locus_67.2.10	Putative S-adenosyl-L-methionine-dependent methyltransferase;	Unknown protein;	Unknown protein;	Unknown protein;	Putative S-adenosyl-L-methionine-dependent methyltransferase;	GO:0008168;	Predicted protein;	hypothetical protein SORBIDRAFT_03g042770;
AC.H6.Locus_67.3.10	Putative S-adenosyl-L-methionine-dependent methyltransferase;	Unknown protein;	Unknown protein;	Unknown protein;	Putative S-adenosyl-L-methionine-dependent methyltransferase;	GO:0008168;	Putative uncharacterized protein;	predicted protein, partial;
AC.H6.Locus_67.4.10	Putative S-adenosyl-L-methionine-dependent methyltransferase;	Unknown protein;	Unknown protein;	Unknown protein;	Putative S-adenosyl-L-methionine-dependent methyltransferase;	GO:0008168;	Putative uncharacterized protein;	predicted protein, partial;
AC.H6.Locus_67.5.10	Putative S-adenosyl-L-methionine-dependent methyltransferase;	Unknown protein;	Unknown protein;	Unknown protein;	Putative S-adenosyl-L-methionine-dependent methyltransferase;	GO:0008168;	Putative uncharacterized protein;	predicted protein, partial;
AC.H6.Locus_67.6.10	Putative S-adenosyl-L-methionine-dependent methyltransferase;	Unknown protein;	Unknown protein;	Unknown protein;	Putative S-adenosyl-L-methionine-dependent methyltransferase;	GO:0008168;	Putative uncharacterized protein;	predicted protein, partial;
AC.H6.Locus_68.1.10	Bucentaur or craniofacial development;	Unknown protein;	Bucentaur C-terminal (BCNT-C) domain profile.;	Unknown protein;	BCNT-C domain;	Unknown protein;	Craniofacial development protein 1;	craniofacial development protein 1;
AC.H6.Locus_69.1.10	Sucrase/ferredoxin-like;	Unknown protein;	Unknown protein;	Unknown protein;	Sucraseferredoxin-like;	Unknown protein;	Sucrose cleavage protein-like;	PREDICTED: altered inheritance of mitochondria protein 32-like;
AC.H6.Locus_69.2.10	Sucrase/ferredoxin-like;	Unknown protein;	Unknown protein;	Unknown protein;	Sucraseferredoxin-like;	Unknown protein;	Sucrose cleavage protein-like;	PREDICTED: altered inheritance of mitochondria protein 32-like;
AC.H6.Locus_70.1.10	Protein of unknown function (DUF1115);pre-mRNA processing factor 3 (PRP3);	Unknown protein;	Unknown protein;	Unknown protein;	Domain of unknown function DUF1115;Pre-mRNA-splicing factor 3;	Unknown protein;	Predicted protein;	Pre-mRNA-splicing factor 3 isoform 2;
AC.H6.Locus_70.2.10	Protein of unknown function (DUF1115);pre-mRNA processing factor 3 (PRP3);	Unknown protein;	Unknown protein;	Unknown protein;	Domain of unknown function DUF1115;Pre-mRNA-splicing factor 3;	Unknown protein;	Predicted protein;	Pre-mRNA-splicing factor 3 isoform 2;
AC.H6.Locus_70.3.10	Protein of unknown function (DUF1115);pre-mRNA processing factor 3 (PRP3);	Unknown protein;	Unknown protein;	Unknown protein;	Domain of unknown function DUF1115;Pre-mRNA-splicing factor 3;	Unknown protein;	U4/U6 small nuclear ribonucleoprotein Prp3;	hypothetical protein POPTR_0010s22020g;
AC.H6.Locus_71.1.10	UDP-glucoronosyl and UDP-glucosyl transferase;	UDP-glycosyltransferases signature.;	Unknown protein;	Unknown protein;	UDP-glucuronosyl/UDP-glucosyltransferase;	GO:0008152|GO:0016758;	Cytokinin-O-glucosyltransferase;	PREDICTED: UDP-glycosyltransferase 85A7-like;
AC.H6.Locus_71.2.10	UDP-glucoronosyl and UDP-glucosyl transferase;	UDP-glycosyltransferases signature.;	Unknown protein;	Unknown protein;	UDP-glucuronosyl/UDP-glucosyltransferase;	GO:0008152|GO:0016758;	Predicted protein;	hypothetical protein AMTR_s00038p00225730;
AC.H6.Locus_72.12.10	Ribulose bisphosphate carboxylase, small chain;Ribulose-1,5-bisphosphate carboxylase small subunit;	Unknown protein;	Unknown protein;	Ribulose bisphosphate carboxylase, small chain;	Ribulose bisphosphate carboxylase small chain, domain;Ribulose-1,5-bisphosphate carboxylase small subunit, N-terminal;	Unknown protein;	Ribulose bisphosphate carboxylase small chain;	PREDICTED: ribulose bisphosphate carboxylase small chain 1, chloroplastic-like;
AC.H6.Locus_72.13.10	Ribulose bisphosphate carboxylase, small chain;Ribulose-1,5-bisphosphate carboxylase small subunit;	Unknown protein;	Unknown protein;	Unknown protein;	Ribulose bisphosphate carboxylase small chain, domain;Ribulose-1,5-bisphosphate carboxylase small subunit, N-terminal;	Unknown protein;	Ribulose bisphosphate carboxylase small chain (Fragment);	Ribulose bisphosphate carboxylase (small chain) family protein;
AC.H6.Locus_72.14.10	Ribulose bisphosphate carboxylase, small chain;Ribulose-1,5-bisphosphate carboxylase small subunit;	Unknown protein;	Unknown protein;	Unknown protein;	Ribulose bisphosphate carboxylase small chain, domain;Ribulose-1,5-bisphosphate carboxylase small subunit, N-terminal;	Unknown protein;	Ribulose bisphosphate carboxylase small chain;	Ribulose bisphosphate carboxylase small chain 3A;
AC.H6.Locus_72.15.10	Ribulose bisphosphate carboxylase, small chain;Ribulose-1,5-bisphosphate carboxylase small subunit;	Unknown protein;	Unknown protein;	Unknown protein;	Ribulose bisphosphate carboxylase small chain, domain;Ribulose-1,5-bisphosphate carboxylase small subunit, N-terminal;	Unknown protein;	Ribulose bisphosphate carboxylase small chain (Fragment);	Ribulose bisphosphate carboxylase small chain 1B, chloroplast precursor, putative;
AC.H6.Locus_72.16.10	Ribulose bisphosphate carboxylase, small chain;Ribulose-1,5-bisphosphate carboxylase small subunit;	Unknown protein;	Unknown protein;	Ribulose bisphosphate carboxylase, small chain;	Ribulose bisphosphate carboxylase small chain, domain;Ribulose-1,5-bisphosphate carboxylase small subunit, N-terminal;	Unknown protein;	Ribulose bisphosphate carboxylase small chain;	PREDICTED: ribulose bisphosphate carboxylase small chain 1, chloroplastic-like;
AC.H6.Locus_72.17.10	Ribulose bisphosphate carboxylase, small chain;Ribulose-1,5-bisphosphate carboxylase small subunit;	Unknown protein;	Unknown protein;	Ribulose bisphosphate carboxylase, small chain;	Ribulose bisphosphate carboxylase small chain, domain;Ribulose-1,5-bisphosphate carboxylase small subunit, N-terminal;	Unknown protein;	Ribulose bisphosphate carboxylase small chain;	predicted protein;
AC.H6.Locus_72.18.10	Ribulose bisphosphate carboxylase, small chain;Ribulose-1,5-bisphosphate carboxylase small subunit;	Unknown protein;	Unknown protein;	Unknown protein;	Ribulose bisphosphate carboxylase small chain, domain;Ribulose-1,5-bisphosphate carboxylase small subunit, N-terminal;	Unknown protein;	Ribulose bisphosphate carboxylase small chain;	Ribulose bisphosphate carboxylase (small chain) family protein;
AC.H6.Locus_72.19.10	Ribulose bisphosphate carboxylase, small chain;Ribulose-1,5-bisphosphate carboxylase small subunit;	Unknown protein;	Unknown protein;	Unknown protein;	Ribulose bisphosphate carboxylase small chain, domain;Ribulose-1,5-bisphosphate carboxylase small subunit, N-terminal;	Unknown protein;	Ribulose bisphosphate carboxylase small chain;	Ribulose bisphosphate carboxylase small chain 3A;
AC.H6.Locus_72.20.10	Ribulose bisphosphate carboxylase, small chain;Ribulose-1,5-bisphosphate carboxylase small subunit;	Unknown protein;	Unknown protein;	Unknown protein;	Ribulose bisphosphate carboxylase small chain, domain;Ribulose-1,5-bisphosphate carboxylase small subunit, N-terminal;	Unknown protein;	Ribulose bisphosphate carboxylase small chain (Fragment);	Ribulose bisphosphate carboxylase (small chain) family protein;
AC.H6.Locus_73.1.10	Unknown protein;	Unknown protein;	Unknown protein;	Unknown protein;	Unknown protein;	Unknown protein;	Unknown protein;	hypothetical protein POPTR_0001s21210g;
AC.H6.Locus_73.2.10	Unknown protein;	Unknown protein;	Unknown protein;	Unknown protein;	Unknown protein;	Unknown protein;	Unknown protein;	hypothetical protein POPTR_0001s21210g;
AC.H6.Locus_74.1.10	CBS domain;PB1 domain;	Unknown protein;	CBS domain profile.;	PB1 domain;Domain in cystathionine beta-synthase and other proteins.;	CBS domain;Phox/Bem1p;	GO:0005515;GO:0030554;	CBS domain-containing protein, putative, expressed;	PREDICTED: CBS domain-containing protein CBSCBSPB3-like;
AC.H6.Locus_75.1.10	Pollen proteins Ole e I like;	Unknown protein;	Unknown protein;	Unknown protein;	Pollen Ole e 1 allergen/extensin;	Unknown protein;	Proline-rich protein 2;	LOC542000 precursor;
AC.H6.Locus_75.2.10	Pollen proteins Ole e I like;	Unknown protein;	Unknown protein;	Unknown protein;	Pollen Ole e 1 allergen/extensin;	Unknown protein;	Putative uncharacterized protein;	hypothetical protein EUTSA_v10025123mg;
AC.H6.Locus_75.4.10	Pollen proteins Ole e I like;	Unknown protein;	Unknown protein;	Unknown protein;	Pollen Ole e 1 allergen/extensin;	Unknown protein;	Proline-rich protein 2;	hypothetical protein ARALYDRAFT_900523;
AC.H6.Locus_75.5.10	Pollen proteins Ole e I like;	Unknown protein;	Unknown protein;	Unknown protein;	Pollen Ole e 1 allergen/extensin;	Unknown protein;	Uncharacterized protein;	hypothetical protein EUTSA_v10025123mg;
AC.H6.Locus_75.8.10	Pollen proteins Ole e I like;	Unknown protein;	Unknown protein;	Unknown protein;	Pollen Ole e 1 allergen/extensin;	Unknown protein;	Uncharacterized protein;	hypothetical protein EUTSA_v10025123mg;
AC.H6.Locus_75.9.10	Pollen proteins Ole e I like;	Unknown protein;	Unknown protein;	Unknown protein;	Pollen Ole e 1 allergen/extensin;	Unknown protein;	Proline-rich protein 2;	hypothetical protein ARALYDRAFT_900523;
AC.H6.Locus_75.10.10	Pollen proteins Ole e I like;	Unknown protein;	Unknown protein;	Unknown protein;	Pollen Ole e 1 allergen/extensin;	Unknown protein;	Uncharacterized protein;	hypothetical protein EUTSA_v10025123mg;
AC.H6.Locus_76.1.10	Transmembrane amino acid transporter protein;	Unknown protein;	Unknown protein;	Unknown protein;	Amino acid transporter, transmembrane;	Unknown protein;	Unknown protein;	PREDICTED: amino acid permease 3-like, partial;
AC.H6.Locus_76.3.10	Transmembrane amino acid transporter protein;	Unknown protein;	Unknown protein;	Unknown protein;	Amino acid transporter, transmembrane;	Unknown protein;	Amino acid permease (Fragment);	hypothetical protein POPTR_0009s13610g;
AC.H6.Locus_76.4.10	Transmembrane amino acid transporter protein;	Unknown protein;	Unknown protein;	Unknown protein;	Amino acid transporter, transmembrane;	Unknown protein;	Amino acid permease (Fragment);	hypothetical protein POPTR_0009s13610g;
AC.H6.Locus_76.5.10	Transmembrane amino acid transporter protein;	Unknown protein;	Unknown protein;	Unknown protein;	Amino acid transporter, transmembrane;	Unknown protein;	Amino acid permease (Fragment);	hypothetical protein POPTR_0009s13610g;
AC.H6.Locus_76.6.10	Transmembrane amino acid transporter protein;	Unknown protein;	Unknown protein;	Unknown protein;	Amino acid transporter, transmembrane;	Unknown protein;	Amino acid permease (Fragment);	hypothetical protein POPTR_0009s13610g;
AC.H6.Locus_76.7.10	Transmembrane amino acid transporter protein;	Unknown protein;	Unknown protein;	Unknown protein;	Amino acid transporter, transmembrane;	Unknown protein;	Amino acid permease (Fragment);	hypothetical protein POPTR_0009s13610g;
AC.H6.Locus_78.1.10	Myb-like DNA-binding domain;HSA;	Unknown protein;	HSA domain profile.;Myb-like domain profile.;	domain in helicases and associated with SANT domains;SANT SWI3, ADA2, N-CoR and TFIIIB'' DNA-binding domains;	Helicase/SANT-associated, DNA binding;Myb-like domain;HAS subgroup;SANT/Myb domain;	GO:0003682;	Helicase/SANT-associated, DNA binding protein;	Helicase/SANT-associated, putative isoform 2;
AC.H6.Locus_78.2.10	Myb-like DNA-binding domain;HSA;	Unknown protein;	HSA domain profile.;Myb-like domain profile.;	domain in helicases and associated with SANT domains;SANT SWI3, ADA2, N-CoR and TFIIIB'' DNA-binding domains;	Helicase/SANT-associated, DNA binding;Myb-like domain;HAS subgroup;SANT/Myb domain;	GO:0003682;	Helicase/SANT-associated, DNA binding protein;	Helicase/SANT-associated, putative isoform 2;
AC.H6.Locus_79.1.10	Transketolase, thiamine diphosphate binding domain;Transketolase, C-terminal domain;Transketolase, pyrimidine binding domain;	Unknown protein;	Unknown protein;	Transketolase, pyrimidine binding domain;	Transketolase-like, pyrimidine-binding domain;Transketolase, C-terminal;Transketolase, N-terminal;	GO:0003824|GO:0008152;	Transketolase isoform 1;	PREDICTED: transketolase, chloroplastic-like;
AC.H6.Locus_79.2.10	Transketolase, thiamine diphosphate binding domain;Transketolase, C-terminal domain;Transketolase, pyrimidine binding domain;	Unknown protein;	Unknown protein;	Transketolase, pyrimidine binding domain;	Transketolase-like, pyrimidine-binding domain;Transketolase, C-terminal;Transketolase, N-terminal;	GO:0003824|GO:0008152;	Transketolase isoform 1;	PREDICTED: transketolase, chloroplastic-like;
AC.H6.Locus_79.2.20	Transketolase, thiamine diphosphate binding domain;	Unknown protein;	Unknown protein;	Unknown protein;	Transketolase, N-terminal;	Unknown protein;	Unknown protein;	hypothetical protein EUTSA_v10006511mg;
AC.H6.Locus_80.1.10	Protein phosphatase 2C;Cyclic nucleotide-binding domain;	Unknown protein;	cAMP/cGMP binding motif profile.;	Serine/threonine phosphatases, family 2C, catalytic domain;	Cyclic nucleotide-binding domain;Protein phosphatase 2C (PP2C)-like domain;	GO:0003824;	Unknown protein;	PREDICTED: LOW QUALITY PROTEIN: protein phosphatase 2C and cyclic nucleotide-binding/kinase domain-containing protein-like, partial;
AC.H6.Locus_80.2.10	Protein phosphatase 2C;Cyclic nucleotide-binding domain;	Unknown protein;	cAMP/cGMP binding motif profile.;	Serine/threonine phosphatases, family 2C, catalytic domain;	Cyclic nucleotide-binding domain;Protein phosphatase 2C (PP2C)-like domain;	GO:0003824;	Unknown protein;	PREDICTED: LOW QUALITY PROTEIN: protein phosphatase 2C and cyclic nucleotide-binding/kinase domain-containing protein-like, partial;
AC.H6.Locus_81.3.10	Unknown protein;	Unknown protein;	Unknown protein;	Unknown protein;	Unknown protein;	Unknown protein;	Os02g0709900 protein;	PREDICTED: putative nuclear matrix constituent protein 1-like protein-like isoform X2;
AC.H6.Locus_81.4.10	Unknown protein;	Unknown protein;	Unknown protein;	Unknown protein;	Unknown protein;	Unknown protein;	Nuclear matrix constituent protein 1;	PREDICTED: putative nuclear matrix constituent protein 1-like protein-like;
AC.H6.Locus_81.5.10	Unknown protein;	Unknown protein;	Unknown protein;	Unknown protein;	Unknown protein;	Unknown protein;	Os02g0709900 protein;	PREDICTED: putative nuclear matrix constituent protein 1-like protein-like isoform X2;
AC.H6.Locus_81.6.10	Unknown protein;	Unknown protein;	Unknown protein;	Unknown protein;	Unknown protein;	Unknown protein;	Unknown protein;	PREDICTED: putative nuclear matrix constituent protein 1-like protein-like, partial;
AC.H6.Locus_83.1.10	Glutamine synthetase, catalytic domain;Glutamine synthetase, beta-Grasp domain;	Glutamine synthetase signature 1.;	Unknown protein;	Unknown protein;	Glutamine synthetase, N-terminal conserved site;Glutamine synthetase, catalytic domain;Glutamine synthetase, beta-Grasp;	GO:0004356|GO:0006807;GO:0004356|GO:0006542|GO:0006807;	Glutamine synthetase (Precursor);	glutamine synthetase, chloroplastic precursor;
AC.H6.Locus_83.2.10	Glutamine synthetase, catalytic domain;Glutamine synthetase, beta-Grasp domain;	Glutamine synthetase putative ATP-binding region signature.;Glutamine synthetase signature 1.;	Unknown protein;	Unknown protein;	Glutamine synthetase, N-terminal conserved site;Glutamine synthetase, glycine-rich site;Glutamine synthetase, catalytic domain;Glutamine synthetase, beta-Grasp;	GO:0004356|GO:0006807;GO:0004356|GO:0006542|GO:0006807;	Glutamine synthetase;	hypothetical protein AMTR_s00025p00120730;
AC.H6.Locus_83.3.10	Glutamine synthetase, catalytic domain;Glutamine synthetase, beta-Grasp domain;	Glutamine synthetase putative ATP-binding region signature.;Glutamine synthetase signature 1.;	Unknown protein;	Unknown protein;	Glutamine synthetase, N-terminal conserved site;Glutamine synthetase, glycine-rich site;Glutamine synthetase, catalytic domain;Glutamine synthetase, beta-Grasp;	GO:0004356|GO:0006807;GO:0004356|GO:0006542|GO:0006807;	Glutamine synthetase;	hypothetical protein AMTR_s00025p00120730;
AC.H6.Locus_83.4.10	Glutamine synthetase, catalytic domain;Glutamine synthetase, beta-Grasp domain;	Glutamine synthetase putative ATP-binding region signature.;Glutamine synthetase signature 1.;	Unknown protein;	Unknown protein;	Glutamine synthetase, N-terminal conserved site;Glutamine synthetase, glycine-rich site;Glutamine synthetase, catalytic domain;Glutamine synthetase, beta-Grasp;	GO:0004356|GO:0006807;GO:0004356|GO:0006542|GO:0006807;	Glutamine synthetase;	hypothetical protein AMTR_s00025p00120730;
AC.H6.Locus_83.5.10	Glutamine synthetase, catalytic domain;Glutamine synthetase, beta-Grasp domain;	Glutamine synthetase putative ATP-binding region signature.;Glutamine synthetase signature 1.;	Unknown protein;	Unknown protein;	Glutamine synthetase, N-terminal conserved site;Glutamine synthetase, glycine-rich site;Glutamine synthetase, catalytic domain;Glutamine synthetase, beta-Grasp;	GO:0004356|GO:0006807;GO:0004356|GO:0006542|GO:0006807;	Glutamine synthetase;	hypothetical protein AMTR_s00025p00120730;
AC.H6.Locus_83.6.10	Glutamine synthetase, catalytic domain;Glutamine synthetase, beta-Grasp domain;	Glutamine synthetase putative ATP-binding region signature.;Glutamine synthetase signature 1.;	Unknown protein;	Unknown protein;	Glutamine synthetase, N-terminal conserved site;Glutamine synthetase, glycine-rich site;Glutamine synthetase, catalytic domain;Glutamine synthetase, beta-Grasp;	GO:0004356|GO:0006807;GO:0004356|GO:0006542|GO:0006807;	Glutamine synthetase;	hypothetical protein AMTR_s00025p00120730;
AC.H6.Locus_83.7.10	Glutamine synthetase, catalytic domain;Glutamine synthetase, beta-Grasp domain;	Glutamine synthetase putative ATP-binding region signature.;Glutamine synthetase signature 1.;	Unknown protein;	Unknown protein;	Glutamine synthetase, N-terminal conserved site;Glutamine synthetase, glycine-rich site;Glutamine synthetase, catalytic domain;Glutamine synthetase, beta-Grasp;	GO:0004356|GO:0006807;GO:0004356|GO:0006542|GO:0006807;	Glutamine synthetase;	hypothetical protein AMTR_s00025p00120730;
AC.H6.Locus_83.8.10	Glutamine synthetase, catalytic domain;Glutamine synthetase, beta-Grasp domain;	Glutamine synthetase putative ATP-binding region signature.;Glutamine synthetase signature 1.;	Unknown protein;	Unknown protein;	Glutamine synthetase, N-terminal conserved site;Glutamine synthetase, glycine-rich site;Glutamine synthetase, catalytic domain;Glutamine synthetase, beta-Grasp;	GO:0004356|GO:0006807;GO:0004356|GO:0006542|GO:0006807;	Glutamine synthetase;	hypothetical protein AMTR_s00025p00120730;
AC.H6.Locus_83.9.10	Glutamine synthetase, catalytic domain;Glutamine synthetase, beta-Grasp domain;	Glutamine synthetase putative ATP-binding region signature.;Glutamine synthetase signature 1.;	Unknown protein;	Unknown protein;	Glutamine synthetase, N-terminal conserved site;Glutamine synthetase, glycine-rich site;Glutamine synthetase, catalytic domain;Glutamine synthetase, beta-Grasp;	GO:0004356|GO:0006807;GO:0004356|GO:0006542|GO:0006807;	Glutamine synthetase;	hypothetical protein AMTR_s00025p00120730;
AC.H6.Locus_85.1.10	Cathepsin propeptide inhibitor domain (I29);Papain family cysteine protease;	Eukaryotic thiol (cysteine) proteases histidine active site.;Eukaryotic thiol (cysteine) proteases asparagine active site.;Eukaryotic thiol (cysteine) proteases cysteine active site.;	Unknown protein;	Cathepsin propeptide inhibitor domain (I29);Papain family cysteine protease;	Cysteine peptidase, asparagine active site;Cysteine peptidase, histidine active site;Peptidase C1A, papain C-terminal;Cysteine peptidase, cysteine active site;Proteinase inhibitor I29, cathepsin propeptide;	GO:0006508|GO:0008234;	Cysteine proteinase;	PREDICTED: oryzain gamma chain-like;
AC.H6.Locus_85.2.10	Cathepsin propeptide inhibitor domain (I29);Papain family cysteine protease;	Eukaryotic thiol (cysteine) proteases histidine active site.;Eukaryotic thiol (cysteine) proteases asparagine active site.;Eukaryotic thiol (cysteine) proteases cysteine active site.;	Unknown protein;	Cathepsin propeptide inhibitor domain (I29);Papain family cysteine protease;	Cysteine peptidase, asparagine active site;Cysteine peptidase, histidine active site;Peptidase C1A, papain C-terminal;Cysteine peptidase, cysteine active site;Proteinase inhibitor I29, cathepsin propeptide;	GO:0006508|GO:0008234;	Cysteine proteinase;	PREDICTED: oryzain gamma chain-like;
AC.H6.Locus_85.3.10	Cathepsin propeptide inhibitor domain (I29);Papain family cysteine protease;	Eukaryotic thiol (cysteine) proteases histidine active site.;Eukaryotic thiol (cysteine) proteases asparagine active site.;Eukaryotic thiol (cysteine) proteases cysteine active site.;	Unknown protein;	Cathepsin propeptide inhibitor domain (I29);Papain family cysteine protease;	Cysteine peptidase, asparagine active site;Cysteine peptidase, histidine active site;Peptidase C1A, papain C-terminal;Cysteine peptidase, cysteine active site;Proteinase inhibitor I29, cathepsin propeptide;	GO:0006508|GO:0008234;	Cysteine proteinase;	PREDICTED: oryzain gamma chain-like;
AC.H6.Locus_85.4.10	Cathepsin propeptide inhibitor domain (I29);Papain family cysteine protease;	Eukaryotic thiol (cysteine) proteases histidine active site.;Eukaryotic thiol (cysteine) proteases asparagine active site.;Eukaryotic thiol (cysteine) proteases cysteine active site.;	Unknown protein;	Cathepsin propeptide inhibitor domain (I29);Papain family cysteine protease;	Cysteine peptidase, asparagine active site;Cysteine peptidase, histidine active site;Peptidase C1A, papain C-terminal;Cysteine peptidase, cysteine active site;Proteinase inhibitor I29, cathepsin propeptide;	GO:0006508|GO:0008234;	Cysteine proteinase;	PREDICTED: oryzain gamma chain-like;
AC.H6.Locus_85.5.10	Cathepsin propeptide inhibitor domain (I29);Papain family cysteine protease;	Eukaryotic thiol (cysteine) proteases histidine active site.;Eukaryotic thiol (cysteine) proteases asparagine active site.;Eukaryotic thiol (cysteine) proteases cysteine active site.;	Unknown protein;	Cathepsin propeptide inhibitor domain (I29);Papain family cysteine protease;	Cysteine peptidase, asparagine active site;Cysteine peptidase, histidine active site;Peptidase C1A, papain C-terminal;Cysteine peptidase, cysteine active site;Proteinase inhibitor I29, cathepsin propeptide;	GO:0006508|GO:0008234;	Cysteine proteinase;	PREDICTED: oryzain gamma chain-like;
AC.H6.Locus_86.23.10	Major intrinsic protein;	MIP family signature.;	Unknown protein;	Unknown protein;	Major intrinsic protein;Major intrinsic protein, conserved site;	GO:0005215|GO:0006810|GO:0016020;	Aquaporin 2;	PREDICTED: aquaporin PIP1-1-like isoform X2;
AC.H6.Locus_86.24.10	Major intrinsic protein;	MIP family signature.;	Unknown protein;	Unknown protein;	Major intrinsic protein;Major intrinsic protein, conserved site;	GO:0005215|GO:0006810|GO:0016020;	Aquaporin 2;	PREDICTED: aquaporin PIP1-1-like isoform X2;
AC.H6.Locus_86.26.10	Major intrinsic protein;	MIP family signature.;	Unknown protein;	Unknown protein;	Major intrinsic protein;Major intrinsic protein, conserved site;	GO:0005215|GO:0006810|GO:0016020;	Aquaporin 2;	PREDICTED: aquaporin PIP1-2-like;
AC.H6.Locus_86.27.10	Major intrinsic protein;	MIP family signature.;	Unknown protein;	Unknown protein;	Major intrinsic protein;Major intrinsic protein, conserved site;	GO:0005215|GO:0006810|GO:0016020;	Aquaporin 2;	PREDICTED: aquaporin PIP1-2-like;
AC.H6.Locus_86.29.10	Major intrinsic protein;	MIP family signature.;	Unknown protein;	Unknown protein;	Major intrinsic protein;Major intrinsic protein, conserved site;	GO:0005215|GO:0006810|GO:0016020;	Uncharacterized protein;	PREDICTED: probable aquaporin PIP-type 7a-like, partial;
AC.H6.Locus_86.30.10	RING/Ubox like zinc-binding domain;	Unknown protein;	Eukaryotic RNA Recognition Motif (RRM) profile.;Zinc finger RING-type profile.;	RNA recognition motif;	Zinc finger, RING-type;RNA recognition motif domain, eukaryote;RNA recognition motif domain;	GO:0003676;GO:0005515|GO:0008270;	RNA recognition motif family protein, expressed;	hypothetical protein EUTSA_v10012567mg;
AC.H6.Locus_86.31.10	Major intrinsic protein;	MIP family signature.;	Unknown protein;	Unknown protein;	Major intrinsic protein;Major intrinsic protein, conserved site;	GO:0005215|GO:0006810|GO:0016020;	Unknown protein;	hypothetical protein EUTSA_v10012567mg;
AC.H6.Locus_86.32.10	Major intrinsic protein;	MIP family signature.;	Unknown protein;	Unknown protein;	Major intrinsic protein;Major intrinsic protein, conserved site;	GO:0005215|GO:0006810|GO:0016020;	Aquaporin 2;	PREDICTED: aquaporin PIP1-1-like isoform X2;
AC.H6.Locus_87.1.10	Nucleoporin autopeptidase;Nuclear protein 96;	Unknown protein;	NUP C-terminal domain profile.;	Unknown protein;	Peptidase S59, nucleoporin;Nuclear protein 96;	GO:0005643|GO:0006810;	Predicted protein;	PREDICTED: nuclear pore complex protein Nup98-Nup96-like;
AC.H6.Locus_87.2.10	Nucleoporin autopeptidase;Nuclear protein 96;	Unknown protein;	NUP C-terminal domain profile.;	Unknown protein;	Peptidase S59, nucleoporin;Nuclear protein 96;	GO:0005643|GO:0006810;	Predicted protein;	PREDICTED: nuclear pore complex protein Nup98-Nup96-like;
AC.H6.Locus_87.3.10	Nucleoporin autopeptidase;Nuclear protein 96;	Unknown protein;	NUP C-terminal domain profile.;	Unknown protein;	Peptidase S59, nucleoporin;Nuclear protein 96;	GO:0005643|GO:0006810;	Predicted protein;	PREDICTED: nuclear pore complex protein Nup98-Nup96-like;
AC.H6.Locus_88.1.10	Domain of unknown function (DUF3458);Peptidase family M1;	Unknown protein;	Unknown protein;	Unknown protein;	Peptidase M1, membrane alanine aminopeptidase, N-terminal;Peptidase M1, alanyl aminopeptidase, C-terminal;	GO:0008237|GO:0008270;	cDNA clone:J013000L14, full insert sequence;	PREDICTED: puromycin-sensitive aminopeptidase-like isoform X2;
AC.H6.Locus_88.2.10	Domain of unknown function (DUF3458);	Unknown protein;	Unknown protein;	Unknown protein;	Peptidase M1, alanyl aminopeptidase, C-terminal;	Unknown protein;	Aminopeptidase, putative;	aminopeptidase N, partial;
AC.H6.Locus_88.3.10	Domain of unknown function (DUF3458);	Unknown protein;	Unknown protein;	Unknown protein;	Peptidase M1, alanyl aminopeptidase, C-terminal;	Unknown protein;	Putative uncharacterized protein;	hypothetical protein POPTR_0743s00200g;
AC.H6.Locus_88.4.10	Domain of unknown function (DUF3458);	Unknown protein;	Unknown protein;	Unknown protein;	Peptidase M1, alanyl aminopeptidase, C-terminal;	Unknown protein;	Putative uncharacterized protein;	hypothetical protein POPTR_0743s00200g;
AC.H6.Locus_88.5.10	Domain of unknown function (DUF3458);Peptidase family M1;	Unknown protein;	Unknown protein;	Unknown protein;	Peptidase M1, membrane alanine aminopeptidase, N-terminal;Peptidase M1, alanyl aminopeptidase, C-terminal;	GO:0008237|GO:0008270;	Predicted protein;	PREDICTED: LOW QUALITY PROTEIN: aminopeptidase N-like;
AC.H6.Locus_88.6.10	Domain of unknown function (DUF3458);Peptidase family M1;	Unknown protein;	Unknown protein;	Unknown protein;	Peptidase M1, membrane alanine aminopeptidase, N-terminal;Peptidase M1, alanyl aminopeptidase, C-terminal;	GO:0008237|GO:0008270;	cDNA clone:J013000L14, full insert sequence;	PREDICTED: puromycin-sensitive aminopeptidase-like isoform X2;
AC.H6.Locus_88.7.10	Peptidase family M1;	Unknown protein;	Unknown protein;	Unknown protein;	Peptidase M1, membrane alanine aminopeptidase, N-terminal;	GO:0008237|GO:0008270;	Predicted protein;	hypothetical protein POPTR_0001s09600g;
AC.H6.Locus_88.8.10	Domain of unknown function (DUF3458);Peptidase family M1;	Unknown protein;	Unknown protein;	Unknown protein;	Peptidase M1, membrane alanine aminopeptidase, N-terminal;Peptidase M1, alanyl aminopeptidase, C-terminal;	GO:0008237|GO:0008270;	Predicted protein;	PREDICTED: LOW QUALITY PROTEIN: aminopeptidase N-like;
AC.H6.Locus_88.9.10	Domain of unknown function (DUF3458);Peptidase family M1;	Unknown protein;	Unknown protein;	Unknown protein;	Peptidase M1, membrane alanine aminopeptidase, N-terminal;Peptidase M1, alanyl aminopeptidase, C-terminal;	GO:0008237|GO:0008270;	cDNA clone:J013000L14, full insert sequence;	PREDICTED: puromycin-sensitive aminopeptidase-like isoform X2;
AC.H6.Locus_88.10.10	Domain of unknown function (DUF3458);Peptidase family M1;	Unknown protein;	Unknown protein;	Unknown protein;	Peptidase M1, membrane alanine aminopeptidase, N-terminal;Peptidase M1, alanyl aminopeptidase, C-terminal;	GO:0008237|GO:0008270;	cDNA clone:J013000L14, full insert sequence;	PREDICTED: puromycin-sensitive aminopeptidase-like isoform X2;
AC.H6.Locus_89.1.10	Probable lipid transfer;	Unknown protein;	Unknown protein;	Plant lipid transfer protein / seed storage protein / trypsin-alpha amylase inhibitor domain family;	Bifunctional inhibitor/plant lipid transfer protein/seed storage helical domain;	Unknown protein;	Non-specific lipid-transfer protein;	PREDICTED: non-specific lipid-transfer protein-like protein At2g13820-like;
AC.H6.Locus_89.2.10	Probable lipid transfer;	Unknown protein;	Unknown protein;	Plant lipid transfer protein / seed storage protein / trypsin-alpha amylase inhibitor domain family;	Bifunctional inhibitor/plant lipid transfer protein/seed storage helical domain;	Unknown protein;	Non-specific lipid-transfer protein;	PREDICTED: non-specific lipid-transfer protein-like protein At2g13820-like;
AC.H6.Locus_89.3.10	Probable lipid transfer;	Unknown protein;	Unknown protein;	Plant lipid transfer protein / seed storage protein / trypsin-alpha amylase inhibitor domain family;	Bifunctional inhibitor/plant lipid transfer protein/seed storage helical domain;	Unknown protein;	Non-specific lipid-transfer protein;	PREDICTED: non-specific lipid-transfer protein-like protein At2g13820-like;
AC.H6.Locus_89.4.10	Probable lipid transfer;	Unknown protein;	Unknown protein;	Plant lipid transfer protein / seed storage protein / trypsin-alpha amylase inhibitor domain family;	Bifunctional inhibitor/plant lipid transfer protein/seed storage helical domain;	Unknown protein;	Non-specific lipid-transfer protein;	PREDICTED: non-specific lipid-transfer protein-like protein At2g13820-like;
AC.H6.Locus_90.1.10	Protein kinase domain;	Protein kinases ATP-binding region signature.;Serine/Threonine protein kinases active-site signature.;	Protein kinase domain profile.;	Serine/Threonine protein kinases, catalytic domain;	Protein kinase, ATP binding site;Protein kinase domain;Serine/threonine- /dual specificity protein kinase, catalytic domain;Serine/threonine-protein kinase, active site;	GO:0005524;GO:0004674|GO:0006468;GO:0004672|GO:0005524|GO:0006468;	Predicted protein (Fragment);	protein kinase superfamily protein;
AC.H6.Locus_90.2.10	Unknown protein;	Unknown protein;	Unknown protein;	Unknown protein;	Unknown protein;	Unknown protein;	Putative uncharacterized protein;	Serine/threonine-protein kinase cdk9, putative;
AC.H6.Locus_90.3.10	Unknown protein;	Unknown protein;	Unknown protein;	Unknown protein;	Unknown protein;	Unknown protein;	Uncharacterized protein;	uncharacterized protein LOC100381525;
AC.H6.Locus_90.3.20	Thioredoxin;	Unknown protein;	Thioredoxin domain profile.;	Unknown protein;	Thioredoxin domain;Thioredoxin-like fold;	GO:0045454;	CDSP32 protein (Chloroplast Drought-induced Stress Protein of 32kDa);	conserved hypothetical protein;
AC.H6.Locus_90.4.10	Protein kinase domain;	Protein kinases ATP-binding region signature.;Serine/Threonine protein kinases active-site signature.;	Protein kinase domain profile.;	Serine/Threonine protein kinases, catalytic domain;	Protein kinase, ATP binding site;Protein kinase domain;Serine/threonine- /dual specificity protein kinase, catalytic domain;Serine/threonine-protein kinase, active site;	GO:0005524;GO:0004674|GO:0006468;GO:0004672|GO:0005524|GO:0006468;	Uncharacterized protein;	PREDICTED: probable serine/threonine-protein kinase At1g09600-like;
AC.H6.Locus_91.1.10	Unknown protein;	Unknown protein;	Unknown protein;	Unknown protein;	Unknown protein;	Unknown protein;	Predicted protein;	PREDICTED: rhodanese-like domain-containing protein 4, chloroplastic-like;
AC.H6.Locus_92.1.10	Methyltransferase FkbM domain;	Unknown protein;	Unknown protein;	Unknown protein;	Methyltransferase FkbM;	Unknown protein;	Predicted protein;	hypothetical protein AMTR_s00169p00022730;
AC.H6.Locus_93.2.10	Transaldolase;	Unknown protein;	Unknown protein;	Unknown protein;	Transaldolase;	GO:0005975;	Putative uncharacterized protein;	PREDICTED: probable transaldolase-like;
AC.H6.Locus_93.3.10	Transaldolase;	Unknown protein;	Unknown protein;	Unknown protein;	Transaldolase;	GO:0005975;	Putative uncharacterized protein;	Transaldolase isoform 1;
AC.H6.Locus_94.1.10	Cyclin-dependent kinase inhibitor;	Unknown protein;	Unknown protein;	Unknown protein;	Cyclin-dependent kinase inhibitor;	GO:0004861|GO:0005634|GO:0007050;	Cyclin-dependent kinase inhibitor;	cyclin-dependent kinase inhibitor 4;
AC.H6.Locus_96.1.10	Endomembrane protein 70;	Unknown protein;	Unknown protein;	Unknown protein;	Nonaspanin (TM9SF);	GO:0016021;	Endomembrane protein 70 containing protein, expressed;	PREDICTED: transmembrane 9 superfamily member 4-like;
AC.H6.Locus_96.2.10	Endomembrane protein 70;	Unknown protein;	Unknown protein;	Unknown protein;	Nonaspanin (TM9SF);	GO:0016021;	Endomembrane protein 70 containing protein, expressed;	PREDICTED: transmembrane 9 superfamily member 3-like;
AC.H6.Locus_96.3.10	Endomembrane protein 70;	Unknown protein;	Unknown protein;	Unknown protein;	Nonaspanin (TM9SF);	GO:0016021;	Unknown protein;	PREDICTED: putative phagocytic receptor 1a-like;
AC.H6.Locus_96.4.10	Endomembrane protein 70;	Unknown protein;	Unknown protein;	Unknown protein;	Nonaspanin (TM9SF);	GO:0016021;	Endomembrane protein 70 containing protein, expressed;	Endomembrane protein 70 protein family isoform 1;
AC.H6.Locus_98.1.10	Major Facilitator Superfamily;Nodulin-like;	Unknown protein;	Unknown protein;	Unknown protein;	Major facilitator superfamily;Nodulin-like;	GO:0016021|GO:0055085;	Predicted protein;	hypothetical protein MTR_8g071920;
AC.H6.Locus_99.1.10	Mycolic acid cyclopropane synthetase;	Unknown protein;	Unknown protein;	Unknown protein;	Mycolic acid cyclopropane synthase;	GO:0008610;	Predicted protein;	putative (S)-coclaurine-N-methyltransferase;
AC.H6.Locus_99.2.10	Mycolic acid cyclopropane synthetase;	Unknown protein;	Unknown protein;	Unknown protein;	Mycolic acid cyclopropane synthase;	GO:0008610;	Predicted protein;	Cyclopropane-fatty-acyl-phospholipid synthase;
AC.H6.Locus_99.3.10	Mycolic acid cyclopropane synthetase;	Unknown protein;	Unknown protein;	Unknown protein;	Mycolic acid cyclopropane synthase;	GO:0008610;	Predicted protein;	putative (S)-coclaurine-N-methyltransferase;
AC.H6.Locus_102.1.10	Cupin;	Germin family signature.;	Unknown protein;	Cupin;	Germin, manganese binding site;Cupin 1;	GO:0045735;GO:0030145;	Predicted protein;	Auxin-binding protein ABP19a precursor, putative;
AC.H6.Locus_102.2.10	Cupin;	Germin family signature.;	Unknown protein;	Cupin;	Germin, manganese binding site;Cupin 1;	GO:0045735;GO:0030145;	Predicted protein;	Auxin-binding protein ABP19a precursor, putative;
AC.H6.Locus_103.1.10	Peroxidase;	Unknown protein;	Plant heme peroxidase family profile.;	Unknown protein;	Haem peroxidase, plant/fungal/bacterial;	GO:0004601|GO:0006979|GO:0020037|GO:0055114;	Cationic peroxidase;	PREDICTED: peroxidase 27 isoform 2;
AC.H6.Locus_103.2.10	Peroxidase;	Unknown protein;	Plant heme peroxidase family profile.;	Unknown protein;	Haem peroxidase, plant/fungal/bacterial;	GO:0004601|GO:0006979|GO:0020037|GO:0055114;	Cationic peroxidase;	PREDICTED: peroxidase 16-like;
AC.H6.Locus_103.3.10	Peroxidase;	Unknown protein;	Plant heme peroxidase family profile.;	Unknown protein;	Haem peroxidase, plant/fungal/bacterial;	GO:0004601|GO:0006979|GO:0020037|GO:0055114;	Cationic peroxidase;	PREDICTED: peroxidase 16-like;
AC.H6.Locus_107.1.10	Clathrin light chain;	Unknown protein;	Unknown protein;	Unknown protein;	Clathrin light chain;	GO:0005198|GO:0006886|GO:0016192|GO:0030130|GO:0030132;	Putative uncharacterized protein (Fragment);	PREDICTED: clathrin light chain 1-like;
AC.H6.Locus_108.1.10	Unknown protein;	Unknown protein;	Unknown protein;	Unknown protein;	Unknown protein;	Unknown protein;	Expressed protein;	hypothetical protein MTR_084s0009;
AC.H6.Locus_109.1.10	WD domain, G-beta repeat;	Trp-Asp (WD) repeats signature.;	Trp-Asp (WD) repeats circular profile.;Trp-Asp (WD) repeats profile.;	WD40 repeats;	WD40 repeat, conserved site;WD40 repeat;WD40-repeat-containing domain;	GO:0005515;	Receptor for activated protein kinase C, putative;	guanine nucleotide-binding protein subunit beta-like protein A;
AC.H6.Locus_110.1.10	Bromodomain;	Unknown protein;	NET domain profile.;Bromodomain profile.;	bromo domain;	Bromodomain;NET domain;	GO:0005515;	Bromodomain-containing protein, putative;	PREDICTED: transcription factor GTE8-like isoform X1;
AC.H6.Locus_111.1.10	HECT-domain (ubiquitin-transferase);Domain of Unknown Function (DUF913);Domain of Unknown Function (DUF908);Domain of unknown function (DUF4414);UBA/TS-N domain;	Unknown protein;	Ubiquitin-associated domain (UBA) profile.;Ubiquitin-interacting motif (UIM) repeat profile.;HECT domain profile.;	Domain Homologous to E6-AP Carboxyl Terminus with;Ubiquitin associated domain;	E3 ubiquitin ligase, domain of unknown function DUF908;Ubiquitin-associated/translation elongation factor EF1B, N-terminal, eukaryote;Ubiquitin interacting motif;HECT;E3 ubiquitin ligase, domain of unknown function DUF913;Domain of unknown function DUF4414;Ubiquitin-associated domain/translation elongation factor EF-Ts, N-terminal;	GO:0004842;GO:0005515;	Uncharacterized protein;	PREDICTED: E3 ubiquitin-protein ligase UPL2-like;
AC.H6.Locus_111.2.10	HECT-domain (ubiquitin-transferase);Domain of Unknown Function (DUF913);Domain of Unknown Function (DUF908);Domain of unknown function (DUF4414);UBA/TS-N domain;	Unknown protein;	Ubiquitin-associated domain (UBA) profile.;Ubiquitin-interacting motif (UIM) repeat profile.;HECT domain profile.;	Domain Homologous to E6-AP Carboxyl Terminus with;Ubiquitin associated domain;	E3 ubiquitin ligase, domain of unknown function DUF908;Ubiquitin-associated/translation elongation factor EF1B, N-terminal, eukaryote;Ubiquitin interacting motif;HECT;E3 ubiquitin ligase, domain of unknown function DUF913;Domain of unknown function DUF4414;Ubiquitin-associated domain/translation elongation factor EF-Ts, N-terminal;	GO:0004842;GO:0005515;	Uncharacterized protein;	PREDICTED: E3 ubiquitin-protein ligase UPL2-like;
AC.H6.Locus_112.1.10	Protein of unknown function (DUF1640);	Unknown protein;	Unknown protein;	Unknown protein;	Protein of unknown function DUF1640;	Unknown protein;	Mitochondrion protein;	PREDICTED: protein FMP32, mitochondrial-like isoform X1;
AC.H6.Locus_113.1.10	Xyloglucan endo-transglycosylase (XET) C-terminus;Glycosyl hydrolases family 16;	Glycosyl hydrolases family 16 active sites.;	Unknown protein;	Unknown protein;	Glycoside hydrolase, family 16, active site;Xyloglucan endo-transglycosylase, C-terminal;Glycoside hydrolase, family 16;	GO:0004553|GO:0005975;GO:0005618|GO:0006073|GO:0016762|GO:0048046;	Xyloglucan endotransglucosylase/hydrolase protein A, putative;	PREDICTED: xyloglucan endotransglucosylase/hydrolase protein 22-like;
AC.H6.Locus_113.2.10	Xyloglucan endo-transglycosylase (XET) C-terminus;Glycosyl hydrolases family 16;	Glycosyl hydrolases family 16 active sites.;	Unknown protein;	Unknown protein;	Glycoside hydrolase, family 16, active site;Xyloglucan endo-transglycosylase, C-terminal;Glycoside hydrolase, family 16;	GO:0004553|GO:0005975;GO:0005618|GO:0006073|GO:0016762|GO:0048046;	Xyloglucan endotransglucosylase/hydrolase protein A, putative;	PREDICTED: xyloglucan endotransglucosylase/hydrolase protein 22-like;
AC.H6.Locus_113.3.10	Xyloglucan endo-transglycosylase (XET) C-terminus;Glycosyl hydrolases family 16;	Glycosyl hydrolases family 16 active sites.;	Unknown protein;	Unknown protein;	Glycoside hydrolase, family 16, active site;Xyloglucan endo-transglycosylase, C-terminal;Glycoside hydrolase, family 16;	GO:0004553|GO:0005975;GO:0005618|GO:0006073|GO:0016762|GO:0048046;	Xyloglucan endotransglucosylase/hydrolase protein A, putative;	PREDICTED: xyloglucan endotransglucosylase/hydrolase protein 22-like;
AC.H6.Locus_114.7.10	Chlorophyll A-B binding protein;	Unknown protein;	Unknown protein;	Unknown protein;	Chlorophyll A-B binding protein;	Unknown protein;	Chlorophyll a-b binding protein 16, chloroplastic;	PREDICTED: chlorophyll a-b binding protein 1B, chloroplastic-like;
AC.H6.Locus_114.8.10	Unknown protein;	Unknown protein;	Unknown protein;	Unknown protein;	Unknown protein;	Unknown protein;	Unknown protein;	Unknown protein;
AC.H6.Locus_114.8.20	Unknown protein;	Unknown protein;	Unknown protein;	Unknown protein;	Unknown protein;	Unknown protein;	Unknown protein;	hypothetical protein CARUB_v10004189mg;
AC.H6.Locus_114.10.10	Chlorophyll A-B binding protein;	Unknown protein;	Unknown protein;	Unknown protein;	Chlorophyll A-B binding protein;	Unknown protein;	Putative chlorophyll a/b binding protein (Fragment);	PREDICTED: chlorophyll a-b binding protein 1B, chloroplastic-like;
AC.H6.Locus_114.11.10	Chlorophyll A-B binding protein;	Unknown protein;	Unknown protein;	Unknown protein;	Chlorophyll A-B binding protein;	Unknown protein;	Light harvesting chlorophyll a/b-binding protein (Precursor);	hypothetical protein AMTR_s00045p00070890;
AC.H6.Locus_114.12.10	Unknown protein;	Unknown protein;	Unknown protein;	Unknown protein;	Unknown protein;	Unknown protein;	Unknown protein;	Unknown protein;
AC.H6.Locus_114.13.10	Carbon-nitrogen hydrolase;	Unknown protein;	Carbon-nitrogen hydrolase domain profile.;	Unknown protein;	Carbon-nitrogen hydrolase;	GO:0006807|GO:0016810;	Putative uncharacterized protein;	Nitrilase/cyanide hydratase and apolipoprotein N-acyltransferase family protein isoform 1;
AC.H6.Locus_114.14.10	Chlorophyll A-B binding protein;	Unknown protein;	Unknown protein;	Unknown protein;	Chlorophyll A-B binding protein;	Unknown protein;	Major chlorophyll a/b binding protein LHCb1.3 (Precursor);	PREDICTED: chlorophyll a-b binding protein, chloroplastic-like;
AC.H6.Locus_114.15.10	Chlorophyll A-B binding protein;	Unknown protein;	Unknown protein;	Unknown protein;	Chlorophyll A-B binding protein;	Unknown protein;	Light harvesting chlorophyll a/b-binding protein (Precursor);	hypothetical protein AMTR_s00045p00070890;
AC.H6.Locus_114.16.10	Chlorophyll A-B binding protein;	Unknown protein;	Unknown protein;	Unknown protein;	Chlorophyll A-B binding protein;	Unknown protein;	Chlorophyll a-b binding protein 16, chloroplastic;	PREDICTED: chlorophyll a-b binding protein 1B, chloroplastic-like;
AC.H6.Locus_115.1.10	Unknown protein;	Unknown protein;	Unknown protein;	Unknown protein;	Unknown protein;	Unknown protein;	Os01g0928100 protein;	PREDICTED: dynactin subunit 1-like isoform X2;
AC.H6.Locus_115.2.10	Unknown protein;	Unknown protein;	Unknown protein;	Unknown protein;	Unknown protein;	Unknown protein;	Uncharacterized protein;	hypothetical protein SORBIDRAFT_03g044670;
AC.H6.Locus_115.2.20	Unknown protein;	Unknown protein;	Unknown protein;	Unknown protein;	Unknown protein;	Unknown protein;	Unknown protein;	PREDICTED: uncharacterized LOC101205430;
AC.H6.Locus_115.3.10	Unknown protein;	Unknown protein;	Unknown protein;	Unknown protein;	Unknown protein;	Unknown protein;	Uncharacterized protein;	PREDICTED: dynactin subunit 1-like isoform X2;
AC.H6.Locus_115.4.10	Unknown protein;	Unknown protein;	Unknown protein;	Unknown protein;	Unknown protein;	Unknown protein;	Uncharacterized protein;	hypothetical protein AMTR_s00057p00146260;
AC.H6.Locus_115.5.10	Unknown protein;	Unknown protein;	Unknown protein;	Unknown protein;	Unknown protein;	Unknown protein;	Uncharacterized protein;	hypothetical protein AMTR_s00057p00146260;
AC.H6.Locus_115.6.10	Unknown protein;	Unknown protein;	Unknown protein;	Unknown protein;	Unknown protein;	Unknown protein;	Uncharacterized protein;	hypothetical protein AMTR_s00057p00146260;
AC.H6.Locus_116.4.10	Hsp70 protein;	Heat shock hsp70 proteins family signature 3.;Heat shock hsp70 proteins family signature 1.;	Unknown protein;	Unknown protein;	Heat shock protein 70, conserved site;Heat shock protein 70 family;	Unknown protein;	Chaperone DnaK;	hypothetical protein AMTR_s00071p00117740;
AC.H6.Locus_116.5.10	Hsp70 protein;	Heat shock hsp70 proteins family signature 3.;Heat shock hsp70 proteins family signature 1.;	Unknown protein;	Unknown protein;	Heat shock protein 70, conserved site;Heat shock protein 70 family;	Unknown protein;	Chloroplast HSP70;	hypothetical protein AMTR_s00071p00117740;
AC.H6.Locus_116.6.10	Hsp70 protein;	Heat shock hsp70 proteins family signature 3.;Heat shock hsp70 proteins family signature 1.;Heat shock hsp70 proteins family signature 2.;	Unknown protein;	Unknown protein;	Heat shock protein 70, conserved site;Heat shock protein 70 family;	Unknown protein;	Chloroplast HSP70;	hypothetical protein AMTR_s00071p00117740;
AC.H6.Locus_116.7.10	Unknown protein;	Unknown protein;	Unknown protein;	Unknown protein;	Unknown protein;	Unknown protein;	Unknown protein;	Unknown protein;
AC.H6.Locus_116.8.10	Hsp70 protein;	Heat shock hsp70 proteins family signature 3.;Heat shock hsp70 proteins family signature 1.;	Unknown protein;	Unknown protein;	Heat shock protein 70, conserved site;Heat shock protein 70 family;	Unknown protein;	Chaperone DnaK;	hypothetical protein AMTR_s00071p00117740;
AC.H6.Locus_116.9.10	Hsp70 protein;	Heat shock hsp70 proteins family signature 1.;	Unknown protein;	Unknown protein;	Heat shock protein 70, conserved site;Heat shock protein 70 family;	Unknown protein;	Unknown protein;	hypothetical protein SELMODRAFT_104343, partial;
AC.H6.Locus_116.10.10	Hsp70 protein;	Heat shock hsp70 proteins family signature 3.;Heat shock hsp70 proteins family signature 2.;	Unknown protein;	Unknown protein;	Heat shock protein 70, conserved site;Heat shock protein 70 family;	Unknown protein;	Chloroplast heat shock protein 70-2;	PREDICTED: stromal 70 kDa heat shock-related protein, chloroplastic-like, partial;
AC.H6.Locus_116.11.10	Hsp70 protein;	Heat shock hsp70 proteins family signature 3.;Heat shock hsp70 proteins family signature 1.;Heat shock hsp70 proteins family signature 2.;	Unknown protein;	Unknown protein;	Heat shock protein 70, conserved site;Heat shock protein 70 family;	Unknown protein;	Chloroplast HSP70;	hypothetical protein SELMODRAFT_117446;
AC.H6.Locus_116.12.10	Hsp70 protein;	Unknown protein;	Unknown protein;	Unknown protein;	Heat shock protein 70 family;	Unknown protein;	Predicted protein (Fragment);	Os05g0303000, partial;
AC.H6.Locus_116.12.20	RNA recognition motif. (a.k.a. RRM, RBD, or RNP domain);	Unknown protein;	Eukaryotic RNA Recognition Motif (RRM) profile.;	RNA recognition motif;	RNA recognition motif domain;	GO:0003676;	RNA-binding region-containing protein, putative;	PREDICTED: RNA-binding protein 24-B-like isoform X2;
AC.H6.Locus_116.13.10	Hsp70 protein;	Heat shock hsp70 proteins family signature 3.;Heat shock hsp70 proteins family signature 1.;Heat shock hsp70 proteins family signature 2.;	Unknown protein;	Unknown protein;	Heat shock protein 70, conserved site;Heat shock protein 70 family;	Unknown protein;	Chaperone DnaK;	hypothetical protein AMTR_s00071p00117740;
AC.H6.Locus_117.1.10	Thioredoxin;Endoplasmic reticulum protein ERp29, C-terminal domain;	Unknown protein;	Thioredoxin domain profile.;	Unknown protein;	Thioredoxin domain;Endoplasmic reticulum, protein ERp29, C-terminal;Thioredoxin-like fold;	GO:0005783;GO:0045454;	Disulfide-isomerase-like protein;	PREDICTED: probable protein disulfide-isomerase A6-like;
AC.H6.Locus_117.2.10	Thioredoxin;Endoplasmic reticulum protein ERp29, C-terminal domain;	Thioredoxin family active site.;	Thioredoxin domain profile.;	Unknown protein;	Thioredoxin domain;Endoplasmic reticulum, protein ERp29, C-terminal;Thioredoxin, conserved site;Thioredoxin-like fold;	GO:0005783;GO:0045454;	Disulfide-isomerase-like protein;	protein disulfide-isomerase like 2-1;
AC.H6.Locus_117.3.10	Thioredoxin;Endoplasmic reticulum protein ERp29, C-terminal domain;	Thioredoxin family active site.;	Thioredoxin domain profile.;	Unknown protein;	Thioredoxin domain;Endoplasmic reticulum, protein ERp29, C-terminal;Thioredoxin, conserved site;Thioredoxin-like fold;	GO:0005783;GO:0045454;	Disulfide-isomerase-like protein;	protein disufide isomerase-like protein precursor;
AC.H6.Locus_118.1.10	Trehalose-phosphatase;Glycosyltransferase family 20;	Unknown protein;	Unknown protein;	Unknown protein;	Trehalose-phosphatase;Glycosyl transferase, family 20;	GO:0003824|GO:0005992;	Alpha,alpha-trehalose-phosphate synthase;	hypothetical protein AMTR_s00007p00214170;
AC.H6.Locus_118.2.10	Trehalose-phosphatase;Glycosyltransferase family 20;	Unknown protein;	Unknown protein;	Unknown protein;	Trehalose-phosphatase;Glycosyl transferase, family 20;	GO:0003824|GO:0005992;	Alpha,alpha-trehalose-phosphate synthase;	hypothetical protein AMTR_s00007p00214170;
AC.H6.Locus_118.3.10	Trehalose-phosphatase;Glycosyltransferase family 20;	Unknown protein;	Unknown protein;	Unknown protein;	Trehalose-phosphatase;Glycosyl transferase, family 20;	GO:0003824|GO:0005992;	Alpha,alpha-trehalose-phosphate synthase;	hypothetical protein AMTR_s00007p00214170;
AC.H6.Locus_118.4.10	Trehalose-phosphatase;Glycosyltransferase family 20;	Unknown protein;	Unknown protein;	Unknown protein;	Trehalose-phosphatase;Glycosyl transferase, family 20;	GO:0003824|GO:0005992;	Alpha,alpha-trehalose-phosphate synthase;	hypothetical protein AMTR_s00007p00214170;
AC.H6.Locus_118.5.10	Trehalose-phosphatase;Glycosyltransferase family 20;	Unknown protein;	Unknown protein;	Unknown protein;	Trehalose-phosphatase;Glycosyl transferase, family 20;	GO:0003824|GO:0005992;	Alpha,alpha-trehalose-phosphate synthase;	hypothetical protein AMTR_s00007p00214170;
AC.H6.Locus_119.1.10	Inositol-pentakisphosphate 2-kinase;	Unknown protein;	Unknown protein;	Unknown protein;	Inositol-pentakisphosphate 2-kinase;	GO:0005524|GO:0035299;	OSJNBa0015K02.18 protein;	hypothetical protein AMTR_s00011p00177280;
AC.H6.Locus_119.4.10	Inositol-pentakisphosphate 2-kinase;	Unknown protein;	Unknown protein;	Unknown protein;	Inositol-pentakisphosphate 2-kinase;	GO:0005524|GO:0035299;	Unknown protein;	PREDICTED: inositol-pentakisphosphate 2-kinase-like isoform X2;
AC.H6.Locus_119.6.10	Inositol-pentakisphosphate 2-kinase;	Unknown protein;	Unknown protein;	Unknown protein;	Inositol-pentakisphosphate 2-kinase;	GO:0005524|GO:0035299;	Unknown protein;	PREDICTED: inositol-pentakisphosphate 2-kinase-like isoform X2;
AC.H6.Locus_119.7.10	Inositol-pentakisphosphate 2-kinase;	Unknown protein;	Unknown protein;	Unknown protein;	Inositol-pentakisphosphate 2-kinase;	GO:0005524|GO:0035299;	OSJNBa0015K02.18 protein;	PREDICTED: inositol-pentakisphosphate 2-kinase-like;
AC.H6.Locus_119.8.10	Inositol-pentakisphosphate 2-kinase;	Unknown protein;	Unknown protein;	Unknown protein;	Inositol-pentakisphosphate 2-kinase;	GO:0005524|GO:0035299;	OSJNBa0015K02.18 protein;	PREDICTED: inositol-pentakisphosphate 2-kinase-like;
AC.H6.Locus_119.10.10	Inositol-pentakisphosphate 2-kinase;	Unknown protein;	Unknown protein;	Unknown protein;	Inositol-pentakisphosphate 2-kinase;	GO:0005524|GO:0035299;	OSJNBa0015K02.18 protein;	PREDICTED: inositol-pentakisphosphate 2-kinase-like;
AC.H6.Locus_120.1.10	Helix-loop-helix DNA-binding domain;	Unknown protein;	Myc-type, basic helix-loop-helix (bHLH) domain profile.;	helix loop helix domain;	Myc-type, basic helix-loop-helix (bHLH) domain;	GO:0046983;	Basic helix-loop-helix protein;	hypothetical protein EUTSA_v10008002mg;
AC.H6.Locus_121.1.10	SecY translocase;Plug domain of Sec61p;	Protein secY signature 1.;	Unknown protein;	Unknown protein;	Translocon Sec61/SecY, plug domain;SecY/SEC61-alpha family;	GO:0015031|GO:0016020;	Sec61 transport protein;	type II secretory pathway family protein;
AC.H6.Locus_121.2.10	SecY translocase;Plug domain of Sec61p;	Protein secY signature 1.;	Unknown protein;	Unknown protein;	Translocon Sec61/SecY, plug domain;SecY/SEC61-alpha family;	GO:0015031|GO:0016020;	Putative integral membrane protein;	hypothetical protein EUTSA_v10007527mg;
AC.H6.Locus_121.3.10	SecY translocase;Plug domain of Sec61p;	Protein secY signature 1.;	Unknown protein;	Unknown protein;	Translocon Sec61/SecY, plug domain;SecY/SEC61-alpha family;	GO:0015031|GO:0016020;	Sec61 transport protein;	SecY protein transport family protein;
AC.H6.Locus_121.4.10	SecY translocase;Plug domain of Sec61p;	Protein secY signature 1.;	Unknown protein;	Unknown protein;	Translocon Sec61/SecY, plug domain;SecY/SEC61-alpha family;	GO:0015031|GO:0016020;	Sec61 transport protein;	SecY protein transport family protein;
AC.H6.Locus_121.5.10	SecY translocase;Plug domain of Sec61p;	Protein secY signature 1.;	Unknown protein;	Unknown protein;	Translocon Sec61/SecY, plug domain;SecY/SEC61-alpha family;	GO:0015031|GO:0016020;	Sec61 transport protein;	SecY protein transport family protein;
AC.H6.Locus_123.1.10	RNA polymerase Rpb1, domain 7;RNA polymerase Rpb1, domain 5;	Unknown protein;	Unknown protein;	Unknown protein;	RNA polymerase Rpb1, domain 7;RNA polymerase Rpb1, domain 5;	GO:0003677|GO:0003899|GO:0006351;	Unknown protein;	PREDICTED: DNA-directed RNA polymerase II subunit 1-like;
AC.H6.Locus_123.1.20	RNA polymerase Rpb1, domain 4;RNA polymerase Rpb1, domain 6;RNA polymerase Rpb1, domain 5;	Unknown protein;	Unknown protein;	Unknown protein;	RNA polymerase Rpb1, domain 4;RNA polymerase Rpb1, domain 6;RNA polymerase Rpb1, domain 5;	GO:0003677|GO:0003899|GO:0006351;	Unknown protein;	Unknown protein;
AC.H6.Locus_123.2.10	RNA polymerase Rpb1, domain 4;RNA polymerase Rpb1, domain 7;RNA polymerase Rpb1, domain 6;RNA polymerase Rpb1, domain 2;RNA polymerase Rpb1 C-terminal repeat;RNA polymerase Rpb1, domain 5;RNA polymerase Rpb1, domain 3;	Eukaryotic RNA polymerase II heptapeptide repeat.;	Unknown protein;	RNA polymerase I subunit A N-terminus;	RNA polymerase Rpb1, domain 4;RNA polymerase, N-terminal;RNA polymerase Rpb1, domain 7;RNA polymerase, alpha subunit;RNA polymerase Rpb1, domain 6;RNA polymerase II, heptapeptide repeat, eukaryotic;RNA polymerase Rpb1, domain 5;RNA polymerase Rpb1, domain 3;	GO:0003677|GO:0005665|GO:0006366;GO:0003677|GO:0003899|GO:0006351;	DNA-directed RNA polymerase;	DNA-directed RNA polymerase II subunit RPB1 isoform 4;
AC.H6.Locus_123.3.10	RNA polymerase Rpb1, domain 7;RNA polymerase Rpb1, domain 5;	Unknown protein;	Unknown protein;	Unknown protein;	RNA polymerase Rpb1, domain 7;RNA polymerase Rpb1, domain 5;	GO:0003677|GO:0003899|GO:0006351;	Unknown protein;	PREDICTED: DNA-directed RNA polymerase II subunit 1-like;
AC.H6.Locus_123.3.20	RNA polymerase Rpb1, domain 4;RNA polymerase Rpb1, domain 6;RNA polymerase Rpb1, domain 5;	Unknown protein;	Unknown protein;	Unknown protein;	RNA polymerase Rpb1, domain 4;RNA polymerase Rpb1, domain 6;RNA polymerase Rpb1, domain 5;	GO:0003677|GO:0003899|GO:0006351;	Unknown protein;	Unknown protein;
AC.H6.Locus_123.3.30	RNA polymerase Rpb1, domain 1;RNA polymerase Rpb1, domain 2;	Unknown protein;	Unknown protein;	RNA polymerase I subunit A N-terminus;	RNA polymerase, N-terminal;RNA polymerase Rpb1, domain 1;RNA polymerase, alpha subunit;	GO:0003677|GO:0003899|GO:0006351;	Unknown protein;	Os02g0152800, partial;
AC.H6.Locus_123.4.10	RNA polymerase Rpb1, domain 1;RNA polymerase Rpb1, domain 2;RNA polymerase Rpb1, domain 3;	Unknown protein;	Unknown protein;	RNA polymerase I subunit A N-terminus;	RNA polymerase, N-terminal;RNA polymerase Rpb1, domain 1;RNA polymerase, alpha subunit;RNA polymerase Rpb1, domain 3;	GO:0003677|GO:0003899|GO:0006351;	Unknown protein;	DNA-directed RNA polymerase, putative;
AC.H6.Locus_123.5.10	RNA polymerase Rpb1, domain 7;RNA polymerase Rpb1, domain 5;	Unknown protein;	Unknown protein;	Unknown protein;	RNA polymerase Rpb1, domain 7;RNA polymerase Rpb1, domain 5;	GO:0003677|GO:0003899|GO:0006351;	Unknown protein;	PREDICTED: DNA-directed RNA polymerase II subunit 1-like;
AC.H6.Locus_123.5.20	RNA polymerase Rpb1, domain 4;RNA polymerase Rpb1, domain 6;RNA polymerase Rpb1, domain 5;	Unknown protein;	Unknown protein;	Unknown protein;	RNA polymerase Rpb1, domain 4;RNA polymerase Rpb1, domain 6;RNA polymerase Rpb1, domain 5;	GO:0003677|GO:0003899|GO:0006351;	Unknown protein;	Unknown protein;
AC.H6.Locus_123.6.10	RNA polymerase Rpb1, domain 7;RNA polymerase Rpb1, domain 5;	Unknown protein;	Unknown protein;	Unknown protein;	RNA polymerase Rpb1, domain 7;RNA polymerase Rpb1, domain 5;	GO:0003677|GO:0003899|GO:0006351;	Unknown protein;	PREDICTED: DNA-directed RNA polymerase II subunit 1-like;
AC.H6.Locus_123.6.20	RNA polymerase Rpb1, domain 4;RNA polymerase Rpb1, domain 6;RNA polymerase Rpb1, domain 5;	Unknown protein;	Unknown protein;	Unknown protein;	RNA polymerase Rpb1, domain 4;RNA polymerase Rpb1, domain 6;RNA polymerase Rpb1, domain 5;	GO:0003677|GO:0003899|GO:0006351;	Unknown protein;	Unknown protein;
AC.H6.Locus_123.7.10	RNA polymerase Rpb1, domain 7;RNA polymerase Rpb1, domain 5;	Unknown protein;	Unknown protein;	Unknown protein;	RNA polymerase Rpb1, domain 7;RNA polymerase Rpb1, domain 5;	GO:0003677|GO:0003899|GO:0006351;	Unknown protein;	PREDICTED: DNA-directed RNA polymerase II subunit 1-like;
AC.H6.Locus_123.7.20	RNA polymerase Rpb1, domain 4;RNA polymerase Rpb1, domain 6;RNA polymerase Rpb1, domain 5;	Unknown protein;	Unknown protein;	Unknown protein;	RNA polymerase Rpb1, domain 4;RNA polymerase Rpb1, domain 6;RNA polymerase Rpb1, domain 5;	GO:0003677|GO:0003899|GO:0006351;	Unknown protein;	Unknown protein;
AC.H6.Locus_123.8.10	RNA polymerase Rpb1, domain 7;RNA polymerase Rpb1, domain 5;	Unknown protein;	Unknown protein;	Unknown protein;	RNA polymerase Rpb1, domain 7;RNA polymerase Rpb1, domain 5;	GO:0003677|GO:0003899|GO:0006351;	Unknown protein;	PREDICTED: DNA-directed RNA polymerase II subunit 1-like;
AC.H6.Locus_123.8.20	RNA polymerase Rpb1, domain 4;RNA polymerase Rpb1, domain 6;RNA polymerase Rpb1, domain 5;	Unknown protein;	Unknown protein;	Unknown protein;	RNA polymerase Rpb1, domain 4;RNA polymerase Rpb1, domain 6;RNA polymerase Rpb1, domain 5;	GO:0003677|GO:0003899|GO:0006351;	Unknown protein;	Unknown protein;
AC.H6.Locus_123.8.30	RNA polymerase Rpb1, domain 1;RNA polymerase Rpb1, domain 2;	Unknown protein;	Unknown protein;	RNA polymerase I subunit A N-terminus;	RNA polymerase, N-terminal;RNA polymerase Rpb1, domain 1;RNA polymerase, alpha subunit;	GO:0003677|GO:0003899|GO:0006351;	Unknown protein;	Os02g0152800, partial;
AC.H6.Locus_123.9.10	RNA polymerase Rpb1, domain 1;RNA polymerase Rpb1, domain 2;RNA polymerase Rpb1, domain 3;	Unknown protein;	Unknown protein;	RNA polymerase I subunit A N-terminus;	RNA polymerase, N-terminal;RNA polymerase Rpb1, domain 1;RNA polymerase, alpha subunit;RNA polymerase Rpb1, domain 3;	GO:0003677|GO:0003899|GO:0006351;	DNA-directed RNA polymerase;	predicted protein;
AC.H6.Locus_123.10.10	RNA polymerase Rpb1, domain 4;RNA polymerase Rpb1, domain 1;RNA polymerase Rpb1, domain 7;RNA polymerase Rpb1, domain 6;RNA polymerase Rpb1, domain 2;RNA polymerase Rpb1 C-terminal repeat;RNA polymerase Rpb1, domain 5;RNA polymerase Rpb1, domain 3;	Eukaryotic RNA polymerase II heptapeptide repeat.;	Unknown protein;	RNA polymerase I subunit A N-terminus;	RNA polymerase Rpb1, domain 4;RNA polymerase, N-terminal;RNA polymerase Rpb1, domain 1;RNA polymerase Rpb1, domain 7;RNA polymerase, alpha subunit;RNA polymerase Rpb1, domain 6;RNA polymerase II, heptapeptide repeat, eukaryotic;RNA polymerase Rpb1, domain 5;RNA polymerase Rpb1, domain 3;	GO:0003677|GO:0005665|GO:0006366;GO:0003677|GO:0003899|GO:0006351;	DNA-directed RNA polymerase;	PREDICTED: DNA-directed RNA polymerase II subunit RPB1-like;
AC.H6.Locus_124.2.10	POT family;	Unknown protein;	Unknown protein;	Unknown protein;	Proton-dependent oligopeptide transporter family;	GO:0005215|GO:0006810|GO:0016020;	Predicted protein;	PREDICTED: probable peptide/nitrate transporter At5g62680;
AC.H6.Locus_124.3.10	POT family;	Unknown protein;	Unknown protein;	Unknown protein;	Proton-dependent oligopeptide transporter family;	GO:0005215|GO:0006810|GO:0016020;	Nitrate transporter, putative;	PREDICTED: probable nitrate excretion transporter 3-like;
AC.H6.Locus_124.4.10	POT family;	Unknown protein;	Unknown protein;	Unknown protein;	Proton-dependent oligopeptide transporter family;	GO:0005215|GO:0006810|GO:0016020;	Predicted protein;	PREDICTED: probable peptide transporter At1g52190-like;
AC.H6.Locus_124.5.10	POT family;	Unknown protein;	Unknown protein;	Unknown protein;	Proton-dependent oligopeptide transporter family;	GO:0005215|GO:0006810|GO:0016020;	Predicted protein;	PREDICTED: probable peptide/nitrate transporter At5g62680;
AC.H6.Locus_124.6.10	POT family;	Unknown protein;	Unknown protein;	Unknown protein;	Proton-dependent oligopeptide transporter family;	GO:0005215|GO:0006810|GO:0016020;	Predicted protein;	PREDICTED: probable peptide transporter At1g52190-like;
AC.H6.Locus_124.7.10	POT family;	Unknown protein;	Unknown protein;	Unknown protein;	Proton-dependent oligopeptide transporter family;	GO:0005215|GO:0006810|GO:0016020;	Predicted protein;	PREDICTED: probable peptide transporter At1g52190-like;
AC.H6.Locus_124.8.10	POT family;	Unknown protein;	Unknown protein;	Unknown protein;	Proton-dependent oligopeptide transporter family;	GO:0005215|GO:0006810|GO:0016020;	Predicted protein;	PREDICTED: probable peptide transporter At1g52190-like;
AC.H6.Locus_124.10.10	POT family;	Unknown protein;	Unknown protein;	Unknown protein;	Proton-dependent oligopeptide transporter family;	GO:0005215|GO:0006810|GO:0016020;	Nitrate transporter, putative;	PREDICTED: probable peptide transporter At1g52190-like isoform X3;
AC.H6.Locus_124.11.10	POT family;	Unknown protein;	Unknown protein;	Unknown protein;	Proton-dependent oligopeptide transporter family;	GO:0005215|GO:0006810|GO:0016020;	Predicted protein;	PREDICTED: probable peptide transporter At1g52190-like;
AC.H6.Locus_125.1.10	Manganese-stabilising protein / photosystem II polypeptide;	Unknown protein;	Unknown protein;	Unknown protein;	Photosystem II PsbO, manganese-stabilising;	GO:0005509|GO:0009523|GO:0009654|GO:0015979|GO:0019898|GO:0042549;	Oxygen-evolving enhancer protein 1 (Fragment);	Os01g0501800;
AC.H6.Locus_126.1.10	Aminotransferase class I and II;	Unknown protein;	Unknown protein;	Unknown protein;	Aminotransferase, class I/classII;	GO:0009058|GO:0030170;	AlaT1;	alanine aminotransferase 2;
AC.H6.Locus_126.2.10	Aminotransferase class I and II;	Unknown protein;	Unknown protein;	Unknown protein;	Aminotransferase, class I/classII;	GO:0009058|GO:0030170;	Predicted protein;	glutamate:glyoxylate aminotransferase;
AC.H6.Locus_126.3.10	Aminotransferase class I and II;	Unknown protein;	Unknown protein;	Unknown protein;	Aminotransferase, class I/classII;	GO:0009058|GO:0030170;	Predicted protein;	glutamate:glyoxylate aminotransferase;
AC.H6.Locus_126.4.10	Aminotransferase class I and II;	Unknown protein;	Unknown protein;	Unknown protein;	Aminotransferase, class I/classII;	GO:0009058|GO:0030170;	Os07g0108300 protein;	glutamate:glyoxylate aminotransferase;
AC.H6.Locus_126.5.10	Aminotransferase class I and II;	Unknown protein;	Unknown protein;	Unknown protein;	Aminotransferase, class I/classII;	GO:0009058|GO:0030170;	AlaT1;	PREDICTED: glutamate--glyoxylate aminotransferase 2-like isoform X1;
AC.H6.Locus_126.6.10	Aminotransferase class I and II;	Unknown protein;	Unknown protein;	Unknown protein;	Aminotransferase, class I/classII;	GO:0009058|GO:0030170;	Predicted protein;	glutamate:glyoxylate aminotransferase;
AC.H6.Locus_126.7.10	Aminotransferase class I and II;	Unknown protein;	Unknown protein;	Unknown protein;	Aminotransferase, class I/classII;	GO:0009058|GO:0030170;	AlaT1;	predicted protein;
AC.H6.Locus_126.8.10	Aminotransferase class I and II;	Unknown protein;	Unknown protein;	Unknown protein;	Aminotransferase, class I/classII;	GO:0009058|GO:0030170;	Predicted protein;	glutamate:glyoxylate aminotransferase;
AC.H6.Locus_127.1.10	Hsp20/alpha crystallin family;	Unknown protein;	Heat shock hsp20 proteins family profile.;	Unknown protein;	Alpha crystallin/Hsp20 domain;	Unknown protein;	Predicted protein;	hypothetical protein AMTR_s00010p00157060;
AC.H6.Locus_128.1.10	Chlorophyll A-B binding protein;	Unknown protein;	Unknown protein;	Unknown protein;	Chlorophyll A-B binding protein;	Unknown protein;	Light-harvesting complex II protein Lhcb6;	hypothetical protein CICLE_v10012370mg;
AC.H6.Locus_128.2.10	Chlorophyll A-B binding protein;	Unknown protein;	Unknown protein;	Unknown protein;	Chlorophyll A-B binding protein;	Unknown protein;	Light-harvesting complex II protein Lhcb6;	hypothetical protein CICLE_v10012370mg;
AC.H6.Locus_130.1.10	BURP domain;	Unknown protein;	BURP domain profile.;	Unknown protein;	BURP domain;	Unknown protein;	RD22-like protein;	Os05g0215066;
AC.H6.Locus_130.2.10	BURP domain;	Unknown protein;	BURP domain profile.;	Unknown protein;	BURP domain;	Unknown protein;	RD22-like protein;	Os05g0215066;
AC.H6.Locus_130.3.10	Unknown protein;	Unknown protein;	Unknown protein;	Unknown protein;	Unknown protein;	Unknown protein;	Putative uncharacterized protein;	Unknown protein;
AC.H6.Locus_130.3.20	BURP domain;	Unknown protein;	BURP domain profile.;	Unknown protein;	BURP domain;	Unknown protein;	Uncharacterized protein;	Polygalacturonase-1 non-catalytic subunit beta;
AC.H6.Locus_130.4.10	BURP domain;	Unknown protein;	BURP domain profile.;	Unknown protein;	BURP domain;	Unknown protein;	RD22-like protein;	Embryonic abundant protein-like protein;
AC.H6.Locus_130.5.10	BURP domain;	Unknown protein;	BURP domain profile.;	Unknown protein;	BURP domain;	Unknown protein;	RD22-like protein;	Os05g0215066;
AC.H6.Locus_130.6.10	BURP domain;	Unknown protein;	BURP domain profile.;	Unknown protein;	BURP domain;	Unknown protein;	RD22-like protein;	Os05g0215066;
AC.H6.Locus_130.7.10	BURP domain;	Unknown protein;	BURP domain profile.;	Unknown protein;	BURP domain;	Unknown protein;	RD22-like protein;	Os05g0215066;
AC.H6.Locus_130.8.10	BURP domain;	Unknown protein;	BURP domain profile.;	Unknown protein;	BURP domain;	Unknown protein;	RD22-like protein;	Os05g0215066;
AC.H6.Locus_131.1.10	Dof domain, zinc finger;	Zinc finger Dof-type signature.;	Zinc finger Dof-type profile.;	Unknown protein;	Zinc finger, Dof-type;	GO:0003677|GO:0006355;	DOF domain class transcription factor;	PREDICTED: dof zinc finger protein DOF2.1-like;
AC.H6.Locus_131.2.10	Dof domain, zinc finger;	Unknown protein;	Unknown protein;	Unknown protein;	Zinc finger, Dof-type;	GO:0003677|GO:0006355;	Zinc finger protein, putative;	zinc finger protein, putative;
AC.H6.Locus_134.1.10	Cytochrome P450;	Cytochrome P450 cysteine heme-iron ligand signature.;	Unknown protein;	Unknown protein;	Cytochrome P450, conserved site;Cytochrome P450;	GO:0016705|GO:0055114;GO:0005506|GO:0016705|GO:0020037|GO:0055114;	p-coumarate 3-hydroxylase;	licodione synthase-like;
AC.H6.Locus_134.2.10	Cytochrome P450;	Cytochrome P450 cysteine heme-iron ligand signature.;	Unknown protein;	Unknown protein;	Cytochrome P450, conserved site;Cytochrome P450;	GO:0016705|GO:0055114;GO:0005506|GO:0016705|GO:0020037|GO:0055114;	p-coumarate 3-hydroxylase;	licodione synthase-like;
AC.H6.Locus_135.2.10	Eukaryotic protein of unknown function (DUF953);	Unknown protein;	Unknown protein;	Unknown protein;	Protein of unknown function DUF953, thioredoxin-like;	Unknown protein;	Thioredoxin domain-containing protein;	PREDICTED: thioredoxin-like protein Clot-like;
AC.H6.Locus_135.3.10	Eukaryotic protein of unknown function (DUF953);	Unknown protein;	Unknown protein;	Unknown protein;	Protein of unknown function DUF953, thioredoxin-like;	Unknown protein;	Electron transporter, putative;	hypothetical protein CICLE_v10033058mg;
AC.H6.Locus_137.1.10	Glutathione S-transferase, N-terminal domain;Glutathione S-transferase, C-terminal domain;	Glutaredoxin active site.;	Glutaredoxin domain profile.;	Unknown protein;	Glutaredoxin;Glutathione S-transferase, N-terminal;Glutaredoxin active site;	GO:0009055|GO:0015035|GO:0045454;GO:0009055|GO:0045454;GO:0005515;	OSJNBb0043H09.9 protein;	PREDICTED: prostaglandin E synthase 2-like;
AC.H6.Locus_138.1.10	Xylanase inhibitor N-terminal;Xylanase inhibitor C-terminal;	Eukaryotic and viral aspartyl proteases active site.;	Unknown protein;	Unknown protein;	Aspartic peptidase, active site;	GO:0004190|GO:0006508;	Predicted protein;	PREDICTED: aspartic proteinase nepenthesin-1-like;
AC.H6.Locus_140.4.10	Unknown protein;	Unknown protein;	Unknown protein;	Unknown protein;	Unknown protein;	Unknown protein;	Expressed protein;	J-domain protein required for chloroplast accumulation response 1, putative isoform 1;
AC.H6.Locus_140.5.10	DnaJ domain;	Unknown protein;	Unknown protein;	Unknown protein;	DnaJ domain;	Unknown protein;	Unknown protein;	hypothetical protein POPTR_0011s02550g;
AC.H6.Locus_140.6.10	Unknown protein;	Unknown protein;	Unknown protein;	Unknown protein;	Unknown protein;	Unknown protein;	Expressed protein;	hypothetical protein AMTR_s00059p00139560;
AC.H6.Locus_140.8.10	Unknown protein;	Unknown protein;	Unknown protein;	Unknown protein;	Unknown protein;	Unknown protein;	Expressed protein;	Os03g0198300;
AC.H6.Locus_140.9.10	DnaJ domain;	Unknown protein;	Unknown protein;	Unknown protein;	DnaJ domain;	Unknown protein;	Unknown protein;	predicted protein;
AC.H6.Locus_140.10.10	Unknown protein;	Unknown protein;	Unknown protein;	Unknown protein;	Unknown protein;	Unknown protein;	Expressed protein;	J-domain protein required for chloroplast accumulation response 1, putative isoform 1;
AC.H6.Locus_141.1.10	Myb-like DNA-binding domain;	Unknown protein;	Myb-type HTH DNA-binding domain profile.;	SANT SWI3, ADA2, N-CoR and TFIIIB'' DNA-binding domains;	Myb domain;SANT/Myb domain;	GO:0003682;	R2R3 Myb30 transcription factor;	myb domain protein 30;
AC.H6.Locus_141.2.10	Myb-like DNA-binding domain;	Unknown protein;	Myb-type HTH DNA-binding domain profile.;	SANT SWI3, ADA2, N-CoR and TFIIIB'' DNA-binding domains;	Myb domain;SANT/Myb domain;	GO:0003682;	R2R3 Myb30 transcription factor;	myb domain protein 30;
AC.H6.Locus_142.1.10	FAR1 DNA-binding domain;GATA zinc finger;MULE transposase domain;	Unknown protein;	Zinc finger SWIM-type profile.;	plant mutator transposase zinc finger;zinc finger binding to DNA consensus sequence [AT]GATA[AG];	Zinc finger, SWIM-type;Zinc finger, PMZ-type;MULE transposase domain;FAR1 DNA binding domain;Zinc finger, GATA-type;	GO:0008270;GO:0003700|GO:0006355|GO:0008270|GO:0043565;	Os07g0615900 protein;	Os03g0181600;
AC.H6.Locus_142.2.10	FAR1 DNA-binding domain;GATA zinc finger;MULE transposase domain;	Unknown protein;	Zinc finger SWIM-type profile.;	plant mutator transposase zinc finger;zinc finger binding to DNA consensus sequence [AT]GATA[AG];	Zinc finger, SWIM-type;Zinc finger, PMZ-type;MULE transposase domain;FAR1 DNA binding domain;Zinc finger, GATA-type;	GO:0008270;GO:0003700|GO:0006355|GO:0008270|GO:0043565;	Os07g0615900 protein;	PREDICTED: protein FAR1-RELATED SEQUENCE 5-like isoform X1;
AC.H6.Locus_142.3.10	FAR1 DNA-binding domain;GATA zinc finger;MULE transposase domain;	Unknown protein;	Zinc finger SWIM-type profile.;	plant mutator transposase zinc finger;zinc finger binding to DNA consensus sequence [AT]GATA[AG];	Zinc finger, SWIM-type;Zinc finger, PMZ-type;MULE transposase domain;FAR1 DNA binding domain;Zinc finger, GATA-type;	GO:0008270;GO:0003700|GO:0006355|GO:0008270|GO:0043565;	Os07g0615900 protein;	Os03g0181600;
AC.H6.Locus_142.4.10	FAR1 DNA-binding domain;GATA zinc finger;MULE transposase domain;	Unknown protein;	Zinc finger SWIM-type profile.;	plant mutator transposase zinc finger;zinc finger binding to DNA consensus sequence [AT]GATA[AG];	Zinc finger, SWIM-type;Zinc finger, PMZ-type;MULE transposase domain;FAR1 DNA binding domain;Zinc finger, GATA-type;	GO:0008270;GO:0003700|GO:0006355|GO:0008270|GO:0043565;	Os07g0615900 protein;	PREDICTED: protein FAR1-RELATED SEQUENCE 5-like isoform X1;
AC.H6.Locus_143.1.10	Zinc finger C-x8-C-x5-C-x3-H type (and similar);	Unknown protein;	Zinc finger C3H1-type profile.;	zinc finger;	Zinc finger, CCCH-type;	GO:0046872;	Zinc finger CCCH domain-containing protein 37;	PREDICTED: zinc finger CCCH domain-containing protein 63-like isoform 1;
AC.H6.Locus_143.2.10	Zinc finger C-x8-C-x5-C-x3-H type (and similar);	Unknown protein;	Zinc finger C3H1-type profile.;	zinc finger;	Zinc finger, CCCH-type;	GO:0046872;	Predicted protein;	hypothetical protein CICLE_v100047902mg, partial;
AC.H6.Locus_144.1.10	Unknown protein;	Unknown protein;	Unknown protein;	Unknown protein;	Unknown protein;	Unknown protein;	Os01g0187400 protein;	hypothetical protein SORBIDRAFT_03g003300;
AC.H6.Locus_144.2.10	Unknown protein;	Unknown protein;	Unknown protein;	Unknown protein;	Unknown protein;	Unknown protein;	Os01g0187400 protein;	hypothetical protein SORBIDRAFT_03g003300;
AC.H6.Locus_145.1.10	Peptidase M16 inactive domain;	Unknown protein;	Unknown protein;	Unknown protein;	Peptidase M16, C-terminal domain;	Unknown protein;	Os01g0739000 protein;	PREDICTED: mitochondrial-processing peptidase subunit alpha-like;
AC.H6.Locus_145.2.10	Unknown protein;	Unknown protein;	Unknown protein;	Unknown protein;	Unknown protein;	Unknown protein;	Unknown protein;	hypothetical protein AMTR_s00064p00193560;
AC.H6.Locus_145.3.10	Peptidase M16 inactive domain;Insulinase (Peptidase family M16);	Insulinase family, zinc-binding region signature.;	Unknown protein;	Unknown protein;	Peptidase M16, zinc-binding site;Peptidase M16, C-terminal domain;Peptidase M16, N-terminal;	GO:0004222|GO:0006508;	Os01g0739000 protein;	mitochondrial-processing peptidase subunit alpha;
AC.H6.Locus_146.1.10	Calcium-binding EGF domain;Protein tyrosine kinase;	Aspartic acid and asparagine hydroxylation site.;Serine/Threonine protein kinases active-site signature.;Calcium-binding EGF-like domain signature.;	EGF-like domain profile.;Protein kinase domain profile.;	Calcium-binding EGF-like domain;Serine/Threonine protein kinases, catalytic domain;Epidermal growth factor-like domain.;	Epidermal growth factor-like domain;EGF-type aspartate/asparagine hydroxylation site;Serine-threonine/tyrosine-protein kinase catalytic domain;EGF-like calcium-binding, conserved site;Protein kinase domain;EGF-like calcium-binding domain;Serine/threonine- /dual specificity protein kinase, catalytic domain;Serine/threonine-protein kinase, active site;	GO:0004672|GO:0006468;GO:0004674|GO:0006468;GO:0005515;GO:0004672|GO:0005524|GO:0006468;GO:0005509;	Protein kinase family protein;	PREDICTED: wall-associated receptor kinase-like 17-like;
AC.H6.Locus_147.1.10	YGGT family;	Unknown protein;	Unknown protein;	Unknown protein;	Uncharacterised protein family Ycf19;	GO:0016020;	Cofactor assembly, complex C (B6F);	fanciful K+ uptake-b family transporter;
AC.H6.Locus_147.2.10	YGGT family;	Unknown protein;	Unknown protein;	Unknown protein;	Uncharacterised protein family Ycf19;	GO:0016020;	Cofactor assembly, complex C (B6F);	hypothetical protein MTR_3g105100;
AC.H6.Locus_147.3.10	YGGT family;	Unknown protein;	Unknown protein;	Unknown protein;	Uncharacterised protein family Ycf19;	GO:0016020;	Cofactor assembly, complex C (B6F);	hypothetical protein MTR_3g105100;
AC.H6.Locus_149.1.10	MORN repeat;	Unknown protein;	Prokaryotic membrane lipoprotein lipid attachment site profile.;	Possible plasma membrane-binding motif in junctophilins, PIP-5-kinases and protein kinases.;	MORN motif;	Unknown protein;	Os09g0555600 protein;	Os09g0555600;
AC.H6.Locus_149.2.10	MORN repeat;	Unknown protein;	Unknown protein;	Possible plasma membrane-binding motif in junctophilins, PIP-5-kinases and protein kinases.;	MORN motif;	Unknown protein;	ARC3 homologue;	PREDICTED: protein ACCUMULATION AND REPLICATION OF CHLOROPLASTS 3-like;
AC.H6.Locus_149.3.10	MORN repeat;	Unknown protein;	Unknown protein;	Possible plasma membrane-binding motif in junctophilins, PIP-5-kinases and protein kinases.;	MORN motif;	Unknown protein;	Os09g0555600 protein;	PREDICTED: protein ACCUMULATION AND REPLICATION OF CHLOROPLASTS 3-like;
AC.H6.Locus_149.4.10	MORN repeat;	Unknown protein;	Unknown protein;	Possible plasma membrane-binding motif in junctophilins, PIP-5-kinases and protein kinases.;	MORN motif;	Unknown protein;	Os09g0555600 protein;	PREDICTED: protein ACCUMULATION AND REPLICATION OF CHLOROPLASTS 3-like;
AC.H6.Locus_151.1.10	Protein of unknown function (DUF2985);	Unknown protein;	Unknown protein;	Unknown protein;	Protein of unknown function DUF2985;	Unknown protein;	Os05g0474900 protein;	Os05g0474900;
AC.H6.Locus_152.1.10	Elongation factor TS;UBA/TS-N domain;	Elongation factor Ts signature 1.;Elongation factor Ts signature 2.;	Unknown protein;	Unknown protein;	Translation elongation factor Ts, conserved site;Translation elongation factor EFTs/EF1B, dimerisation;Ubiquitin-associated domain/translation elongation factor EF-Ts, N-terminal;	GO:0003746|GO:0005622|GO:0006414;GO:0005515;	Elongation factor Ts;	hypothetical protein COCSUDRAFT_37065;
AC.H6.Locus_152.2.10	Elongation factor TS;UBA/TS-N domain;	Elongation factor Ts signature 1.;Elongation factor Ts signature 2.;	Unknown protein;	Unknown protein;	Translation elongation factor Ts, conserved site;Translation elongation factor EFTs/EF1B, dimerisation;Ubiquitin-associated domain/translation elongation factor EF-Ts, N-terminal;	GO:0003746|GO:0005622|GO:0006414;GO:0005515;	Elongation factor Ts;	hypothetical protein COCSUDRAFT_37065;
AC.H6.Locus_154.1.10	RNA recognition motif. (a.k.a. RRM, RBD, or RNP domain);	Unknown protein;	Eukaryotic RNA Recognition Motif (RRM) profile.;	RNA recognition motif;	RNA recognition motif domain;	GO:0003676;	Heterogeneous nuclear ribonucleoprotein 27C, putative;	PREDICTED: heterogeneous nuclear ribonucleoprotein 1-like;
AC.H6.Locus_154.2.10	RNA recognition motif. (a.k.a. RRM, RBD, or RNP domain);	Unknown protein;	Eukaryotic RNA Recognition Motif (RRM) profile.;	RNA recognition motif;	RNA recognition motif domain;	GO:0003676;	Heterogeneous nuclear ribonucleoprotein 27C, putative;	hypothetical protein POPTR_0014s15970g;
AC.H6.Locus_154.3.10	RNA recognition motif. (a.k.a. RRM, RBD, or RNP domain);	Unknown protein;	Eukaryotic RNA Recognition Motif (RRM) profile.;	RNA recognition motif;	RNA recognition motif domain;	GO:0003676;	Heterogeneous nuclear ribonucleoprotein 27C, putative;	PREDICTED: heterogeneous nuclear ribonucleoprotein 1-like;
AC.H6.Locus_155.2.10	Myb/SANT-like DNA-binding domain;	Unknown protein;	Unknown protein;	Unknown protein;	Unknown protein;	Unknown protein;	Predicted protein;	PREDICTED: myb/SANT-like DNA-binding domain-containing protein 2-like;
AC.H6.Locus_156.60.10	gag-polypeptide of LTR copia-type;Domain of unknown function (DUF4219);	Unknown protein;	Unknown protein;	Unknown protein;	Domain of unknown function DUF4219;	Unknown protein;	Putative uncharacterized protein;	hypothetical protein POPTR_0010s05665g;
AC.H6.Locus_156.61.10	NAD dependent epimerase/dehydratase family;	Unknown protein;	Unknown protein;	Unknown protein;	NAD-dependent epimerase/dehydratase;	GO:0003824|GO:0044237|GO:0050662;	Cinnamyl alcohol dehydrogenase 1 (Fragment);	hypothetical protein AMTR_s00005p00268810;
AC.H6.Locus_156.62.10	NAD dependent epimerase/dehydratase family;	Unknown protein;	Unknown protein;	Unknown protein;	NAD-dependent epimerase/dehydratase;	GO:0003824|GO:0044237|GO:0050662;	Cinnamyl alcohol dehydrogenase 1 (Fragment);	hypothetical protein AMTR_s00005p00268810;
AC.H6.Locus_156.64.10	NAD dependent epimerase/dehydratase family;	Unknown protein;	Unknown protein;	Unknown protein;	NAD-dependent epimerase/dehydratase;	GO:0003824|GO:0044237|GO:0050662;	Cinnamyl alcohol dehydrogenase;	hypothetical protein AMTR_s00005p00268810;
AC.H6.Locus_156.65.10	NAD dependent epimerase/dehydratase family;	Unknown protein;	Unknown protein;	Unknown protein;	NAD-dependent epimerase/dehydratase;	GO:0003824|GO:0044237|GO:0050662;	Cinnamyl alcohol dehydrogenase 1 (Fragment);	hypothetical protein AMTR_s00005p00268810;
AC.H6.Locus_156.66.10	NAD dependent epimerase/dehydratase family;	Unknown protein;	Unknown protein;	Unknown protein;	NAD-dependent epimerase/dehydratase;	GO:0003824|GO:0044237|GO:0050662;	Cinnamyl alcohol dehydrogenase;	hypothetical protein AMTR_s00005p00268810;
AC.H6.Locus_156.67.10	NAD dependent epimerase/dehydratase family;	Unknown protein;	Unknown protein;	Unknown protein;	NAD-dependent epimerase/dehydratase;	GO:0003824|GO:0044237|GO:0050662;	Cinnamyl alcohol dehydrogenase;	alcohol dehydrogenase-like protein;
AC.H6.Locus_156.68.10	NAD dependent epimerase/dehydratase family;	Unknown protein;	Unknown protein;	Unknown protein;	NAD-dependent epimerase/dehydratase;	GO:0003824|GO:0044237|GO:0050662;	Cinnamyl alcohol dehydrogenase 1 (Fragment);	hypothetical protein AMTR_s00005p00268810;
AC.H6.Locus_156.69.10	Unknown protein;	Unknown protein;	Unknown protein;	Unknown protein;	Unknown protein;	Unknown protein;	Unknown protein;	Unknown protein;
AC.H6.Locus_157.1.10	Mannosyl oligosaccharide glucosidase;	Unknown protein;	Unknown protein;	Unknown protein;	Glycoside hydrolase, family 63;	GO:0004573|GO:0009311;	Unknown protein;	Unknown protein;
AC.H6.Locus_157.2.10	Mannosyl oligosaccharide glucosidase;	Unknown protein;	Unknown protein;	Unknown protein;	Glycoside hydrolase, family 63;	GO:0004573|GO:0009311;	Predicted protein;	PREDICTED: mannosyl-oligosaccharide glucosidase GCS1-like;
AC.H6.Locus_157.3.10	Mannosyl oligosaccharide glucosidase;	Unknown protein;	Unknown protein;	Unknown protein;	Glycoside hydrolase, family 63;	GO:0004573|GO:0009311;	Predicted protein;	hypothetical protein EUTSA_v10018104mg;
AC.H6.Locus_157.4.10	Mannosyl oligosaccharide glucosidase;	Unknown protein;	Unknown protein;	Unknown protein;	Glycoside hydrolase, family 63;	GO:0004573|GO:0009311;	Uncharacterized protein;	hypothetical protein CARUB_v10008307mg;
AC.H6.Locus_157.5.10	Mannosyl oligosaccharide glucosidase;	Unknown protein;	Unknown protein;	Unknown protein;	Glycoside hydrolase, family 63;	GO:0004573|GO:0009311;	Uncharacterized protein;	hypothetical protein ARALYDRAFT_475845;
AC.H6.Locus_157.6.10	Mannosyl oligosaccharide glucosidase;	Unknown protein;	Unknown protein;	Unknown protein;	Glycoside hydrolase, family 63;	GO:0004573|GO:0009311;	Os01g0921200 protein;	PREDICTED: mannosyl-oligosaccharide glucosidase GCS1-like;
AC.H6.Locus_157.7.10	Mannosyl oligosaccharide glucosidase;	Unknown protein;	Unknown protein;	Unknown protein;	Glycoside hydrolase, family 63;	GO:0004573|GO:0009311;	Unknown protein;	Mannosyl-oligosaccharide glucosidase, partial;
AC.H6.Locus_157.9.10	Mannosyl oligosaccharide glucosidase;	Unknown protein;	Unknown protein;	Unknown protein;	Glycoside hydrolase, family 63;	GO:0004573|GO:0009311;	Os01g0921200 protein;	PREDICTED: mannosyl-oligosaccharide glucosidase GCS1-like;
AC.H6.Locus_158.2.10	Pyridine nucleotide-disulphide oxidoreductase;	Pyridine nucleotide-disulphide oxidoreductases class-II active site.;	Unknown protein;	Unknown protein;	Pyridine nucleotide-disulphide oxidoreductase, FAD/NAD(P)-binding domain;Pyridine nucleotide-disulphide oxidoreductase, class-II, active site;Pyridine nucleotide-disulphide oxidoreductase, NAD-binding domain;	GO:0016491|GO:0055114;GO:0016491|GO:0050660|GO:0055114;	Thioredoxin reductase;	PREDICTED: thioredoxin reductase NTRC-like;
AC.H6.Locus_158.4.10	Pyridine nucleotide-disulphide oxidoreductase;	Pyridine nucleotide-disulphide oxidoreductases class-II active site.;	Unknown protein;	Unknown protein;	Pyridine nucleotide-disulphide oxidoreductase, FAD/NAD(P)-binding domain;Pyridine nucleotide-disulphide oxidoreductase, class-II, active site;Pyridine nucleotide-disulphide oxidoreductase, NAD-binding domain;	GO:0016491|GO:0055114;GO:0016491|GO:0050660|GO:0055114;	Thioredoxin reductase;	PREDICTED: thioredoxin reductase NTRC-like;
AC.H6.Locus_158.5.10	Pyridine nucleotide-disulphide oxidoreductase;	Pyridine nucleotide-disulphide oxidoreductases class-II active site.;	Unknown protein;	Unknown protein;	Pyridine nucleotide-disulphide oxidoreductase, FAD/NAD(P)-binding domain;Pyridine nucleotide-disulphide oxidoreductase, class-II, active site;Pyridine nucleotide-disulphide oxidoreductase, NAD-binding domain;	GO:0016491|GO:0055114;GO:0016491|GO:0050660|GO:0055114;	Thioredoxin reductase;	PREDICTED: thioredoxin reductase NTRC-like;
AC.H6.Locus_159.1.10	Peroxisomal biogenesis factor 11 (PEX11);	Unknown protein;	Unknown protein;	Unknown protein;	Peroxisomal biogenesis factor 11;	GO:0005779|GO:0016559;	Predicted protein;	PREDICTED: peroxisomal membrane protein 11C-like isoform X1;
AC.H6.Locus_159.2.10	Peroxisomal biogenesis factor 11 (PEX11);	Unknown protein;	Unknown protein;	Unknown protein;	Peroxisomal biogenesis factor 11;	GO:0005779|GO:0016559;	Predicted protein;	PREDICTED: peroxisomal membrane protein 11C-like isoform X1;
AC.H6.Locus_160.1.10	1,3-beta-glucan synthase component;1,3-beta-glucan synthase subunit FKS1, domain-1;	Unknown protein;	Unknown protein;	Unknown protein;	Glycosyl transferase, family 48;1,3-beta-glucan synthase subunit FKS1-like, domain-1;	GO:0000148|GO:0003843|GO:0006075|GO:0016020;	Putative callose synthase;	PREDICTED: callose synthase 9-like;
AC.H6.Locus_160.2.10	1,3-beta-glucan synthase component;1,3-beta-glucan synthase subunit FKS1, domain-1;	Unknown protein;	Unknown protein;	Unknown protein;	Glycosyl transferase, family 48;1,3-beta-glucan synthase subunit FKS1-like, domain-1;	GO:0000148|GO:0003843|GO:0006075|GO:0016020;	Putative callose synthase;	PREDICTED: callose synthase 9-like;
AC.H6.Locus_161.1.10	Clp amino terminal domain;	Unknown protein;	Unknown protein;	Unknown protein;	Clp, N-terminal;	GO:0019538;	Predicted protein;	Clp amino terminal domain-containing family protein;
AC.H6.Locus_161.3.10	PA domain;Signal peptide peptidase;	Unknown protein;	Unknown protein;	Unknown protein;	Peptidase A22B, signal peptide peptidase;Protease-associated domain, PA;	GO:0004190|GO:0016021;	Signal peptide peptidase-like 2;	Signal peptide peptidase-like 2 isoform 4;
AC.H6.Locus_161.4.10	PA domain;	Unknown protein;	Unknown protein;	Unknown protein;	Protease-associated domain, PA;	Unknown protein;	Unknown protein;	hypothetical protein AMTR_s00020p00177780;
AC.H6.Locus_161.5.10	Clp amino terminal domain;	Unknown protein;	Unknown protein;	Unknown protein;	Clp, N-terminal;	GO:0019538;	Predicted protein;	Clp amino terminal domain-containing family protein;
AC.H6.Locus_161.6.10	PA domain;Signal peptide peptidase;	Unknown protein;	Unknown protein;	Unknown protein;	Peptidase A22B, signal peptide peptidase;Protease-associated domain, PA;	GO:0004190|GO:0016021;	Uncharacterized protein;	hypothetical protein SORBIDRAFT_06g020770;
AC.H6.Locus_161.8.10	Signal peptide peptidase;	Unknown protein;	Unknown protein;	Unknown protein;	Peptidase A22B, signal peptide peptidase;	GO:0004190|GO:0016021;	Unknown protein;	hypothetical protein CICLE_v10019598mg;
AC.H6.Locus_161.9.10	Clp amino terminal domain;	Unknown protein;	Unknown protein;	Unknown protein;	Clp, N-terminal;	GO:0019538;	Predicted protein;	Clp amino terminal domain-containing family protein;
AC.H6.Locus_161.10.10	PA domain;Signal peptide peptidase;	Unknown protein;	Unknown protein;	Unknown protein;	Peptidase A22B, signal peptide peptidase;Protease-associated domain, PA;	GO:0004190|GO:0016021;	Signal peptide peptidase-like 2;	Signal peptide peptidase-like 2 isoform 4;
AC.H6.Locus_163.1.10	Histone-like transcription factor (CBF/NF-Y) and archaeal histone;	Unknown protein;	Unknown protein;	Unknown protein;	Transcription factor CBF/NF-Y/archaeal histone;	GO:0005622|GO:0043565;	Putative uncharacterized protein;	Nuclear factor Y, subunit B13 isoform 2;
AC.H6.Locus_163.2.10	Histone-like transcription factor (CBF/NF-Y) and archaeal histone;	Unknown protein;	Unknown protein;	Unknown protein;	Transcription factor CBF/NF-Y/archaeal histone;	GO:0005622|GO:0043565;	Putative uncharacterized protein;	PREDICTED: protein Dr1 homolog isoform X2;
AC.H6.Locus_163.3.10	Histone-like transcription factor (CBF/NF-Y) and archaeal histone;	Unknown protein;	Unknown protein;	Unknown protein;	Transcription factor CBF/NF-Y/archaeal histone;	GO:0005622|GO:0043565;	Putative uncharacterized protein;	Nuclear factor Y, subunit B13 isoform 2;
AC.H6.Locus_164.1.10	Pyridine nucleotide-disulphide oxidoreductase;	Unknown protein;	Unknown protein;	Unknown protein;	Pyridine nucleotide-disulphide oxidoreductase, FAD/NAD(P)-binding domain;Pyridine nucleotide-disulphide oxidoreductase, NAD-binding domain;	GO:0016491|GO:0055114;GO:0016491|GO:0050660|GO:0055114;	Os09g0567300 protein;	monodehydroascorbate reductase, seedling isozyme;
AC.H6.Locus_164.2.10	Pyridine nucleotide-disulphide oxidoreductase;	Unknown protein;	Unknown protein;	Unknown protein;	Pyridine nucleotide-disulphide oxidoreductase, FAD/NAD(P)-binding domain;Pyridine nucleotide-disulphide oxidoreductase, NAD-binding domain;	GO:0016491|GO:0055114;GO:0016491|GO:0050660|GO:0055114;	Monodehydroascorbate reductase;	hypothetical protein CARUB_v10017107mg;
AC.H6.Locus_164.3.10	Pyridine nucleotide-disulphide oxidoreductase;	Unknown protein;	Unknown protein;	Unknown protein;	Pyridine nucleotide-disulphide oxidoreductase, FAD/NAD(P)-binding domain;Pyridine nucleotide-disulphide oxidoreductase, NAD-binding domain;	GO:0016491|GO:0055114;GO:0016491|GO:0050660|GO:0055114;	Os09g0567300 protein;	monodehydroascorbate reductase, seedling isozyme;
AC.H6.Locus_164.4.10	Pyridine nucleotide-disulphide oxidoreductase;	Unknown protein;	Unknown protein;	Unknown protein;	Pyridine nucleotide-disulphide oxidoreductase, FAD/NAD(P)-binding domain;Pyridine nucleotide-disulphide oxidoreductase, NAD-binding domain;	GO:0016491|GO:0055114;GO:0016491|GO:0050660|GO:0055114;	Os09g0567300 protein;	monodehydroascorbate reductase, seedling isozyme;
AC.H6.Locus_165.1.10	Rare lipoprotein A (RlpA)-like double-psi beta-barrel;Pollen allergen;	Unknown protein;	Expansin, family-45 endoglucanase-like domain profile.;Expansin, Cellulose-binding-like domain profile.;	Rare lipoprotein A (RlpA)-like double-psi beta-barrel;	Expansin, cellulose-binding-like domain;RlpA-like double-psi beta-barrel domain;Expansin/pollen allergen, DPBB domain;	Unknown protein;	Expansin 4;	ATEXPA8;
AC.H6.Locus_165.2.10	Rare lipoprotein A (RlpA)-like double-psi beta-barrel;Pollen allergen;	Unknown protein;	Expansin, family-45 endoglucanase-like domain profile.;Expansin, Cellulose-binding-like domain profile.;	Rare lipoprotein A (RlpA)-like double-psi beta-barrel;	Expansin, cellulose-binding-like domain;RlpA-like double-psi beta-barrel domain;Expansin/pollen allergen, DPBB domain;	Unknown protein;	Expansin 4;	ATEXPA8;
AC.H6.Locus_166.1.10	Ribosomal protein L3;	Ribosomal protein L3 signature.;	Unknown protein;	Unknown protein;	Ribosomal protein L3;Ribosomal protein L3, conserved site;	GO:0003735|GO:0005622|GO:0005840|GO:0006412;	60S ribosomal protein L3B;	PREDICTED: 60S ribosomal protein L3-like;
AC.H6.Locus_166.2.10	Ribosomal protein L3;	Ribosomal protein L3 signature.;	Unknown protein;	Unknown protein;	Ribosomal protein L3;Ribosomal protein L3, conserved site;	GO:0003735|GO:0005622|GO:0005840|GO:0006412;	60S ribosomal protein L3B;	PREDICTED: 60S ribosomal protein L3-like;
AC.H6.Locus_166.3.10	Ribosomal protein L3;	Ribosomal protein L3 signature.;	Unknown protein;	Unknown protein;	Ribosomal protein L3;Ribosomal protein L3, conserved site;	GO:0003735|GO:0005622|GO:0005840|GO:0006412;	60S ribosomal protein L3B;	PREDICTED: 60S ribosomal protein L3-like;
AC.H6.Locus_166.4.10	Ribosomal protein L3;	Ribosomal protein L3 signature.;	Unknown protein;	Unknown protein;	Ribosomal protein L3;Ribosomal protein L3, conserved site;	GO:0003735|GO:0005622|GO:0005840|GO:0006412;	60S ribosomal protein L3B;	PREDICTED: 60S ribosomal protein L3-like;
AC.H6.Locus_166.5.10	Ribosomal protein L3;	Ribosomal protein L3 signature.;	Unknown protein;	Unknown protein;	Ribosomal protein L3;Ribosomal protein L3, conserved site;	GO:0003735|GO:0005622|GO:0005840|GO:0006412;	60S ribosomal protein L3B;	PREDICTED: 60S ribosomal protein L3-like;
AC.H6.Locus_166.6.10	Ribosomal protein L3;	Ribosomal protein L3 signature.;	Unknown protein;	Unknown protein;	Ribosomal protein L3;Ribosomal protein L3, conserved site;	GO:0003735|GO:0005622|GO:0005840|GO:0006412;	60S ribosomal protein L3B;	PREDICTED: 60S ribosomal protein L3-like;
AC.H6.Locus_167.1.10	KH domain;RNA recognition motif. (a.k.a. RRM, RBD, or RNP domain);	Unknown protein;	Eukaryotic RNA Recognition Motif (RRM) profile.;Type-1 KH domain profile.;	zinc finger;RNA recognition motif;K homology RNA-binding domain;	Zinc finger, CCHC-type;K Homology domain;K Homology domain, type 1;RNA recognition motif domain;	GO:0003723;GO:0003676|GO:0008270;GO:0003676;	Predicted protein;	zinc finger protein, putative;
AC.H6.Locus_167.2.10	KH domain;RNA recognition motif. (a.k.a. RRM, RBD, or RNP domain);	Unknown protein;	Eukaryotic RNA Recognition Motif (RRM) profile.;Type-1 KH domain profile.;	zinc finger;RNA recognition motif;K homology RNA-binding domain;	Zinc finger, CCHC-type;K Homology domain;K Homology domain, type 1;RNA recognition motif domain;	GO:0003723;GO:0003676|GO:0008270;GO:0003676;	Predicted protein;	zinc finger protein, putative;
AC.H6.Locus_167.3.10	KH domain;RNA recognition motif. (a.k.a. RRM, RBD, or RNP domain);	Unknown protein;	Eukaryotic RNA Recognition Motif (RRM) profile.;Type-1 KH domain profile.;	zinc finger;RNA recognition motif;K homology RNA-binding domain;	Zinc finger, CCHC-type;K Homology domain;K Homology domain, type 1;RNA recognition motif domain;	GO:0003723;GO:0003676|GO:0008270;GO:0003676;	Predicted protein;	zinc finger protein, putative;
AC.H6.Locus_167.4.10	KH domain;RNA recognition motif. (a.k.a. RRM, RBD, or RNP domain);	Unknown protein;	Eukaryotic RNA Recognition Motif (RRM) profile.;Type-1 KH domain profile.;	zinc finger;RNA recognition motif;K homology RNA-binding domain;	Zinc finger, CCHC-type;K Homology domain;K Homology domain, type 1;RNA recognition motif domain;	GO:0003723;GO:0003676|GO:0008270;GO:0003676;	Predicted protein;	zinc finger protein, putative;
AC.H6.Locus_168.1.10	Glycosyl hydrolases family 32 C terminal;Glycosyl hydrolases family 32 N-terminal domain;	Glycosyl hydrolases family 32 active site.;	Unknown protein;	Glycosyl hydrolases family 32;	Glycosyl hydrolase family 32, C-terminal;Glycosyl hydrolase family 32, N-terminal;Glycoside hydrolase, family 32, active site;Glycoside hydrolase, family 32;	GO:0004553|GO:0005975;	Putative cell wall invertase;	Glycosyl hydrolases family 32 protein isoform 1;
AC.H6.Locus_168.2.10	Glycosyl hydrolases family 32 C terminal;Glycosyl hydrolases family 32 N-terminal domain;	Glycosyl hydrolases family 32 active site.;	Unknown protein;	Glycosyl hydrolases family 32;	Glycosyl hydrolase family 32, C-terminal;Glycosyl hydrolase family 32, N-terminal;Glycoside hydrolase, family 32, active site;Glycoside hydrolase, family 32;	GO:0004553|GO:0005975;	Putative cell wall invertase;	Glycosyl hydrolases family 32 protein isoform 1;
AC.H6.Locus_168.3.10	Glycosyl hydrolases family 32 C terminal;Glycosyl hydrolases family 32 N-terminal domain;	Glycosyl hydrolases family 32 active site.;	Unknown protein;	Glycosyl hydrolases family 32;	Glycosyl hydrolase family 32, C-terminal;Glycosyl hydrolase family 32, N-terminal;Glycoside hydrolase, family 32, active site;Glycoside hydrolase, family 32;	GO:0004553|GO:0005975;	Putative cell wall invertase;	hypothetical protein CICLE_v10007827mg;
AC.H6.Locus_168.4.10	Glycosyl hydrolases family 32 C terminal;Glycosyl hydrolases family 32 N-terminal domain;	Glycosyl hydrolases family 32 active site.;	Unknown protein;	Glycosyl hydrolases family 32;	Glycosyl hydrolase family 32, C-terminal;Glycosyl hydrolase family 32, N-terminal;Glycoside hydrolase, family 32, active site;Glycoside hydrolase, family 32;	GO:0004553|GO:0005975;	Putative cell wall invertase;	PREDICTED: beta-fructofuranosidase, insoluble isoenzyme CWINV1-like;
AC.H6.Locus_168.5.10	Glycosyl hydrolases family 32 C terminal;Glycosyl hydrolases family 32 N-terminal domain;	Glycosyl hydrolases family 32 active site.;	Unknown protein;	Glycosyl hydrolases family 32;	Glycosyl hydrolase family 32, C-terminal;Glycosyl hydrolase family 32, N-terminal;Glycoside hydrolase, family 32, active site;Glycoside hydrolase, family 32;	GO:0004553|GO:0005975;	Putative cell wall invertase;	PREDICTED: beta-fructofuranosidase, insoluble isoenzyme CWINV1-like;
AC.H6.Locus_168.6.10	Glycosyl hydrolases family 32 C terminal;Glycosyl hydrolases family 32 N-terminal domain;	Glycosyl hydrolases family 32 active site.;	Unknown protein;	Glycosyl hydrolases family 32;	Glycosyl hydrolase family 32, C-terminal;Glycosyl hydrolase family 32, N-terminal;Glycoside hydrolase, family 32, active site;Glycoside hydrolase, family 32;	GO:0004553|GO:0005975;	Putative cell wall invertase;	Glycosyl hydrolases family 32 protein isoform 1;
AC.H6.Locus_169.1.10	Protein of unknown function (DUF4005);	Unknown protein;	Unknown protein;	Unknown protein;	Domain of unknown function DUF4005;	Unknown protein;	Unknown protein;	Unknown protein;
AC.H6.Locus_170.3.10	Elongation factor G C-terminus;Elongation factor Tu GTP binding domain;Elongation factor G, domain IV;Elongation Factor G, domain II;Elongation factor Tu domain 2;	GTP-binding elongation factors signature.;	Unknown protein;	Elongation factor G C-terminus;Elongation factor G, domain IV;	Elongation factor, GTP-binding domain;Translation elongation factor EFG/EF2, domain IV;Translation elongation factor EFG, V domain;Elongation factor G, III-V domain;Translation elongation factor EFTu/EF1A, domain 2;	GO:0003924|GO:0005525;GO:0005525;	Translation elongation factor 2;	PREDICTED: elongation factor 2-like;
AC.H6.Locus_170.4.10	Elongation factor G C-terminus;Elongation factor Tu GTP binding domain;Elongation factor G, domain IV;Elongation Factor G, domain II;Elongation factor Tu domain 2;	GTP-binding elongation factors signature.;	Unknown protein;	Elongation factor G C-terminus;Elongation factor G, domain IV;	Elongation factor, GTP-binding domain;Translation elongation factor EFG/EF2, domain IV;Translation elongation factor EFG, V domain;Elongation factor G, III-V domain;Translation elongation factor EFTu/EF1A, domain 2;	GO:0003924|GO:0005525;GO:0005525;	Translation elongation factor 2;	PREDICTED: elongation factor 2-like;
AC.H6.Locus_170.5.10	Elongation factor G C-terminus;Elongation factor Tu GTP binding domain;Elongation factor G, domain IV;Elongation Factor G, domain II;Elongation factor Tu domain 2;	GTP-binding elongation factors signature.;	Unknown protein;	Elongation factor G C-terminus;Elongation factor G, domain IV;	Elongation factor, GTP-binding domain;Translation elongation factor EFG/EF2, domain IV;Translation elongation factor EFG, V domain;Elongation factor G, III-V domain;Translation elongation factor EFTu/EF1A, domain 2;	GO:0003924|GO:0005525;GO:0005525;	Elongation factor EF-2;	PREDICTED: elongation factor 2-like;
AC.H6.Locus_170.6.10	Elongation factor G C-terminus;Elongation factor Tu GTP binding domain;Elongation factor G, domain IV;Elongation Factor G, domain II;Elongation factor Tu domain 2;	GTP-binding elongation factors signature.;	Unknown protein;	Elongation factor G C-terminus;Elongation factor G, domain IV;	Elongation factor, GTP-binding domain;Translation elongation factor EFG/EF2, domain IV;Translation elongation factor EFG, V domain;Elongation factor G, III-V domain;Translation elongation factor EFTu/EF1A, domain 2;	GO:0003924|GO:0005525;GO:0005525;	Eukaryotic translation elongation factor, putative;	PREDICTED: elongation factor 2-like;
AC.H6.Locus_170.7.10	Elongation factor G C-terminus;Elongation factor Tu GTP binding domain;Elongation factor G, domain IV;Elongation Factor G, domain II;Elongation factor Tu domain 2;	GTP-binding elongation factors signature.;	Unknown protein;	Elongation factor G C-terminus;Elongation factor G, domain IV;	Elongation factor, GTP-binding domain;Translation elongation factor EFG/EF2, domain IV;Translation elongation factor EFG, V domain;Elongation factor G, III-V domain;Translation elongation factor EFTu/EF1A, domain 2;	GO:0003924|GO:0005525;GO:0005525;	Translation elongation factor 2;	PREDICTED: elongation factor 2-like;
AC.H6.Locus_170.8.10	Elongation factor G C-terminus;Elongation factor Tu GTP binding domain;Elongation factor G, domain IV;Elongation Factor G, domain II;Elongation factor Tu domain 2;	GTP-binding elongation factors signature.;	Unknown protein;	Elongation factor G C-terminus;Elongation factor G, domain IV;	Elongation factor, GTP-binding domain;Translation elongation factor EFG/EF2, domain IV;Translation elongation factor EFG, V domain;Elongation factor G, III-V domain;Translation elongation factor EFTu/EF1A, domain 2;	GO:0003924|GO:0005525;GO:0005525;	Translation elongation factor 2;	PREDICTED: elongation factor 2-like;
AC.H6.Locus_170.9.10	Elongation factor G C-terminus;Elongation factor Tu GTP binding domain;Elongation factor G, domain IV;Elongation Factor G, domain II;Elongation factor Tu domain 2;	GTP-binding elongation factors signature.;	Unknown protein;	Elongation factor G C-terminus;Elongation factor G, domain IV;	Elongation factor, GTP-binding domain;Translation elongation factor EFG/EF2, domain IV;Translation elongation factor EFG, V domain;Elongation factor G, III-V domain;Translation elongation factor EFTu/EF1A, domain 2;	GO:0003924|GO:0005525;GO:0005525;	Eukaryotic translation elongation factor, putative;	PREDICTED: elongation factor 2-like;
AC.H6.Locus_170.10.10	Elongation factor G C-terminus;Elongation factor Tu GTP binding domain;Elongation factor G, domain IV;Elongation Factor G, domain II;Elongation factor Tu domain 2;	GTP-binding elongation factors signature.;	Unknown protein;	Elongation factor G C-terminus;Elongation factor G, domain IV;	Elongation factor, GTP-binding domain;Translation elongation factor EFG/EF2, domain IV;Translation elongation factor EFG, V domain;Elongation factor G, III-V domain;Translation elongation factor EFTu/EF1A, domain 2;	GO:0003924|GO:0005525;GO:0005525;	Eukaryotic translation elongation factor, putative;	PREDICTED: elongation factor 2-like;
AC.H6.Locus_170.11.10	Elongation factor G C-terminus;Elongation factor Tu GTP binding domain;Elongation factor G, domain IV;Elongation Factor G, domain II;Elongation factor Tu domain 2;	GTP-binding elongation factors signature.;	Unknown protein;	Elongation factor G C-terminus;Elongation factor G, domain IV;	Elongation factor, GTP-binding domain;Translation elongation factor EFG/EF2, domain IV;Translation elongation factor EFG, V domain;Elongation factor G, III-V domain;Translation elongation factor EFTu/EF1A, domain 2;	GO:0003924|GO:0005525;GO:0005525;	Elongation factor EF-2;	PREDICTED: elongation factor 2-like;
AC.H6.Locus_170.12.10	Elongation factor G C-terminus;Elongation factor Tu GTP binding domain;Elongation factor G, domain IV;Elongation Factor G, domain II;Elongation factor Tu domain 2;	GTP-binding elongation factors signature.;	Unknown protein;	Elongation factor G C-terminus;Elongation factor G, domain IV;	Elongation factor, GTP-binding domain;Translation elongation factor EFG/EF2, domain IV;Translation elongation factor EFG, V domain;Elongation factor G, III-V domain;Translation elongation factor EFTu/EF1A, domain 2;	GO:0003924|GO:0005525;GO:0005525;	Translation elongation factor 2;	PREDICTED: elongation factor 2-like;
AC.H6.Locus_171.5.10	WD domain, G-beta repeat;	Trp-Asp (WD) repeats signature.;	Trp-Asp (WD) repeats circular profile.;Trp-Asp (WD) repeats profile.;	WD40 repeats;	WD40 repeat, conserved site;WD40 repeat;WD40-repeat-containing domain;	GO:0005515;	WD-repeat protein, putative;	WD-repeat protein, putative;
AC.H6.Locus_171.7.10	Ribosomal prokaryotic L21 protein;	Ribosomal protein L21 signature.;	Unknown protein;	Unknown protein;	Ribosomal protein L21, conserved site;	GO:0003723|GO:0003735|GO:0005622|GO:0005840|GO:0006412;	50S ribosomal protein L21, chloroplast;	50S ribosomal protein L21;
AC.H6.Locus_173.10.10	RNA recognition motif. (a.k.a. RRM, RBD, or RNP domain);	Unknown protein;	Eukaryotic RNA Recognition Motif (RRM) profile.;	RNA recognition motif;	RNA recognition motif domain;	GO:0003676;	DNA binding protein ACBF;	PREDICTED: polyadenylate-binding protein RBP47B'-like;
AC.H6.Locus_173.11.10	RNA recognition motif. (a.k.a. RRM, RBD, or RNP domain);	Unknown protein;	Eukaryotic RNA Recognition Motif (RRM) profile.;	RNA recognition motif;	RNA recognition motif domain;	GO:0003676;	DNA binding protein ACBF;	PREDICTED: polyadenylate-binding protein RBP47B'-like isoform X1;
AC.H6.Locus_174.5.10	Unknown protein;	Unknown protein;	Unknown protein;	Unknown protein;	Unknown protein;	Unknown protein;	Unknown protein;	hypothetical protein AMTR_s00090p00167270;
AC.H6.Locus_174.7.10	Unknown protein;	Unknown protein;	Unknown protein;	Unknown protein;	Unknown protein;	Unknown protein;	Unknown protein;	hypothetical protein AMTR_s00090p00167270;
AC.H6.Locus_174.13.10	Unknown protein;	Unknown protein;	Unknown protein;	Unknown protein;	Unknown protein;	Unknown protein;	Unknown protein;	hypothetical protein AMTR_s00090p00167270;
AC.H6.Locus_174.14.10	Unknown protein;	Unknown protein;	Unknown protein;	Unknown protein;	Unknown protein;	Unknown protein;	Unknown protein;	hypothetical protein AMTR_s00090p00167270;
AC.H6.Locus_176.1.10	RAI1 like PD-(D/E)XK nuclease;	Unknown protein;	Unknown protein;	Unknown protein;	RAI1-like;	Unknown protein;	Putative uncharacterized protein;	hypothetical protein SORBIDRAFT_09g019380;
AC.H6.Locus_176.2.10	RAI1 like PD-(D/E)XK nuclease;	Unknown protein;	Unknown protein;	Unknown protein;	RAI1-like;	Unknown protein;	Predicted protein (Fragment);	PREDICTED: decapping nuclease Dom3z homolog, chloroplastic-like;
AC.H6.Locus_176.3.10	RAI1 like PD-(D/E)XK nuclease;	Unknown protein;	Unknown protein;	Unknown protein;	RAI1-like;	Unknown protein;	Predicted protein (Fragment);	PREDICTED: decapping nuclease Dom3z homolog, chloroplastic-like;
AC.H6.Locus_176.4.10	RAI1 like PD-(D/E)XK nuclease;	Unknown protein;	Unknown protein;	Unknown protein;	RAI1-like;	Unknown protein;	Predicted protein (Fragment);	PREDICTED: decapping nuclease Dom3z homolog, chloroplastic-like;
AC.H6.Locus_176.5.10	Unknown protein;	Unknown protein;	Unknown protein;	Unknown protein;	Unknown protein;	Unknown protein;	Unknown protein;	Unknown protein;
AC.H6.Locus_176.6.10	RAI1 like PD-(D/E)XK nuclease;	Unknown protein;	Unknown protein;	Unknown protein;	RAI1-like;	Unknown protein;	Predicted protein (Fragment);	PREDICTED: decapping nuclease Dom3z homolog, chloroplastic-like;
AC.H6.Locus_176.7.10	RAI1 like PD-(D/E)XK nuclease;	Unknown protein;	Unknown protein;	Unknown protein;	RAI1-like;	Unknown protein;	Predicted protein (Fragment);	PREDICTED: decapping nuclease Dom3z homolog, chloroplastic-like;
AC.H6.Locus_177.1.10	Aconitase family (aconitate hydratase);Aconitase C-terminal domain;	Aconitase family signature 2.;Aconitase family signature 1.;	Unknown protein;	Unknown protein;	Aconitase A/isopropylmalate dehydratase small subunit, swivel;Aconitase/3-isopropylmalate dehydratase large subunit, alpha/beta/alpha;Aconitase family, 4Fe-4S cluster binding site;	GO:0008152;	Aconitate hydratase, cytoplasmic;	aconitate hydratase, cytoplasmic;
AC.H6.Locus_177.3.10	Aconitase family (aconitate hydratase);Aconitase C-terminal domain;	Aconitase family signature 2.;Aconitase family signature 1.;	Unknown protein;	Unknown protein;	Aconitase A/isopropylmalate dehydratase small subunit, swivel;Aconitase/3-isopropylmalate dehydratase large subunit, alpha/beta/alpha;Aconitase family, 4Fe-4S cluster binding site;	GO:0008152;	Aconitate hydratase;	Aconitase 1;
AC.H6.Locus_177.4.10	Aconitase family (aconitate hydratase);Aconitase C-terminal domain;	Aconitase family signature 2.;Aconitase family signature 1.;	Unknown protein;	Unknown protein;	Aconitase A/isopropylmalate dehydratase small subunit, swivel;Aconitase/3-isopropylmalate dehydratase large subunit, alpha/beta/alpha;Aconitase family, 4Fe-4S cluster binding site;	GO:0008152;	Aconitate hydratase;	Aconitase 1;
AC.H6.Locus_177.5.10	Aconitase family (aconitate hydratase);Aconitase C-terminal domain;	Aconitase family signature 2.;Aconitase family signature 1.;	Unknown protein;	Unknown protein;	Aconitase A/isopropylmalate dehydratase small subunit, swivel;Aconitase/3-isopropylmalate dehydratase large subunit, alpha/beta/alpha;Aconitase family, 4Fe-4S cluster binding site;	GO:0008152;	Aconitate hydratase;	Aconitase 1;
AC.H6.Locus_177.6.10	Aconitase family (aconitate hydratase);Aconitase C-terminal domain;	Aconitase family signature 2.;Aconitase family signature 1.;	Unknown protein;	Unknown protein;	Aconitase A/isopropylmalate dehydratase small subunit, swivel;Aconitase/3-isopropylmalate dehydratase large subunit, alpha/beta/alpha;Aconitase family, 4Fe-4S cluster binding site;	GO:0008152;	Aconitate hydratase;	Aconitase 1;
AC.H6.Locus_178.1.10	Sugar (and other) transporter;	Unknown protein;	Major facilitator superfamily (MFS) profile.;	Unknown protein;	General substrate transporter;Major facilitator superfamily domain;	GO:0016021|GO:0022857|GO:0055085;	Unknown protein;	hypothetical protein ARALYDRAFT_359324, partial;
AC.H6.Locus_179.2.10	Pyridoxal-phosphate dependent enzyme;	Unknown protein;	Unknown protein;	Unknown protein;	Tryptophan synthase beta subunit-like PLP-dependent enzymes superfamily;	Unknown protein;	Unknown protein;	Cysteine synthase;
AC.H6.Locus_179.7.10	Pyridoxal-phosphate dependent enzyme;	Unknown protein;	Unknown protein;	Unknown protein;	Tryptophan synthase beta subunit-like PLP-dependent enzymes superfamily;	Unknown protein;	Unknown protein;	Cysteine synthase;
AC.H6.Locus_179.8.10	Pyridoxal-phosphate dependent enzyme;	Unknown protein;	Unknown protein;	Unknown protein;	Tryptophan synthase beta subunit-like PLP-dependent enzymes superfamily;	Unknown protein;	Unknown protein;	hypothetical protein SORBIDRAFT_10g003510;
AC.H6.Locus_179.9.10	Unknown protein;	Unknown protein;	Unknown protein;	Unknown protein;	Unknown protein;	Unknown protein;	OSIGBa0116M22.12 protein;	hypothetical protein SORBIDRAFT_08g000790;
AC.H6.Locus_180.1.10	C2H2 type zinc-finger (2 copies);	Zinc finger C2H2 type domain signature.;	Zinc finger C2H2 type domain profile.;	zinc finger;	Zinc finger, C2H2-like;Zinc finger, C2H2;	GO:0046872;	Predicted protein;	PREDICTED: zinc finger protein 622-like;
AC.H6.Locus_181.1.10	RNA recognition motif. (a.k.a. RRM, RBD, or RNP domain);	Unknown protein;	Eukaryotic RNA Recognition Motif (RRM) profile.;	RNA recognition motif;	RNA recognition motif domain;	GO:0003676;	Unknown protein;	PREDICTED: glycine-rich RNA-binding protein 2-like;
AC.H6.Locus_181.2.10	RNA recognition motif. (a.k.a. RRM, RBD, or RNP domain);	Unknown protein;	Eukaryotic RNA Recognition Motif (RRM) profile.;	Unknown protein;	RNA recognition motif domain;	GO:0003676;	Unknown protein;	PREDICTED: glycine-rich RNA-binding protein GRP1A-like;
AC.H6.Locus_182.1.10	RNA recognition motif. (a.k.a. RRM, RBD, or RNP domain);	Unknown protein;	Eukaryotic RNA Recognition Motif (RRM) profile.;	RNA recognition motif;	RNA recognition motif domain;	GO:0003676;	RNA recognition motif-containing protein;	PREDICTED: LOW QUALITY PROTEIN: heterogeneous nuclear ribonucleoprotein D-like;
AC.H6.Locus_183.1.10	Protein of unknown function (DUF791);	Unknown protein;	Unknown protein;	Unknown protein;	Protein of unknown function DUF791;	Unknown protein;	Uncharacterized protein;	major facilitator protein;
AC.H6.Locus_183.2.10	Protein of unknown function (DUF791);	Unknown protein;	Unknown protein;	Unknown protein;	Protein of unknown function DUF791;	Unknown protein;	Uncharacterized protein;	major facilitator protein;
AC.H6.Locus_183.3.10	Protein of unknown function (DUF791);	Unknown protein;	Unknown protein;	Unknown protein;	Protein of unknown function DUF791;	Unknown protein;	Uncharacterized protein;	major facilitator protein;
AC.H6.Locus_184.2.10	tRNA synthetases class II core domain (F);	Unknown protein;	Aminoacyl-transfer RNA synthetases class-II family profile.;	Unknown protein;	Phenylalanyl-tRNA synthetase;Aminoacyl-tRNA synthetase, class II;	GO:0004812|GO:0006418;GO:0000049|GO:0004812|GO:0005524|GO:0005737|GO:0043039;	Phenylalanyl-tRNA synthetase beta subunit;	hypothetical protein SORBIDRAFT_04g034020;
AC.H6.Locus_184.3.10	Unknown protein;	Unknown protein;	Unknown protein;	Unknown protein;	Unknown protein;	Unknown protein;	Unknown protein;	PREDICTED: probable phenylalanine--tRNA ligase alpha subunit-like, partial;
AC.H6.Locus_184.4.10	tRNA synthetases class II core domain (F);	Unknown protein;	Aminoacyl-transfer RNA synthetases class-II family profile.;	Unknown protein;	Phenylalanyl-tRNA synthetase;Aminoacyl-tRNA synthetase, class II;	GO:0004812|GO:0006418;GO:0000049|GO:0004812|GO:0005524|GO:0005737|GO:0043039;	Phenylalanyl-tRNA synthetase beta subunit;	hypothetical protein SORBIDRAFT_04g034020;
AC.H6.Locus_184.5.10	Unknown protein;	Unknown protein;	Unknown protein;	Unknown protein;	Unknown protein;	Unknown protein;	Unknown protein;	PREDICTED: probable phenylalanine--tRNA ligase alpha subunit-like, partial;
AC.H6.Locus_184.6.10	tRNA synthetases class II core domain (F);	Unknown protein;	Aminoacyl-transfer RNA synthetases class-II family profile.;	Unknown protein;	Phenylalanyl-tRNA synthetase;Aminoacyl-tRNA synthetase, class II;	GO:0004812|GO:0006418;GO:0000049|GO:0004812|GO:0005524|GO:0005737|GO:0043039;	Uncharacterized protein;	hypothetical protein CICLE_v10028310mg;
AC.H6.Locus_184.7.10	tRNA synthetases class II core domain (F);	Unknown protein;	Aminoacyl-transfer RNA synthetases class-II family profile.;	Unknown protein;	Phenylalanyl-tRNA synthetase;Aminoacyl-tRNA synthetase, class II;	GO:0004812|GO:0006418;GO:0000049|GO:0004812|GO:0005524|GO:0005737|GO:0043039;	Phenylalanyl-tRNA synthetase beta subunit;	hypothetical protein SORBIDRAFT_04g034020;
AC.H6.Locus_184.9.10	tRNA synthetases class II core domain (F);	Unknown protein;	Aminoacyl-transfer RNA synthetases class-II family profile.;	Unknown protein;	Phenylalanyl-tRNA synthetase;Aminoacyl-tRNA synthetase, class II;	GO:0004812|GO:0006418;GO:0000049|GO:0004812|GO:0005524|GO:0005737|GO:0043039;	Uncharacterized protein;	hypothetical protein CICLE_v10028310mg;
AC.H6.Locus_184.10.10	tRNA synthetases class II core domain (F);	Unknown protein;	Aminoacyl-transfer RNA synthetases class-II family profile.;	Unknown protein;	Phenylalanyl-tRNA synthetase;Aminoacyl-tRNA synthetase, class II;	GO:0004812|GO:0006418;GO:0000049|GO:0004812|GO:0005524|GO:0005737|GO:0043039;	Phenylalanyl-tRNA synthetase beta subunit;	hypothetical protein SORBIDRAFT_04g034020;
AC.H6.Locus_186.1.10	RNA recognition motif. (a.k.a. RRM, RBD, or RNP domain);	Unknown protein;	Eukaryotic RNA Recognition Motif (RRM) profile.;	RNA recognition motif;	RNA recognition motif domain, eukaryote;RNA recognition motif domain;	GO:0003676;	Chloroplast 29 kDa ribonucleoprotein (Fragment);	predicted protein;
AC.H6.Locus_186.2.10	RNA recognition motif. (a.k.a. RRM, RBD, or RNP domain);	Unknown protein;	Eukaryotic RNA Recognition Motif (RRM) profile.;	RNA recognition motif;	RNA recognition motif domain, eukaryote;RNA recognition motif domain;	GO:0003676;	Predicted protein;	predicted protein;
AC.H6.Locus_186.3.10	RNA recognition motif. (a.k.a. RRM, RBD, or RNP domain);	Unknown protein;	Eukaryotic RNA Recognition Motif (RRM) profile.;	RNA recognition motif;	RNA recognition motif domain, eukaryote;RNA recognition motif domain;	GO:0003676;	Ribonucleoprotein, chloroplast, putative;	RNA-binding family protein isoform 1;
AC.H6.Locus_187.1.10	Thi4 family;	Unknown protein;	Unknown protein;	Unknown protein;	Unknown protein;	Unknown protein;	Predicted protein;	PREDICTED: thiamine thiazole synthase, chloroplastic-like;
AC.H6.Locus_187.3.10	Thi4 family;	Unknown protein;	Prokaryotic membrane lipoprotein lipid attachment site profile.;	Unknown protein;	Unknown protein;	Unknown protein;	Predicted protein;	PREDICTED: thiamine thiazole synthase 2, chloroplastic-like;
AC.H6.Locus_187.4.10	Thi4 family;	Unknown protein;	Prokaryotic membrane lipoprotein lipid attachment site profile.;	Unknown protein;	Unknown protein;	Unknown protein;	Predicted protein;	PREDICTED: thiamine thiazole synthase 2, chloroplastic-like;
AC.H6.Locus_187.5.10	Thi4 family;	Unknown protein;	Prokaryotic membrane lipoprotein lipid attachment site profile.;	Unknown protein;	Unknown protein;	Unknown protein;	Predicted protein;	hypothetical protein VOLCADRAFT_74899;
AC.H6.Locus_188.3.10	PCRF domain;RF-1 domain;	Prokaryotic-type class I peptide chain release factors signature.;	Unknown protein;	Unknown protein;	Peptide chain release factor class I/class II;Peptide chain release factor;	GO:0005737|GO:0006415|GO:0016149;GO:0003747|GO:0006415;	cDNA clone:001-013-F11, full insert sequence;	predicted protein, partial;
AC.H6.Locus_188.3.20	Fasciclin domain;	Unknown protein;	FAS1/BIgH3 domain profile.;	Four repeated domains in the Fasciclin I family of proteins, present in many other contexts.;	FAS1 domain;	Unknown protein;	Fasciclin-like protein FLA26;	PREDICTED: fasciclin-like arabinogalactan protein 17-like, partial;
AC.H6.Locus_188.4.10	PCRF domain;RF-1 domain;	Prokaryotic-type class I peptide chain release factors signature.;	Unknown protein;	Unknown protein;	Peptide chain release factor class I/class II;Peptide chain release factor;	GO:0005737|GO:0006415|GO:0016149;GO:0003747|GO:0006415;	cDNA clone:001-013-F11, full insert sequence;	predicted protein, partial;
AC.H6.Locus_188.4.20	Fasciclin domain;	Unknown protein;	FAS1/BIgH3 domain profile.;	Four repeated domains in the Fasciclin I family of proteins, present in many other contexts.;	FAS1 domain;	Unknown protein;	Fasciclin-like protein FLA26;	PREDICTED: fasciclin-like arabinogalactan protein 17-like, partial;
AC.H6.Locus_188.5.10	Fasciclin domain;	Unknown protein;	FAS1/BIgH3 domain profile.;	Four repeated domains in the Fasciclin I family of proteins, present in many other contexts.;	FAS1 domain;	Unknown protein;	Fasciclin-like protein FLA26;	PREDICTED: fasciclin-like arabinogalactan protein 17-like, partial;
AC.H6.Locus_188.6.10	PCRF domain;RF-1 domain;	Prokaryotic-type class I peptide chain release factors signature.;	Unknown protein;	Unknown protein;	Peptide chain release factor class I/class II;Peptide chain release factor;	GO:0005737|GO:0006415|GO:0016149;GO:0003747|GO:0006415;	cDNA clone:001-013-F11, full insert sequence;	PREDICTED: peptide chain release factor 1-like, mitochondrial-like;
AC.H6.Locus_188.6.20	Fasciclin domain;	Unknown protein;	FAS1/BIgH3 domain profile.;	Four repeated domains in the Fasciclin I family of proteins, present in many other contexts.;	FAS1 domain;	Unknown protein;	Fasciclin-like protein FLA26;	PREDICTED: fasciclin-like arabinogalactan protein 17-like, partial;
AC.H6.Locus_188.7.10	PCRF domain;RF-1 domain;	Prokaryotic-type class I peptide chain release factors signature.;	Unknown protein;	Unknown protein;	Peptide chain release factor class I/class II;Peptide chain release factor;	GO:0005737|GO:0006415|GO:0016149;GO:0003747|GO:0006415;	Peptide chain release factor, putative;	hypothetical protein VOLCADRAFT_106758;
AC.H6.Locus_188.7.20	Fasciclin domain;	Unknown protein;	FAS1/BIgH3 domain profile.;	Four repeated domains in the Fasciclin I family of proteins, present in many other contexts.;	FAS1 domain;	Unknown protein;	Fasciclin-like protein FLA26;	PREDICTED: fasciclin-like arabinogalactan protein 17-like, partial;
AC.H6.Locus_188.8.10	PCRF domain;RF-1 domain;	Prokaryotic-type class I peptide chain release factors signature.;	Unknown protein;	Unknown protein;	Peptide chain release factor class I/class II;Peptide chain release factor;	GO:0005737|GO:0006415|GO:0016149;GO:0003747|GO:0006415;	Peptide chain release factor, putative;	PREDICTED: peptide chain release factor 1-like, mitochondrial-like;
AC.H6.Locus_188.9.10	PCRF domain;RF-1 domain;	Prokaryotic-type class I peptide chain release factors signature.;	Unknown protein;	Unknown protein;	Peptide chain release factor class I/class II;Peptide chain release factor;	GO:0005737|GO:0006415|GO:0016149;GO:0003747|GO:0006415;	cDNA clone:001-013-F11, full insert sequence;	hypothetical protein VOLCADRAFT_106758;
AC.H6.Locus_188.10.10	PCRF domain;RF-1 domain;	Prokaryotic-type class I peptide chain release factors signature.;	Unknown protein;	Unknown protein;	Peptide chain release factor class I/class II;Peptide chain release factor;	GO:0005737|GO:0006415|GO:0016149;GO:0003747|GO:0006415;	cDNA clone:001-013-F11, full insert sequence;	predicted protein, partial;
AC.H6.Locus_188.10.20	Fasciclin domain;	Unknown protein;	FAS1/BIgH3 domain profile.;	Four repeated domains in the Fasciclin I family of proteins, present in many other contexts.;	FAS1 domain;	Unknown protein;	Fasciclin-like protein FLA26;	PREDICTED: fasciclin-like arabinogalactan protein 17-like, partial;
AC.H6.Locus_188.11.10	Fasciclin domain;	Unknown protein;	FAS1/BIgH3 domain profile.;	Four repeated domains in the Fasciclin I family of proteins, present in many other contexts.;	FAS1 domain;	Unknown protein;	Fasciclin-like protein FLA25;	predicted protein;
AC.H6.Locus_188.12.10	PCRF domain;RF-1 domain;	Prokaryotic-type class I peptide chain release factors signature.;	Unknown protein;	Unknown protein;	Peptide chain release factor class I/class II;Peptide chain release factor;	GO:0005737|GO:0006415|GO:0016149;GO:0003747|GO:0006415;	cDNA clone:001-013-F11, full insert sequence;	predicted protein, partial;
AC.H6.Locus_188.12.20	Fasciclin domain;	Unknown protein;	FAS1/BIgH3 domain profile.;	Four repeated domains in the Fasciclin I family of proteins, present in many other contexts.;	FAS1 domain;	Unknown protein;	Fasciclin-like protein FLA26;	PREDICTED: fasciclin-like arabinogalactan protein 17-like, partial;
AC.H6.Locus_190.1.10	Alliinase EGF-like domain;Allinase;	Unknown protein;	Unknown protein;	Unknown protein;	Allinase, C-terminal;EGF-like, alliinase;	GO:0016846;	Alliin lyase (Fragment);	PREDICTED: tryptophan aminotransferase-related protein 4-like isoform X1;
AC.H6.Locus_190.2.10	Alliinase EGF-like domain;Allinase;	Unknown protein;	Unknown protein;	Unknown protein;	Allinase, C-terminal;EGF-like, alliinase;	GO:0016846;	Alliin lyase (Fragment);	hypothetical protein POPTR_0002s06430g, partial;
AC.H6.Locus_190.3.10	Allinase;	Unknown protein;	Unknown protein;	Unknown protein;	Allinase, C-terminal;	GO:0016846;	Unknown protein;	hypothetical protein EUTSA_v10009629mg;
AC.H6.Locus_190.3.20	Allinase;	Unknown protein;	Unknown protein;	Unknown protein;	Allinase, C-terminal;	GO:0016846;	Unknown protein;	hypothetical protein;
AC.H6.Locus_190.4.10	Allinase;	Unknown protein;	Unknown protein;	Unknown protein;	Allinase, C-terminal;	GO:0016846;	Unknown protein;	hypothetical protein EUTSA_v10009629mg;
AC.H6.Locus_190.5.10	Allinase;	Unknown protein;	Unknown protein;	Unknown protein;	Allinase, C-terminal;	GO:0016846;	Alliinase (Fragment);	Os01g0169800, partial;
AC.H6.Locus_190.6.10	Alliinase EGF-like domain;Allinase;	Unknown protein;	Unknown protein;	Unknown protein;	Allinase, C-terminal;EGF-like, alliinase;	GO:0016846;	Alliin lyase (Fragment);	PREDICTED: tryptophan aminotransferase-related protein 4;
AC.H6.Locus_190.7.10	Alliinase EGF-like domain;Allinase;	Unknown protein;	Unknown protein;	Unknown protein;	Allinase, C-terminal;EGF-like, alliinase;	GO:0016846;	Alliin lyase (Fragment);	Alliin lyase 1 precursor, putative;
AC.H6.Locus_190.8.10	Alliinase EGF-like domain;Allinase;	Unknown protein;	Unknown protein;	Unknown protein;	Allinase, C-terminal;EGF-like, alliinase;	GO:0016846;	Alliinase;	PREDICTED: tryptophan aminotransferase-related protein 4;
AC.H6.Locus_190.9.10	Alliinase EGF-like domain;Allinase;	Unknown protein;	Unknown protein;	Unknown protein;	Allinase, C-terminal;EGF-like, alliinase;	GO:0016846;	Alliin lyase (Fragment);	PREDICTED: tryptophan aminotransferase-related protein 4;
AC.H6.Locus_190.10.10	Alliinase EGF-like domain;Allinase;	Unknown protein;	Unknown protein;	Unknown protein;	Allinase, C-terminal;EGF-like, alliinase;	GO:0016846;	Alliin lyase (Fragment);	PREDICTED: tryptophan aminotransferase-related protein 4;
AC.H6.Locus_191.1.10	Probable lipid transfer;	Unknown protein;	Unknown protein;	Plant lipid transfer protein / seed storage protein / trypsin-alpha amylase inhibitor domain family;	Bifunctional inhibitor/plant lipid transfer protein/seed storage helical domain;	Unknown protein;	Lipid transfer-like protein VAS;	Bifunctional inhibitor/lipid-transfer protein/seed storage 2S albumin superfamily protein, putative isoform 2;
AC.H6.Locus_192.1.10	Calreticulin family;	Calreticulin family signature 1.;Calreticulin family signature 2.;	Unknown protein;	Unknown protein;	Calreticulin/calnexin;Calreticulin/calnexin, conserved site;	GO:0005509|GO:0005783|GO:0006457|GO:0051082;GO:0005509;	Predicted protein;	PREDICTED: calreticulin-3-like isoform X2;
AC.H6.Locus_192.2.10	Calreticulin family;	Calreticulin family signature 1.;	Unknown protein;	Unknown protein;	Calreticulin/calnexin;Calreticulin/calnexin, conserved site;	GO:0005509|GO:0005783|GO:0006457|GO:0051082;GO:0005509;	Uncharacterized protein;	Unknown protein;
AC.H6.Locus_192.3.10	Calreticulin family;	Calreticulin family signature 1.;Calreticulin family signature 2.;	Unknown protein;	Unknown protein;	Calreticulin/calnexin;Calreticulin/calnexin, conserved site;	GO:0005509|GO:0005783|GO:0006457|GO:0051082;GO:0005509;	Calreticulin-3;	PREDICTED: calreticulin-3-like;
AC.H6.Locus_192.4.10	Calreticulin family;	Calreticulin family signature 1.;Calreticulin family signature 2.;	Unknown protein;	Unknown protein;	Calreticulin/calnexin;Calreticulin/calnexin, conserved site;	GO:0005509|GO:0005783|GO:0006457|GO:0051082;GO:0005509;	Calreticulin-3;	PREDICTED: calreticulin-3-like;
AC.H6.Locus_192.5.10	Calreticulin family;	Calreticulin family signature 1.;Calreticulin family signature 2.;	Unknown protein;	Unknown protein;	Calreticulin/calnexin;Calreticulin/calnexin, conserved site;	GO:0005509|GO:0005783|GO:0006457|GO:0051082;GO:0005509;	Calreticulin-3;	PREDICTED: calreticulin-3-like;
AC.H6.Locus_192.7.10	Calreticulin family;	Calreticulin family signature 1.;Calreticulin family signature 2.;	Unknown protein;	Unknown protein;	Calreticulin/calnexin;Calreticulin/calnexin, conserved site;	GO:0005509|GO:0005783|GO:0006457|GO:0051082;GO:0005509;	Calreticulin-3;	PREDICTED: calreticulin-3-like;
AC.H6.Locus_193.1.10	Photosystem I reaction centre subunit IV / PsaE;	Unknown protein;	Unknown protein;	Unknown protein;	Photosystem I PsaE, reaction centre subunit IV;	GO:0009522|GO:0009538|GO:0015979;	Photosystem I reaction center subunit IV A;	Photosystem I subunit E-2-like protein;
AC.H6.Locus_194.1.10	Glycosyl hydrolases family 32 C terminal;Glycosyl hydrolases family 32 N-terminal domain;	Unknown protein;	Unknown protein;	Glycosyl hydrolases family 32;	Glycosyl hydrolase family 32, C-terminal;Glycosyl hydrolase family 32, N-terminal;Glycoside hydrolase, family 32;	GO:0004553|GO:0005975;	Putative vacuolar invertase;	Os04g0413500;
AC.H6.Locus_194.2.10	Glycosyl hydrolases family 32 C terminal;Glycosyl hydrolases family 32 N-terminal domain;Domain of unknown function (DUF3357);	Glycosyl hydrolases family 32 active site.;	Unknown protein;	Glycosyl hydrolases family 32;	Glycosyl hydrolase family 32, C-terminal;Beta-fructofuranosidase;Glycosyl hydrolase family 32, N-terminal;Glycoside hydrolase, family 32, active site;Glycoside hydrolase, family 32;	GO:0004553|GO:0005975;GO:0004564|GO:0004575;	Putative vacuolar invertase;	PREDICTED: beta-fructofuranosidase 1-like;
AC.H6.Locus_194.3.10	Glycosyl hydrolases family 32 C terminal;Glycosyl hydrolases family 32 N-terminal domain;Domain of unknown function (DUF3357);	Glycosyl hydrolases family 32 active site.;	Unknown protein;	Glycosyl hydrolases family 32;	Glycosyl hydrolase family 32, C-terminal;Beta-fructofuranosidase;Glycosyl hydrolase family 32, N-terminal;Glycoside hydrolase, family 32, active site;Glycoside hydrolase, family 32;	GO:0004553|GO:0005975;GO:0004564|GO:0004575;	Putative vacuolar invertase;	beta-fructosidase;
AC.H6.Locus_194.4.10	Glycosyl hydrolases family 32 C terminal;Glycosyl hydrolases family 32 N-terminal domain;Domain of unknown function (DUF3357);	Glycosyl hydrolases family 32 active site.;	Unknown protein;	Glycosyl hydrolases family 32;	Glycosyl hydrolase family 32, C-terminal;Beta-fructofuranosidase;Glycosyl hydrolase family 32, N-terminal;Glycoside hydrolase, family 32, active site;Glycoside hydrolase, family 32;	GO:0004553|GO:0005975;GO:0004564|GO:0004575;	Putative vacuolar invertase;	beta-fructosidase;
AC.H6.Locus_194.5.10	Glycosyl hydrolases family 32 C terminal;Glycosyl hydrolases family 32 N-terminal domain;	Unknown protein;	Unknown protein;	Glycosyl hydrolases family 32;	Glycosyl hydrolase family 32, C-terminal;Glycosyl hydrolase family 32, N-terminal;Glycoside hydrolase, family 32;	GO:0004553|GO:0005975;	Putative vacuolar invertase;	PREDICTED: beta-fructofuranosidase, insoluble isoenzyme 7-like;
AC.H6.Locus_194.6.10	Glycosyl hydrolases family 32 C terminal;Glycosyl hydrolases family 32 N-terminal domain;Domain of unknown function (DUF3357);	Glycosyl hydrolases family 32 active site.;	Unknown protein;	Glycosyl hydrolases family 32;	Glycosyl hydrolase family 32, C-terminal;Beta-fructofuranosidase;Glycosyl hydrolase family 32, N-terminal;Glycoside hydrolase, family 32, active site;Glycoside hydrolase, family 32;	GO:0004553|GO:0005975;GO:0004564|GO:0004575;	Putative vacuolar invertase;	beta-fructosidase;
AC.H6.Locus_195.5.10	Ribosomal protein L23, N-terminal domain;Ribosomal protein L23;	Ribosomal protein L23 signature.;	Unknown protein;	Unknown protein;	Ribosomal protein L23/L25, conserved site;Ribosomal protein L23/L25, N-terminal;Ribosomal protein L25/L23;	GO:0003735|GO:0005840|GO:0006412;	60S ribosomal protein L23a;	PREDICTED: 60S ribosomal protein L23A-like;
AC.H6.Locus_195.6.10	Unknown protein;	Unknown protein;	Unknown protein;	Unknown protein;	Unknown protein;	Unknown protein;	Predicted protein;	hypothetical protein SELMODRAFT_160701;
AC.H6.Locus_195.7.10	Ribosomal protein L23, N-terminal domain;Ribosomal protein L23;	Ribosomal protein L23 signature.;	Unknown protein;	Unknown protein;	Ribosomal protein L23/L25, conserved site;Ribosomal protein L23/L25, N-terminal;Ribosomal protein L25/L23;	GO:0003735|GO:0005840|GO:0006412;	60S ribosomal protein L23a;	PREDICTED: 60S ribosomal protein L23A-like;
AC.H6.Locus_195.8.10	Ribosomal protein L23, N-terminal domain;Ribosomal protein L23;	Ribosomal protein L23 signature.;	Unknown protein;	Unknown protein;	Ribosomal protein L23/L25, conserved site;Ribosomal protein L23/L25, N-terminal;Ribosomal protein L25/L23;	GO:0003735|GO:0005840|GO:0006412;	60S ribosomal protein L23a;	PREDICTED: 60S ribosomal protein L23A-like;
AC.H6.Locus_195.10.10	Ribosomal protein L23, N-terminal domain;Ribosomal protein L23;	Ribosomal protein L23 signature.;	Unknown protein;	Unknown protein;	Ribosomal protein L23/L25, conserved site;Ribosomal protein L23/L25, N-terminal;Ribosomal protein L25/L23;	GO:0003735|GO:0005840|GO:0006412;	60S ribosomal protein L23a;	PREDICTED: 60S ribosomal protein L23A-like;
AC.H6.Locus_195.11.10	Ribosomal protein L23, N-terminal domain;Ribosomal protein L23;	Ribosomal protein L23 signature.;	Unknown protein;	Unknown protein;	Ribosomal protein L23/L25, conserved site;Ribosomal protein L23/L25, N-terminal;Ribosomal protein L25/L23;	GO:0003735|GO:0005840|GO:0006412;	60S ribosomal protein L23a;	PREDICTED: 60S ribosomal protein L23A-like;
AC.H6.Locus_195.12.10	Ribosomal protein L23, N-terminal domain;Ribosomal protein L23;	Ribosomal protein L23 signature.;	Unknown protein;	Unknown protein;	Ribosomal protein L23/L25, conserved site;Ribosomal protein L23/L25, N-terminal;Ribosomal protein L25/L23;	GO:0003735|GO:0005840|GO:0006412;	60S ribosomal protein L23a;	PREDICTED: 60S ribosomal protein L23A-like;
AC.H6.Locus_195.12.20	Unknown protein;	Unknown protein;	Unknown protein;	Unknown protein;	Unknown protein;	Unknown protein;	Predicted protein;	hypothetical protein SELMODRAFT_160701;
AC.H6.Locus_195.13.10	Ribosomal protein L23, N-terminal domain;Ribosomal protein L23;	Ribosomal protein L23 signature.;	Unknown protein;	Unknown protein;	Ribosomal protein L23/L25, conserved site;Ribosomal protein L23/L25, N-terminal;Ribosomal protein L25/L23;	GO:0003735|GO:0005840|GO:0006412;	60S ribosomal protein L23a;	PREDICTED: 60S ribosomal protein L23A-like;
AC.H6.Locus_195.14.10	Ribosomal protein L23, N-terminal domain;Ribosomal protein L23;	Ribosomal protein L23 signature.;	Unknown protein;	Unknown protein;	Ribosomal protein L23/L25, conserved site;Ribosomal protein L23/L25, N-terminal;Ribosomal protein L25/L23;	GO:0003735|GO:0005840|GO:0006412;	60S ribosomal protein L23a;	PREDICTED: 60S ribosomal protein L23A-like;
AC.H6.Locus_195.14.20	Unknown protein;	Unknown protein;	Unknown protein;	Unknown protein;	Unknown protein;	Unknown protein;	Predicted protein;	hypothetical protein SELMODRAFT_160701;
AC.H6.Locus_197.1.10	Hsp70 protein;	Heat shock hsp70 proteins family signature 3.;Heat shock hsp70 proteins family signature 1.;Heat shock hsp70 proteins family signature 2.;	Unknown protein;	Unknown protein;	Heat shock protein 70, conserved site;Heat shock protein 70 family;	Unknown protein;	Predicted protein;	PREDICTED: heat shock cognate 70 kDa protein-like;
AC.H6.Locus_197.2.10	Hsp70 protein;	Heat shock hsp70 proteins family signature 3.;Heat shock hsp70 proteins family signature 1.;Heat shock hsp70 proteins family signature 2.;	Unknown protein;	Unknown protein;	Heat shock protein 70, conserved site;Heat shock protein 70 family;	Unknown protein;	DnaK-type molecular chaperone hsp70-rice;	heat shock protein 70B;
AC.H6.Locus_198.2.10	Hydrophobic seed protein;	Unknown protein;	Unknown protein;	Plant lipid transfer protein / seed storage protein / trypsin-alpha amylase inhibitor domain family;	Hydrophobic seed protein;Bifunctional inhibitor/plant lipid transfer protein/seed storage helical domain;	Unknown protein;	Hybrid proline-rich protein;	hypothetical protein POPTR_0003s11060g;
AC.H6.Locus_198.3.10	Hydrophobic seed protein;	Unknown protein;	Unknown protein;	Plant lipid transfer protein / seed storage protein / trypsin-alpha amylase inhibitor domain family;	Hydrophobic seed protein;Bifunctional inhibitor/plant lipid transfer protein/seed storage helical domain;	Unknown protein;	Hybrid proline-rich protein;	PREDICTED: extensin-like;
AC.H6.Locus_198.4.10	Hydrophobic seed protein;	Unknown protein;	Unknown protein;	Plant lipid transfer protein / seed storage protein / trypsin-alpha amylase inhibitor domain family;	Hydrophobic seed protein;Bifunctional inhibitor/plant lipid transfer protein/seed storage helical domain;	Unknown protein;	Arachidonic acid-induced DEA1;	PREDICTED: 14 kDa proline-rich protein DC2.15-like;
AC.H6.Locus_199.1.10	Protein of unknown function (DUF1298);Wax ester synthase-like Acyl-CoA acyltransferase domain;	Unknown protein;	Unknown protein;	Unknown protein;	O-acyltransferase, WSD1, C-terminal;O-acyltransferase, WSD1, N-terminal;	GO:0004144|GO:0045017;GO:0004144;	Predicted protein;	O-acyltransferase (WSD1-like) family protein;
AC.H6.Locus_199.4.10	Protein of unknown function (DUF1298);Wax ester synthase-like Acyl-CoA acyltransferase domain;	Unknown protein;	Unknown protein;	Unknown protein;	O-acyltransferase, WSD1, C-terminal;O-acyltransferase, WSD1, N-terminal;	GO:0004144|GO:0045017;GO:0004144;	Predicted protein;	O-acyltransferase (WSD1-like) family protein;
AC.H6.Locus_199.6.10	Protein of unknown function (DUF1298);Wax ester synthase-like Acyl-CoA acyltransferase domain;	Unknown protein;	Unknown protein;	Unknown protein;	O-acyltransferase, WSD1, C-terminal;O-acyltransferase, WSD1, N-terminal;	GO:0004144|GO:0045017;GO:0004144;	Predicted protein;	O-acyltransferase (WSD1-like) family protein;
AC.H6.Locus_200.1.10	Domain of unknown function (DUF3479);CobN/Magnesium Chelatase;	Unknown protein;	Unknown protein;	Unknown protein;	CobN/magnesium chelatase;Magnesium chelatase, subunit H, N-terminal;	GO:0009058;GO:0016851;	Magnesium chelatase H subunit;	PREDICTED: magnesium-chelatase subunit ChlH, chloroplastic-like;
AC.H6.Locus_201.1.10	Probable lipid transfer;	Unknown protein;	Unknown protein;	Plant lipid transfer protein / seed storage protein / trypsin-alpha amylase inhibitor domain family;	Bifunctional inhibitor/plant lipid transfer protein/seed storage helical domain;	Unknown protein;	Predicted protein;	PREDICTED: non-specific lipid-transfer protein-like protein At5g64080-like;
AC.H6.Locus_202.1.10	Domain of unknown function DUF221;Late exocytosis, associated with Golgi transport;	Unknown protein;	Unknown protein;	Unknown protein;	Domain of unknown function DUF221;	GO:0016020;	Uncharacterized protein;	PREDICTED: transmembrane protein 63B-like isoform X2;
AC.H6.Locus_202.2.10	Domain of unknown function DUF221;	Unknown protein;	Prokaryotic membrane lipoprotein lipid attachment site profile.;	Unknown protein;	Domain of unknown function DUF221;	GO:0016020;	Early-responsive to dehydration protein, putative, expressed;	hypothetical protein SORBIDRAFT_08g019525;
AC.H6.Locus_202.3.10	Domain of unknown function DUF221;Late exocytosis, associated with Golgi transport;	Unknown protein;	Unknown protein;	Unknown protein;	Domain of unknown function DUF221;	GO:0016020;	Early-responsive to dehydration protein, putative, expressed;	Os12g0633600;
AC.H6.Locus_202.4.10	Domain of unknown function DUF221;Late exocytosis, associated with Golgi transport;	Unknown protein;	Unknown protein;	Unknown protein;	Domain of unknown function DUF221;	GO:0016020;	Early-responsive to dehydration protein, putative, expressed;	Os12g0633600;
AC.H6.Locus_204.1.10	Unknown protein;	Unknown protein;	START domain profile.;	Unknown protein;	START domain;	GO:0008289;	Membrane related protein CP5, putative;	Polyketide cyclase/dehydrase and lipid transport superfamily protein;
AC.H6.Locus_204.2.10	Unknown protein;	Unknown protein;	START domain profile.;	Unknown protein;	START domain;	GO:0008289;	Predicted protein;	hypothetical protein SORBIDRAFT_04g002070;
AC.H6.Locus_204.3.10	Unknown protein;	Unknown protein;	Unknown protein;	Unknown protein;	Unknown protein;	Unknown protein;	Unknown protein;	predicted protein;
AC.H6.Locus_204.4.10	Unknown protein;	Unknown protein;	START domain profile.;	Unknown protein;	START domain;	GO:0008289;	Predicted protein;	Polyketide cyclase/dehydrase and lipid transport superfamily protein;
AC.H6.Locus_205.1.10	Phosphatidylinositol 3- and 4-kinase;	Phosphatidylinositol 3- and 4-kinases signature 1.;Phosphatidylinositol 3- and 4-kinases signature 2.;	Phosphatidylinositol 3- and 4-kinases family profile.;PIK helical domain profile.;	Phosphoinositide 3-kinase, catalytic domain;	Phosphatidylinositol 3/4-kinase, conserved site;Phosphoinositide 3-kinase, accessory (PIK) domain;Phosphatidylinositol 3-/4-kinase, catalytic domain;	GO:0016773;	Phosphatidylinositol kinase;	PREDICTED: phosphatidylinositol 4-kinase beta 1-like;
AC.H6.Locus_206.1.10	Protein tyrosine kinase;	Protein kinases ATP-binding region signature.;Serine/Threonine protein kinases active-site signature.;	Protein kinase domain profile.;	Serine/Threonine protein kinases, catalytic domain;	Protein kinase, ATP binding site;Serine-threonine/tyrosine-protein kinase catalytic domain;Protein kinase domain;Serine/threonine- /dual specificity protein kinase, catalytic domain;Serine/threonine-protein kinase, active site;	GO:0004672|GO:0006468;GO:0005524;GO:0004674|GO:0006468;GO:0004672|GO:0005524|GO:0006468;	Os05g0135800 protein;	PREDICTED: pto-interacting protein 1-like;
AC.H6.Locus_206.2.10	Protein tyrosine kinase;	Protein kinases ATP-binding region signature.;Serine/Threonine protein kinases active-site signature.;	Protein kinase domain profile.;	Serine/Threonine protein kinases, catalytic domain;	Protein kinase, ATP binding site;Serine-threonine/tyrosine-protein kinase catalytic domain;Protein kinase domain;Serine/threonine- /dual specificity protein kinase, catalytic domain;Serine/threonine-protein kinase, active site;	GO:0004672|GO:0006468;GO:0005524;GO:0004674|GO:0006468;GO:0004672|GO:0005524|GO:0006468;	Os05g0135800 protein;	PREDICTED: pto-interacting protein 1-like;
AC.H6.Locus_207.1.10	Ribosomal protein L7Ae/L30e/S12e/Gadd45 family;	Ribosomal protein L7Ae signature.;	Unknown protein;	Unknown protein;	Ribosomal protein L7Ae/L30e/S12e/Gadd45;Ribosomal protein L7Ae conserved site;	GO:0030529|GO:0042254;	Ribosomal protein L7;	PREDICTED: NHP2-like protein 1-like;
AC.H6.Locus_208.1.10	Fructose-bisphosphate aldolase class-I;	Unknown protein;	Unknown protein;	Unknown protein;	Fructose-bisphosphate aldolase, class-I;	GO:0004332|GO:0006096;	Unknown protein;	Fructose-bisphosphate aldolase, partial;
AC.H6.Locus_208.2.10	Fructose-bisphosphate aldolase class-I;	Unknown protein;	Unknown protein;	Unknown protein;	Fructose-bisphosphate aldolase, class-I;	GO:0004332|GO:0006096;	Fructose-bisphosphate aldolase;	Fructose-bisphosphate aldolase 2 isoform 2, partial;
AC.H6.Locus_208.3.10	Fructose-bisphosphate aldolase class-I;	Unknown protein;	Unknown protein;	Unknown protein;	Fructose-bisphosphate aldolase, class-I;	GO:0004332|GO:0006096;	Fructose-bisphosphate aldolase;	Fructose-bisphosphate aldolase 2 isoform 2, partial;
AC.H6.Locus_208.4.10	Fructose-bisphosphate aldolase class-I;	Unknown protein;	Unknown protein;	Unknown protein;	Fructose-bisphosphate aldolase, class-I;	GO:0004332|GO:0006096;	Unknown protein;	Fructose-bisphosphate aldolase;
AC.H6.Locus_208.5.10	Fructose-bisphosphate aldolase class-I;	Unknown protein;	Unknown protein;	Unknown protein;	Fructose-bisphosphate aldolase, class-I;	GO:0004332|GO:0006096;	Fructose-bisphosphate aldolase;	Fructose-bisphosphate aldolase 2 isoform 2, partial;
AC.H6.Locus_209.1.10	Unknown protein;	Unknown protein;	Unknown protein;	Unknown protein;	Unknown protein;	Unknown protein;	Unknown protein;	uncharacterized protein LOC100194391;
AC.H6.Locus_209.2.10	Unknown protein;	Unknown protein;	IQ motif profile.;	Unknown protein;	IQ motif, EF-hand binding site;	GO:0005515;	Calmodulin-binding family protein, putative, expressed;	Os03g0167200;
AC.H6.Locus_209.3.10	Unknown protein;	Unknown protein;	Unknown protein;	Unknown protein;	Unknown protein;	Unknown protein;	Unknown protein;	uncharacterized protein LOC100194391;
AC.H6.Locus_209.4.10	Unknown protein;	Unknown protein;	Unknown protein;	Unknown protein;	Unknown protein;	Unknown protein;	Unknown protein;	uncharacterized protein LOC100194391;
AC.H6.Locus_209.5.10	Unknown protein;	Unknown protein;	IQ motif profile.;	Unknown protein;	IQ motif, EF-hand binding site;	GO:0005515;	Calmodulin-binding family protein, putative, expressed;	Os03g0167200;
AC.H6.Locus_209.6.10	Unknown protein;	Unknown protein;	IQ motif profile.;	Unknown protein;	IQ motif, EF-hand binding site;	GO:0005515;	Calmodulin-binding family protein, putative, expressed;	Os03g0167200;
AC.H6.Locus_211.24.10	RNA recognition motif. (a.k.a. RRM, RBD, or RNP domain);	Unknown protein;	Eukaryotic RNA Recognition Motif (RRM) profile.;	Unknown protein;	RNA recognition motif domain;	GO:0003676;	Unknown protein;	Unknown protein;
AC.H6.Locus_211.30.10	RNA recognition motif (a.k.a. RRM, RBD, or RNP domain);RNA recognition motif. (a.k.a. RRM, RBD, or RNP domain);	Unknown protein;	Eukaryotic RNA Recognition Motif (RRM) profile.;	RNA recognition motif;	RNA recognition motif domain;	GO:0003676;	Os03g0123200 protein;	RNA binding protein;
AC.H6.Locus_211.31.10	FHA domain;	Unknown protein;	Forkhead-associated (FHA) domain profile.;	Forkhead associated domain;	Forkhead-associated (FHA) domain;	GO:0005515;	Unknown protein;	Unknown protein;
AC.H6.Locus_211.31.20	N-terminal region of micro-spherule protein;	Unknown protein;	Unknown protein;	Unknown protein;	Microspherule protein, N-terminal domain;	Unknown protein;	Unknown protein;	hypothetical protein SORBIDRAFT_01g004850;
AC.H6.Locus_211.32.10	Galactose binding lectin domain;Glycosyl hydrolases family 35;	Glycosyl hydrolases family 35 putative active site.;	SUEL-type lectin domain profile.;	Unknown protein;	Glycoside hydrolase, family 35;Glycoside hydrolase, family 35, conserved site;D-galactoside/L-rhamnose binding SUEL lectin domain;	GO:0004553|GO:0005975;GO:0030246;	Beta-galactosidase;	hypothetical protein POPTR_0001s06300g, partial;
AC.H6.Locus_212.1.10	Splicing factor, Prp19-binding domain;	Unknown protein;	Unknown protein;	Unknown protein;	Micro-fibrillar-associated protein 1, C-terminal;	Unknown protein;	Microfibrillar-associated protein;	Microfibrillar-associated protein 1;
AC.H6.Locus_212.2.10	Splicing factor, Prp19-binding domain;	Unknown protein;	Unknown protein;	Unknown protein;	Micro-fibrillar-associated protein 1, C-terminal;	Unknown protein;	Microfibrillar-associated protein;	Microfibrillar-associated protein 1;
AC.H6.Locus_212.3.10	Splicing factor, Prp19-binding domain;	Unknown protein;	Unknown protein;	Unknown protein;	Micro-fibrillar-associated protein 1, C-terminal;	Unknown protein;	Microfibrillar-associated protein;	Microfibrillar-associated protein 1;
AC.H6.Locus_212.4.10	Splicing factor, Prp19-binding domain;	Unknown protein;	Unknown protein;	Unknown protein;	Micro-fibrillar-associated protein 1, C-terminal;	Unknown protein;	Microfibrillar-associated protein;	Microfibrillar-associated protein 1;
AC.H6.Locus_212.5.10	Splicing factor, Prp19-binding domain;	Unknown protein;	Unknown protein;	Unknown protein;	Micro-fibrillar-associated protein 1, C-terminal;	Unknown protein;	Microfibrillar-associated protein;	Microfibrillar-associated protein 1;
AC.H6.Locus_212.6.10	Splicing factor, Prp19-binding domain;	Unknown protein;	Unknown protein;	Unknown protein;	Micro-fibrillar-associated protein 1, C-terminal;	Unknown protein;	Microfibrillar-associated protein;	Microfibrillar-associated protein 1;
AC.H6.Locus_213.1.10	S1 RNA binding domain;	Unknown protein;	S1 domain profile.;	Ribosomal protein S1-like RNA-binding domain;	Ribosomal protein S1, RNA-binding domain;RNA-binding domain, S1;	GO:0003723;	S1 RNA-binding domain-containing protein;	hypothetical protein SORBIDRAFT_04g001123, partial;
AC.H6.Locus_213.2.10	S1 RNA binding domain;	Unknown protein;	S1 domain profile.;	Ribosomal protein S1-like RNA-binding domain;	Ribosomal protein S1, RNA-binding domain;RNA-binding domain, S1;	GO:0003723;	AT1G12800 protein (Fragment);	Os02g0115600;
AC.H6.Locus_214.1.10	K+ potassium transporter;	Unknown protein;	Unknown protein;	Unknown protein;	K+ potassium transporter;	GO:0015079|GO:0016020|GO:0071805;	Unknown protein;	PREDICTED: putative potassium transporter 12-like;
AC.H6.Locus_215.1.10	Unknown protein;	Unknown protein;	Unknown protein;	Unknown protein;	Unknown protein;	Unknown protein;	Unknown protein;	Unknown protein;
AC.H6.Locus_215.2.10	Unknown protein;	Unknown protein;	Unknown protein;	Unknown protein;	Unknown protein;	Unknown protein;	Uncharacterized protein;	hypothetical protein ARALYDRAFT_490443;
AC.H6.Locus_215.3.10	Unknown protein;	Unknown protein;	Unknown protein;	Unknown protein;	Unknown protein;	Unknown protein;	Os06g0105900 protein;	hypothetical protein AMTR_s00001p00261110;
AC.H6.Locus_215.5.10	Unknown protein;	Unknown protein;	Unknown protein;	Unknown protein;	Unknown protein;	Unknown protein;	Os06g0105900 protein;	hypothetical protein POPTR_0014s08510g;
AC.H6.Locus_216.1.10	Core-2/I-Branching enzyme;	Unknown protein;	Unknown protein;	Unknown protein;	Glycosyl transferase, family 14;	GO:0008375|GO:0016020;	Acetylglucosaminyltransferase, putative;	PREDICTED: xylosyltransferase 1-like;
AC.H6.Locus_217.1.10	PPR repeat family;PPR repeat;Pentatricopeptide repeat domain;Cytochrome B6-F complex Fe-S subunit;	Unknown protein;	Pentatricopeptide (PPR) repeat profile.;	Unknown protein;	Pentatricopeptide repeat;Cytochrome b6-f complex Fe-S subunit;	GO:0009496|GO:0042651|GO:0051537|GO:0055114;	Pentatricopeptide repeat-containing protein At1g28690, mitochondrial;	hypothetical protein SELMODRAFT_111767;
AC.H6.Locus_217.3.10	PPR repeat family;PPR repeat;Pentatricopeptide repeat domain;Cytochrome B6-F complex Fe-S subunit;	Unknown protein;	Pentatricopeptide (PPR) repeat profile.;	Unknown protein;	Pentatricopeptide repeat;Cytochrome b6-f complex Fe-S subunit;	GO:0009496|GO:0042651|GO:0051537|GO:0055114;	Pentatricopeptide repeat-containing protein At1g28690, mitochondrial;	hypothetical protein SELMODRAFT_111767;
AC.H6.Locus_217.4.10	PPR repeat family;PPR repeat;Pentatricopeptide repeat domain;Cytochrome B6-F complex Fe-S subunit;	Unknown protein;	Pentatricopeptide (PPR) repeat profile.;	Unknown protein;	Pentatricopeptide repeat;Cytochrome b6-f complex Fe-S subunit;	GO:0009496|GO:0042651|GO:0051537|GO:0055114;	Pentatricopeptide repeat-containing protein At1g28690, mitochondrial;	hypothetical protein SELMODRAFT_111767;
AC.H6.Locus_218.1.10	GDA1/CD39 (nucleoside phosphatase) family;	Unknown protein;	Unknown protein;	Unknown protein;	Nucleoside phosphatase GDA1/CD39;	GO:0016787;	Predicted protein;	PREDICTED: probable apyrase 6-like, partial;
AC.H6.Locus_218.2.10	GDA1/CD39 (nucleoside phosphatase) family;	Unknown protein;	Unknown protein;	Unknown protein;	Nucleoside phosphatase GDA1/CD39;	GO:0016787;	Unknown protein;	GDA1/CD39 nucleoside phosphatase family protein, putative isoform 2;
AC.H6.Locus_218.3.10	GDA1/CD39 (nucleoside phosphatase) family;	Unknown protein;	Unknown protein;	Unknown protein;	Nucleoside phosphatase GDA1/CD39;	GO:0016787;	Predicted protein;	hypothetical protein CICLE_v10031190mg;
AC.H6.Locus_218.5.10	GDA1/CD39 (nucleoside phosphatase) family;	Unknown protein;	Unknown protein;	Unknown protein;	Nucleoside phosphatase GDA1/CD39;	GO:0016787;	Predicted protein;	hypothetical protein CICLE_v10031190mg;
AC.H6.Locus_218.6.10	GDA1/CD39 (nucleoside phosphatase) family;	Unknown protein;	Unknown protein;	Unknown protein;	Nucleoside phosphatase GDA1/CD39;	GO:0016787;	Predicted protein;	hypothetical protein CICLE_v10031190mg;
AC.H6.Locus_221.1.10	Inorganic H+ pyrophosphatase;	Unknown protein;	Unknown protein;	Unknown protein;	Pyrophosphate-energised proton pump;	GO:0004427|GO:0009678|GO:0015992|GO:0016020;	Pyrophosphate-energized vacuolar membrane proton pump;	Inorganic H pyrophosphatase family protein isoform 1;
AC.H6.Locus_221.2.10	Inorganic H+ pyrophosphatase;	Unknown protein;	Unknown protein;	Unknown protein;	Pyrophosphate-energised proton pump;	GO:0004427|GO:0009678|GO:0015992|GO:0016020;	Pyrophosphate-energized vacuolar membrane proton pump;	Inorganic H pyrophosphatase family protein isoform 1;
AC.H6.Locus_221.3.10	Inorganic H+ pyrophosphatase;	Unknown protein;	Unknown protein;	Unknown protein;	Pyrophosphate-energised proton pump;	GO:0004427|GO:0009678|GO:0015992|GO:0016020;	Pyrophosphate-energized vacuolar membrane proton pump;	Inorganic H pyrophosphatase family protein isoform 1;
AC.H6.Locus_221.4.10	Inorganic H+ pyrophosphatase;	Unknown protein;	Unknown protein;	Unknown protein;	Pyrophosphate-energised proton pump;	GO:0004427|GO:0009678|GO:0015992|GO:0016020;	Pyrophosphate-energized vacuolar membrane proton pump;	Inorganic H pyrophosphatase family protein isoform 1;
AC.H6.Locus_221.5.10	Inorganic H+ pyrophosphatase;	Unknown protein;	Unknown protein;	Unknown protein;	Pyrophosphate-energised proton pump;	GO:0004427|GO:0009678|GO:0015992|GO:0016020;	Pyrophosphate-energized vacuolar membrane proton pump;	Inorganic H pyrophosphatase family protein isoform 1;
AC.H6.Locus_221.6.10	Inorganic H+ pyrophosphatase;	Unknown protein;	Unknown protein;	Unknown protein;	Pyrophosphate-energised proton pump;	GO:0004427|GO:0009678|GO:0015992|GO:0016020;	Pyrophosphate-energized vacuolar membrane proton pump;	Inorganic H pyrophosphatase family protein isoform 1;
AC.H6.Locus_222.1.10	ATP synthase delta (OSCP) subunit;	ATP synthase delta (OSCP) subunit signature.;	Unknown protein;	Unknown protein;	ATPase, F1 complex, OSCP/delta subunit;ATPase, F1 complex, OSCP/delta subunit, conserved site;	GO:0015986|GO:0046933;GO:0015986|GO:0016020|GO:0046933;	Putative H+-transporting ATP synthase (Fragment);	hypothetical protein ARALYDRAFT_489817;
AC.H6.Locus_223.1.10	Allinase;	Unknown protein;	Unknown protein;	Unknown protein;	Allinase, C-terminal;	GO:0016846;	Alliin lyase (Fragment);	Pyridoxal phosphate (PLP)-dependent transferases superfamily protein, putative isoform 2;
AC.H6.Locus_223.1.20	Allinase;	Unknown protein;	Unknown protein;	Unknown protein;	Allinase, C-terminal;	GO:0016846;	Unknown protein;	hypothetical protein EUTSA_v10009629mg;
AC.H6.Locus_224.1.10	Alpha-L-arabinofuranosidase C-terminus;Carbohydrate binding domain;	Unknown protein;	Unknown protein;	Alpha-L-arabinofuranosidase C-terminus;	Alpha-L-arabinofuranosidase, C-terminal;Carbohydrate-binding, CenC-like;	GO:0046373|GO:0046556;GO:0016798;	Alpha-Arabinosidase1;	PREDICTED: alpha-L-arabinofuranosidase 1-like;
AC.H6.Locus_224.2.10	Alpha-L-arabinofuranosidase C-terminus;Carbohydrate binding domain;	Unknown protein;	Unknown protein;	Alpha-L-arabinofuranosidase C-terminus;	Alpha-L-arabinofuranosidase, C-terminal;Carbohydrate-binding, CenC-like;	GO:0046373|GO:0046556;GO:0016798;	Predicted protein;	hypothetical protein SORBIDRAFT_08g001540;
AC.H6.Locus_224.3.10	Alpha-L-arabinofuranosidase C-terminus;Carbohydrate binding domain;	Unknown protein;	Unknown protein;	Alpha-L-arabinofuranosidase C-terminus;	Alpha-L-arabinofuranosidase, C-terminal;Carbohydrate-binding, CenC-like;	GO:0046373|GO:0046556;GO:0016798;	Alpha-Arabinosidase1;	hypothetical protein SELMODRAFT_133899;
AC.H6.Locus_225.1.10	F-box domain;	Unknown protein;	Unknown protein;	A Receptor for Ubiquitination Targets;	F-box domain;	GO:0005515;	S-locus F-box-like protein b;	PREDICTED: F-box/kelch-repeat protein At3g17530-like;
AC.H6.Locus_225.3.10	F-box domain;	Unknown protein;	Unknown protein;	A Receptor for Ubiquitination Targets;	F-box domain;	GO:0005515;	S-locus F-box-like protein b;	PREDICTED: F-box/kelch-repeat protein At3g17530-like;
AC.H6.Locus_225.5.10	Unknown protein;	Unknown protein;	Unknown protein;	Unknown protein;	Unknown protein;	Unknown protein;	S-locus linked F-box protein type-2 (Fragment);	PREDICTED: F-box protein CPR30-like;
AC.H6.Locus_225.6.10	F-box domain;	Unknown protein;	Unknown protein;	A Receptor for Ubiquitination Targets;	F-box domain;	GO:0005515;	S-locus F-box-like protein b;	PREDICTED: F-box/kelch-repeat protein At3g17530-like;
AC.H6.Locus_225.7.10	F-box domain;	Unknown protein;	Unknown protein;	A Receptor for Ubiquitination Targets;	F-box domain;	GO:0005515;	S-locus F-box-like protein b;	PREDICTED: F-box/kelch-repeat protein At3g17530-like;
AC.H6.Locus_226.1.10	Polyketide cyclase / dehydrase and lipid transport;	Unknown protein;	Unknown protein;	Unknown protein;	Polyketide cyclase/dehydrase;	Unknown protein;	Lachrymatory factor synthase;	hypothetical protein RCOM_0800710;
AC.H6.Locus_227.1.10	Retroviral aspartyl protease;	Unknown protein;	Unknown protein;	Unknown protein;	Retroviral aspartyl protease;	Unknown protein;	Putative polyprotein;	PREDICTED: uncharacterized protein LOC101305766;
AC.H6.Locus_227.2.10	Unknown protein;	Unknown protein;	Unknown protein;	Unknown protein;	Unknown protein;	Unknown protein;	Putative uncharacterized protein Sb05g006115 (Fragment);	hypothetical protein AMTR_s02100p00009220, partial;
AC.H6.Locus_227.2.20	Integrase core domain;	Unknown protein;	Integrase catalytic domain profile.;	Unknown protein;	Integrase, catalytic core;	GO:0015074;	Unknown protein;	Retrotransposon protein, Ty3-gypsy subclass, putative;
AC.H6.Locus_227.4.10	Unknown protein;	Unknown protein;	Unknown protein;	Unknown protein;	Unknown protein;	Unknown protein;	Unknown protein;	hypothetical protein AMTR_s02100p00009220, partial;
AC.H6.Locus_227.4.20	Integrase core domain;Retroviral aspartyl protease;	Unknown protein;	Integrase catalytic domain profile.;	Unknown protein;	Integrase, catalytic core;Retroviral aspartyl protease;	GO:0015074;	Polyprotein (Fragment);	DNA/RNA polymerases superfamily protein;
AC.H6.Locus_227.5.10	Integrase core domain;Retroviral aspartyl protease;	Unknown protein;	Integrase catalytic domain profile.;	Unknown protein;	Integrase, catalytic core;Retroviral aspartyl protease;	GO:0015074;	Putative uncharacterized protein;	hypothetical protein SORBIDRAFT_01g009436, partial;
AC.H6.Locus_227.6.10	Unknown protein;	Unknown protein;	Unknown protein;	Unknown protein;	Unknown protein;	Unknown protein;	Putative uncharacterized protein Sb05g006115 (Fragment);	hypothetical protein AMTR_s02100p00009220, partial;
AC.H6.Locus_227.6.20	Integrase core domain;Retroviral aspartyl protease;	Unknown protein;	Integrase catalytic domain profile.;	Unknown protein;	Integrase, catalytic core;Retroviral aspartyl protease;	GO:0015074;	Polyprotein (Fragment);	DNA/RNA polymerases superfamily protein;
AC.H6.Locus_229.1.10	NAD dependent epimerase/dehydratase family;	Unknown protein;	Unknown protein;	Unknown protein;	NAD-dependent epimerase/dehydratase;	GO:0003824|GO:0044237|GO:0050662;	Dtdp-glucose 4-6-dehydratase, putative;	PREDICTED: GDP-mannose 3,5-epimerase 1-like;
AC.H6.Locus_231.1.10	Unknown protein;	Unknown protein;	Unknown protein;	Unknown protein;	Unknown protein;	Unknown protein;	Predicted protein;	hypothetical protein RCOM_1047200;
AC.H6.Locus_231.2.10	Unknown protein;	Unknown protein;	Unknown protein;	Unknown protein;	Unknown protein;	Unknown protein;	Predicted protein;	hypothetical protein CICLE_v10009462mg;
AC.H6.Locus_232.1.10	Phosphatidyl serine synthase;	Unknown protein;	Unknown protein;	Unknown protein;	Phosphatidyl serine synthase;	GO:0006659;	Phosphatidyl serine synthase (Fragment);	PREDICTED: phosphatidylserine synthase 2-like;
AC.H6.Locus_232.3.10	Phosphatidyl serine synthase;	Unknown protein;	Unknown protein;	Unknown protein;	Phosphatidyl serine synthase;	GO:0006659;	Phosphatidylserine synthase, putative;	PREDICTED: phosphatidylserine synthase 2-like;
AC.H6.Locus_233.3.10	Aconitase family (aconitate hydratase);	Unknown protein;	Unknown protein;	Unknown protein;	Aconitase/3-isopropylmalate dehydratase large subunit, alpha/beta/alpha;	GO:0008152;	Os02g0125100 protein;	hypothetical protein CICLE_v10004776mg;
AC.H6.Locus_233.4.10	Aconitase family (aconitate hydratase);	Unknown protein;	Unknown protein;	Unknown protein;	Aconitase/3-isopropylmalate dehydratase large subunit, alpha/beta/alpha;	GO:0008152;	Os02g0125100 protein;	hypothetical protein POPTR_0008s17230g, partial;
AC.H6.Locus_233.6.10	Aconitase family (aconitate hydratase);	Unknown protein;	Unknown protein;	Unknown protein;	Aconitase/3-isopropylmalate dehydratase large subunit, alpha/beta/alpha;	GO:0008152;	3-isopropylmalate dehydratase, putative;	PREDICTED: 3-isopropylmalate dehydratase-like;
AC.H6.Locus_234.1.10	2OG-Fe(II) oxygenase superfamily;non-haem dioxygenase in morphine synthesis N-terminal;	Unknown protein;	Fe(2+) 2-oxoglutarate dioxygenase domain profile.;	Unknown protein;	Non-haem dioxygenase N-terminal domain;Oxoglutarate/iron-dependent dioxygenase;	GO:0016491|GO:0016706|GO:0055114;	Putative uncharacterized protein;	hypothetical protein CICLE_v10023547mg, partial;
AC.H6.Locus_234.2.10	2OG-Fe(II) oxygenase superfamily;non-haem dioxygenase in morphine synthesis N-terminal;	Unknown protein;	Fe(2+) 2-oxoglutarate dioxygenase domain profile.;	Unknown protein;	Non-haem dioxygenase N-terminal domain;Oxoglutarate/iron-dependent dioxygenase;	GO:0016491|GO:0016706|GO:0055114;	Putative uncharacterized protein;	hypothetical protein CARUB_v10009694mg;
AC.H6.Locus_235.1.10	Serine carboxypeptidase;	Serine carboxypeptidases, histidine active site.;Serine carboxypeptidases, serine active site.;	Unknown protein;	Unknown protein;	Peptidase S10, serine carboxypeptidase;Peptidase S10, serine carboxypeptidase, active site;	GO:0004185|GO:0006508;	Os11g0522900 protein;	Serine carboxypeptidase-like 45 isoform 1;
AC.H6.Locus_235.2.10	Serine carboxypeptidase;	Serine carboxypeptidases, histidine active site.;Serine carboxypeptidases, serine active site.;	Unknown protein;	Unknown protein;	Peptidase S10, serine carboxypeptidase;Peptidase S10, serine carboxypeptidase, active site;	GO:0004185|GO:0006508;	Os11g0522900 protein;	Serine carboxypeptidase-like 45 isoform 1;
AC.H6.Locus_237.1.10	Unknown protein;	Unknown protein;	Armadillo/plakoglobin ARM repeat profile.;	Armadillo/beta-catenin-like repeats;	Armadillo;	GO:0005515;	Predicted protein;	Vacuolar protein, putative;
AC.H6.Locus_238.1.10	Oxygen evolving enhancer protein 3 (PsbQ);	Unknown protein;	Unknown protein;	Unknown protein;	Photosystem II PsbQ, oxygen evolving complex;	GO:0005509|GO:0009523|GO:0009654|GO:0015979|GO:0019898;	Chloroplast oxygen-evolving protein 16 kDa subunit;	photosystem II subunit Q-2;
AC.H6.Locus_238.2.10	Oxygen evolving enhancer protein 3 (PsbQ);	Unknown protein;	Unknown protein;	Unknown protein;	Photosystem II PsbQ, oxygen evolving complex;	GO:0005509|GO:0009523|GO:0009654|GO:0015979|GO:0019898;	Chloroplast oxygen-evolving protein 16 kDa subunit;	photosystem II subunit Q-2;
AC.H6.Locus_238.3.10	Oxygen evolving enhancer protein 3 (PsbQ);	Unknown protein;	Unknown protein;	Unknown protein;	Photosystem II PsbQ, oxygen evolving complex;	GO:0005509|GO:0009523|GO:0009654|GO:0015979|GO:0019898;	Chloroplast oxygen-evolving protein 16 kDa subunit;	photosystem II subunit Q-2;
AC.H6.Locus_239.3.10	Unknown protein;	Unknown protein;	Unknown protein;	Unknown protein;	Unknown protein;	Unknown protein;	Unknown protein;	predicted protein;
AC.H6.Locus_239.4.10	Unknown protein;	Unknown protein;	Unknown protein;	Unknown protein;	Unknown protein;	Unknown protein;	Unknown protein;	predicted protein;
AC.H6.Locus_239.5.10	Unknown protein;	Unknown protein;	Unknown protein;	Unknown protein;	Unknown protein;	Unknown protein;	Unknown protein;	predicted protein;
AC.H6.Locus_239.6.10	Unknown protein;	Unknown protein;	Unknown protein;	Unknown protein;	Unknown protein;	Unknown protein;	Unknown protein;	predicted protein;
AC.H6.Locus_239.7.10	Unknown protein;	Unknown protein;	Unknown protein;	Unknown protein;	Unknown protein;	Unknown protein;	Unknown protein;	predicted protein;
AC.H6.Locus_239.8.10	Unknown protein;	Unknown protein;	Unknown protein;	Unknown protein;	Unknown protein;	Unknown protein;	Unknown protein;	predicted protein;
AC.H6.Locus_239.9.10	Unknown protein;	Unknown protein;	Unknown protein;	Unknown protein;	Unknown protein;	Unknown protein;	Unknown protein;	predicted protein;
AC.H6.Locus_239.9.20	Pectinesterase;	Pectinesterase signature 2.;	Unknown protein;	Unknown protein;	Pectinesterase, catalytic;Pectinesterase, active site;	GO:0005618|GO:0030599|GO:0042545;	Uncharacterized protein;	hypothetical protein SELMODRAFT_45575, partial;
AC.H6.Locus_239.10.10	Pectinesterase;Plant invertase/pectin methylesterase inhibitor;	Unknown protein;	Unknown protein;	Plant invertase/pectin methylesterase inhibitor;	Pectinesterase, catalytic;Pectinesterase inhibitor domain;	GO:0005618|GO:0030599|GO:0042545;GO:0004857|GO:0030599;	Unknown protein;	PREDICTED: probable pectinesterase/pectinesterase inhibitor 51-like;
AC.H6.Locus_239.11.10	Unknown protein;	Unknown protein;	Unknown protein;	Unknown protein;	Unknown protein;	Unknown protein;	Unknown protein;	predicted protein;
AC.H6.Locus_240.1.10	Carbohydrate kinase;	Unknown protein;	YjeF C-terminal domain profile.;	Unknown protein;	YjeF C-terminal domain, carbohydrate kinase-related;	Unknown protein;	ATP-dependent (S)-NAD(P)H-hydrate dehydratase;	PREDICTED: ATP-dependent (S)-NAD(P)H-hydrate dehydratase-like;
AC.H6.Locus_240.2.10	Carbohydrate kinase;	Unknown protein;	YjeF C-terminal domain profile.;	Unknown protein;	YjeF C-terminal domain, carbohydrate kinase-related;	Unknown protein;	ATP-dependent (S)-NAD(P)H-hydrate dehydratase;	carbohydrate kinase family protein;
AC.H6.Locus_240.3.10	Carbohydrate kinase;	Unknown protein;	YjeF C-terminal domain profile.;	Unknown protein;	YjeF C-terminal domain, carbohydrate kinase-related;	Unknown protein;	ATP-dependent (S)-NAD(P)H-hydrate dehydratase;	carbohydrate kinase family protein;
AC.H6.Locus_241.1.10	Raffinose synthase or seed imbibition protein Sip1;	Unknown protein;	Unknown protein;	Unknown protein;	Glycosyl hydrolases 36;	Unknown protein;	JMS10C05.2 protein;	putative galactinol--sucrose galactosyltransferase 2;
AC.H6.Locus_241.2.10	Raffinose synthase or seed imbibition protein Sip1;	Unknown protein;	Unknown protein;	Unknown protein;	Glycosyl hydrolases 36;	Unknown protein;	Seed imbibition protein 1;	PREDICTED: probable galactinol--sucrose galactosyltransferase 1-like;
AC.H6.Locus_241.3.10	Raffinose synthase or seed imbibition protein Sip1;	Unknown protein;	Unknown protein;	Unknown protein;	Glycosyl hydrolases 36;	Unknown protein;	JMS10C05.2 protein;	putative galactinol--sucrose galactosyltransferase 2;
AC.H6.Locus_241.5.10	Raffinose synthase or seed imbibition protein Sip1;	Unknown protein;	Unknown protein;	Unknown protein;	Glycosyl hydrolases 36;	Unknown protein;	JMS10C05.2 protein;	putative galactinol--sucrose galactosyltransferase 2;
AC.H6.Locus_241.6.10	Raffinose synthase or seed imbibition protein Sip1;	Unknown protein;	Unknown protein;	Unknown protein;	Glycosyl hydrolases 36;	Unknown protein;	Unknown protein;	PREDICTED: probable galactinol--sucrose galactosyltransferase 2-like;
AC.H6.Locus_241.7.10	Raffinose synthase or seed imbibition protein Sip1;	Unknown protein;	Unknown protein;	Unknown protein;	Glycosyl hydrolases 36;	Unknown protein;	mRNA, clone: RTFL01-08-B18;	raffinose synthase 1;
AC.H6.Locus_241.8.10	Raffinose synthase or seed imbibition protein Sip1;	Unknown protein;	Unknown protein;	Unknown protein;	Glycosyl hydrolases 36;	Unknown protein;	JMS10C05.2 protein;	putative galactinol--sucrose galactosyltransferase 2;
AC.H6.Locus_241.9.10	Raffinose synthase or seed imbibition protein Sip1;	Unknown protein;	Unknown protein;	Unknown protein;	Glycosyl hydrolases 36;	Unknown protein;	JMS10C05.2 protein;	putative galactinol--sucrose galactosyltransferase 2;
AC.H6.Locus_241.10.10	Raffinose synthase or seed imbibition protein Sip1;	Unknown protein;	Unknown protein;	Unknown protein;	Glycosyl hydrolases 36;	Unknown protein;	JMS10C05.2 protein;	putative galactinol--sucrose galactosyltransferase 2;
AC.H6.Locus_242.2.10	WRKY DNA -binding domain;	Unknown protein;	WRKY domain profile.;	DNA binding domain;	DNA-binding WRKY;	GO:0003700|GO:0006355|GO:0043565;	Unknown protein;	hypothetical protein SELMODRAFT_125080, partial;
AC.H6.Locus_242.3.10	WRKY DNA -binding domain;	Unknown protein;	WRKY domain profile.;	DNA binding domain;	DNA-binding WRKY;	GO:0003700|GO:0006355|GO:0043565;	Unknown protein;	hypothetical protein SELMODRAFT_125080, partial;
AC.H6.Locus_242.4.10	WRKY DNA -binding domain;	Unknown protein;	WRKY domain profile.;	DNA binding domain;	DNA-binding WRKY;	GO:0003700|GO:0006355|GO:0043565;	Unknown protein;	hypothetical protein SELMODRAFT_125080, partial;
AC.H6.Locus_243.1.10	ABC transporter;	Unknown protein;	ATP-binding cassette, ABC transporter-type domain profile.;	ATPases associated with a variety of cellular activities;	ABC transporter-like;AAA+ ATPase domain;	GO:0000166|GO:0017111;GO:0005524|GO:0016887;	ABC transporter GCN1;	PREDICTED: ABC transporter F family member 1-like isoform X2;
AC.H6.Locus_246.1.10	Saccharopine dehydrogenase;	Unknown protein;	Unknown protein;	Unknown protein;	Saccharopine dehydrogenase / Homospermidine synthase;	GO:0016491|GO:0055114;	Saccharopine dehydrogenase family protein expressed;	predicted protein;
AC.H6.Locus_246.2.10	Unknown protein;	Unknown protein;	Unknown protein;	Unknown protein;	Unknown protein;	Unknown protein;	Unknown protein;	hypothetical protein CARUB_v10009556mg;
AC.H6.Locus_246.3.10	Saccharopine dehydrogenase;	Unknown protein;	Unknown protein;	Unknown protein;	Saccharopine dehydrogenase / Homospermidine synthase;	GO:0016491|GO:0055114;	Putative astaxanthin synthase;	hypothetical protein CHLNCDRAFT_137680;
AC.H6.Locus_247.1.10	Peptidase family M48;	Unknown protein;	Unknown protein;	Unknown protein;	Peptidase M48;	GO:0004222|GO:0006508|GO:0016020;	Unknown protein;	putative peptidase M48 family protein;
AC.H6.Locus_247.2.10	Peptidase family M48;	Unknown protein;	Unknown protein;	Unknown protein;	Peptidase M48;	GO:0004222|GO:0006508|GO:0016020;	Peptidase M48 family protein;	Os01g0970700;
AC.H6.Locus_247.3.10	Peptidase family M48;	Unknown protein;	Unknown protein;	Unknown protein;	Peptidase M48;	GO:0004222|GO:0006508|GO:0016020;	Peptidase M48 family protein;	Os01g0970700;
AC.H6.Locus_248.1.10	FAD-binding domain;Ferric reductase like transmembrane component;Ferric reductase NAD binding domain;	Unknown protein;	Ferredoxin reductase-type FAD binding domain profile.;	Unknown protein;	Ferredoxin reductase-type FAD-binding domain;FAD-binding 8;Ferric reductase transmembrane component-like domain;Ferric reductase, NAD binding;	GO:0016491|GO:0055114;	Ferric-chelate reductase, putative;	ferric reduction oxidase 6;
AC.H6.Locus_248.4.10	FAD-binding domain;Ferric reductase like transmembrane component;Ferric reductase NAD binding domain;	Unknown protein;	Ferredoxin reductase-type FAD binding domain profile.;	Unknown protein;	Ferredoxin reductase-type FAD-binding domain;FAD-binding 8;Ferric reductase transmembrane component-like domain;Ferric reductase, NAD binding;	GO:0016491|GO:0055114;	Ferric-chelate reductase, putative;	ferric reduction oxidase 6;
AC.H6.Locus_248.5.10	FAD-binding domain;Ferric reductase like transmembrane component;Ferric reductase NAD binding domain;	Unknown protein;	Ferredoxin reductase-type FAD binding domain profile.;	Unknown protein;	Ferredoxin reductase-type FAD-binding domain;FAD-binding 8;Ferric reductase transmembrane component-like domain;Ferric reductase, NAD binding;	GO:0016491|GO:0055114;	Ferric-chelate reductase, putative;	ferric reduction oxidase 6;
AC.H6.Locus_248.6.10	FAD-binding domain;Ferric reductase like transmembrane component;Ferric reductase NAD binding domain;	Unknown protein;	Ferredoxin reductase-type FAD binding domain profile.;	Unknown protein;	Ferredoxin reductase-type FAD-binding domain;FAD-binding 8;Ferric reductase transmembrane component-like domain;Ferric reductase, NAD binding;	GO:0016491|GO:0055114;	Ferric-chelate reductase, putative;	ferric reduction oxidase 6;
AC.H6.Locus_250.3.10	RNA recognition motif (a.k.a. RRM, RBD, or RNP domain);RNA recognition motif. (a.k.a. RRM, RBD, or RNP domain);	Unknown protein;	Eukaryotic RNA Recognition Motif (RRM) profile.;	RNA recognition motif;	RNA recognition motif domain;	GO:0003676;	Putative uncharacterized protein;	hypothetical protein AMTR_s00004p00121730;
AC.H6.Locus_251.1.10	Glycosyl hydrolase family 1;	Glycosyl hydrolases family 1 N-terminal signature.;	Unknown protein;	Unknown protein;	Glycoside hydrolase, family 1, active site;Glycoside hydrolase, family 1;	GO:0004553|GO:0005975;	Acyl-glucose-dependent anthocyanin 7-O-glucosyltransferase;	hypothetical protein AMTR_s00057p00221950;
AC.H6.Locus_251.2.10	Glycosyl hydrolase family 1;	Glycosyl hydrolases family 1 N-terminal signature.;	Unknown protein;	Unknown protein;	Glycoside hydrolase, family 1, active site;Glycoside hydrolase, family 1;	GO:0004553|GO:0005975;	Acyl-glucose-dependent anthocyanin 7-O-glucosyltransferase;	hypothetical protein AMTR_s00057p00221950;
AC.H6.Locus_251.3.10	Glycosyl hydrolase family 1;	Glycosyl hydrolases family 1 N-terminal signature.;	Unknown protein;	Unknown protein;	Glycoside hydrolase, family 1, active site;Glycoside hydrolase, family 1;	GO:0004553|GO:0005975;	Acyl-glucose-dependent anthocyanin 7-O-glucosyltransferase;	hypothetical protein AMTR_s00057p00221950;
AC.H6.Locus_251.4.10	Glycosyl hydrolase family 1;	Glycosyl hydrolases family 1 N-terminal signature.;	Unknown protein;	Unknown protein;	Glycoside hydrolase, family 1, active site;Glycoside hydrolase, family 1;	GO:0004553|GO:0005975;	Acyl-glucose-dependent anthocyanin 7-O-glucosyltransferase;	Beta glucosidase 11, putative isoform 2;
AC.H6.Locus_251.5.10	Glycosyl hydrolase family 1;	Glycosyl hydrolases family 1 N-terminal signature.;	Unknown protein;	Unknown protein;	Glycoside hydrolase, family 1, active site;Glycoside hydrolase, family 1;	GO:0004553|GO:0005975;	Acyl-glucose-dependent anthocyanin 7-O-glucosyltransferase;	hypothetical protein AMTR_s00057p00221950;
AC.H6.Locus_251.6.10	Glycosyl hydrolase family 1;	Glycosyl hydrolases family 1 N-terminal signature.;	Unknown protein;	Unknown protein;	Glycoside hydrolase, family 1, active site;Glycoside hydrolase, family 1;	GO:0004553|GO:0005975;	Acyl-glucose-dependent anthocyanin 7-O-glucosyltransferase;	hypothetical protein AMTR_s00057p00221950;
AC.H6.Locus_252.1.10	DNA ligase N terminus;	Unknown protein;	Unknown protein;	Unknown protein;	DNA ligase, ATP-dependent, N-terminal;	GO:0003677|GO:0003910|GO:0006281|GO:0006310;	Unknown protein;	Unknown protein;
AC.H6.Locus_252.1.20	twin BRCT domain;ATP dependent DNA ligase C terminal region;ATP dependent DNA ligase domain;	ATP-dependent DNA ligase signature 2.;	BRCT domain profile.;ATP-dependent DNA ligase family profile.;	Unknown protein;	DNA ligase, ATP-dependent, C-terminal;BRCT domain;DNA ligase, ATP-dependent, conserved site;DNA ligase, ATP-dependent, central;	GO:0003909|GO:0051103;GO:0003910|GO:0005524|GO:0006281|GO:0006310;GO:0003910|GO:0006281|GO:0006310;	DNA ligase;	DNA ligase IV;
AC.H6.Locus_253.1.10	Dihydrodipicolinate reductase, N-terminus;	Unknown protein;	Unknown protein;	Unknown protein;	Dihydrodipicolinate reductase, N-terminal;	GO:0008839|GO:0009089|GO:0055114;	Dihydrodipicolinate reductase;	LOC100284607;
AC.H6.Locus_253.2.10	Dihydrodipicolinate reductase, N-terminus;	Unknown protein;	Unknown protein;	Unknown protein;	Dihydrodipicolinate reductase, N-terminal;	GO:0008839|GO:0009089|GO:0055114;	Dihydrodipicolinate reductase;	LOC100284607;
AC.H6.Locus_253.3.10	Dihydrodipicolinate reductase, C-terminus;Dihydrodipicolinate reductase, N-terminus;	Unknown protein;	Unknown protein;	Unknown protein;	Dihydrodipicolinate reductase, C-terminal;Dihydrodipicolinate reductase, N-terminal;	GO:0008839|GO:0009089|GO:0055114;	Predicted protein;	Os03g0118600;
AC.H6.Locus_253.4.10	Dihydrodipicolinate reductase, C-terminus;Dihydrodipicolinate reductase, N-terminus;	Unknown protein;	Unknown protein;	Unknown protein;	Dihydrodipicolinate reductase, C-terminal;Dihydrodipicolinate reductase, N-terminal;	GO:0008839|GO:0009089|GO:0055114;	Predicted protein;	Os03g0118600;
AC.H6.Locus_253.5.10	Dihydrodipicolinate reductase, C-terminus;Dihydrodipicolinate reductase, N-terminus;	Unknown protein;	Unknown protein;	Unknown protein;	Dihydrodipicolinate reductase, C-terminal;Dihydrodipicolinate reductase, N-terminal;	GO:0008839|GO:0009089|GO:0055114;	Predicted protein;	Os03g0118600;
AC.H6.Locus_254.1.10	3-dehydroquinate synthase;	Unknown protein;	Unknown protein;	Unknown protein;	Unknown protein;	Unknown protein;	3-dehydroquinate synthase;	PREDICTED: pentafunctional AROM polypeptide-like;
AC.H6.Locus_254.2.10	3-dehydroquinate synthase;	Unknown protein;	Unknown protein;	Unknown protein;	Unknown protein;	Unknown protein;	3-dehydroquinate synthase;	PREDICTED: 3-dehydroquinate synthase-like;
AC.H6.Locus_255.1.10	Unknown protein;	Unknown protein;	IQ motif profile.;	Unknown protein;	IQ motif, EF-hand binding site;	GO:0005515;	Predicted protein;	calmodulin binding protein;
AC.H6.Locus_255.2.10	Unknown protein;	Unknown protein;	IQ motif profile.;	Unknown protein;	IQ motif, EF-hand binding site;	GO:0005515;	Predicted protein;	calmodulin binding protein;
AC.H6.Locus_255.3.10	Unknown protein;	Unknown protein;	IQ motif profile.;	Unknown protein;	IQ motif, EF-hand binding site;	GO:0005515;	Predicted protein;	calmodulin binding protein;
AC.H6.Locus_255.4.10	X8 domain;	Unknown protein;	Unknown protein;	Possibly involved in carbohydrate binding;	X8;	Unknown protein;	Elicitor inducible beta-1,3-glucanase-like;	Glucan endo-1,3-beta-glucosidase-beta-glucanase, putative isoform 3;
AC.H6.Locus_255.4.20	Unknown protein;	Unknown protein;	IQ motif profile.;	Unknown protein;	IQ motif, EF-hand binding site;	GO:0005515;	Predicted protein;	calmodulin binding protein;
AC.H6.Locus_255.5.10	Unknown protein;	Unknown protein;	IQ motif profile.;	Unknown protein;	IQ motif, EF-hand binding site;	GO:0005515;	Predicted protein;	calmodulin binding protein;
AC.H6.Locus_255.6.10	Unknown protein;	Unknown protein;	IQ motif profile.;	Unknown protein;	IQ motif, EF-hand binding site;	GO:0005515;	Predicted protein;	calmodulin binding protein;
AC.H6.Locus_255.7.10	Unknown protein;	Unknown protein;	IQ motif profile.;	Unknown protein;	IQ motif, EF-hand binding site;	GO:0005515;	Predicted protein;	calmodulin binding protein;
AC.H6.Locus_255.8.10	Unknown protein;	Unknown protein;	IQ motif profile.;	Unknown protein;	IQ motif, EF-hand binding site;	GO:0005515;	Predicted protein;	calmodulin binding protein;
AC.H6.Locus_256.1.10	linker histone H1 and H5 family;	Unknown protein;	Linker histone H1/H5 globular (H15) domain profile.;	Domain in histone families 1 and 5;	Linker histone H1/H5, domain H15;	GO:0000786|GO:0003677|GO:0005634|GO:0006334;	Unknown protein;	predicted protein;
AC.H6.Locus_256.1.20	ABC transporter;	ABC transporters family signature.;	ATP-binding cassette, ABC transporter-type domain profile.;	ATPases associated with a variety of cellular activities;	ABC transporter-like;ABC transporter, conserved site;AAA+ ATPase domain;	GO:0000166|GO:0017111;GO:0005524|GO:0016887;	ABC transporter F family member;	PREDICTED: ABC transporter F family member 5-like;
AC.H6.Locus_256.2.10	linker histone H1 and H5 family;	Unknown protein;	Linker histone H1/H5 globular (H15) domain profile.;	Domain in histone families 1 and 5;	Linker histone H1/H5, domain H15;	GO:0000786|GO:0003677|GO:0005634|GO:0006334;	Unknown protein;	predicted protein;
AC.H6.Locus_256.2.20	ABC transporter;	ABC transporters family signature.;	ATP-binding cassette, ABC transporter-type domain profile.;	ATPases associated with a variety of cellular activities;	ABC transporter-like;ABC transporter, conserved site;AAA+ ATPase domain;	GO:0000166|GO:0017111;GO:0005524|GO:0016887;	ABC transporter F family member;	PREDICTED: ABC transporter F family member 5-like;
AC.H6.Locus_256.3.10	linker histone H1 and H5 family;	Unknown protein;	Linker histone H1/H5 globular (H15) domain profile.;	Domain in histone families 1 and 5;	Linker histone H1/H5, domain H15;	GO:0000786|GO:0003677|GO:0005634|GO:0006334;	Unknown protein;	predicted protein;
AC.H6.Locus_256.3.20	ABC transporter;	ABC transporters family signature.;	ATP-binding cassette, ABC transporter-type domain profile.;	ATPases associated with a variety of cellular activities;	ABC transporter-like;ABC transporter, conserved site;AAA+ ATPase domain;	GO:0000166|GO:0017111;GO:0005524|GO:0016887;	ABC transporter F family member;	PREDICTED: ABC transporter F family member 5-like;
AC.H6.Locus_256.4.10	linker histone H1 and H5 family;	Unknown protein;	Linker histone H1/H5 globular (H15) domain profile.;	Domain in histone families 1 and 5;	Linker histone H1/H5, domain H15;	GO:0000786|GO:0003677|GO:0005634|GO:0006334;	Unknown protein;	predicted protein;
AC.H6.Locus_256.4.20	ABC transporter;	ABC transporters family signature.;	ATP-binding cassette, ABC transporter-type domain profile.;	ATPases associated with a variety of cellular activities;	ABC transporter-like;ABC transporter, conserved site;AAA+ ATPase domain;	GO:0000166|GO:0017111;GO:0005524|GO:0016887;	ABC transporter F family member;	PREDICTED: ABC transporter F family member 5-like;
AC.H6.Locus_256.5.10	ABC transporter;	ABC transporters family signature.;	ATP-binding cassette, ABC transporter-type domain profile.;	ATPases associated with a variety of cellular activities;	ABC transporter-like;ABC transporter, conserved site;AAA+ ATPase domain;	GO:0000166|GO:0017111;GO:0005524|GO:0016887;	ABC transporter F family member;	PREDICTED: ABC transporter F family member 5-like;
AC.H6.Locus_256.7.10	linker histone H1 and H5 family;	Unknown protein;	Linker histone H1/H5 globular (H15) domain profile.;	Domain in histone families 1 and 5;	Linker histone H1/H5, domain H15;	GO:0000786|GO:0003677|GO:0005634|GO:0006334;	Histone H1.2;	hypothetical protein EUTSA_v10008471mg;
AC.H6.Locus_256.7.20	ABC transporter;	ABC transporters family signature.;	ATP-binding cassette, ABC transporter-type domain profile.;	ATPases associated with a variety of cellular activities;	ABC transporter-like;ABC transporter, conserved site;AAA+ ATPase domain;	GO:0000166|GO:0017111;GO:0005524|GO:0016887;	ABC transporter F family member;	PREDICTED: ABC transporter F family member 5-like;
AC.H6.Locus_256.8.10	linker histone H1 and H5 family;	Unknown protein;	Linker histone H1/H5 globular (H15) domain profile.;	Domain in histone families 1 and 5;	Linker histone H1/H5, domain H15;	GO:0000786|GO:0003677|GO:0005634|GO:0006334;	Unknown protein;	predicted protein;
AC.H6.Locus_256.8.20	ABC transporter;	ABC transporters family signature.;	ATP-binding cassette, ABC transporter-type domain profile.;	ATPases associated with a variety of cellular activities;	ABC transporter-like;ABC transporter, conserved site;AAA+ ATPase domain;	GO:0000166|GO:0017111;GO:0005524|GO:0016887;	ABC transporter F family member;	PREDICTED: ABC transporter F family member 5-like;
AC.H6.Locus_257.1.10	WD domain, G-beta repeat;	Unknown protein;	Trp-Asp (WD) repeats circular profile.;Trp-Asp (WD) repeats profile.;	WD40 repeats;	WD40 repeat;WD40-repeat-containing domain;	GO:0005515;	Nucleotide binding protein, putative;	elongator protein 2;
AC.H6.Locus_257.2.10	WD domain, G-beta repeat;	Unknown protein;	Trp-Asp (WD) repeats circular profile.;Trp-Asp (WD) repeats profile.;	WD40 repeats;	WD40 repeat;WD40-repeat-containing domain;	GO:0005515;	Nucleotide binding protein, putative;	elongator protein 2;
AC.H6.Locus_257.3.10	WD domain, G-beta repeat;	Unknown protein;	Trp-Asp (WD) repeats circular profile.;Trp-Asp (WD) repeats profile.;	WD40 repeats;	WD40 repeat;WD40-repeat-containing domain;	GO:0005515;	Nucleotide binding protein, putative;	elongator protein 2;
AC.H6.Locus_257.4.10	WD domain, G-beta repeat;	Unknown protein;	Trp-Asp (WD) repeats circular profile.;Trp-Asp (WD) repeats profile.;	WD40 repeats;	WD40 repeat;WD40-repeat-containing domain;	GO:0005515;	Nucleotide binding protein, putative;	elongator protein 2;
AC.H6.Locus_257.5.10	WD domain, G-beta repeat;	Unknown protein;	Trp-Asp (WD) repeats circular profile.;Trp-Asp (WD) repeats profile.;	WD40 repeats;	WD40 repeat;WD40-repeat-containing domain;	GO:0005515;	Nucleotide binding protein, putative;	elongator protein 2;
AC.H6.Locus_258.1.10	RNA polymerase Rpb4;	Unknown protein;	Unknown protein;	DNA-directed RNA-polymerase II subunit;	RNA polymerase II, Rpb4, core;RNA polymerase II, Rpb4;	GO:0003899|GO:0006351;	RNA polymerase II 15.9 kDa subunit;	PREDICTED: DNA-directed RNA polymerase II subunit rpb4-like;
AC.H6.Locus_260.1.10	Leucine rich repeat N-terminal domain;Leucine Rich Repeat;Leucine Rich repeats (2 copies);	Unknown protein;	Unknown protein;	Unknown protein;	Leucine-rich repeat;Leucine-rich repeat-containing N-terminal, type 2;Leucine rich repeat 4;	GO:0005515;	Leucine-rich repeat protein;	PREDICTED: BRASSINOSTEROID INSENSITIVE 1-associated receptor kinase 1-like;
AC.H6.Locus_261.2.10	Unknown protein;	Unknown protein;	Unknown protein;	Unknown protein;	Unknown protein;	Unknown protein;	Putative uncharacterized protein;	WD-repeat protein-like protein;
AC.H6.Locus_261.3.10	Unknown protein;	Unknown protein;	Unknown protein;	Unknown protein;	Unknown protein;	Unknown protein;	WD-repeat protein-like protein;	Os02g0721600;
AC.H6.Locus_261.5.10	Unknown protein;	Unknown protein;	Unknown protein;	Unknown protein;	Unknown protein;	Unknown protein;	WD-repeat protein-like protein;	hypothetical protein SORBIDRAFT_10g004900;
AC.H6.Locus_261.6.10	Unknown protein;	Unknown protein;	Unknown protein;	Unknown protein;	Unknown protein;	Unknown protein;	WD-repeat protein-like protein;	Os02g0721600;
AC.H6.Locus_261.7.10	Unknown protein;	Unknown protein;	Unknown protein;	Unknown protein;	Unknown protein;	Unknown protein;	WD-repeat protein-like protein;	WD-repeat protein-like protein;
AC.H6.Locus_262.1.10	RNA recognition motif. (a.k.a. RRM, RBD, or RNP domain);	Unknown protein;	Eukaryotic RNA Recognition Motif (RRM) profile.;	RNA recognition motif;	RNA recognition motif domain;	GO:0003676;	Unknown protein;	RNA-binding (RRM/RBD/RNP motifs) family protein;
AC.H6.Locus_262.2.10	RNA recognition motif. (a.k.a. RRM, RBD, or RNP domain);	Unknown protein;	Eukaryotic RNA Recognition Motif (RRM) profile.;	RNA recognition motif;	RNA recognition motif domain;	GO:0003676;	Unknown protein;	RNA-binding family protein isoform 2;
AC.H6.Locus_262.3.10	RNA recognition motif. (a.k.a. RRM, RBD, or RNP domain);	Unknown protein;	Eukaryotic RNA Recognition Motif (RRM) profile.;	RNA recognition motif;	RNA recognition motif domain;	GO:0003676;	Unknown protein;	RNA-binding (RRM/RBD/RNP motifs) family protein;
AC.H6.Locus_262.4.10	RNA recognition motif. (a.k.a. RRM, RBD, or RNP domain);	Unknown protein;	Eukaryotic RNA Recognition Motif (RRM) profile.;	RNA recognition motif;	RNA recognition motif domain;	GO:0003676;	Unknown protein;	serine/arginine rich-like protein SR45a;
AC.H6.Locus_262.7.10	RNA recognition motif. (a.k.a. RRM, RBD, or RNP domain);	Unknown protein;	Eukaryotic RNA Recognition Motif (RRM) profile.;	RNA recognition motif;	RNA recognition motif domain;	GO:0003676;	Putative transformer serine/arginine-rich ribonucleoprotein;	hypothetical protein CARUB_v10009665mg;
AC.H6.Locus_262.8.10	RNA recognition motif. (a.k.a. RRM, RBD, or RNP domain);	Unknown protein;	Eukaryotic RNA Recognition Motif (RRM) profile.;	RNA recognition motif;	RNA recognition motif domain;	GO:0003676;	Unknown protein;	RNA-binding (RRM/RBD/RNP motifs) family protein;
AC.H6.Locus_263.1.10	UDP-glucoronosyl and UDP-glucosyl transferase;	Unknown protein;	Unknown protein;	Unknown protein;	UDP-glucuronosyl/UDP-glucosyltransferase;	GO:0008152|GO:0016758;	Flavonoid glucosyl-transferase;	PREDICTED: UDP-glucose flavonoid 3-O-glucosyltransferase 7-like;
AC.H6.Locus_264.1.10	Pyridoxal-phosphate dependent enzyme;	Cysteine synthase/cystathionine beta-synthase P-phosphate attachment site.;	Unknown protein;	Unknown protein;	Cysteine synthase/cystathionine beta-synthase P-phosphate-binding site;Tryptophan synthase beta subunit-like PLP-dependent enzymes superfamily;	GO:0006535;	Cysteine synthase;	Os06g0149700;
AC.H6.Locus_264.2.10	Pyridoxal-phosphate dependent enzyme;	Cysteine synthase/cystathionine beta-synthase P-phosphate attachment site.;	Unknown protein;	Unknown protein;	Cysteine synthase/cystathionine beta-synthase P-phosphate-binding site;Tryptophan synthase beta subunit-like PLP-dependent enzymes superfamily;	GO:0006535;	Cysteine synthase;	Os06g0149700;
AC.H6.Locus_264.3.10	Pyridoxal-phosphate dependent enzyme;	Cysteine synthase/cystathionine beta-synthase P-phosphate attachment site.;	Unknown protein;	Unknown protein;	Cysteine synthase/cystathionine beta-synthase P-phosphate-binding site;Tryptophan synthase beta subunit-like PLP-dependent enzymes superfamily;	GO:0006535;	Cysteine synthase;	Os06g0149700;
AC.H6.Locus_264.4.10	Pyridoxal-phosphate dependent enzyme;	Cysteine synthase/cystathionine beta-synthase P-phosphate attachment site.;	Unknown protein;	Unknown protein;	Cysteine synthase/cystathionine beta-synthase P-phosphate-binding site;Tryptophan synthase beta subunit-like PLP-dependent enzymes superfamily;	GO:0006535;	Cysteine synthase;	Os06g0149700;
AC.H6.Locus_264.5.10	Pyridoxal-phosphate dependent enzyme;	Cysteine synthase/cystathionine beta-synthase P-phosphate attachment site.;	Unknown protein;	Unknown protein;	Cysteine synthase/cystathionine beta-synthase P-phosphate-binding site;Tryptophan synthase beta subunit-like PLP-dependent enzymes superfamily;	GO:0006535;	Cysteine synthase;	Os06g0149700;
AC.H6.Locus_265.2.10	ENTH domain;	Unknown protein;	ENTH domain profile.;	Epsin N-terminal homology (ENTH) domain;	Epsin-like, N-terminal;Epsin domain, N-terminal;	Unknown protein;	Putative epsin;	PREDICTED: clathrin interactor EPSIN 2-like isoform X1;
AC.H6.Locus_266.1.10	RNA recognition motif. (a.k.a. RRM, RBD, or RNP domain);	Unknown protein;	Eukaryotic RNA Recognition Motif (RRM) profile.;	RNA recognition motif;	RNA recognition motif domain;	GO:0003676;	Putative RNA binding protein;	RNA-binding family protein;
AC.H6.Locus_267.1.10	Pre-SET motif;SET domain;	Unknown protein;	SET domain profile.;Pre-SET domain profile.;Post-SET domain profile.;	Cysteine-rich motif following a subset of SET domains;N-terminal to some SET domains;SET (Su(var)3-9, Enhancer-of-zeste, Trithorax) domain;	Post-SET domain;Pre-SET zinc-binding sub-group;SET domain;Pre-SET domain;	GO:0005634|GO:0008270|GO:0018024|GO:0034968;GO:0005515;	SET domain protein (Fragment);	hypothetical protein POPTR_0009s14060g;
AC.H6.Locus_267.2.10	Pre-SET motif;SET domain;	Unknown protein;	SET domain profile.;Pre-SET domain profile.;Post-SET domain profile.;	Cysteine-rich motif following a subset of SET domains;N-terminal to some SET domains;SET (Su(var)3-9, Enhancer-of-zeste, Trithorax) domain;	Post-SET domain;Pre-SET zinc-binding sub-group;SET domain;Pre-SET domain;	GO:0005634|GO:0008270|GO:0018024|GO:0034968;GO:0005515;	SET domain protein (Fragment);	histone-lysine n-methyltransferase, suvh, putative;
AC.H6.Locus_267.3.10	SAD/SRA domain;Pre-SET motif;SET domain;	Unknown protein;	YDG domain profile.;SET domain profile.;Pre-SET domain profile.;Post-SET domain profile.;Histone-lysine N-methyltransferase (EC 2.1.1.43) family profile.;	Cysteine-rich motif following a subset of SET domains;N-terminal to some SET domains;SET (Su(var)3-9, Enhancer-of-zeste, Trithorax) domain;SET and RING finger associated domain. Domain of unknown function in SET domain containing proteins and in Deinococcus radiodurans DRA1533.;	SRA-YDG;Post-SET domain;Pre-SET zinc-binding sub-group;Histone H3-K9 methyltransferase, plant;SET domain;Pre-SET domain;	GO:0016571;GO:0042393;GO:0005634|GO:0008270|GO:0018024|GO:0034968;GO:0005515;	Predicted protein;	hypothetical protein SELMODRAFT_232379;
AC.H6.Locus_269.8.10	Unknown protein;	Unknown protein;	Unknown protein;	Unknown protein;	Unknown protein;	Unknown protein;	Unknown protein;	predicted protein, partial;
AC.H6.Locus_269.18.10	RRM in Demeter;Permuted single zf-CXXC unit;HhH-GPD superfamily base excision DNA repair protein;	Unknown protein;	Unknown protein;	endonuclease III;	HhH-GPD domain;Endonuclease III-like, iron-sulphur cluster loop motif;	GO:0006284;GO:0051539;	Unknown protein;	hypothetical protein EUTSA_v10019961mg;
AC.H6.Locus_269.26.10	RRM in Demeter;Permuted single zf-CXXC unit;HhH-GPD superfamily base excision DNA repair protein;	Unknown protein;	Unknown protein;	endonuclease III;	HhH-GPD domain;Endonuclease III-like, iron-sulphur cluster loop motif;	GO:0006284;GO:0051539;	Unknown protein;	hypothetical protein EUTSA_v10019961mg;
AC.H6.Locus_270.1.10	AMP-binding enzyme;	Putative AMP-binding domain signature.;	Unknown protein;	Unknown protein;	AMP-dependent synthetase/ligase;AMP-binding, conserved site;	GO:0003824|GO:0008152;	cDNA clone:001-200-C01, full insert sequence;	PREDICTED: long chain acyl-CoA synthetase 4-like;
AC.H6.Locus_270.2.10	AMP-binding enzyme;	Putative AMP-binding domain signature.;	Unknown protein;	Unknown protein;	AMP-dependent synthetase/ligase;AMP-binding, conserved site;	GO:0003824|GO:0008152;	Os05g0132100 protein;	predicted protein;
AC.H6.Locus_270.3.10	AMP-binding enzyme;	Putative AMP-binding domain signature.;	Unknown protein;	Unknown protein;	AMP-dependent synthetase/ligase;AMP-binding, conserved site;	GO:0003824|GO:0008152;	Uncharacterized protein;	hypothetical protein SORBIDRAFT_06g031250;
AC.H6.Locus_270.5.10	AMP-binding enzyme;	Putative AMP-binding domain signature.;	Unknown protein;	Unknown protein;	AMP-dependent synthetase/ligase;AMP-binding, conserved site;	GO:0003824|GO:0008152;	Os05g0132100 protein;	hypothetical protein CICLE_v10019205mg;
AC.H6.Locus_271.1.10	Helix-loop-helix DNA-binding domain;	Unknown protein;	Myc-type, basic helix-loop-helix (bHLH) domain profile.;	helix loop helix domain;	Myc-type, basic helix-loop-helix (bHLH) domain;	GO:0046983;	Predicted protein;	Phytochrome interacting factor 3-like 6, putative isoform 5;
AC.H6.Locus_271.3.10	Helix-loop-helix DNA-binding domain;	Unknown protein;	Myc-type, basic helix-loop-helix (bHLH) domain profile.;	helix loop helix domain;	Myc-type, basic helix-loop-helix (bHLH) domain;	GO:0046983;	Uncharacterized protein;	Phytochrome interacting factor 3-like 6, putative isoform 1;
AC.H6.Locus_271.4.10	Helix-loop-helix DNA-binding domain;	Unknown protein;	Myc-type, basic helix-loop-helix (bHLH) domain profile.;	helix loop helix domain;	Myc-type, basic helix-loop-helix (bHLH) domain;	GO:0046983;	Uncharacterized protein;	Phytochrome interacting factor 3-like 6, putative isoform 1;
AC.H6.Locus_271.6.10	Helix-loop-helix DNA-binding domain;	Unknown protein;	Myc-type, basic helix-loop-helix (bHLH) domain profile.;	helix loop helix domain;	Myc-type, basic helix-loop-helix (bHLH) domain;	GO:0046983;	Uncharacterized protein;	Phytochrome interacting factor 3-like 6, putative isoform 1;
AC.H6.Locus_271.7.10	Helix-loop-helix DNA-binding domain;	Unknown protein;	Myc-type, basic helix-loop-helix (bHLH) domain profile.;	helix loop helix domain;	Myc-type, basic helix-loop-helix (bHLH) domain;	GO:0046983;	Predicted protein;	Phytochrome interacting factor 3-like 6, putative isoform 5;
AC.H6.Locus_271.8.10	Helix-loop-helix DNA-binding domain;	Unknown protein;	Myc-type, basic helix-loop-helix (bHLH) domain profile.;	helix loop helix domain;	Myc-type, basic helix-loop-helix (bHLH) domain;	GO:0046983;	Uncharacterized protein;	hypothetical protein CICLE_v10031028mg;
AC.H6.Locus_271.9.10	Helix-loop-helix DNA-binding domain;	Unknown protein;	Myc-type, basic helix-loop-helix (bHLH) domain profile.;	helix loop helix domain;	Myc-type, basic helix-loop-helix (bHLH) domain;	GO:0046983;	Uncharacterized protein;	Phytochrome interacting factor 3-like 6, putative isoform 1;
AC.H6.Locus_271.10.10	Helix-loop-helix DNA-binding domain;	Unknown protein;	Myc-type, basic helix-loop-helix (bHLH) domain profile.;	helix loop helix domain;	Myc-type, basic helix-loop-helix (bHLH) domain;	GO:0046983;	Uncharacterized protein;	Phytochrome interacting factor 3-like 6, putative isoform 1;
AC.H6.Locus_273.1.10	Protein of unknown function (DUF630);Protein of unknown function (DUF632);	Unknown protein;	Unknown protein;	Unknown protein;	Domain of unknown function DUF632;Domain of unknown function DUF630;	Unknown protein;	Putative uncharacterized protein;	hypothetical protein;
AC.H6.Locus_273.2.10	Protein of unknown function (DUF632);	Unknown protein;	Unknown protein;	Unknown protein;	Domain of unknown function DUF632;	Unknown protein;	Predicted protein;	hypothetical protein SELMODRAFT_149948;
AC.H6.Locus_273.3.10	Protein of unknown function (DUF630);Protein of unknown function (DUF632);	Unknown protein;	Unknown protein;	Unknown protein;	Domain of unknown function DUF632;Domain of unknown function DUF630;	Unknown protein;	Putative uncharacterized protein;	conserved hypothetical protein;
AC.H6.Locus_273.4.10	Protein of unknown function (DUF630);Protein of unknown function (DUF632);	Unknown protein;	Unknown protein;	Unknown protein;	Domain of unknown function DUF632;Domain of unknown function DUF630;	Unknown protein;	Predicted protein (Fragment);	Unknown protein;
AC.H6.Locus_273.5.10	Protein of unknown function (DUF630);Protein of unknown function (DUF632);	Unknown protein;	Unknown protein;	Unknown protein;	Domain of unknown function DUF632;Domain of unknown function DUF630;	Unknown protein;	Putative uncharacterized protein;	conserved hypothetical protein;
AC.H6.Locus_274.1.10	Domain of Unknown Function (DUF1087);SNF2 family N-terminal domain;Helicase conserved C-terminal domain;Chromo (CHRromatin Organisation MOdifier) domain;Domain of Unknown Function (DUF1086);	Unknown protein;	Superfamilies 1 and 2 helicase C-terminal domain profile.;Superfamilies 1 and 2 helicase ATP-binding type-1 domain profile.;Chromo and chromo shadow domain profile.;	helicase superfamily c-terminal domain;Chromatin organization modifier domain;DEAD-like helicases superfamily;	Chromo domain;SNF2-related;Chromo domain/shadow;Domain of unknown function DUF1086;Helicase, C-terminal;Helicase, superfamily 1/2, ATP-binding domain;Domain of unknown function DUF1087;	GO:0003676|GO:0004386|GO:0005524;GO:0003677|GO:0005524;	Chromodomain helicase DNA binding protein, putative;	Chromatin remodeling factor CHD3 (PICKLE) isoform 3;
AC.H6.Locus_274.2.10	Domain of Unknown Function (DUF1087);CHDCT2 (NUC038) domain;SNF2 family N-terminal domain;Helicase conserved C-terminal domain;Domain of Unknown Function (DUF1086);	Unknown protein;	Superfamilies 1 and 2 helicase C-terminal domain profile.;	helicase superfamily c-terminal domain;	SNF2-related;Domain of unknown function DUF1086;Helicase, C-terminal;Domain of unknown function DUF1087;CHD, C-terminal 2;	GO:0003676|GO:0004386|GO:0005524;GO:0003677|GO:0005524|GO:0005634|GO:0006355|GO:0008270|GO:0016818;GO:0003677|GO:0005524;	Chromodomain helicase DNA binding protein, putative;	CHD3-type chromatin-remodeling factor PICKLE;
AC.H6.Locus_274.2.20	SNF2 family N-terminal domain;Chromo (CHRromatin Organisation MOdifier) domain;	Unknown protein;	Superfamilies 1 and 2 helicase ATP-binding type-1 domain profile.;Chromo and chromo shadow domain profile.;	Chromatin organization modifier domain;DEAD-like helicases superfamily;	Chromo domain;SNF2-related;Chromo domain/shadow;Helicase, superfamily 1/2, ATP-binding domain;	GO:0003677|GO:0005524;	Uncharacterized protein;	SNF2 super family, partial;
AC.H6.Locus_274.3.10	Domain of Unknown Function (DUF1087);SNF2 family N-terminal domain;Helicase conserved C-terminal domain;Chromo (CHRromatin Organisation MOdifier) domain;Domain of Unknown Function (DUF1086);	Unknown protein;	Superfamilies 1 and 2 helicase C-terminal domain profile.;Superfamilies 1 and 2 helicase ATP-binding type-1 domain profile.;Chromo and chromo shadow domain profile.;	helicase superfamily c-terminal domain;Chromatin organization modifier domain;DEAD-like helicases superfamily;	Chromo domain;SNF2-related;Chromo domain/shadow;Domain of unknown function DUF1086;Helicase, C-terminal;Helicase, superfamily 1/2, ATP-binding domain;Domain of unknown function DUF1087;	GO:0003676|GO:0004386|GO:0005524;GO:0003677|GO:0005524;	Chromodomain helicase DNA binding protein, putative;	CHD3-type chromatin-remodeling factor PICKLE;
AC.H6.Locus_275.1.10	ATPase family associated with various cellular activities (AAA);	AAA-protein family signature.;	Unknown protein;	ATPases associated with a variety of cellular activities;	ATPase, AAA-type, core;ATPase, AAA-type, conserved site;AAA+ ATPase domain;	GO:0005524;GO:0000166|GO:0017111;	Putative uncharacterized protein;	AAA-type ATPase family protein;
AC.H6.Locus_275.2.10	ATPase family associated with various cellular activities (AAA);	AAA-protein family signature.;	Unknown protein;	ATPases associated with a variety of cellular activities;	ATPase, AAA-type, core;ATPase, AAA-type, conserved site;AAA+ ATPase domain;	GO:0005524;GO:0000166|GO:0017111;	Putative uncharacterized protein;	AAA-type ATPase family protein;
AC.H6.Locus_276.1.10	Armadillo/beta-catenin-like repeat;Importin beta binding domain;	Unknown protein;	IBB domain profile.;Armadillo/plakoglobin ARM repeat profile.;	Armadillo/beta-catenin-like repeats;	Armadillo;Importin-alpha, importin-beta-binding domain;	GO:0005634|GO:0005737|GO:0006606|GO:0008565;GO:0005515;	Importin subunit alpha;	importin subunit alpha;
AC.H6.Locus_278.1.10	RNA recognition motif. (a.k.a. RRM, RBD, or RNP domain);	Unknown protein;	Unknown protein;	Unknown protein;	RNA recognition motif domain;	GO:0003676;	Unknown protein;	RNA binding family protein isoform 6, partial;
AC.H6.Locus_278.2.10	RNA recognition motif. (a.k.a. RRM, RBD, or RNP domain);	Unknown protein;	Eukaryotic RNA Recognition Motif (RRM) profile.;	RNA recognition motif;	RNA recognition motif domain;	GO:0003676;	Uncharacterized protein;	hypothetical protein CARUB_v10014791mg, partial;
AC.H6.Locus_279.1.10	Signal recognition particle receptor beta subunit;	Unknown protein;	small GTPase Arf family profile.;	Unknown protein;	Signal recognition particle receptor, beta subunit;Small GTPase superfamily, ARF type;	GO:0005525|GO:0005622|GO:0007264;	Signal recognition particle receptor subunit beta;	PREDICTED: signal recognition particle receptor subunit beta-like;
AC.H6.Locus_281.1.10	Tubulin C-terminal domain;Tubulin/FtsZ family, GTPase domain;	Tubulin subunits alpha, beta, and gamma signature.;Tubulin-beta mRNA autoregulation signal.;	Unknown protein;	Tubulin/FtsZ family, C-terminal domain;Tubulin/FtsZ family, GTPase domain;	Tubulin/FtsZ, 2-layer sandwich domain;Tubulin, conserved site;Tubulin/FtsZ, GTPase domain;Beta tubulin, autoregulation binding site;	GO:0005525|GO:0005874|GO:0007017;GO:0003924|GO:0005525|GO:0006184|GO:0043234|GO:0051258;	Beta-tubulin;	PREDICTED: tubulin beta-1 chain isoform 1;
AC.H6.Locus_281.2.10	Tubulin/FtsZ family, GTPase domain;	Tubulin subunits alpha, beta, and gamma signature.;Tubulin-beta mRNA autoregulation signal.;	Unknown protein;	Tubulin/FtsZ family, GTPase domain;	Tubulin, conserved site;Tubulin/FtsZ, GTPase domain;Beta tubulin, autoregulation binding site;	GO:0005525|GO:0005874|GO:0007017;	Unknown protein;	hypothetical protein POPTR_1327s00200g;
AC.H6.Locus_281.3.10	Tubulin C-terminal domain;Tubulin/FtsZ family, GTPase domain;	Tubulin subunits alpha, beta, and gamma signature.;Tubulin-beta mRNA autoregulation signal.;	Unknown protein;	Tubulin/FtsZ family, C-terminal domain;Tubulin/FtsZ family, GTPase domain;	Tubulin/FtsZ, 2-layer sandwich domain;Tubulin, conserved site;Tubulin/FtsZ, GTPase domain;Beta tubulin, autoregulation binding site;	GO:0005525|GO:0005874|GO:0007017;GO:0003924|GO:0005525|GO:0006184|GO:0043234|GO:0051258;	Beta-tubulin;	PREDICTED: tubulin beta-1 chain isoform 1;
AC.H6.Locus_284.1.10	lactate/malate dehydrogenase, alpha/beta C-terminal domain;	Unknown protein;	Unknown protein;	Unknown protein;	Lactate/malate dehydrogenase, C-terminal;	GO:0016616|GO:0055114;	Putative cytosolic malate dehydrogenase (Fragment);	hypothetical protein AMTR_s01428p00008710, partial;
AC.H6.Locus_284.2.10	lactate/malate dehydrogenase, alpha/beta C-terminal domain;lactate/malate dehydrogenase, NAD binding domain;	Malate dehydrogenase active site signature.;	Unknown protein;	Unknown protein;	Malate dehydrogenase, active site;Lactate/malate dehydrogenase, N-terminal;Lactate/malate dehydrogenase, C-terminal;	GO:0006108|GO:0016615|GO:0055114;GO:0016491|GO:0055114;GO:0016616|GO:0055114;	Malate dehydrogenase;	malate dehydrogenase;
AC.H6.Locus_284.3.10	lactate/malate dehydrogenase, alpha/beta C-terminal domain;lactate/malate dehydrogenase, NAD binding domain;	Malate dehydrogenase active site signature.;	Unknown protein;	Unknown protein;	Malate dehydrogenase, active site;Lactate/malate dehydrogenase, N-terminal;Lactate/malate dehydrogenase, C-terminal;	GO:0006108|GO:0016615|GO:0055114;GO:0016491|GO:0055114;GO:0016616|GO:0055114;	Malate dehydrogenase;	malate dehydrogenase;
AC.H6.Locus_285.1.10	Domain of unknown function (DUF1998);	Unknown protein;	Unknown protein;	Unknown protein;	DEAD/DEAH-box helicase, putative;	Unknown protein;	Unknown protein;	Nucleic acid binding,ATP-dependent helicases,ATP binding,helicases,ATP-dependent helicases isoform 2;
AC.H6.Locus_285.2.10	Domain of unknown function (DUF1998);	Unknown protein;	Unknown protein;	Unknown protein;	DEAD/DEAH-box helicase, putative;	Unknown protein;	Unknown protein;	Nucleic acid binding,ATP-dependent helicases,ATP binding,helicases,ATP-dependent helicases isoform 2;
AC.H6.Locus_285.3.10	Helicase conserved C-terminal domain;Domain of unknown function (DUF1998);DEAD/DEAH box helicase;	Unknown protein;	Ubiquitin domain profile.;Superfamilies 1 and 2 helicase C-terminal domain profile.;Superfamilies 1 and 2 helicase ATP-binding type-1 domain profile.;	helicase superfamily c-terminal domain;DEAD-like helicases superfamily;	Helicase, C-terminal;Helicase, superfamily 1/2, ATP-binding domain;Ubiquitin domain;DEAD/DEAH-box helicase, putative;DNA/RNA helicase, DEAD/DEAH box type, N-terminal;	GO:0003676|GO:0004386|GO:0005524;GO:0005515;GO:0003676|GO:0005524|GO:0008026;	Dead box ATP-dependent RNA helicase, putative;	PREDICTED: putative ATP-dependent helicase HRQ1-like;
AC.H6.Locus_285.4.10	DEAD/DEAH box helicase;	Unknown protein;	Ubiquitin domain profile.;Superfamilies 1 and 2 helicase ATP-binding type-1 domain profile.;	DEAD-like helicases superfamily;	Helicase, superfamily 1/2, ATP-binding domain;Ubiquitin domain;DNA/RNA helicase, DEAD/DEAH box type, N-terminal;	GO:0005515;GO:0003676|GO:0005524|GO:0008026;	Dead box ATP-dependent RNA helicase, putative;	PREDICTED: putative ATP-dependent helicase HRQ1-like;
AC.H6.Locus_285.5.10	Unknown protein;	Unknown protein;	Ubiquitin domain profile.;	Unknown protein;	Ubiquitin domain;	GO:0005515;	Unknown protein;	PREDICTED: putative ATP-dependent helicase HRQ1-like, partial;
AC.H6.Locus_285.6.10	Domain of unknown function (DUF1998);	Unknown protein;	Unknown protein;	Unknown protein;	DEAD/DEAH-box helicase, putative;	Unknown protein;	Unknown protein;	Nucleic acid binding,ATP-dependent helicases,ATP binding,helicases,ATP-dependent helicases isoform 2;
AC.H6.Locus_288.3.10	Glycosyl hydrolases family 16;	Glycosyl hydrolases family 16 active sites.;	Unknown protein;	Unknown protein;	Glycoside hydrolase, family 16, active site;Glycoside hydrolase, family 16;	GO:0004553|GO:0005975;	Xyloglucan endotransglycosylase (Fragment);	hypothetical protein AMTR_s00019p00243070, partial;
AC.H6.Locus_288.4.10	Xyloglucan endo-transglycosylase (XET) C-terminus;Glycosyl hydrolases family 16;	Glycosyl hydrolases family 16 active sites.;	Unknown protein;	Unknown protein;	Glycoside hydrolase, family 16, active site;Xyloglucan endo-transglycosylase, C-terminal;Glycoside hydrolase, family 16;	GO:0004553|GO:0005975;GO:0005618|GO:0006073|GO:0016762|GO:0048046;	Xyloglucan endotransglucosylase/hydrolase;	predicted protein;
AC.H6.Locus_288.5.10	Glycosyl hydrolases family 16;	Glycosyl hydrolases family 16 active sites.;	Unknown protein;	Unknown protein;	Glycoside hydrolase, family 16, active site;Glycoside hydrolase, family 16;	GO:0004553|GO:0005975;	Xyloglucan endotransglycosylase/hydrolase 1;	PREDICTED: probable xyloglucan endotransglucosylase/hydrolase protein 26-like;
AC.H6.Locus_288.6.10	Glycosyl hydrolases family 16;	Glycosyl hydrolases family 16 active sites.;	Unknown protein;	Unknown protein;	Glycoside hydrolase, family 16, active site;Glycoside hydrolase, family 16;	GO:0004553|GO:0005975;	Xyloglucan endotransglycosylase/hydrolase 1;	PREDICTED: probable xyloglucan endotransglucosylase/hydrolase protein 26-like;
AC.H6.Locus_288.7.10	Glycosyl hydrolases family 16;	Glycosyl hydrolases family 16 active sites.;	Unknown protein;	Unknown protein;	Glycoside hydrolase, family 16, active site;Glycoside hydrolase, family 16;	GO:0004553|GO:0005975;	Xyloglucan endotransglycosylase/hydrolase 1;	PREDICTED: probable xyloglucan endotransglucosylase/hydrolase protein 26-like;
AC.H6.Locus_288.8.10	Glycosyl hydrolases family 16;	Glycosyl hydrolases family 16 active sites.;	Unknown protein;	Unknown protein;	Glycoside hydrolase, family 16, active site;Glycoside hydrolase, family 16;	GO:0004553|GO:0005975;	Xyloglucan endotransglucosylase/hydrolase;	PREDICTED: probable xyloglucan endotransglucosylase/hydrolase protein 12-like;
AC.H6.Locus_288.9.10	Glycosyl hydrolases family 16;	Glycosyl hydrolases family 16 active sites.;	Unknown protein;	Unknown protein;	Glycoside hydrolase, family 16, active site;Glycoside hydrolase, family 16;	GO:0004553|GO:0005975;	Xyloglucan endotransglycosylase/hydrolase 1;	PREDICTED: probable xyloglucan endotransglucosylase/hydrolase protein 26-like;
AC.H6.Locus_288.10.10	Xyloglucan endo-transglycosylase (XET) C-terminus;Glycosyl hydrolases family 16;	Glycosyl hydrolases family 16 active sites.;	Unknown protein;	Unknown protein;	Glycoside hydrolase, family 16, active site;Xyloglucan endo-transglycosylase, C-terminal;Glycoside hydrolase, family 16;	GO:0004553|GO:0005975;GO:0005618|GO:0006073|GO:0016762|GO:0048046;	Xyloglucan endotransglycosylase/hydrolase 1;	predicted protein;
AC.H6.Locus_288.11.10	Glycosyl hydrolases family 16;	Glycosyl hydrolases family 16 active sites.;	Unknown protein;	Unknown protein;	Glycoside hydrolase, family 16, active site;Glycoside hydrolase, family 16;	GO:0004553|GO:0005975;	Xyloglucan endotransglycosylase/hydrolase 1;	PREDICTED: probable xyloglucan endotransglucosylase/hydrolase protein 26-like;
AC.H6.Locus_288.12.10	Glycosyl hydrolases family 16;	Glycosyl hydrolases family 16 active sites.;	Unknown protein;	Unknown protein;	Glycoside hydrolase, family 16, active site;Glycoside hydrolase, family 16;	GO:0004553|GO:0005975;	Xyloglucan endotransglycosylase/hydrolase 1;	PREDICTED: probable xyloglucan endotransglucosylase/hydrolase protein 26-like;
AC.H6.Locus_289.1.10	Psb28 protein;	Unknown protein;	Unknown protein;	Unknown protein;	Photosystem II Psb28, class 1;	GO:0009523|GO:0009654|GO:0015979|GO:0016020;	Photosystem II reaction center W protein, putative;	PREDICTED: photosystem II reaction center PSB28 protein, chloroplastic-like;
AC.H6.Locus_289.2.10	Psb28 protein;	Unknown protein;	Unknown protein;	Unknown protein;	Photosystem II Psb28, class 1;	GO:0009523|GO:0009654|GO:0015979|GO:0016020;	Photosystem II reaction center W protein, putative;	PREDICTED: photosystem II reaction center PSB28 protein, chloroplastic-like;
AC.H6.Locus_290.1.10	AMP-binding enzyme;	Putative AMP-binding domain signature.;	Unknown protein;	Unknown protein;	AMP-dependent synthetase/ligase;AMP-binding, conserved site;	GO:0003824|GO:0008152;	Acetyl-CoA synthetase, putative;	hypothetical protein EUTSA_v10003719mg;
AC.H6.Locus_290.2.10	AMP-binding enzyme;	Putative AMP-binding domain signature.;	Unknown protein;	Unknown protein;	AMP-dependent synthetase/ligase;AMP-binding, conserved site;	GO:0003824|GO:0008152;	Acetyl-CoA synthetase, putative;	Acyl-activating enzyme 17;
AC.H6.Locus_290.3.10	AMP-binding enzyme;	Putative AMP-binding domain signature.;	Unknown protein;	Unknown protein;	AMP-dependent synthetase/ligase;AMP-binding, conserved site;	GO:0003824|GO:0008152;	Acetyl-CoA synthetase, putative;	Acyl-activating enzyme 17;
AC.H6.Locus_291.1.10	ATPase family associated with various cellular activities (AAA);Clp amino terminal domain;	Chaperonins clpA/B signature 1.;	Unknown protein;	ATPases associated with a variety of cellular activities;	ATPase, AAA-type, core;Clp, N-terminal;AAA+ ATPase domain;ClpA/B, conserved site 1;	GO:0005524;GO:0000166|GO:0017111;GO:0019538;	Uncharacterized protein;	PREDICTED: chaperone protein ClpC, chloroplastic-like, partial;
AC.H6.Locus_291.2.10	ATPase family associated with various cellular activities (AAA);Clp amino terminal domain;	Chaperonins clpA/B signature 1.;	Unknown protein;	ATPases associated with a variety of cellular activities;	ATPase, AAA-type, core;Clp, N-terminal;AAA+ ATPase domain;ClpA/B, conserved site 1;	GO:0005524;GO:0000166|GO:0017111;GO:0019538;	Uncharacterized protein;	PREDICTED: chaperone protein ClpC, chloroplastic-like, partial;
AC.H6.Locus_291.3.10	AAA domain (Cdc48 subfamily);C-terminal, D2-small domain, of ClpB protein;UvrB/uvrC motif;	Chaperonins clpA/B signature 2.;	UVR domain profile.;	C-terminal, D2-small domain, of ClpB protein;ATPases associated with a variety of cellular activities;	ATPase, AAA-2;UVR domain;AAA+ ATPase domain;ClpA/B, conserved site 2;Clp ATPase, C-terminal;	GO:0005524;GO:0000166|GO:0017111;GO:0005515;	Chaperone protein ClpC1, chloroplastic;	hypothetical protein AMTR_s00016p00164160;
AC.H6.Locus_291.4.10	Clp amino terminal domain;	Unknown protein;	Unknown protein;	Unknown protein;	Clp, N-terminal;	GO:0019538;	Unknown protein;	Clp amino terminal domain-containing family protein;
AC.H6.Locus_291.5.10	ATPase family associated with various cellular activities (AAA);AAA domain (Cdc48 subfamily);C-terminal, D2-small domain, of ClpB protein;Clp amino terminal domain;UvrB/uvrC motif;	Chaperonins clpA/B signature 1.;Chaperonins clpA/B signature 2.;	UVR domain profile.;	C-terminal, D2-small domain, of ClpB protein;ATPases associated with a variety of cellular activities;	ATPase, AAA-2;ATPase, AAA-type, core;Clp, N-terminal;UVR domain;AAA+ ATPase domain;ClpA/B, conserved site 2;Clp ATPase, C-terminal;ClpA/B, conserved site 1;	GO:0005524;GO:0000166|GO:0017111;GO:0005515;GO:0019538;	ATP-dependent Clp protease ATP-binding subunit clpA-like protein;	PREDICTED: ATP-dependent Clp protease ATP-binding subunit clpA homolog CD4B, chloroplastic;
AC.H6.Locus_291.6.10	ATPase family associated with various cellular activities (AAA);AAA domain (Cdc48 subfamily);C-terminal, D2-small domain, of ClpB protein;Clp amino terminal domain;UvrB/uvrC motif;	Chaperonins clpA/B signature 1.;Chaperonins clpA/B signature 2.;	UVR domain profile.;	C-terminal, D2-small domain, of ClpB protein;ATPases associated with a variety of cellular activities;	ATPase, AAA-2;ATPase, AAA-type, core;Clp, N-terminal;UVR domain;AAA+ ATPase domain;ClpA/B, conserved site 2;Clp ATPase, C-terminal;ClpA/B, conserved site 1;	GO:0005524;GO:0000166|GO:0017111;GO:0005515;GO:0019538;	ATP-dependent Clp protease ATP-binding subunit clpA-like protein;	PREDICTED: ATP-dependent Clp protease ATP-binding subunit clpA homolog CD4B, chloroplastic;
AC.H6.Locus_291.7.10	ATPase family associated with various cellular activities (AAA);AAA domain (Cdc48 subfamily);C-terminal, D2-small domain, of ClpB protein;Clp amino terminal domain;UvrB/uvrC motif;	Chaperonins clpA/B signature 1.;Chaperonins clpA/B signature 2.;	UVR domain profile.;	C-terminal, D2-small domain, of ClpB protein;ATPases associated with a variety of cellular activities;	ATPase, AAA-2;ATPase, AAA-type, core;Clp, N-terminal;UVR domain;AAA+ ATPase domain;ClpA/B, conserved site 2;Clp ATPase, C-terminal;ClpA/B, conserved site 1;	GO:0005524;GO:0000166|GO:0017111;GO:0005515;GO:0019538;	ATP-dependent Clp protease ATP-binding subunit clpA-like protein;	PREDICTED: ATP-dependent Clp protease ATP-binding subunit clpA homolog CD4B, chloroplastic;
AC.H6.Locus_292.2.10	Regulator of chromosome condensation (RCC1) repeat;Ankyrin repeats (3 copies);	Unknown protein;	Ankyrin repeat region circular profile.;Regulator of chromosome condensation (RCC1) repeat profile.;Ankyrin repeat profile.;	ankyrin repeats;	Ankyrin repeat-containing domain;Regulator of chromosome condensation, RCC1;Ankyrin repeat;	GO:0005515;	Predicted protein;	hypothetical protein AMTR_s00004p00125790;
AC.H6.Locus_293.1.10	Elongation factor Tu GTP binding domain;Elongation factor Tu domain 2;	Unknown protein;	Unknown protein;	Unknown protein;	Elongation factor, GTP-binding domain;Translation elongation factor EFTu/EF1A, domain 2;	GO:0003924|GO:0005525;GO:0005525;	Eukaryotic translation initiation factor 2 gamma subunit, putative, expressed;	hypothetical protein AMTR_s00059p00168200;
AC.H6.Locus_293.3.10	Elongation factor Tu GTP binding domain;Initiation factor eIF2 gamma, C terminal;	Unknown protein;	Unknown protein;	Unknown protein;	Elongation factor, GTP-binding domain;Translation initiation factor 2, gamma subunit, C-terminal;	GO:0003924|GO:0005525;	EIF2 gamma;	Eukaryotic translation initiation factor 2 gamma subunit, GAMMA isoform 2;
AC.H6.Locus_295.1.10	WD domain, G-beta repeat;Coatomer (COPI) alpha subunit C-terminus;Coatomer WD associated region;	Trp-Asp (WD) repeats signature.;	Trp-Asp (WD) repeats circular profile.;Trp-Asp (WD) repeats profile.;	WD40 repeats;	WD40 repeat, conserved site;Coatomer, WD associated region;WD40 repeat;Coatomer, alpha subunit, C-terminal;WD40-repeat-containing domain;	GO:0005198|GO:0006886|GO:0016192|GO:0030117;GO:0005198|GO:0005515|GO:0006886|GO:0016192|GO:0030126;GO:0005515;	Coatomer subunit alpha-3;	PREDICTED: coatomer subunit alpha-3-like;
AC.H6.Locus_295.2.10	WD domain, G-beta repeat;Coatomer (COPI) alpha subunit C-terminus;Coatomer WD associated region;	Trp-Asp (WD) repeats signature.;	Trp-Asp (WD) repeats circular profile.;Trp-Asp (WD) repeats profile.;	WD40 repeats;	WD40 repeat, conserved site;Coatomer, WD associated region;WD40 repeat;Coatomer, alpha subunit, C-terminal;WD40-repeat-containing domain;	GO:0005198|GO:0006886|GO:0016192|GO:0030117;GO:0005198|GO:0005515|GO:0006886|GO:0016192|GO:0030126;GO:0005515;	Coatomer subunit alpha-3;	PREDICTED: coatomer subunit alpha-3-like;
AC.H6.Locus_296.1.10	2OG-Fe(II) oxygenase superfamily;non-haem dioxygenase in morphine synthesis N-terminal;	Unknown protein;	Fe(2+) 2-oxoglutarate dioxygenase domain profile.;	Unknown protein;	Non-haem dioxygenase N-terminal domain;Oxoglutarate/iron-dependent dioxygenase;	GO:0016491|GO:0016706|GO:0055114;	1-aminocyclopropane-1-carboxylate oxidase;	PREDICTED: 1-aminocyclopropane-1-carboxylate oxidase 5-like;
AC.H6.Locus_296.2.10	2OG-Fe(II) oxygenase superfamily;	Unknown protein;	Fe(2+) 2-oxoglutarate dioxygenase domain profile.;	Unknown protein;	Oxoglutarate/iron-dependent dioxygenase;	GO:0016491|GO:0016706|GO:0055114;	1-aminocyclopropane-1-carboxylic acid oxidase;	1-aminocyclopropane-1-carboxylate oxidase 5;
AC.H6.Locus_296.3.10	2OG-Fe(II) oxygenase superfamily;non-haem dioxygenase in morphine synthesis N-terminal;	Unknown protein;	Fe(2+) 2-oxoglutarate dioxygenase domain profile.;	Unknown protein;	Non-haem dioxygenase N-terminal domain;Oxoglutarate/iron-dependent dioxygenase;	GO:0016491|GO:0016706|GO:0055114;	1-aminocyclopropane-1-carboxylate oxidase;	PREDICTED: 1-aminocyclopropane-1-carboxylate oxidase 5-like;
AC.H6.Locus_296.4.10	2OG-Fe(II) oxygenase superfamily;non-haem dioxygenase in morphine synthesis N-terminal;	Unknown protein;	Fe(2+) 2-oxoglutarate dioxygenase domain profile.;	Unknown protein;	Non-haem dioxygenase N-terminal domain;Oxoglutarate/iron-dependent dioxygenase;	GO:0016491|GO:0016706|GO:0055114;	1-aminocyclopropane-1-carboxylate oxidase;	PREDICTED: 1-aminocyclopropane-1-carboxylate oxidase 5-like;
AC.H6.Locus_297.1.10	Aminotransferase class-V;	Aminotransferases class-V pyridoxal-phosphate attachment site.;	Unknown protein;	Unknown protein;	Aminotransferase, class V/Cysteine desulfurase;Aminotransferase class-V pyridoxal-phosphate binding site;	GO:0008152;	Hop-interacting protein THI032;	Alanine glyoxylate aminotransferase;
AC.H6.Locus_297.2.10	Aminotransferase class-V;	Aminotransferases class-V pyridoxal-phosphate attachment site.;	Unknown protein;	Unknown protein;	Aminotransferase, class V/Cysteine desulfurase;Aminotransferase class-V pyridoxal-phosphate binding site;	GO:0008152;	Hop-interacting protein THI032;	hypothetical protein POPTR_0001s26020g;
AC.H6.Locus_297.3.10	Aminotransferase class-V;	Aminotransferases class-V pyridoxal-phosphate attachment site.;	Unknown protein;	Unknown protein;	Aminotransferase, class V/Cysteine desulfurase;Aminotransferase class-V pyridoxal-phosphate binding site;	GO:0008152;	Hop-interacting protein THI032;	Alanine glyoxylate aminotransferase;
AC.H6.Locus_297.4.10	Aminotransferase class-V;	Aminotransferases class-V pyridoxal-phosphate attachment site.;	Unknown protein;	Unknown protein;	Aminotransferase, class V/Cysteine desulfurase;Aminotransferase class-V pyridoxal-phosphate binding site;	GO:0008152;	Hop-interacting protein THI032;	Alanine glyoxylate aminotransferase;
AC.H6.Locus_297.6.10	Aminotransferase class-V;	Aminotransferases class-V pyridoxal-phosphate attachment site.;	Unknown protein;	Unknown protein;	Aminotransferase, class V/Cysteine desulfurase;Aminotransferase class-V pyridoxal-phosphate binding site;	GO:0008152;	Hop-interacting protein THI032;	Alanine glyoxylate aminotransferase;
AC.H6.Locus_298.1.10	PIG-X / PBN1;	Unknown protein;	Unknown protein;	PIG-X / PBN1;	Glycosylphosphatidylinositol-mannosyltransferase I, PIG-X/PBN1;	GO:0005789|GO:0006506;	(RAP Annotation release2) Conserved hypothetical protein;	PREDICTED: phosphatidylinositol-glycan biosynthesis class X protein-like isoform X1;
AC.H6.Locus_299.1.10	NAC domain;UBA/TS-N domain;	Unknown protein;	NAC A/B domain profile.;	Unknown protein;	Nascent polypeptide-associated complex NAC domain;Ubiquitin-associated domain/translation elongation factor EF-Ts, N-terminal;	GO:0005515;	Nascent polypeptide associated complex alpha;	nascent polypeptide-associated complex alpha subunit-like protein;
AC.H6.Locus_301.1.10	RNA recognition motif (a.k.a. RRM, RBD, or RNP domain);Nuclear transport factor 2 (NTF2) domain;	Unknown protein;	Eukaryotic RNA Recognition Motif (RRM) profile.;Nuclear transport factor 2 domain profile.;	RNA recognition motif;	Nuclear transport factor 2, eukaryote;RNA recognition motif domain;Nuclear transport factor 2;	GO:0003676;GO:0005622|GO:0006810;	RNA binding protein, putative;	PREDICTED: putative G3BP-like protein-like;
AC.H6.Locus_301.2.10	Nuclear transport factor 2 (NTF2) domain;	Unknown protein;	Nuclear transport factor 2 domain profile.;	Unknown protein;	Nuclear transport factor 2, eukaryote;Nuclear transport factor 2;	GO:0005622|GO:0006810;	Uncharacterized protein;	nuclear transport factor 2 family protein with RNA binding domain;
AC.H6.Locus_301.3.10	RNA recognition motif (a.k.a. RRM, RBD, or RNP domain);	Unknown protein;	Eukaryotic RNA Recognition Motif (RRM) profile.;	RNA recognition motif;	RNA recognition motif domain;	GO:0003676;	Os02g0497700 protein (Fragment);	predicted protein;
AC.H6.Locus_301.4.10	RNA recognition motif (a.k.a. RRM, RBD, or RNP domain);Nuclear transport factor 2 (NTF2) domain;	Unknown protein;	Eukaryotic RNA Recognition Motif (RRM) profile.;Nuclear transport factor 2 domain profile.;	RNA recognition motif;	Nuclear transport factor 2, eukaryote;RNA recognition motif domain;Nuclear transport factor 2;	GO:0003676;GO:0005622|GO:0006810;	RNA binding protein, putative;	PREDICTED: ras GTPase-activating protein-binding protein 1-like;
AC.H6.Locus_302.1.10	Late embryogenesis abundant protein;	Unknown protein;	Unknown protein;	Unknown protein;	Late embryogenesis abundant protein, LEA-14;	Unknown protein;	Harpin-induced protein 1 containing protein, expressed;	hypothetical protein SORBIDRAFT_07g000370;
AC.H6.Locus_302.2.10	Late embryogenesis abundant protein;	Unknown protein;	Unknown protein;	Unknown protein;	Late embryogenesis abundant protein, LEA-14;	Unknown protein;	Harpin-induced protein 1 containing protein, expressed;	hypothetical protein SORBIDRAFT_07g000370;
AC.H6.Locus_304.1.10	Tub family;F-box domain;	Tub family signature 1.;	Unknown protein;	Unknown protein;	Tubby, C-terminal, conserved site;Tubby, C-terminal;F-box domain;	GO:0005515;	Tubby-like F-box protein;	predicted protein;
AC.H6.Locus_305.2.10	Protein of unknown function (DUF563);	Unknown protein;	Unknown protein;	Unknown protein;	Glycosyltransferase AER61, uncharacterised;	GO:0016757;	Uncharacterized protein;	hypothetical protein CICLE_v10033490mg;
AC.H6.Locus_305.3.10	Protein of unknown function (DUF563);	Unknown protein;	Unknown protein;	Unknown protein;	Glycosyltransferase AER61, uncharacterised;	GO:0016757;	Uncharacterized protein (Fragment);	Os02g0330200;
AC.H6.Locus_306.1.10	D-mannose binding lectin;	Unknown protein;	Bulb-type lectin domain profile.;	Bulb-type mannose-specific lectin;	Bulb-type lectin domain;	Unknown protein;	Agglutinin preproprotein (Precursor);	hypothetical protein SELMODRAFT_403828;
AC.H6.Locus_306.2.10	D-mannose binding lectin;	Unknown protein;	Bulb-type lectin domain profile.;	Bulb-type mannose-specific lectin;	Bulb-type lectin domain;	Unknown protein;	Mannose-specific lectin;	hypothetical protein SELMODRAFT_403828;
AC.H6.Locus_306.3.10	D-mannose binding lectin;	Unknown protein;	Bulb-type lectin domain profile.;	Bulb-type mannose-specific lectin;	Bulb-type lectin domain;	Unknown protein;	Agglutinin preproprotein (Precursor);	hypothetical protein AMTR_s00012p00265650;
AC.H6.Locus_306.4.10	D-mannose binding lectin;	Unknown protein;	Bulb-type lectin domain profile.;	Bulb-type mannose-specific lectin;	Bulb-type lectin domain;	Unknown protein;	Agglutinin preproprotein (Precursor);	hypothetical protein AMTR_s00012p00265650;
AC.H6.Locus_306.5.10	D-mannose binding lectin;	Unknown protein;	Bulb-type lectin domain profile.;	Bulb-type mannose-specific lectin;	Bulb-type lectin domain;	Unknown protein;	Mannose-specific lectin;	hypothetical protein SELMODRAFT_403828;
AC.H6.Locus_306.6.10	D-mannose binding lectin;	Unknown protein;	Bulb-type lectin domain profile.;	Bulb-type mannose-specific lectin;	Bulb-type lectin domain;	Unknown protein;	Mannose-specific lectin;	hypothetical protein SELMODRAFT_403828;
AC.H6.Locus_307.1.10	Unknown protein;	Unknown protein;	Unknown protein;	Unknown protein;	Unknown protein;	Unknown protein;	Unknown protein;	Unknown protein;
AC.H6.Locus_308.1.10	Pyridoxal-dependent decarboxylase, C-terminal sheet domain;Pyridoxal-dependent decarboxylase, pyridoxal binding domain;	Orn/DAP/Arg decarboxylases family 2 pyridoxal-P attachment site.;Orn/DAP/Arg decarboxylases family 2 signature 2.;	Unknown protein;	Unknown protein;	Orn/DAP/Arg decarboxylase 2, conserved site;Orn/DAP/Arg decarboxylase 2, N-terminal;Orn/DAP/Arg decarboxylase 2, pyridoxal-phosphate binding site;Orn/DAP/Arg decarboxylase 2, C-terminal;	GO:0003824;	Arginine decarboxylase;	PREDICTED: LOW QUALITY PROTEIN: arginine decarboxylase 1-like;
AC.H6.Locus_311.2.10	Peptidase family M20/M25/M40;	Unknown protein;	Unknown protein;	Unknown protein;	Peptidase M20;	GO:0008152|GO:0016787;	N-carbamoyl-L-amino acid hydrolase, putative;	N-carbamyl-L-amino acid amidohydrolase protein isoform 3;
AC.H6.Locus_311.3.10	Peptidase family M20/M25/M40;	Unknown protein;	Unknown protein;	Unknown protein;	Peptidase M20;	GO:0008152|GO:0016787;	N-carbamoyl-L-amino acid hydrolase;	hypothetical protein EUTSA_v10003195mg;
AC.H6.Locus_312.1.10	Terpene synthase family, metal binding domain;	Unknown protein;	Unknown protein;	Unknown protein;	Terpene synthase, metal-binding domain;	GO:0000287|GO:0010333|GO:0016829;	Unknown protein;	3S-linalool/(E)-nerolidol /(E,E)-geranyl linalool synthase, putative;
AC.H6.Locus_312.2.10	Terpene synthase family, metal binding domain;Domain of unknown function (DUF4283);	Unknown protein;	Unknown protein;	Unknown protein;	Domain of unknown function DUF4283;Terpene synthase, metal-binding domain;	GO:0000287|GO:0010333|GO:0016829;	Unknown protein;	hypothetical protein POPTR_0005s09830g;
AC.H6.Locus_312.3.10	Terpene synthase family, metal binding domain;	Unknown protein;	Unknown protein;	Unknown protein;	Terpene synthase, metal-binding domain;	GO:0000287|GO:0010333|GO:0016829;	Unknown protein;	PREDICTED: (-)-germacrene D synthase-like;
AC.H6.Locus_312.4.10	Terpene synthase family, metal binding domain;Terpene synthase, N-terminal domain;	Unknown protein;	Unknown protein;	Unknown protein;	Terpene synthase, metal-binding domain;Terpene synthase, N-terminal domain;	GO:0008152|GO:0010333|GO:0016829;GO:0000287|GO:0010333|GO:0016829;	Levopimaradiene synthase, chloroplastic;	terpene synthase 2;
AC.H6.Locus_313.2.10	Glutamate-cysteine ligase family 2(GCS2);Carbamoyl-phosphate synthase small chain, CPSase domain;	Unknown protein;	Unknown protein;	Carbamoyl-phosphate synthase small chain, CPSase domain;	Glutamate--cysteine ligase, GCS2;Carbamoyl-phosphate synthase, small subunit N-terminal domain;	GO:0004357|GO:0042398;	Unknown protein;	PREDICTED: glutamate--cysteine ligase B, chloroplastic-like;
AC.H6.Locus_313.8.10	Glutamate-cysteine ligase family 2(GCS2);	Unknown protein;	Unknown protein;	Unknown protein;	Glutamate--cysteine ligase, GCS2;	GO:0004357|GO:0042398;	Gamma-glutamylcysteine synthetase;	Os05g0129000;
AC.H6.Locus_314.1.10	Phosphatidylinositol-4-phosphate 5-Kinase;	Unknown protein;	Phosphatidylinositol phosphate kinase (PIPK) domain profile.;	Phosphatidylinositol phosphate kinases;	Phosphatidylinositol-4-phosphate 5-kinase, core, subgroup;Phosphatidylinositol-4-phosphate 5-kinase, core;	GO:0016307|GO:0046488;	Predicted protein (Fragment);	hypothetical protein CICLE_v10025152mg;
AC.H6.Locus_314.2.10	MORN repeat;Phosphatidylinositol-4-phosphate 5-Kinase;	Unknown protein;	Phosphatidylinositol phosphate kinase (PIPK) domain profile.;	Possible plasma membrane-binding motif in junctophilins, PIP-5-kinases and protein kinases.;Phosphatidylinositol phosphate kinases;	Phosphatidylinositol-4-phosphate 5-kinase, core, subgroup;Phosphatidylinositol-4-phosphate 5-kinase, core;MORN motif;	GO:0016307|GO:0046488;	Predicted protein (Fragment);	PREDICTED: phosphatidylinositol 4-phosphate 5-kinase 9-like isoform X1;
AC.H6.Locus_314.3.10	Phosphatidylinositol-4-phosphate 5-Kinase;	Unknown protein;	Phosphatidylinositol phosphate kinase (PIPK) domain profile.;	Phosphatidylinositol phosphate kinases;	Phosphatidylinositol-4-phosphate 5-kinase, core, subgroup;Phosphatidylinositol-4-phosphate 5-kinase, core;	GO:0016307|GO:0046488;	Unknown protein;	PREDICTED: phosphatidylinositol 4-phosphate 5-kinase 7-like;
AC.H6.Locus_314.4.10	MORN repeat;Phosphatidylinositol-4-phosphate 5-Kinase;	Unknown protein;	Phosphatidylinositol phosphate kinase (PIPK) domain profile.;	Possible plasma membrane-binding motif in junctophilins, PIP-5-kinases and protein kinases.;Phosphatidylinositol phosphate kinases;	Phosphatidylinositol-4-phosphate 5-kinase, core, subgroup;Phosphatidylinositol-4-phosphate 5-kinase, core;MORN motif;	GO:0016307|GO:0046488;	Predicted protein (Fragment);	Phosphatidyl inositol monophosphate 5 kinase isoform 1;
AC.H6.Locus_315.1.10	Alliinase EGF-like domain;Allinase;	Unknown protein;	Unknown protein;	Unknown protein;	Allinase, C-terminal;EGF-like, alliinase;	GO:0016846;	Alliinase-like;	PREDICTED: tryptophan aminotransferase-related protein 4;
AC.H6.Locus_315.2.10	Alliinase EGF-like domain;Allinase;	Unknown protein;	Unknown protein;	Unknown protein;	Allinase, C-terminal;EGF-like, alliinase;	GO:0016846;	Alliinase-like;	Alliin lyase precursor, putative;
AC.H6.Locus_316.1.10	Enoyl-CoA hydratase/isomerase family;3-hydroxyacyl-CoA dehydrogenase, NAD binding domain;	Enoyl-CoA hydratase/isomerase signature.;	Unknown protein;	Unknown protein;	3-hydroxyacyl-CoA dehydrogenase, NAD binding;Enoyl-CoA hydratase/isomerase, conserved site;Crotonase superfamily;	GO:0003824|GO:0008152;GO:0003857|GO:0006631|GO:0016491|GO:0055114;	Os02g0274100 protein;	Peroxisomal fatty acid beta-oxidation multifunctional protein;
AC.H6.Locus_316.2.10	Enoyl-CoA hydratase/isomerase family;3-hydroxyacyl-CoA dehydrogenase, C-terminal domain;3-hydroxyacyl-CoA dehydrogenase, NAD binding domain;	Enoyl-CoA hydratase/isomerase signature.;	Unknown protein;	Unknown protein;	3-hydroxyacyl-CoA dehydrogenase, NAD binding;3-hydroxyacyl-CoA dehydrogenase, C-terminal;Enoyl-CoA hydratase/isomerase, conserved site;Crotonase superfamily;	GO:0003824|GO:0008152;GO:0003857|GO:0006631|GO:0016491|GO:0055114;	Os02g0274100 protein;	PREDICTED: peroxisomal fatty acid beta-oxidation multifunctional protein AIM1-like isoform X1;
AC.H6.Locus_316.3.10	Enoyl-CoA hydratase/isomerase family;3-hydroxyacyl-CoA dehydrogenase, C-terminal domain;3-hydroxyacyl-CoA dehydrogenase, NAD binding domain;	Enoyl-CoA hydratase/isomerase signature.;	Unknown protein;	Unknown protein;	3-hydroxyacyl-CoA dehydrogenase, NAD binding;3-hydroxyacyl-CoA dehydrogenase, C-terminal;Enoyl-CoA hydratase/isomerase, conserved site;Crotonase superfamily;	GO:0003824|GO:0008152;GO:0003857|GO:0006631|GO:0016491|GO:0055114;	Os02g0274100 protein;	hypothetical protein AMTR_s00045p00190660;
AC.H6.Locus_316.4.10	Enoyl-CoA hydratase/isomerase family;3-hydroxyacyl-CoA dehydrogenase, C-terminal domain;3-hydroxyacyl-CoA dehydrogenase, NAD binding domain;	Enoyl-CoA hydratase/isomerase signature.;	Unknown protein;	Unknown protein;	3-hydroxyacyl-CoA dehydrogenase, NAD binding;3-hydroxyacyl-CoA dehydrogenase, C-terminal;Enoyl-CoA hydratase/isomerase, conserved site;Crotonase superfamily;	GO:0003824|GO:0008152;GO:0003857|GO:0006631|GO:0016491|GO:0055114;	Os02g0274100 protein;	PREDICTED: peroxisomal fatty acid beta-oxidation multifunctional protein AIM1-like isoform X1;
AC.H6.Locus_316.5.10	Enoyl-CoA hydratase/isomerase family;3-hydroxyacyl-CoA dehydrogenase, C-terminal domain;3-hydroxyacyl-CoA dehydrogenase, NAD binding domain;	Enoyl-CoA hydratase/isomerase signature.;	Unknown protein;	Unknown protein;	3-hydroxyacyl-CoA dehydrogenase, NAD binding;3-hydroxyacyl-CoA dehydrogenase, C-terminal;Enoyl-CoA hydratase/isomerase, conserved site;Crotonase superfamily;	GO:0003824|GO:0008152;GO:0003857|GO:0006631|GO:0016491|GO:0055114;	Os02g0274100 protein;	PREDICTED: peroxisomal fatty acid beta-oxidation multifunctional protein AIM1-like isoform X1;
AC.H6.Locus_318.1.10	Chlorophyll A-B binding protein;	Unknown protein;	Unknown protein;	Unknown protein;	Chlorophyll A-B binding protein;	Unknown protein;	Chlorophyll A/B binding protein, putative;	chlorophyll a-b binding protein 4;
AC.H6.Locus_318.2.10	Chlorophyll A-B binding protein;	Unknown protein;	Unknown protein;	Unknown protein;	Chlorophyll A-B binding protein;	Unknown protein;	Chlorophyll A/B binding protein, putative;	predicted protein, partial;
AC.H6.Locus_319.1.10	Protein of unknown function (DUF1313);	Unknown protein;	Unknown protein;	Unknown protein;	Protein of unknown function DUF1313;	Unknown protein;	Predicted protein;	hypothetical protein SELMODRAFT_91083;
AC.H6.Locus_321.1.10	NAD dependent epimerase/dehydratase family;	Unknown protein;	Unknown protein;	Unknown protein;	NAD-dependent epimerase/dehydratase;	GO:0003824|GO:0044237|GO:0050662;	Cinnamyl alcohol dehydrogenase;	alcohol dehydrogenase;
AC.H6.Locus_321.2.10	NAD dependent epimerase/dehydratase family;	Unknown protein;	Unknown protein;	Unknown protein;	NAD-dependent epimerase/dehydratase;	GO:0003824|GO:0044237|GO:0050662;	Cinnamyl alcohol dehydrogenase;	PREDICTED: dihydroflavonol-4-reductase-like;
AC.H6.Locus_321.3.10	NAD dependent epimerase/dehydratase family;	Unknown protein;	Unknown protein;	Unknown protein;	NAD-dependent epimerase/dehydratase;	GO:0003824|GO:0044237|GO:0050662;	Unknown protein;	hypothetical protein POPTR_0009s06260g;
AC.H6.Locus_321.4.10	NAD dependent epimerase/dehydratase family;	Unknown protein;	Unknown protein;	Unknown protein;	NAD-dependent epimerase/dehydratase;	GO:0003824|GO:0044237|GO:0050662;	Cinnamyl alcohol dehydrogenase;	alcohol dehydrogenase;
AC.H6.Locus_322.1.10	Cyclophilin type peptidyl-prolyl cis-trans isomerase/CLD;	Unknown protein;	Cyclophilin-type peptidyl-prolyl cis-trans isomerase domain profile.;	Unknown protein;	Cyclophilin-like peptidyl-prolyl cis-trans isomerase domain;	GO:0003755|GO:0006457;	Os07g0565600 protein;	PREDICTED: peptidyl-prolyl cis-trans isomerase CYP37, chloroplastic-like;
AC.H6.Locus_322.2.10	Cyclophilin type peptidyl-prolyl cis-trans isomerase/CLD;	Unknown protein;	Cyclophilin-type peptidyl-prolyl cis-trans isomerase domain profile.;	Unknown protein;	Cyclophilin-like peptidyl-prolyl cis-trans isomerase domain;	GO:0003755|GO:0006457;	Os07g0565600 protein;	hypothetical protein ARALYDRAFT_477375;
AC.H6.Locus_322.3.10	Cyclophilin type peptidyl-prolyl cis-trans isomerase/CLD;	Unknown protein;	Cyclophilin-type peptidyl-prolyl cis-trans isomerase domain profile.;	Unknown protein;	Cyclophilin-like peptidyl-prolyl cis-trans isomerase domain;	GO:0003755|GO:0006457;	Os07g0565600 protein;	PREDICTED: LOW QUALITY PROTEIN: peptidyl-prolyl cis-trans isomerase CYP37, chloroplastic-like;
AC.H6.Locus_322.4.10	Cyclophilin type peptidyl-prolyl cis-trans isomerase/CLD;	Unknown protein;	Cyclophilin-type peptidyl-prolyl cis-trans isomerase domain profile.;	Unknown protein;	Cyclophilin-like peptidyl-prolyl cis-trans isomerase domain;	GO:0003755|GO:0006457;	Os07g0565600 protein;	Cyclophilin type, U box-containing peptidyl-prolyl cis-trans isomerase (ISS);
AC.H6.Locus_322.6.10	Cyclophilin type peptidyl-prolyl cis-trans isomerase/CLD;	Unknown protein;	Cyclophilin-type peptidyl-prolyl cis-trans isomerase domain profile.;	Unknown protein;	Cyclophilin-like peptidyl-prolyl cis-trans isomerase domain;	GO:0003755|GO:0006457;	Os07g0565600 protein;	hypothetical protein ARALYDRAFT_477375;
AC.H6.Locus_322.7.10	Cyclophilin type peptidyl-prolyl cis-trans isomerase/CLD;	Unknown protein;	Unknown protein;	Unknown protein;	Cyclophilin-like peptidyl-prolyl cis-trans isomerase domain;	GO:0003755|GO:0006457;	Unknown protein;	hypothetical protein POPTR_0017s10920g;
AC.H6.Locus_322.8.10	Cyclophilin type peptidyl-prolyl cis-trans isomerase/CLD;	Unknown protein;	Cyclophilin-type peptidyl-prolyl cis-trans isomerase domain profile.;	Unknown protein;	Cyclophilin-like peptidyl-prolyl cis-trans isomerase domain;	GO:0003755|GO:0006457;	Os07g0565600 protein;	hypothetical protein ARALYDRAFT_477375;
AC.H6.Locus_322.9.10	Cyclophilin type peptidyl-prolyl cis-trans isomerase/CLD;	Unknown protein;	Cyclophilin-type peptidyl-prolyl cis-trans isomerase domain profile.;	Unknown protein;	Cyclophilin-like peptidyl-prolyl cis-trans isomerase domain;	GO:0003755|GO:0006457;	Os07g0565600 protein;	hypothetical protein ARALYDRAFT_477375;
AC.H6.Locus_323.1.10	non-haem dioxygenase in morphine synthesis N-terminal;	Unknown protein;	Unknown protein;	Unknown protein;	Non-haem dioxygenase N-terminal domain;	Unknown protein;	Unknown protein;	hypothetical protein AMTR_s00006p00266420;
AC.H6.Locus_323.1.20	2OG-Fe(II) oxygenase superfamily;	Unknown protein;	Fe(2+) 2-oxoglutarate dioxygenase domain profile.;	Unknown protein;	Oxoglutarate/iron-dependent dioxygenase;	GO:0016491|GO:0016706|GO:0055114;	Predicted protein;	PREDICTED: protein SRG1-like;
AC.H6.Locus_323.2.10	2OG-Fe(II) oxygenase superfamily;	Unknown protein;	Fe(2+) 2-oxoglutarate dioxygenase domain profile.;	Unknown protein;	Oxoglutarate/iron-dependent dioxygenase;	GO:0016491|GO:0016706|GO:0055114;	Predicted protein;	2-oxoglutarate and Fe(II)-dependent oxygenase superfamily protein, putative;
AC.H6.Locus_323.3.10	2OG-Fe(II) oxygenase superfamily;non-haem dioxygenase in morphine synthesis N-terminal;	Unknown protein;	Fe(2+) 2-oxoglutarate dioxygenase domain profile.;	Unknown protein;	Non-haem dioxygenase N-terminal domain;Oxoglutarate/iron-dependent dioxygenase;	GO:0016491|GO:0016706|GO:0055114;	Predicted protein;	2-oxoglutarate and Fe(II)-dependent oxygenase superfamily protein, putative;
AC.H6.Locus_323.4.10	2OG-Fe(II) oxygenase superfamily;non-haem dioxygenase in morphine synthesis N-terminal;	Unknown protein;	Fe(2+) 2-oxoglutarate dioxygenase domain profile.;	Unknown protein;	Non-haem dioxygenase N-terminal domain;Oxoglutarate/iron-dependent dioxygenase;	GO:0016491|GO:0016706|GO:0055114;	Predicted protein;	2-oxoglutarate and Fe(II)-dependent oxygenase superfamily protein, putative;
AC.H6.Locus_323.5.10	2OG-Fe(II) oxygenase superfamily;non-haem dioxygenase in morphine synthesis N-terminal;	Unknown protein;	Fe(2+) 2-oxoglutarate dioxygenase domain profile.;	Unknown protein;	Non-haem dioxygenase N-terminal domain;Oxoglutarate/iron-dependent dioxygenase;	GO:0016491|GO:0016706|GO:0055114;	Predicted protein;	2-oxoglutarate and Fe(II)-dependent oxygenase superfamily protein, putative;
AC.H6.Locus_323.6.10	2OG-Fe(II) oxygenase superfamily;	Unknown protein;	Fe(2+) 2-oxoglutarate dioxygenase domain profile.;	Unknown protein;	Oxoglutarate/iron-dependent dioxygenase;	GO:0016491|GO:0016706|GO:0055114;	Predicted protein;	2-oxoglutarate and Fe(II)-dependent oxygenase superfamily protein, putative;
AC.H6.Locus_323.7.10	2OG-Fe(II) oxygenase superfamily;non-haem dioxygenase in morphine synthesis N-terminal;	Unknown protein;	Fe(2+) 2-oxoglutarate dioxygenase domain profile.;	Unknown protein;	Non-haem dioxygenase N-terminal domain;Oxoglutarate/iron-dependent dioxygenase;	GO:0016491|GO:0016706|GO:0055114;	Predicted protein;	2-oxoglutarate and Fe(II)-dependent oxygenase superfamily protein, putative;
AC.H6.Locus_323.8.10	2OG-Fe(II) oxygenase superfamily;non-haem dioxygenase in morphine synthesis N-terminal;	Unknown protein;	Fe(2+) 2-oxoglutarate dioxygenase domain profile.;	Unknown protein;	Non-haem dioxygenase N-terminal domain;Oxoglutarate/iron-dependent dioxygenase;	GO:0016491|GO:0016706|GO:0055114;	Predicted protein;	2-oxoglutarate and Fe(II)-dependent oxygenase superfamily protein, putative;
AC.H6.Locus_323.9.10	2OG-Fe(II) oxygenase superfamily;non-haem dioxygenase in morphine synthesis N-terminal;	Unknown protein;	Fe(2+) 2-oxoglutarate dioxygenase domain profile.;	Unknown protein;	Non-haem dioxygenase N-terminal domain;Oxoglutarate/iron-dependent dioxygenase;	GO:0016491|GO:0016706|GO:0055114;	Predicted protein;	2-oxoglutarate and Fe(II)-dependent oxygenase superfamily protein, putative;
AC.H6.Locus_323.10.10	2OG-Fe(II) oxygenase superfamily;non-haem dioxygenase in morphine synthesis N-terminal;	Unknown protein;	Fe(2+) 2-oxoglutarate dioxygenase domain profile.;	Unknown protein;	Non-haem dioxygenase N-terminal domain;Oxoglutarate/iron-dependent dioxygenase;	GO:0016491|GO:0016706|GO:0055114;	Predicted protein;	2-oxoglutarate and Fe(II)-dependent oxygenase superfamily protein, putative;
AC.H6.Locus_324.1.10	CoA binding domain;CoA-ligase;	ATP-citrate lyase / succinyl-CoA ligases family active site.;ATP-citrate lyase / succinyl-CoA ligases family signature 1.;	Unknown protein;	CoA binding domain;	ATP-citrate lyase/succinyl-CoA ligase, active site;ATP-citrate lyase/succinyl-CoA ligase;Succinyl-CoA ligase, alpha subunit;CoA-binding;	GO:0003824|GO:0008152;GO:0003824|GO:0003878|GO:0004775|GO:0008152;GO:0048037;	Succinyl-CoA ligase [ADP-forming] subunit alpha-1, mitochondrial;	succinyl-CoA ligase [ADP-forming] subunit alpha-1, mitochondrial;
AC.H6.Locus_325.1.10	B3 DNA binding domain;Auxin response factor;	Unknown protein;	B3 DNA-binding domain profile.;	B3 DNA binding domain;	B3 DNA binding domain;Auxin response factor;	GO:0003677;GO:0003677|GO:0005634|GO:0006355|GO:0009725;	Unknown protein;	PREDICTED: auxin response factor 21-like;
AC.H6.Locus_326.4.10	NADH ubiquinone oxidoreductase, 20 Kd subunit;	Respiratory-chain NADH dehydrogenase 20 Kd subunit signature.;	Unknown protein;	Unknown protein;	NADH-ubiquinone oxidoreductase, 20 Kd subunit;NADH:ubiquinone oxidoreductase-like, 20kDa subunit;	GO:0051536|GO:0055114;GO:0008137|GO:0048038|GO:0051539|GO:0055114;	Predicted protein;	NADH-quinone oxidoreductase;
AC.H6.Locus_327.2.10	linker histone H1 and H5 family;	Unknown protein;	Linker histone H1/H5 globular (H15) domain profile.;	Domain in histone families 1 and 5;	Linker histone H1/H5, domain H15;	GO:0000786|GO:0003677|GO:0005634|GO:0006334;	Unknown protein;	predicted protein;
AC.H6.Locus_327.3.10	linker histone H1 and H5 family;	Unknown protein;	Linker histone H1/H5 globular (H15) domain profile.;	Domain in histone families 1 and 5;	Linker histone H1/H5, domain H15;	GO:0000786|GO:0003677|GO:0005634|GO:0006334;	Unknown protein;	Unknown protein;
AC.H6.Locus_328.1.10	Beta-ketoacyl synthase, C-terminal domain;Beta-ketoacyl synthase, N-terminal domain;	Unknown protein;	Unknown protein;	Beta-ketoacyl synthase;	Polyketide synthase, beta-ketoacyl synthase domain;Beta-ketoacyl synthase, C-terminal;Beta-ketoacyl synthase, N-terminal;	Unknown protein;	3-oxoacyl-[acyl-carrier-protein] synthase;	beta-ketoacyl-[acyl carrier protein] synthase I;
AC.H6.Locus_329.1.10	Protein kinase domain;	Serine/Threonine protein kinases active-site signature.;	Protein kinase domain profile.;	Serine/Threonine protein kinases, catalytic domain;	Protein kinase domain;Serine/threonine- /dual specificity protein kinase, catalytic domain;Serine/threonine-protein kinase, active site;	GO:0004674|GO:0006468;GO:0004672|GO:0005524|GO:0006468;	Serine/threonine protein kinase, putative;	hypothetical protein AMTR_s00006p00262500;
AC.H6.Locus_330.1.10	Aldehyde dehydrogenase family;	Unknown protein;	Unknown protein;	Unknown protein;	Aldehyde dehydrogenase domain;	GO:0008152|GO:0016491|GO:0055114;	Aldehyde dehydrogenase;	PREDICTED: aldehyde dehydrogenase family 3 member H1-like;
AC.H6.Locus_330.2.10	Aldehyde dehydrogenase family;	Unknown protein;	Unknown protein;	Unknown protein;	Aldehyde dehydrogenase domain;	GO:0008152|GO:0016491|GO:0055114;	Aldehyde dehydrogenase;	PREDICTED: aldehyde dehydrogenase family 3 member H1-like;
AC.H6.Locus_330.3.10	Aldehyde dehydrogenase family;	Unknown protein;	Unknown protein;	Unknown protein;	Aldehyde dehydrogenase domain;	GO:0008152|GO:0016491|GO:0055114;	Aldehyde dehydrogenase;	PREDICTED: aldehyde dehydrogenase family 3 member H1-like;
AC.H6.Locus_330.4.10	Aldehyde dehydrogenase family;	Unknown protein;	Unknown protein;	Unknown protein;	Aldehyde dehydrogenase domain;	GO:0008152|GO:0016491|GO:0055114;	Aldehyde dehydrogenase;	PREDICTED: aldehyde dehydrogenase family 3 member H1-like;
AC.H6.Locus_333.1.10	Phosphoglucomutase/phosphomannomutase, alpha/beta/alpha domain I;	Phosphoglucomutase and phosphomannomutase phosphoserine signature.;	Unknown protein;	Unknown protein;	Alpha-D-phosphohexomutase, conserved site;Alpha-D-phosphohexomutase, alpha/beta/alpha domain I;	GO:0000287;GO:0005975|GO:0016868;	Unknown protein;	Unknown protein;
AC.H6.Locus_333.1.20	Phosphoglucomutase/phosphomannomutase, alpha/beta/alpha domain II;Phosphoglucomutase/phosphomannomutase, alpha/beta/alpha domain III;	Unknown protein;	Unknown protein;	Unknown protein;	Alpha-D-phosphohexomutase, alpha/beta/alpha domain II;Alpha-D-phosphohexomutase, alpha/beta/alpha domain III;	GO:0005975|GO:0016868;	Predicted protein;	hypothetical protein SORBIDRAFT_03g001710;
AC.H6.Locus_333.3.10	Phosphoglucomutase/phosphomannomutase, alpha/beta/alpha domain II;Phosphoglucomutase/phosphomannomutase, alpha/beta/alpha domain III;Phosphoglucomutase/phosphomannomutase, alpha/beta/alpha domain I;	Phosphoglucomutase and phosphomannomutase phosphoserine signature.;	Unknown protein;	Unknown protein;	Alpha-D-phosphohexomutase, conserved site;Alpha-D-phosphohexomutase, alpha/beta/alpha domain II;Alpha-D-phosphohexomutase, alpha/beta/alpha domain I;Alpha-D-phosphohexomutase, alpha/beta/alpha domain III;	GO:0000287;GO:0005975|GO:0016868;	Predicted protein;	PREDICTED: phosphoacetylglucosamine mutase-like;
AC.H6.Locus_333.4.10	Phosphoglucomutase/phosphomannomutase, alpha/beta/alpha domain II;Phosphoglucomutase/phosphomannomutase, alpha/beta/alpha domain III;Phosphoglucomutase/phosphomannomutase, alpha/beta/alpha domain I;	Phosphoglucomutase and phosphomannomutase phosphoserine signature.;	Unknown protein;	Unknown protein;	Alpha-D-phosphohexomutase, conserved site;Alpha-D-phosphohexomutase, alpha/beta/alpha domain II;Alpha-D-phosphohexomutase, alpha/beta/alpha domain I;Alpha-D-phosphohexomutase, alpha/beta/alpha domain III;	GO:0000287;GO:0005975|GO:0016868;	Predicted protein;	Os07g0195400;
AC.H6.Locus_333.5.10	Phosphoglucomutase/phosphomannomutase, alpha/beta/alpha domain II;Phosphoglucomutase/phosphomannomutase, alpha/beta/alpha domain III;Phosphoglucomutase/phosphomannomutase, alpha/beta/alpha domain I;	Phosphoglucomutase and phosphomannomutase phosphoserine signature.;	Unknown protein;	Unknown protein;	Alpha-D-phosphohexomutase, conserved site;Alpha-D-phosphohexomutase, alpha/beta/alpha domain II;Alpha-D-phosphohexomutase, alpha/beta/alpha domain I;Alpha-D-phosphohexomutase, alpha/beta/alpha domain III;	GO:0000287;GO:0005975|GO:0016868;	Predicted protein;	PREDICTED: phosphoacetylglucosamine mutase-like;
AC.H6.Locus_333.6.10	Phosphoglucomutase/phosphomannomutase, alpha/beta/alpha domain II;Phosphoglucomutase/phosphomannomutase, alpha/beta/alpha domain III;Phosphoglucomutase/phosphomannomutase, alpha/beta/alpha domain I;	Phosphoglucomutase and phosphomannomutase phosphoserine signature.;	Unknown protein;	Unknown protein;	Alpha-D-phosphohexomutase, conserved site;Alpha-D-phosphohexomutase, alpha/beta/alpha domain II;Alpha-D-phosphohexomutase, alpha/beta/alpha domain I;Alpha-D-phosphohexomutase, alpha/beta/alpha domain III;	GO:0000287;GO:0005975|GO:0016868;	Predicted protein;	PREDICTED: phosphoacetylglucosamine mutase-like;
AC.H6.Locus_335.1.10	Ring finger domain;	Unknown protein;	Zinc finger RING-type profile.;	Ring finger;	Zinc finger, RING-type;	GO:0005515|GO:0008270;	Os11g0294600 protein;	RING finger protein;
AC.H6.Locus_336.1.10	CRAL/TRIO, N-terminal domain;CRAL/TRIO domain;	Unknown protein;	GOLD domain profile.;CRAL-TRIO lipid binding domain profile.;	CRAL/TRIO, N-terminal domain;Domain in homologues of a S. cerevisiae phosphatidylinositol transfer protein (Sec14p);	CRAL-TRIO domain;CRAL/TRIO, N-terminal domain;GOLD;	GO:0006810|GO:0016021;	Putative patellin family protein;	hypothetical protein SORBIDRAFT_03g041370;
AC.H6.Locus_336.2.10	CRAL/TRIO, N-terminal domain;CRAL/TRIO domain;	Unknown protein;	GOLD domain profile.;CRAL-TRIO lipid binding domain profile.;	CRAL/TRIO, N-terminal domain;Domain in homologues of a S. cerevisiae phosphatidylinositol transfer protein (Sec14p);	CRAL-TRIO domain;CRAL/TRIO, N-terminal domain;GOLD;	GO:0006810|GO:0016021;	Putative patellin family protein;	hypothetical protein SORBIDRAFT_03g041370;
AC.H6.Locus_336.3.10	CRAL/TRIO, N-terminal domain;CRAL/TRIO domain;	Unknown protein;	Unknown protein;	CRAL/TRIO, N-terminal domain;	CRAL-TRIO domain;CRAL/TRIO, N-terminal domain;	Unknown protein;	Putative patellin family protein;	hypothetical protein SORBIDRAFT_03g041370;
AC.H6.Locus_336.4.10	CRAL/TRIO, N-terminal domain;CRAL/TRIO domain;	Unknown protein;	GOLD domain profile.;CRAL-TRIO lipid binding domain profile.;	CRAL/TRIO, N-terminal domain;Domain in homologues of a S. cerevisiae phosphatidylinositol transfer protein (Sec14p);	CRAL-TRIO domain;CRAL/TRIO, N-terminal domain;GOLD;	GO:0006810|GO:0016021;	Putative patellin family protein;	hypothetical protein SORBIDRAFT_03g041370;
AC.H6.Locus_338.2.10	Pyridoxamine 5'-phosphate oxidase;YjeF-related protein N-terminus;	Unknown protein;	YjeF N-terminal domain profile.;	Unknown protein;	Pyridoxamine 5'-phosphate oxidase-like, FMN-binding domain;YjeF N-terminal domain;	GO:0004733|GO:0010181|GO:0055114;	Putative uncharacterized protein;	pyridoxamine 5-phosphate oxidase, putative;
AC.H6.Locus_338.3.10	Pyridoxamine 5'-phosphate oxidase;YjeF-related protein N-terminus;	Unknown protein;	YjeF N-terminal domain profile.;	Unknown protein;	Pyridoxamine 5'-phosphate oxidase-like, FMN-binding domain;YjeF N-terminal domain;	GO:0004733|GO:0010181|GO:0055114;	Putative uncharacterized protein;	hypothetical protein POPTR_0002s10300g;
AC.H6.Locus_338.5.10	Pyridoxamine 5'-phosphate oxidase;YjeF-related protein N-terminus;	Unknown protein;	YjeF N-terminal domain profile.;	Unknown protein;	Pyridoxamine 5'-phosphate oxidase-like, FMN-binding domain;YjeF N-terminal domain;	GO:0004733|GO:0010181|GO:0055114;	Putative uncharacterized protein;	pyridoxamine 5-phosphate oxidase, putative;
AC.H6.Locus_338.6.10	Pyridoxamine 5'-phosphate oxidase;YjeF-related protein N-terminus;	Unknown protein;	YjeF N-terminal domain profile.;	Unknown protein;	Pyridoxamine 5'-phosphate oxidase-like, FMN-binding domain;YjeF N-terminal domain;	GO:0004733|GO:0010181|GO:0055114;	Putative uncharacterized protein;	hypothetical protein POPTR_0002s10300g;
AC.H6.Locus_339.1.10	Peptide N-acetyl-beta-D-glucosaminyl asparaginase amidase A;	Unknown protein;	Unknown protein;	Unknown protein;	Peptide-N4-(N-acetyl-beta-glucosaminyl)asparagine amidase A;	Unknown protein;	Predicted protein;	PREDICTED: peptide-N4-(N-acetyl-beta-glucosaminyl)asparagine amidase A-like;
AC.H6.Locus_339.2.10	Peptide N-acetyl-beta-D-glucosaminyl asparaginase amidase A;	Unknown protein;	Unknown protein;	Unknown protein;	Peptide-N4-(N-acetyl-beta-glucosaminyl)asparagine amidase A;	Unknown protein;	Os01g0207200 protein;	PREDICTED: peptide-N4-(N-acetyl-beta-glucosaminyl)asparagine amidase A-like;
AC.H6.Locus_339.3.10	Peptide N-acetyl-beta-D-glucosaminyl asparaginase amidase A;	Unknown protein;	Unknown protein;	Unknown protein;	Peptide-N4-(N-acetyl-beta-glucosaminyl)asparagine amidase A;	Unknown protein;	Predicted protein;	PREDICTED: peptide-N4-(N-acetyl-beta-glucosaminyl)asparagine amidase A-like;
AC.H6.Locus_339.4.10	Peptide N-acetyl-beta-D-glucosaminyl asparaginase amidase A;	Unknown protein;	Unknown protein;	Unknown protein;	Peptide-N4-(N-acetyl-beta-glucosaminyl)asparagine amidase A;	Unknown protein;	Predicted protein;	PREDICTED: peptide-N4-(N-acetyl-beta-glucosaminyl)asparagine amidase A-like;
AC.H6.Locus_340.4.10	Transmembrane amino acid transporter protein;	Unknown protein;	Unknown protein;	Unknown protein;	Amino acid transporter, transmembrane;	Unknown protein;	Os06g0633800 protein;	hypothetical protein POPTR_0010s14640g;
AC.H6.Locus_341.1.10	Protein kinase domain;	Serine/Threonine protein kinases active-site signature.;	Protein kinase domain profile.;	Serine/Threonine protein kinases, catalytic domain;	Protein kinase domain;Serine/threonine- /dual specificity protein kinase, catalytic domain;Serine/threonine-protein kinase, active site;	GO:0004674|GO:0006468;GO:0004672|GO:0005524|GO:0006468;	Cdk10/11, putative;	hypothetical protein SORBIDRAFT_04g025180;
AC.H6.Locus_341.3.10	Protein kinase domain;	Unknown protein;	Protein kinase domain profile.;	Serine/Threonine protein kinases, catalytic domain;	Protein kinase domain;Serine/threonine- /dual specificity protein kinase, catalytic domain;	GO:0004672|GO:0005524|GO:0006468;	Unknown protein;	CDK activating kinase/cell cycle dependent kinase D (IC);
AC.H6.Locus_341.4.10	Protein tyrosine kinase;Protein kinase domain;	Unknown protein;	Protein kinase domain profile.;	Unknown protein;	Serine-threonine/tyrosine-protein kinase catalytic domain;Protein kinase domain;	GO:0004672|GO:0006468;GO:0004672|GO:0005524|GO:0006468;	Cdk10/11, putative;	PREDICTED: cyclin-dependent kinase G-2-like isoform X1;
AC.H6.Locus_341.5.10	Protein kinase domain;	Serine/Threonine protein kinases active-site signature.;	Protein kinase domain profile.;	Serine/Threonine protein kinases, catalytic domain;	Protein kinase domain;Serine/threonine- /dual specificity protein kinase, catalytic domain;Serine/threonine-protein kinase, active site;	GO:0004674|GO:0006468;GO:0004672|GO:0005524|GO:0006468;	Protein kinase-like protein;	PREDICTED: cyclin-dependent kinase G-2-like isoform X1;
AC.H6.Locus_341.6.10	Protein kinase domain;	Serine/Threonine protein kinases active-site signature.;	Protein kinase domain profile.;	Serine/Threonine protein kinases, catalytic domain;	Protein kinase domain;Serine/threonine- /dual specificity protein kinase, catalytic domain;Serine/threonine-protein kinase, active site;	GO:0004674|GO:0006468;GO:0004672|GO:0005524|GO:0006468;	Predicted protein;	PREDICTED: cyclin-dependent kinase G-2-like isoform X1;
AC.H6.Locus_342.1.10	Unknown protein;	Unknown protein;	Unknown protein;	Unknown protein;	Unknown protein;	Unknown protein;	Unknown protein;	Unknown protein;
AC.H6.Locus_342.2.10	Unknown protein;	Unknown protein;	Unknown protein;	Unknown protein;	Unknown protein;	Unknown protein;	Unknown protein;	Unknown protein;
AC.H6.Locus_342.3.10	Unknown protein;	Unknown protein;	Unknown protein;	Unknown protein;	Unknown protein;	Unknown protein;	Unknown protein;	Unknown protein;
AC.H6.Locus_342.4.10	Unknown protein;	Unknown protein;	Unknown protein;	Unknown protein;	Unknown protein;	Unknown protein;	Unknown protein;	Unknown protein;
AC.H6.Locus_343.1.10	Uncharacterized protein conserved in bacteria (DUF2062);	Unknown protein;	Unknown protein;	Unknown protein;	Domain of unknown function DUF2062;	Unknown protein;	Predicted protein;	hypothetical protein MTR_4g030060;
AC.H6.Locus_343.3.10	Unknown protein;	Unknown protein;	Unknown protein;	Unknown protein;	Unknown protein;	Unknown protein;	Predicted protein;	hypothetical protein MTR_3g006190;
AC.H6.Locus_343.4.10	Uncharacterized protein conserved in bacteria (DUF2062);	Unknown protein;	Unknown protein;	Unknown protein;	Domain of unknown function DUF2062;	Unknown protein;	Predicted protein;	hypothetical protein MTR_4g030060;
AC.H6.Locus_344.2.10	PsaD;	Unknown protein;	Unknown protein;	Unknown protein;	Photosystem I PsaD;	GO:0009522|GO:0009538|GO:0015979;	Photosystem I subunit PsaD;	PREDICTED: photosystem I reaction center subunit II, chloroplastic-like;
AC.H6.Locus_344.4.10	PsaD;	Unknown protein;	Unknown protein;	Unknown protein;	Photosystem I PsaD;	GO:0009522|GO:0009538|GO:0015979;	Photosystem I subunit PsaD;	PREDICTED: photosystem I reaction center subunit II, chloroplastic-like;
AC.H6.Locus_345.1.10	Unknown protein;	Unknown protein;	Unknown protein;	Unknown protein;	Unknown protein;	Unknown protein;	Unknown protein;	hypothetical protein MTR_134s0005;
AC.H6.Locus_345.2.10	Flavin-binding monooxygenase-like;	Unknown protein;	Prokaryotic membrane lipoprotein lipid attachment site profile.;	Unknown protein;	Flavin monooxygenase-like;	GO:0004499|GO:0050660|GO:0050661|GO:0055114;	Predicted protein (Fragment);	hypothetical protein SORBIDRAFT_06g001960;
AC.H6.Locus_345.3.10	Flavin-binding monooxygenase-like;	Unknown protein;	Unknown protein;	Unknown protein;	Flavin monooxygenase-like;	GO:0004499|GO:0050660|GO:0050661|GO:0055114;	Unknown protein;	predicted protein;
AC.H6.Locus_345.4.10	Flavin-binding monooxygenase-like;	Unknown protein;	Prokaryotic membrane lipoprotein lipid attachment site profile.;	Unknown protein;	Flavin monooxygenase-like;	GO:0004499|GO:0050660|GO:0050661|GO:0055114;	Predicted protein (Fragment);	PREDICTED: probable flavin-containing monooxygenase 1-like;
AC.H6.Locus_347.1.10	Xylanase inhibitor N-terminal;Xylanase inhibitor C-terminal;	Unknown protein;	Unknown protein;	Unknown protein;	Unknown protein;	Unknown protein;	Predicted protein;	PREDICTED: aspartic proteinase nepenthesin-1-like;
AC.H6.Locus_347.2.10	Xylanase inhibitor N-terminal;Xylanase inhibitor C-terminal;	Unknown protein;	Unknown protein;	Unknown protein;	Unknown protein;	Unknown protein;	Predicted protein;	hypothetical protein AMTR_s00095p00158250;
AC.H6.Locus_347.3.10	Xylanase inhibitor N-terminal;Xylanase inhibitor C-terminal;	Unknown protein;	Unknown protein;	Unknown protein;	Unknown protein;	Unknown protein;	Predicted protein;	PREDICTED: aspartic proteinase nepenthesin-2;
AC.H6.Locus_348.3.10	Protein of unknown function (DUF1423);	Unknown protein;	Unknown protein;	Unknown protein;	Unknown protein;	Unknown protein;	Putative PHD zinc finger and DUF1423 domain containing family protein;	PREDICTED: protein OBERON 3-like;
AC.H6.Locus_348.4.10	Protein of unknown function (DUF1423);	Unknown protein;	Unknown protein;	Unknown protein;	Unknown protein;	Unknown protein;	Predicted protein;	PREDICTED: protein OBERON 3-like isoform X2;
AC.H6.Locus_348.5.10	Protein of unknown function (DUF1423);	Unknown protein;	Unknown protein;	Unknown protein;	Unknown protein;	Unknown protein;	Putative PHD zinc finger and DUF1423 domain containing family protein;	PREDICTED: protein OBERON 3-like;
AC.H6.Locus_348.6.10	Protein of unknown function (DUF1423);	Unknown protein;	Unknown protein;	Unknown protein;	Unknown protein;	Unknown protein;	Putative PHD zinc finger and DUF1423 domain containing family protein;	PREDICTED: protein OBERON 3-like isoform X2;
AC.H6.Locus_348.7.10	Protein of unknown function (DUF1423);	Unknown protein;	Unknown protein;	Unknown protein;	Unknown protein;	Unknown protein;	Unknown protein;	PREDICTED: protein OBERON 3-like isoform X2;
AC.H6.Locus_348.8.10	Protein of unknown function (DUF1423);	Unknown protein;	Unknown protein;	Unknown protein;	Unknown protein;	Unknown protein;	Putative PHD zinc finger and DUF1423 domain containing family protein;	PREDICTED: protein OBERON 3-like;
AC.H6.Locus_348.9.10	Protein of unknown function (DUF1423);	Unknown protein;	Unknown protein;	Unknown protein;	Unknown protein;	Unknown protein;	Predicted protein;	protein binding protein, putative;
AC.H6.Locus_348.10.10	Protein of unknown function (DUF1423);	Unknown protein;	Unknown protein;	Unknown protein;	Unknown protein;	Unknown protein;	Unknown protein;	PREDICTED: protein OBERON 3-like;
AC.H6.Locus_348.11.10	Protein of unknown function (DUF1423);	Unknown protein;	Unknown protein;	Unknown protein;	Unknown protein;	Unknown protein;	Predicted protein;	PREDICTED: protein OBERON 3-like isoform X1;
AC.H6.Locus_348.12.10	Protein of unknown function (DUF1423);	Unknown protein;	Unknown protein;	Unknown protein;	Unknown protein;	Unknown protein;	Predicted protein;	protein binding protein, putative;
AC.H6.Locus_349.1.10	ATPase family associated with various cellular activities (AAA);AAA domain (Cdc48 subfamily);C-terminal, D2-small domain, of ClpB protein;Clp amino terminal domain;UvrB/uvrC motif;	Chaperonins clpA/B signature 1.;Chaperonins clpA/B signature 2.;	UVR domain profile.;	C-terminal, D2-small domain, of ClpB protein;ATPases associated with a variety of cellular activities;	ATPase, AAA-2;ATPase, AAA-type, core;Clp, N-terminal;UVR domain;AAA+ ATPase domain;ClpA/B, conserved site 2;Clp ATPase, C-terminal;ClpA/B, conserved site 1;	GO:0005524;GO:0000166|GO:0017111;GO:0005515;GO:0019538;	ATP-dependent Clp protease ATP-binding subunit clpA homolog CD4B, chloroplastic;	PREDICTED: chaperone protein ClpC2, chloroplastic-like;
AC.H6.Locus_349.2.10	ATPase family associated with various cellular activities (AAA);AAA domain (Cdc48 subfamily);C-terminal, D2-small domain, of ClpB protein;Clp amino terminal domain;UvrB/uvrC motif;	Chaperonins clpA/B signature 1.;Chaperonins clpA/B signature 2.;	UVR domain profile.;	C-terminal, D2-small domain, of ClpB protein;ATPases associated with a variety of cellular activities;	ATPase, AAA-2;ATPase, AAA-type, core;Clp, N-terminal;UVR domain;AAA+ ATPase domain;ClpA/B, conserved site 2;Clp ATPase, C-terminal;ClpA/B, conserved site 1;	GO:0005524;GO:0000166|GO:0017111;GO:0005515;GO:0019538;	ATP-dependent Clp protease ATP-binding subunit clpA homolog CD4B, chloroplastic;	PREDICTED: chaperone protein ClpC2, chloroplastic-like;
AC.H6.Locus_349.3.10	ATPase family associated with various cellular activities (AAA);AAA domain (Cdc48 subfamily);C-terminal, D2-small domain, of ClpB protein;Clp amino terminal domain;UvrB/uvrC motif;	Chaperonins clpA/B signature 1.;Chaperonins clpA/B signature 2.;	UVR domain profile.;	C-terminal, D2-small domain, of ClpB protein;ATPases associated with a variety of cellular activities;	ATPase, AAA-2;ATPase, AAA-type, core;Clp, N-terminal;UVR domain;AAA+ ATPase domain;ClpA/B, conserved site 2;Clp ATPase, C-terminal;ClpA/B, conserved site 1;	GO:0005524;GO:0000166|GO:0017111;GO:0005515;GO:0019538;	ATP-dependent Clp protease ATP-binding subunit clpA homolog CD4B, chloroplastic;	PREDICTED: chaperone protein ClpC2, chloroplastic-like;
AC.H6.Locus_352.3.10	Ankyrin repeats (3 copies);	Unknown protein;	Ankyrin repeat region circular profile.;Ankyrin repeat profile.;	ankyrin repeats;	Ankyrin repeat-containing domain;Ankyrin repeat;	GO:0005515;	Predicted protein;	PREDICTED: ankyrin-1-like;
AC.H6.Locus_354.1.10	Unknown protein;	Unknown protein;	Unknown protein;	Unknown protein;	Unknown protein;	Unknown protein;	Serine-threonine protein kinase, plant-type, putative;	hypothetical protein ARALYDRAFT_474107;
AC.H6.Locus_355.1.10	ATPase family associated with various cellular activities (AAA);	AAA-protein family signature.;	Unknown protein;	ATPases associated with a variety of cellular activities;	ATPase, AAA-type, core;ATPase, AAA-type, conserved site;AAA+ ATPase domain;	GO:0005524;GO:0000166|GO:0017111;	26S protease regulatory subunit S10b, putative;	PREDICTED: 26S protease regulatory subunit S10B homolog B-like;
AC.H6.Locus_355.2.10	ATPase family associated with various cellular activities (AAA);	Unknown protein;	Unknown protein;	ATPases associated with a variety of cellular activities;	ATPase, AAA-type, core;AAA+ ATPase domain;	GO:0005524;GO:0000166|GO:0017111;	AAA-type ATPase family protein;	PREDICTED: 26S protease regulatory subunit 6B homolog;
AC.H6.Locus_356.1.10	Peptidase family M1;ERAP1-like C-terminal domain;	Unknown protein;	Unknown protein;	Unknown protein;	Peptidase M1, membrane alanine aminopeptidase, N-terminal;ERAP1-like C-terminal domain;	GO:0008237|GO:0008270;	AT4g33090/F4I10_20;	hypothetical protein AMTR_s00005p00250950;
AC.H6.Locus_356.2.10	Peptidase family M1;ERAP1-like C-terminal domain;	Unknown protein;	Unknown protein;	Unknown protein;	Peptidase M1, membrane alanine aminopeptidase, N-terminal;ERAP1-like C-terminal domain;	GO:0008237|GO:0008270;	Puromycin-sensitive aminopeptidase, putative;	hypothetical protein AMTR_s00005p00250950;
AC.H6.Locus_356.3.10	Peptidase family M1;ERAP1-like C-terminal domain;	Unknown protein;	Unknown protein;	Unknown protein;	Peptidase M1, membrane alanine aminopeptidase, N-terminal;ERAP1-like C-terminal domain;	GO:0008237|GO:0008270;	Puromycin-sensitive aminopeptidase, putative;	hypothetical protein AMTR_s00005p00250950;
AC.H6.Locus_358.1.10	WD domain, G-beta repeat;	Trp-Asp (WD) repeats signature.;	Trp-Asp (WD) repeats circular profile.;Trp-Asp (WD) repeats profile.;	WD40 repeats;	WD40 repeat, conserved site;WD40 repeat;WD40-repeat-containing domain;	GO:0005515;	Predicted protein;	hypothetical protein POPTR_0003s20150g;
AC.H6.Locus_359.1.10	Chlorophyll A-B binding protein;	Unknown protein;	Unknown protein;	Unknown protein;	Chlorophyll A-B binding protein;	Unknown protein;	Chlorophyll A/B binding protein, putative;	hypothetical protein AMTR_s00099p00139960;
AC.H6.Locus_359.2.10	Chlorophyll A-B binding protein;	Unknown protein;	Unknown protein;	Unknown protein;	Chlorophyll A-B binding protein;	Unknown protein;	Chlorophyll A/B binding protein, putative;	hypothetical protein AMTR_s00099p00139960;
AC.H6.Locus_359.3.10	Chlorophyll A-B binding protein;	Unknown protein;	Unknown protein;	Unknown protein;	Chlorophyll A-B binding protein;	Unknown protein;	Chlorophyll A/B binding protein, putative;	hypothetical protein AMTR_s00099p00139960;
AC.H6.Locus_359.4.10	Chlorophyll A-B binding protein;	Unknown protein;	Unknown protein;	Unknown protein;	Chlorophyll A-B binding protein;	Unknown protein;	Chlorophyll A/B binding protein, putative;	hypothetical protein AMTR_s00099p00139960;
AC.H6.Locus_360.1.10	Glycosyl transferase family 21;	Unknown protein;	Unknown protein;	Unknown protein;	Ceramide glucosyltransferase;	GO:0016757;	Ceramide glucosyltransferase;	nucleotide-diphospho-sugar transferases superfamily protein;
AC.H6.Locus_361.1.10	Cofilin/tropomyosin-type actin-binding protein;	Unknown protein;	ADF-H domain profile.;	Actin depolymerisation factor/cofilin -like domains;	Actin-binding, cofilin/tropomyosin type;	GO:0003779|GO:0005622;	Putative actin-depolymerizing factor;	PREDICTED: actin-depolymerizing factor 3-like;
AC.H6.Locus_361.2.10	Cofilin/tropomyosin-type actin-binding protein;	Unknown protein;	ADF-H domain profile.;	Actin depolymerisation factor/cofilin -like domains;	Actin-binding, cofilin/tropomyosin type;	GO:0003779|GO:0005622;	Putative actin-depolymerizing factor;	PREDICTED: actin-depolymerizing factor 3-like;
AC.H6.Locus_362.1.10	Unknown protein;	Unknown protein;	Unknown protein;	Unknown protein;	Unknown protein;	Unknown protein;	Zinc finger protein STOP1 homolog;	LOC100283355;
AC.H6.Locus_362.2.10	Zinc finger, C2H2 type;	Zinc finger C2H2 type domain signature.;	Zinc finger C2H2 type domain profile.;	zinc finger;	Zinc finger, C2H2-like;Zinc finger, C2H2;	GO:0046872;	Nucleic acid binding protein;	PREDICTED: zinc finger protein STOP1 homolog;
AC.H6.Locus_362.3.10	Zinc finger, C2H2 type;	Zinc finger C2H2 type domain signature.;	Zinc finger C2H2 type domain profile.;	zinc finger;	Zinc finger, C2H2-like;Zinc finger, C2H2;	GO:0046872;	Nucleic acid binding protein;	PREDICTED: zinc finger protein STOP1 homolog;
AC.H6.Locus_363.1.10	NADH(P)-binding;	Unknown protein;	Unknown protein;	Unknown protein;	Unknown protein;	Unknown protein;	NAD dependent epimerase/dehydratase, putative;	PREDICTED: protein TIC 62, chloroplastic-like;
AC.H6.Locus_363.2.10	NADH(P)-binding;	Unknown protein;	Unknown protein;	Unknown protein;	Unknown protein;	Unknown protein;	NAD dependent epimerase/dehydratase, putative;	PREDICTED: protein TIC 62, chloroplastic-like;
AC.H6.Locus_363.3.10	Unknown protein;	Unknown protein;	Unknown protein;	Unknown protein;	Unknown protein;	Unknown protein;	Unknown protein;	PREDICTED: protein TIC 62, chloroplastic-like;
AC.H6.Locus_363.4.10	NADH(P)-binding;	Unknown protein;	Unknown protein;	Unknown protein;	Unknown protein;	Unknown protein;	NAD dependent epimerase/dehydratase, putative;	PREDICTED: protein TIC 62, chloroplastic-like;
AC.H6.Locus_364.1.10	Protein of unknown function (DUF630);Protein of unknown function (DUF632);	Unknown protein;	Unknown protein;	Unknown protein;	Domain of unknown function DUF632;Domain of unknown function DUF630;	Unknown protein;	Putative uncharacterized protein;	hypothetical protein SORBIDRAFT_02g031210;
AC.H6.Locus_365.1.10	Unknown protein;	Unknown protein;	Unknown protein;	Unknown protein;	Unknown protein;	Unknown protein;	Predicted protein;	Os02g0832600;
AC.H6.Locus_365.2.10	Unknown protein;	Unknown protein;	Unknown protein;	Unknown protein;	Unknown protein;	Unknown protein;	Unknown protein;	hypothetical protein AMTR_s00010p00266830;
AC.H6.Locus_366.1.10	Inositol hexakisphosphate;	Unknown protein;	Unknown protein;	Unknown protein;	Unknown protein;	Unknown protein;	Expressed protein;	PREDICTED: paladin-like;
AC.H6.Locus_366.2.10	Inositol hexakisphosphate;	Unknown protein;	Unknown protein;	Unknown protein;	Unknown protein;	Unknown protein;	Expressed protein;	PREDICTED: paladin-like;
AC.H6.Locus_366.3.10	Inositol hexakisphosphate;	Unknown protein;	Unknown protein;	Unknown protein;	Unknown protein;	Unknown protein;	Expressed protein;	hypothetical protein AMTR_s00003p00177190;
AC.H6.Locus_366.3.20	Inositol hexakisphosphate;	Unknown protein;	Unknown protein;	Unknown protein;	Unknown protein;	Unknown protein;	Unknown protein;	Unknown protein;
AC.H6.Locus_366.4.10	Inositol hexakisphosphate;	Unknown protein;	Unknown protein;	Unknown protein;	Unknown protein;	Unknown protein;	Expressed protein;	PREDICTED: paladin-like;
AC.H6.Locus_366.6.10	Inositol hexakisphosphate;	Unknown protein;	Unknown protein;	Unknown protein;	Unknown protein;	Unknown protein;	Expressed protein;	PREDICTED: paladin-like;
AC.H6.Locus_366.7.10	Inositol hexakisphosphate;	Unknown protein;	Unknown protein;	Unknown protein;	Unknown protein;	Unknown protein;	Expressed protein;	hypothetical protein SELMODRAFT_164100;
AC.H6.Locus_366.8.10	Inositol hexakisphosphate;	Unknown protein;	Unknown protein;	Unknown protein;	Unknown protein;	Unknown protein;	Expressed protein;	PREDICTED: paladin-like;
AC.H6.Locus_366.9.10	Inositol hexakisphosphate;	Unknown protein;	Unknown protein;	Unknown protein;	Unknown protein;	Unknown protein;	Expressed protein;	PREDICTED: paladin-like;
AC.H6.Locus_367.1.10	ABC transporter transmembrane region;ABC transporter;	Unknown protein;	ABC transporter integral membrane type-1 fused domain profile.;	Unknown protein;	ABC transporter type 1, transmembrane domain;ABC transporter-like;ABC transporter, transmembrane domain;	GO:0005524|GO:0006810|GO:0016021|GO:0042626|GO:0055085;GO:0005524|GO:0016887;	Multidrug resistance-associated protein MRP1 (Fragment);	ATP-binding cassette transporter, subfamily C, member 24, SmABCC24;
AC.H6.Locus_367.2.10	ABC transporter transmembrane region;ABC transporter;	ABC transporters family signature.;	ABC transporter integral membrane type-1 fused domain profile.;ATP-binding cassette, ABC transporter-type domain profile.;	ATPases associated with a variety of cellular activities;	ABC transporter type 1, transmembrane domain;ABC transporter-like;ABC transporter, conserved site;ABC transporter, transmembrane domain;AAA+ ATPase domain;	GO:0000166|GO:0017111;GO:0005524|GO:0006810|GO:0016021|GO:0042626|GO:0055085;GO:0005524|GO:0016887;	ABC transporter C family member 4;	ABC transporter C family member 14;
AC.H6.Locus_367.3.10	ABC transporter transmembrane region;ABC transporter;	ABC transporters family signature.;	ABC transporter integral membrane type-1 fused domain profile.;ATP-binding cassette, ABC transporter-type domain profile.;	ATPases associated with a variety of cellular activities;	ABC transporter type 1, transmembrane domain;ABC transporter-like;ABC transporter, conserved site;ABC transporter, transmembrane domain;AAA+ ATPase domain;	GO:0000166|GO:0017111;GO:0005524|GO:0006810|GO:0016021|GO:0042626|GO:0055085;GO:0005524|GO:0016887;	ABC transporter C family member 4;	ABC transporter C family member 14;
AC.H6.Locus_367.4.10	ABC transporter transmembrane region;ABC transporter;	ABC transporters family signature.;	ABC transporter integral membrane type-1 fused domain profile.;ATP-binding cassette, ABC transporter-type domain profile.;	ATPases associated with a variety of cellular activities;	ABC transporter type 1, transmembrane domain;ABC transporter-like;ABC transporter, conserved site;ABC transporter, transmembrane domain;AAA+ ATPase domain;	GO:0000166|GO:0017111;GO:0005524|GO:0006810|GO:0016021|GO:0042626|GO:0055085;GO:0005524|GO:0016887;	ABC transporter C family member 4;	ABC transporter C family member 14;
AC.H6.Locus_367.5.10	ABC transporter transmembrane region;ABC transporter;	ABC transporters family signature.;	ABC transporter integral membrane type-1 fused domain profile.;ATP-binding cassette, ABC transporter-type domain profile.;	ATPases associated with a variety of cellular activities;	ABC transporter type 1, transmembrane domain;ABC transporter-like;ABC transporter, conserved site;ABC transporter, transmembrane domain;AAA+ ATPase domain;	GO:0000166|GO:0017111;GO:0005524|GO:0006810|GO:0016021|GO:0042626|GO:0055085;GO:0005524|GO:0016887;	Multidrug resistance-associated protein 2, 6 (Mrp2, 6), abc-transoprter, putative;	PREDICTED: ABC transporter C family member 4-like;
AC.H6.Locus_367.6.10	ABC transporter transmembrane region;ABC transporter;	ABC transporters family signature.;	ABC transporter integral membrane type-1 fused domain profile.;ATP-binding cassette, ABC transporter-type domain profile.;	ATPases associated with a variety of cellular activities;	ABC transporter type 1, transmembrane domain;ABC transporter-like;ABC transporter, conserved site;ABC transporter, transmembrane domain;AAA+ ATPase domain;	GO:0000166|GO:0017111;GO:0005524|GO:0006810|GO:0016021|GO:0042626|GO:0055085;GO:0005524|GO:0016887;	ABC transporter C family member 4;	ABC transporter C family member 14;
AC.H6.Locus_368.1.10	Bromodomain;	Unknown protein;	NET domain profile.;Bromodomain profile.;	bromo domain;	Bromodomain;NET domain;	GO:0005515;	Bromodomain-containing protein, putative;	transcription factor GTE4;
AC.H6.Locus_368.2.10	Bromodomain;	Unknown protein;	NET domain profile.;Bromodomain profile.;	bromo domain;	Bromodomain;NET domain;	GO:0005515;	Bromodomain-containing protein, putative;	transcription factor GTE4;
AC.H6.Locus_371.1.10	14-3-3 protein;	14-3-3 proteins signature 2.;	Unknown protein;	14-3-3 homologues;	14-3-3 protein, conserved site;14-3-3 domain;	Unknown protein;	14-3-3-like protein (Fragment);	PREDICTED: 14-3-3-like protein GF14-C-like isoform X3;
AC.H6.Locus_371.2.10	14-3-3 protein;	14-3-3 proteins signature 1.;14-3-3 proteins signature 2.;	Unknown protein;	14-3-3 homologues;	14-3-3 protein, conserved site;14-3-3 domain;	Unknown protein;	14-3-3 protein, putative;	14-3-3 protein 6;
AC.H6.Locus_371.3.10	14-3-3 protein;	14-3-3 proteins signature 1.;14-3-3 proteins signature 2.;	Unknown protein;	14-3-3 homologues;	14-3-3 protein, conserved site;14-3-3 domain;	Unknown protein;	14-3-3 protein, putative;	hypothetical protein ARALYDRAFT_895716;
AC.H6.Locus_371.4.10	14-3-3 protein;	14-3-3 proteins signature 1.;14-3-3 proteins signature 2.;	Unknown protein;	14-3-3 homologues;	14-3-3 protein, conserved site;14-3-3 domain;	Unknown protein;	14-3-3 protein, putative;	14-3-3 family protein;
AC.H6.Locus_372.1.10	Homeobox KN domain;	Unknown protein;	'Homeobox' domain profile.;	Unknown protein;	Homeobox KN domain;Homeobox domain;	GO:0003700|GO:0006355|GO:0043565;GO:0003677|GO:0006355;	Predicted protein;	PREDICTED: BEL1-like homeodomain protein 1-like;
AC.H6.Locus_372.2.10	Homeobox KN domain;	Unknown protein;	'Homeobox' domain profile.;	Unknown protein;	Homeobox KN domain;Homeobox domain;	GO:0003700|GO:0006355|GO:0043565;GO:0003677|GO:0006355;	Predicted protein;	PREDICTED: BEL1-like homeodomain protein 1-like;
AC.H6.Locus_373.1.10	Alpha/beta hydrolase family;	Unknown protein;	Unknown protein;	Unknown protein;	Unknown protein;	Unknown protein;	Unknown protein;	PREDICTED: embryogenesis-associated protein EMB8-like;
AC.H6.Locus_373.2.10	Alpha/beta hydrolase family;	Unknown protein;	Unknown protein;	Unknown protein;	Unknown protein;	Unknown protein;	Unknown protein;	PREDICTED: abhydrolase domain-containing protein 3-like;
AC.H6.Locus_373.3.10	Alpha/beta hydrolase family;	Unknown protein;	Unknown protein;	Unknown protein;	Unknown protein;	Unknown protein;	Unknown protein;	PREDICTED: embryogenesis-associated protein EMB8-like;
AC.H6.Locus_375.1.10	Unknown protein;	Unknown protein;	Unknown protein;	Unknown protein;	Unknown protein;	Unknown protein;	Predicted protein;	hypothetical protein EUTSA_v10008962mg;
AC.H6.Locus_375.2.10	Unknown protein;	Unknown protein;	Unknown protein;	Unknown protein;	Unknown protein;	Unknown protein;	Predicted protein;	hypothetical protein EUTSA_v10008962mg;
AC.H6.Locus_375.3.10	Unknown protein;	Unknown protein;	Unknown protein;	Unknown protein;	Unknown protein;	Unknown protein;	Predicted protein;	hypothetical protein EUTSA_v10008962mg;
AC.H6.Locus_376.1.10	Unknown protein;	Unknown protein;	Unknown protein;	Unknown protein;	Unknown protein;	Unknown protein;	Unknown protein;	PREDICTED: uncharacterized protein LOC101231939, partial;
AC.H6.Locus_376.3.10	DBC1;	Unknown protein;	Unknown protein;	Unknown protein;	DBC1/CARP1 catalytically inactive NUDIX hydrolase domain;	Unknown protein;	Predicted protein;	Os06g0562700;
AC.H6.Locus_376.6.10	DBC1;	Unknown protein;	Unknown protein;	Unknown protein;	DBC1/CARP1 catalytically inactive NUDIX hydrolase domain;	Unknown protein;	Predicted protein;	Os06g0562700;
AC.H6.Locus_377.2.10	Sec23/Sec24 helical domain;Sec23/Sec24 zinc finger;Sec23/Sec24 trunk domain;Sec23/Sec24 beta-sandwich domain;	Unknown protein;	Unknown protein;	Unknown protein;	Sec23/Sec24, trunk domain;Sec23/Sec24, helical domain;Sec23/Sec24 beta-sandwich;Zinc finger, Sec23/Sec24-type;	GO:0006886|GO:0006888|GO:0030127;GO:0006886|GO:0006888|GO:0008270|GO:0030127;	OSIGBa0131J24.5 protein;	hypothetical protein CICLE_v10027862mg;
AC.H6.Locus_377.3.10	Sec23/Sec24 helical domain;Sec23/Sec24 zinc finger;Sec23/Sec24 trunk domain;Sec23/Sec24 beta-sandwich domain;	Unknown protein;	Unknown protein;	Unknown protein;	Sec23/Sec24, trunk domain;Sec23/Sec24, helical domain;Sec23/Sec24 beta-sandwich;Zinc finger, Sec23/Sec24-type;	GO:0006886|GO:0006888|GO:0030127;GO:0006886|GO:0006888|GO:0008270|GO:0030127;	OSJNBa0027H09.17 protein;	predicted protein;
AC.H6.Locus_377.4.10	Sec23/Sec24 helical domain;Sec23/Sec24 zinc finger;Sec23/Sec24 trunk domain;Sec23/Sec24 beta-sandwich domain;	Unknown protein;	Unknown protein;	Unknown protein;	Sec23/Sec24, trunk domain;Sec23/Sec24, helical domain;Sec23/Sec24 beta-sandwich;Zinc finger, Sec23/Sec24-type;	GO:0006886|GO:0006888|GO:0030127;GO:0006886|GO:0006888|GO:0008270|GO:0030127;	OSJNBa0027H09.17 protein;	predicted protein;
AC.H6.Locus_379.1.10	GRIP domain;	Unknown protein;	GRIP domain profile.;	golgin-97, RanBP2alpha,Imh1p and p230/golgin-245;	GRIP;	GO:0000042|GO:0005515;	Unknown protein;	Unknown protein;
AC.H6.Locus_379.2.10	GRIP domain;	Unknown protein;	GRIP domain profile.;	golgin-97, RanBP2alpha,Imh1p and p230/golgin-245;	GRIP;	GO:0000042|GO:0005515;	Unknown protein;	Unknown protein;
AC.H6.Locus_379.3.10	GRIP domain;	Unknown protein;	GRIP domain profile.;	golgin-97, RanBP2alpha,Imh1p and p230/golgin-245;	GRIP;	GO:0000042|GO:0005515;	Unknown protein;	Unknown protein;
AC.H6.Locus_379.4.10	Unknown protein;	Unknown protein;	Unknown protein;	Unknown protein;	Unknown protein;	Unknown protein;	Unknown protein;	hypothetical protein ARALYDRAFT_359610;
AC.H6.Locus_379.5.10	GRIP domain;	Unknown protein;	GRIP domain profile.;	golgin-97, RanBP2alpha,Imh1p and p230/golgin-245;	GRIP;	GO:0000042|GO:0005515;	Unknown protein;	Unknown protein;
AC.H6.Locus_381.1.10	EF-hand domain pair;Protein kinase domain;	Protein kinases ATP-binding region signature.;Serine/Threonine protein kinases active-site signature.;EF-hand calcium-binding domain.;	EF-hand calcium-binding domain profile.;Protein kinase domain profile.;	EF-hand, calcium binding motif;Serine/Threonine protein kinases, catalytic domain;	EF-hand domain;Protein kinase, ATP binding site;EF-Hand 1, calcium-binding site;EF-hand domain pair;Protein kinase domain;Serine/threonine- /dual specificity protein kinase, catalytic domain;Serine/threonine-protein kinase, active site;	GO:0005524;GO:0004674|GO:0006468;GO:0005509;GO:0004672|GO:0005524|GO:0006468;	Os07g0568600 protein;	calcium-dependent protein kinase 13;
AC.H6.Locus_382.1.10	Vacuolar (H+)-ATPase G subunit;	Unknown protein;	Unknown protein;	Unknown protein;	Unknown protein;	Unknown protein;	Uncharacterized protein;	PREDICTED: V-type proton ATPase subunit G1-like;
AC.H6.Locus_385.1.10	Unknown protein;	Unknown protein;	Unknown protein;	Unknown protein;	Unknown protein;	Unknown protein;	Unknown protein;	hypothetical protein CICLE_v100314481mg, partial;
AC.H6.Locus_385.2.10	NHL repeat;	Unknown protein;	Unknown protein;	Unknown protein;	NHL repeat;	GO:0005515;	Os02g0730400 protein;	NHL domain-containing protein;
AC.H6.Locus_385.3.10	NHL repeat;	Unknown protein;	Unknown protein;	Unknown protein;	NHL repeat;	GO:0005515;	Os02g0730400 protein;	NHL domain-containing protein;
AC.H6.Locus_385.5.10	NHL repeat;	Unknown protein;	Unknown protein;	Unknown protein;	NHL repeat;	GO:0005515;	Os02g0730400 protein;	NHL domain-containing protein;
AC.H6.Locus_388.1.10	RNA recognition motif. (a.k.a. RRM, RBD, or RNP domain);	Unknown protein;	Eukaryotic RNA Recognition Motif (RRM) profile.;	RNA recognition motif;	RNA recognition motif domain;	GO:0003676;	Putative uncharacterized protein;	Polypyrimidine tract-binding protein-like protein;
AC.H6.Locus_388.2.10	RNA recognition motif. (a.k.a. RRM, RBD, or RNP domain);	Unknown protein;	Eukaryotic RNA Recognition Motif (RRM) profile.;	RNA recognition motif;	RNA recognition motif domain;	GO:0003676;	Uncharacterized protein;	hypothetical protein POPTR_0002s06660g;
AC.H6.Locus_388.3.10	RNA recognition motif. (a.k.a. RRM, RBD, or RNP domain);	Unknown protein;	Eukaryotic RNA Recognition Motif (RRM) profile.;	RNA recognition motif;	RNA recognition motif domain;	GO:0003676;	Putative uncharacterized protein;	PREDICTED: polypyrimidine tract-binding protein homolog 3-like isoform 2;
AC.H6.Locus_389.1.10	Hemerythrin HHE cation binding domain;	Unknown protein;	Unknown protein;	Unknown protein;	Haemerythrin/HHE cation-binding motif;	Unknown protein;	Zinc finger protein-like protein (Fragment);	hypothetical protein AMTR_s00079p00173010;
AC.H6.Locus_389.4.10	Hemerythrin HHE cation binding domain;	Unknown protein;	Unknown protein;	Unknown protein;	Haemerythrin/HHE cation-binding motif;	Unknown protein;	Zinc finger protein, putative;	hypothetical protein VOLCADRAFT_60154;
AC.H6.Locus_389.5.10	Hemerythrin HHE cation binding domain;	Unknown protein;	Unknown protein;	Unknown protein;	Haemerythrin/HHE cation-binding motif;	Unknown protein;	Zinc finger protein-like protein;	zinc finger protein, putative;
AC.H6.Locus_389.6.10	Hemerythrin HHE cation binding domain;	Unknown protein;	Unknown protein;	Unknown protein;	Haemerythrin/HHE cation-binding motif;	Unknown protein;	Zinc finger protein-like protein;	hypothetical protein CICLE_v10018545mg;
AC.H6.Locus_389.7.10	Hemerythrin HHE cation binding domain;	Unknown protein;	Unknown protein;	Unknown protein;	Haemerythrin/HHE cation-binding motif;	Unknown protein;	Putative zinc finger protein;	hypothetical protein VOLCADRAFT_60154;
AC.H6.Locus_389.8.10	Unknown protein;	Unknown protein;	Unknown protein;	Unknown protein;	Unknown protein;	Unknown protein;	Putative zinc finger protein;	Zinc finger protein-related isoform 4;
AC.H6.Locus_389.8.20	Hemerythrin HHE cation binding domain;	Unknown protein;	Unknown protein;	Unknown protein;	Haemerythrin/HHE cation-binding motif;	Unknown protein;	Putative uncharacterized protein;	hypothetical protein MTR_8g104400;
AC.H6.Locus_389.9.10	Hemerythrin HHE cation binding domain;	Unknown protein;	Unknown protein;	Unknown protein;	Haemerythrin/HHE cation-binding motif;	Unknown protein;	Zinc finger protein-like protein;	zinc finger protein, putative;
AC.H6.Locus_391.1.10	CW-type Zinc Finger;SNF2 family N-terminal domain;Helicase conserved C-terminal domain;	Zinc finger RING-type signature.;	Zinc finger CW-type profile.;Superfamilies 1 and 2 helicase C-terminal domain profile.;Superfamilies 1 and 2 helicase ATP-binding type-1 domain profile.;	helicase superfamily c-terminal domain;A Receptor for Ubiquitination Targets;DEAD-like helicases superfamily;	SNF2-related;Helicase, C-terminal;Helicase, superfamily 1/2, ATP-binding domain;Zinc finger, CW-type;F-box domain;Zinc finger, RING-type, conserved site;	GO:0003676|GO:0004386|GO:0005524;GO:0003677|GO:0005524;GO:0005515;GO:0008270;	Os01g0952200 protein;	SNF2 domain-containing family protein;
AC.H6.Locus_391.2.10	Helicase conserved C-terminal domain;	Unknown protein;	Superfamilies 1 and 2 helicase C-terminal domain profile.;	helicase superfamily c-terminal domain;	Helicase, C-terminal;	GO:0003676|GO:0004386|GO:0005524;	Unknown protein;	PREDICTED: DNA repair protein rad5-like, partial;
AC.H6.Locus_392.1.10	zinc-binding in reverse transcriptase;	Unknown protein;	Unknown protein;	Unknown protein;	Reverse transcriptase zinc-binding domain;	Unknown protein;	Putative uncharacterized protein (Fragment);	RNA-directed DNA polymerase (reverse transcriptase)-related family protein;
AC.H6.Locus_392.2.10	Unknown protein;	Unknown protein;	Unknown protein;	Unknown protein;	Unknown protein;	Unknown protein;	Unknown protein;	Unknown protein;
AC.H6.Locus_392.3.10	zinc-binding in reverse transcriptase;	Unknown protein;	Unknown protein;	Unknown protein;	Reverse transcriptase zinc-binding domain;	Unknown protein;	Putative uncharacterized protein (Fragment);	RNA-directed DNA polymerase (reverse transcriptase)-related family protein;
AC.H6.Locus_393.1.10	Myb-like DNA-binding domain;	Unknown protein;	Myb-type HTH DNA-binding domain profile.;	SANT SWI3, ADA2, N-CoR and TFIIIB'' DNA-binding domains;	Myb domain;SANT/Myb domain;	GO:0003682;	mRNA, clone: RTFL01-17-B24;	hypothetical protein CARUB_v10001147mg;
AC.H6.Locus_393.2.10	Myb-like DNA-binding domain;	Unknown protein;	Myb-type HTH DNA-binding domain profile.;	SANT SWI3, ADA2, N-CoR and TFIIIB'' DNA-binding domains;	Myb domain;SANT/Myb domain;	GO:0003682;	Unknown protein;	putative MYB DNA-binding domain superfamily protein;
AC.H6.Locus_393.3.10	Myb-like DNA-binding domain;	Unknown protein;	Myb-type HTH DNA-binding domain profile.;	SANT SWI3, ADA2, N-CoR and TFIIIB'' DNA-binding domains;	Myb domain;SANT/Myb domain;	GO:0003682;	Unknown protein;	hypothetical protein CHLNCDRAFT_15057, partial;
AC.H6.Locus_393.4.10	Myb-like DNA-binding domain;	Unknown protein;	Myb-type HTH DNA-binding domain profile.;	SANT SWI3, ADA2, N-CoR and TFIIIB'' DNA-binding domains;	Myb domain;SANT/Myb domain;	GO:0003682;	mRNA, clone: RTFL01-17-B24;	hypothetical protein CARUB_v10001147mg;
AC.H6.Locus_394.1.10	ATP synthase alpha/beta family, beta-barrel domain;ATP synthase alpha/beta chain, C terminal domain;ATP synthase alpha/beta family, nucleotide-binding domain;	ATP synthase alpha and beta subunits signature.;	Unknown protein;	Unknown protein;	ATPase, F1 complex alpha/beta subunit, N-terminal domain;ATPase, F1/V1/A1 complex, alpha/beta subunit, nucleotide-binding domain;ATPase, alpha/beta subunit, nucleotide-binding domain, active site;ATPase, F1/V1/A1 complex, alpha/beta subunit, C-terminal;	GO:0015991|GO:0016820|GO:0033178;GO:0005524;GO:0015992|GO:0046034;	Putative ATPase, V1 complex, subunit A protein;	PREDICTED: V-type proton ATPase catalytic subunit A-like;
AC.H6.Locus_395.1.10	GDP-fucose protein O-fucosyltransferase;	Unknown protein;	Unknown protein;	Unknown protein;	GDP-fucose protein O-fucosyltransferase;	Unknown protein;	Putative uncharacterized protein;	conserved hypothetical protein;
AC.H6.Locus_395.2.10	GDP-fucose protein O-fucosyltransferase;	Unknown protein;	Unknown protein;	Unknown protein;	GDP-fucose protein O-fucosyltransferase;	Unknown protein;	Predicted protein;	predicted protein, partial;
AC.H6.Locus_395.3.10	Unknown protein;	Unknown protein;	Unknown protein;	Unknown protein;	Unknown protein;	Unknown protein;	Putative uncharacterized protein;	PREDICTED: uncharacterized protein LOC102668226;
AC.H6.Locus_395.4.10	GDP-fucose protein O-fucosyltransferase;	Unknown protein;	Unknown protein;	Unknown protein;	GDP-fucose protein O-fucosyltransferase;	Unknown protein;	Putative uncharacterized protein;	conserved hypothetical protein;
AC.H6.Locus_397.2.10	Membrane transport protein;	Unknown protein;	Unknown protein;	Unknown protein;	Auxin efflux carrier;	GO:0016021|GO:0055085;	Unknown protein;	hypothetical protein CICLE_v10001325mg;
AC.H6.Locus_397.3.10	Membrane transport protein;	Unknown protein;	Unknown protein;	Unknown protein;	Auxin efflux carrier;	GO:0016021|GO:0055085;	Auxin efflux carrier family protein-like;	Auxin efflux carrier family protein isoform 1;
AC.H6.Locus_397.4.10	Membrane transport protein;	Unknown protein;	Unknown protein;	Unknown protein;	Auxin efflux carrier;	GO:0016021|GO:0055085;	Auxin efflux carrier family protein-like;	auxin:hydrogen symporter, putative;
AC.H6.Locus_397.5.10	Membrane transport protein;	Unknown protein;	Unknown protein;	Unknown protein;	Auxin efflux carrier;	GO:0016021|GO:0055085;	Auxin efflux carrier family protein-like;	Auxin efflux carrier family protein isoform 1;
AC.H6.Locus_397.6.10	Membrane transport protein;	Unknown protein;	Unknown protein;	Unknown protein;	Auxin efflux carrier;	GO:0016021|GO:0055085;	Auxin efflux carrier family protein-like;	hypothetical protein AMTR_s00077p00171470;
AC.H6.Locus_397.7.10	Membrane transport protein;	Unknown protein;	Unknown protein;	Unknown protein;	Auxin efflux carrier;	GO:0016021|GO:0055085;	Auxin efflux carrier family protein-like;	Auxin efflux carrier family protein isoform 1;
AC.H6.Locus_398.1.10	Unknown protein;	Unknown protein;	Unknown protein;	Unknown protein;	Unknown protein;	Unknown protein;	Uncharacterized protein;	PREDICTED: dentin sialophosphoprotein-like isoform X2;
AC.H6.Locus_398.2.10	Unknown protein;	Unknown protein;	Unknown protein;	Unknown protein;	Unknown protein;	Unknown protein;	Uncharacterized protein;	COP1-interacting protein-related, putative isoform 4;
AC.H6.Locus_399.1.10	Protein kinase domain;	Protein kinases ATP-binding region signature.;Serine/Threonine protein kinases active-site signature.;	Protein kinase domain profile.;	Serine/Threonine protein kinases, catalytic domain;	Protein kinase, ATP binding site;Protein kinase domain;Serine/threonine- /dual specificity protein kinase, catalytic domain;Serine/threonine-protein kinase, active site;	GO:0005524;GO:0004674|GO:0006468;GO:0004672|GO:0005524|GO:0006468;	Predicted protein;	hypothetical protein SORBIDRAFT_10g026050;
AC.H6.Locus_399.4.10	Protein kinase domain;	Protein kinases ATP-binding region signature.;Serine/Threonine protein kinases active-site signature.;	Protein kinase domain profile.;	Serine/Threonine protein kinases, catalytic domain;	Protein kinase, ATP binding site;Protein kinase domain;Serine/threonine- /dual specificity protein kinase, catalytic domain;Serine/threonine-protein kinase, active site;	GO:0005524;GO:0004674|GO:0006468;GO:0004672|GO:0005524|GO:0006468;	Protein kinase-like protein;	PREDICTED: probable receptor-like protein kinase At5g15080-like;
AC.H6.Locus_401.1.10	Serine incorporator (Serinc);	Unknown protein;	Unknown protein;	Unknown protein;	TMS membrane protein/tumour differentially expressed protein;	GO:0016020;	Os02g0792900 protein;	hypothetical protein AMTR_s00019p00091080;
AC.H6.Locus_402.1.10	Plant zinc cluster domain;WRKY DNA -binding domain;	Unknown protein;	WRKY domain profile.;	DNA binding domain;	Zn-cluster domain;DNA-binding WRKY;	GO:0003700|GO:0006355|GO:0043565;	WRKY transcription factor, putative;	WRKY transcription factor 2;
AC.H6.Locus_402.2.10	Plant zinc cluster domain;WRKY DNA -binding domain;	Unknown protein;	WRKY domain profile.;	DNA binding domain;	Zn-cluster domain;DNA-binding WRKY;	GO:0003700|GO:0006355|GO:0043565;	WRKY transcription factor, putative;	WRKY transcription factor 2;
AC.H6.Locus_403.2.10	Unknown protein;	Unknown protein;	Unknown protein;	Unknown protein;	Unknown protein;	Unknown protein;	Unknown protein;	Unknown protein;
AC.H6.Locus_405.1.10	Protein kinase domain;	Serine/Threonine protein kinases active-site signature.;	Protein kinase domain profile.;	Serine/Threonine protein kinases, catalytic domain;	Protein kinase domain;Serine/threonine- /dual specificity protein kinase, catalytic domain;Serine/threonine-protein kinase, active site;	GO:0004674|GO:0006468;GO:0004672|GO:0005524|GO:0006468;	Os01g0832900 protein;	PREDICTED: dual specificity tyrosine-phosphorylation-regulated kinase 2-like;
AC.H6.Locus_405.2.10	Protein kinase domain;	Serine/Threonine protein kinases active-site signature.;	Protein kinase domain profile.;	Serine/Threonine protein kinases, catalytic domain;	Protein kinase domain;Serine/threonine- /dual specificity protein kinase, catalytic domain;Serine/threonine-protein kinase, active site;	GO:0004674|GO:0006468;GO:0004672|GO:0005524|GO:0006468;	Unknown protein;	mitogen-activated protein kinase 1;
AC.H6.Locus_406.1.10	SNF2 family N-terminal domain;Helicase conserved C-terminal domain;	Unknown protein;	Superfamilies 1 and 2 helicase C-terminal domain profile.;	helicase superfamily c-terminal domain;	SNF2-related;Helicase, C-terminal;	GO:0003676|GO:0004386|GO:0005524;GO:0003677|GO:0005524;	Uncharacterized protein;	hypothetical protein SORBIDRAFT_09g030646;
AC.H6.Locus_407.1.10	Yos1-like;	Unknown protein;	Unknown protein;	Unknown protein;	Yos1-like;	Unknown protein;	Os03g0331900 protein (Fragment);	predicted protein;
AC.H6.Locus_407.2.10	Yos1-like;	Unknown protein;	Unknown protein;	Unknown protein;	Yos1-like;	Unknown protein;	Os03g0331900 protein (Fragment);	predicted protein;
AC.H6.Locus_408.1.10	NAD-binding of NADP-dependent 3-hydroxyisobutyrate dehydrogenase;NAD binding domain of 6-phosphogluconate dehydrogenase;	Unknown protein;	Unknown protein;	Unknown protein;	6-phosphogluconate dehydrogenase, NADP-binding;	GO:0004616|GO:0006098|GO:0055114;	Probable 3-hydroxyisobutyrate dehydrogenase-like 1, mitochondrial;	PREDICTED: probable 3-hydroxyisobutyrate dehydrogenase-like 1, mitochondrial-like;
AC.H6.Locus_408.2.10	NAD-binding of NADP-dependent 3-hydroxyisobutyrate dehydrogenase;	Unknown protein;	Unknown protein;	Unknown protein;	Unknown protein;	Unknown protein;	Uncharacterized protein;	PREDICTED: probable 3-hydroxyisobutyrate dehydrogenase-like 3, mitochondrial-like;
AC.H6.Locus_409.3.10	Unknown protein;	Unknown protein;	Unknown protein;	Unknown protein;	Unknown protein;	Unknown protein;	TATA box-binding protein-associated factor RNA polymerase I subunit B;	PREDICTED: TATA box-binding protein-associated factor RNA polymerase I subunit B-like;
AC.H6.Locus_410.3.10	ATPase family associated with various cellular activities (AAA);	AAA-protein family signature.;	Unknown protein;	ATPases associated with a variety of cellular activities;	ATPase, AAA-type, core;ATPase, AAA-type, conserved site;AAA+ ATPase domain;	GO:0005524;GO:0000166|GO:0017111;	Uncharacterized protein;	26S proteasome subunit 7 family protein;
AC.H6.Locus_410.4.10	ATPase family associated with various cellular activities (AAA);	AAA-protein family signature.;	Unknown protein;	ATPases associated with a variety of cellular activities;	ATPase, AAA-type, core;ATPase, AAA-type, conserved site;AAA+ ATPase domain;	GO:0005524;GO:0000166|GO:0017111;	Uncharacterized protein;	26S proteasome subunit 7 family protein;
AC.H6.Locus_410.6.10	ATPase family associated with various cellular activities (AAA);	Unknown protein;	Unknown protein;	ATPases associated with a variety of cellular activities;	ATPase, AAA-type, core;AAA+ ATPase domain;	GO:0005524;GO:0000166|GO:0017111;	Uncharacterized protein;	26S proteasome regulatory subunit;
AC.H6.Locus_410.7.10	ATPase family associated with various cellular activities (AAA);	Unknown protein;	Unknown protein;	Unknown protein;	ATPase, AAA-type, core;	GO:0005524;	Os06g0173100 protein;	26S proteasome regulatory subunit;
AC.H6.Locus_410.8.10	ATPase family associated with various cellular activities (AAA);	AAA-protein family signature.;	Unknown protein;	ATPases associated with a variety of cellular activities;	ATPase, AAA-type, core;ATPase, AAA-type, conserved site;AAA+ ATPase domain;	GO:0005524;GO:0000166|GO:0017111;	Uncharacterized protein;	26S proteasome subunit 7 family protein;
AC.H6.Locus_410.9.10	ATPase family associated with various cellular activities (AAA);	AAA-protein family signature.;	Unknown protein;	ATPases associated with a variety of cellular activities;	ATPase, AAA-type, core;ATPase, AAA-type, conserved site;AAA+ ATPase domain;	GO:0005524;GO:0000166|GO:0017111;	Uncharacterized protein;	26S protease regulatory subunit 6A homolog;
AC.H6.Locus_410.10.10	ATPase family associated with various cellular activities (AAA);	AAA-protein family signature.;	Unknown protein;	ATPases associated with a variety of cellular activities;	ATPase, AAA-type, core;ATPase, AAA-type, conserved site;AAA+ ATPase domain;	GO:0005524;GO:0000166|GO:0017111;	Uncharacterized protein;	26S proteasome subunit 7 family protein;
AC.H6.Locus_410.11.10	ATPase family associated with various cellular activities (AAA);	AAA-protein family signature.;	Unknown protein;	ATPases associated with a variety of cellular activities;	ATPase, AAA-type, core;ATPase, AAA-type, conserved site;AAA+ ATPase domain;	GO:0005524;GO:0000166|GO:0017111;	Uncharacterized protein;	26S proteasome subunit 7 family protein;
AC.H6.Locus_410.12.10	ATPase family associated with various cellular activities (AAA);	AAA-protein family signature.;	Unknown protein;	ATPases associated with a variety of cellular activities;	ATPase, AAA-type, core;ATPase, AAA-type, conserved site;AAA+ ATPase domain;	GO:0005524;GO:0000166|GO:0017111;	Uncharacterized protein;	26S proteasome subunit 7 family protein;
AC.H6.Locus_411.39.10	Unknown protein;	Unknown protein;	Unknown protein;	Unknown protein;	Unknown protein;	Unknown protein;	Unknown protein;	Unknown protein;
AC.H6.Locus_411.40.10	Unknown protein;	Unknown protein;	Unknown protein;	Unknown protein;	Unknown protein;	Unknown protein;	Unknown protein;	Unknown protein;
AC.H6.Locus_411.41.10	Unknown protein;	Unknown protein;	Unknown protein;	Unknown protein;	Unknown protein;	Unknown protein;	Unknown protein;	Unknown protein;
AC.H6.Locus_411.43.10	Unknown protein;	Unknown protein;	Unknown protein;	Unknown protein;	Unknown protein;	Unknown protein;	Unknown protein;	Unknown protein;
AC.H6.Locus_411.46.10	Unknown protein;	Unknown protein;	Unknown protein;	Unknown protein;	Unknown protein;	Unknown protein;	Unknown protein;	Unknown protein;
AC.H6.Locus_413.1.10	Vps5 C terminal like;	Unknown protein;	Unknown protein;	Unknown protein;	Vps5 C-terminal;	Unknown protein;	Uncharacterized protein;	PREDICTED: sorting nexin 2B-like, partial;
AC.H6.Locus_415.1.10	Catalase-related immune-responsive;	Unknown protein;	Unknown protein;	Unknown protein;	Catalase immune-responsive domain;	Unknown protein;	Catalase catA-like protein;	hypothetical protein SELMODRAFT_404656;
AC.H6.Locus_415.2.10	Catalase-related immune-responsive;	Unknown protein;	Unknown protein;	Unknown protein;	Catalase immune-responsive domain;	Unknown protein;	Unknown protein;	hypothetical protein SELMODRAFT_112333;
AC.H6.Locus_415.3.10	Catalase-related immune-responsive;	Unknown protein;	Unknown protein;	Unknown protein;	Catalase immune-responsive domain;	Unknown protein;	Catalase catA-like protein;	hypothetical protein SELMODRAFT_404656;
AC.H6.Locus_415.4.10	Catalase-related immune-responsive;	Unknown protein;	Unknown protein;	Unknown protein;	Catalase immune-responsive domain;	Unknown protein;	Catalase catA-like protein;	hypothetical protein SELMODRAFT_404656;
AC.H6.Locus_415.5.10	Catalase-related immune-responsive;Catalase;	Catalase proximal active site signature.;Catalase proximal heme-ligand signature.;	catalase family profile.;	Unknown protein;	Catalase core domain;Catalase active site;Catalase, mono-functional, haem-containing;Catalase haem-binding site;Catalase immune-responsive domain;	GO:0020037;GO:0004096|GO:0006979|GO:0020037|GO:0055114;GO:0004096;GO:0004096|GO:0020037|GO:0055114;	Catalase;	catalase, putative;
AC.H6.Locus_415.6.10	Catalase-related immune-responsive;	Unknown protein;	Unknown protein;	Unknown protein;	Catalase immune-responsive domain;	Unknown protein;	Catalase catA-like protein;	hypothetical protein SELMODRAFT_404656;
AC.H6.Locus_415.7.10	Catalase;	Catalase proximal active site signature.;	catalase family profile.;	Unknown protein;	Catalase core domain;Catalase active site;Catalase, mono-functional, haem-containing;	GO:0004096|GO:0006979|GO:0020037|GO:0055114;GO:0004096;GO:0004096|GO:0020037|GO:0055114;	Catalase;	catalase/peroxidase;
AC.H6.Locus_415.9.10	Catalase-related immune-responsive;	Unknown protein;	Unknown protein;	Unknown protein;	Catalase immune-responsive domain;	Unknown protein;	Catalase catA-like protein;	hypothetical protein SELMODRAFT_404656;
AC.H6.Locus_417.1.10	Sodium:sulfate symporter transmembrane region;	Unknown protein;	Unknown protein;	Unknown protein;	Sodium/sulphate symporter;	GO:0005215|GO:0006814|GO:0016020|GO:0055085;	Tonoplast dicarboxylate transporter, putative;	PREDICTED: tonoplast dicarboxylate transporter-like;
AC.H6.Locus_417.2.10	Sodium:sulfate symporter transmembrane region;	Unknown protein;	Unknown protein;	Unknown protein;	Sodium/sulphate symporter;	GO:0005215|GO:0006814|GO:0016020|GO:0055085;	Tonoplast dicarboxylate transporter, putative;	Tonoplast malate transporter/sodium dicarboxylate symporter;
AC.H6.Locus_417.3.10	Sodium:sulfate symporter transmembrane region;	Unknown protein;	Unknown protein;	Unknown protein;	Sodium/sulphate symporter;	GO:0005215|GO:0006814|GO:0016020|GO:0055085;	Tonoplast dicarboxylate transporter, putative;	Tonoplast malate transporter/sodium dicarboxylate symporter;
AC.H6.Locus_417.4.10	Sodium:sulfate symporter transmembrane region;	Unknown protein;	Unknown protein;	Unknown protein;	Sodium/sulphate symporter;	GO:0005215|GO:0006814|GO:0016020|GO:0055085;	Tonoplast dicarboxylate transporter, putative;	Tonoplast malate transporter/sodium dicarboxylate symporter;
AC.H6.Locus_417.5.10	Sodium:sulfate symporter transmembrane region;	Unknown protein;	Unknown protein;	Unknown protein;	Sodium/sulphate symporter;	GO:0005215|GO:0006814|GO:0016020|GO:0055085;	Tonoplast dicarboxylate transporter, putative;	Tonoplast malate transporter/sodium dicarboxylate symporter;
AC.H6.Locus_417.6.10	Sodium:sulfate symporter transmembrane region;	Unknown protein;	Unknown protein;	Unknown protein;	Sodium/sulphate symporter;	GO:0005215|GO:0006814|GO:0016020|GO:0055085;	Tonoplast dicarboxylate transporter, putative;	PREDICTED: tonoplast dicarboxylate transporter-like;
AC.H6.Locus_419.1.10	Protein tyrosine kinase;	Unknown protein;	Protein kinase domain profile.;	Unknown protein;	Serine-threonine/tyrosine-protein kinase catalytic domain;Protein kinase domain;	GO:0004672|GO:0006468;GO:0004672|GO:0005524|GO:0006468;	Ankyrin-kinase, putative;	hypothetical protein SORBIDRAFT_04g025550;
AC.H6.Locus_419.3.10	Protein tyrosine kinase;Ankyrin repeats (3 copies);	Unknown protein;	Ankyrin repeat region circular profile.;Protein kinase domain profile.;Ankyrin repeat profile.;	ankyrin repeats;Tyrosine kinase, catalytic domain;	Ankyrin repeat-containing domain;Serine-threonine/tyrosine-protein kinase catalytic domain;Protein kinase domain;Tyrosine-protein kinase, catalytic domain;Ankyrin repeat;	GO:0004672|GO:0006468;GO:0004713|GO:0006468;GO:0005515;GO:0004672|GO:0005524|GO:0006468;	Ankyrin-kinase, putative;	Integrin-linked protein kinase family isoform 5;
AC.H6.Locus_419.7.10	Ankyrin repeats (3 copies);	Unknown protein;	Ankyrin repeat region circular profile.;Ankyrin repeat profile.;	ankyrin repeats;	Ankyrin repeat-containing domain;Ankyrin repeat;	GO:0005515;	Integrin-linked protein kinase-like protein (Fragment);	Integrin-linked protein kinase family isoform 5;
AC.H6.Locus_419.8.10	Protein tyrosine kinase;Protein kinase domain;	Unknown protein;	Protein kinase domain profile.;	Unknown protein;	Serine-threonine/tyrosine-protein kinase catalytic domain;Protein kinase domain;	GO:0004672|GO:0006468;GO:0004672|GO:0005524|GO:0006468;	Ankyrin-kinase, putative;	PREDICTED: dual specificity protein kinase splA-like;
AC.H6.Locus_419.10.10	Protein tyrosine kinase;Protein kinase domain;Ankyrin repeats (3 copies);	Unknown protein;	Ankyrin repeat region circular profile.;Protein kinase domain profile.;Ankyrin repeat profile.;	ankyrin repeats;	Ankyrin repeat-containing domain;Serine-threonine/tyrosine-protein kinase catalytic domain;Protein kinase domain;Ankyrin repeat;	GO:0004672|GO:0006468;GO:0005515;GO:0004672|GO:0005524|GO:0006468;	Ankyrin-kinase, putative;	integrin-linked protein kinase-like protein;
AC.H6.Locus_420.1.10	TCP-1/cpn60 chaperonin family;	Chaperonins cpn60 signature.;	Unknown protein;	Unknown protein;	Chaperonin Cpn60/TCP-1;Chaperonin Cpn60, conserved site;	GO:0005524|GO:0005737|GO:0006457;GO:0005524|GO:0044267;	Rubisco subunit binding-protein beta subunit, rubb, putative;	hypothetical protein AMTR_s00106p00119930;
AC.H6.Locus_420.2.10	TCP-1/cpn60 chaperonin family;	Chaperonins cpn60 signature.;	Unknown protein;	Unknown protein;	Chaperonin Cpn60/TCP-1;Chaperonin Cpn60, conserved site;	GO:0005524|GO:0005737|GO:0006457;GO:0005524|GO:0044267;	Rubisco subunit binding-protein beta subunit, rubb, putative;	PREDICTED: chaperonin 60 subunit beta 1, chloroplastic-like;
AC.H6.Locus_421.1.10	Major intrinsic protein;	MIP family signature.;	Unknown protein;	Unknown protein;	Major intrinsic protein;Major intrinsic protein, conserved site;	GO:0005215|GO:0006810|GO:0016020;	Aquaporin;	hypothetical protein POPTR_0009s13110g;
AC.H6.Locus_421.2.10	Major intrinsic protein;	Unknown protein;	Unknown protein;	Unknown protein;	Major intrinsic protein;	GO:0005215|GO:0006810|GO:0016020;	Aquaporin PIP1.1;	probable aquaporin PIP1-4-like;
AC.H6.Locus_421.3.10	Major intrinsic protein;	MIP family signature.;	Unknown protein;	Unknown protein;	Major intrinsic protein;Major intrinsic protein, conserved site;	GO:0005215|GO:0006810|GO:0016020;	Aquaporin;	PREDICTED: aquaporin PIP1-2-like;
AC.H6.Locus_421.4.10	Major intrinsic protein;	MIP family signature.;	Unknown protein;	Unknown protein;	Major intrinsic protein;Major intrinsic protein, conserved site;	GO:0005215|GO:0006810|GO:0016020;	Aquaporin;	probable aquaporin PIP1-4-like;
AC.H6.Locus_422.1.10	ABC-transporter extracellular N-terminal;ABC-2 type transporter;ABC transporter;Plant PDR ABC transporter associated;	Unknown protein;	ATP-binding cassette, ABC transporter-type domain profile.;	ATPases associated with a variety of cellular activities;	ABC transporter-like;ABC-2 type transporter;AAA+ ATPase domain;Plant PDR ABC transporter associated;	GO:0016020;GO:0000166|GO:0017111;GO:0005524|GO:0016887;	Pleiotropic drug resistance protein 3;	Pleiotropic drug resistance 10;
AC.H6.Locus_423.1.10	Core histone H2A/H2B/H3/H4;	Histone H2B signature.;	Unknown protein;	Histone H2B;	Histone H2B;Histone core;	GO:0003677;GO:0000786|GO:0003677|GO:0005634|GO:0006334;	Histone H2B;	hypothetical protein SORBIDRAFT_02g012500;
AC.H6.Locus_424.1.10	UDP-glucoronosyl and UDP-glucosyl transferase;	UDP-glycosyltransferases signature.;	Unknown protein;	Unknown protein;	UDP-glucuronosyl/UDP-glucosyltransferase;	GO:0008152|GO:0016758;	Predicted protein;	UDP-glucuronosyltransferase, putative;
AC.H6.Locus_425.1.10	PCI domain;Proteasome regulatory subunit C-terminal;	Unknown protein;	Unknown protein;	PCI/PINT associated module;motif in proteasome subunits, Int-6, Nip-1 and TRIP-15;	26S proteasome regulatory subunit, C-terminal;PCI/PINT associated module;Proteasome component (PCI) domain;	GO:0000502|GO:0030234|GO:0042176;GO:0005515;	26S proteasome non-ATPase regulatory subunit 3;	PREDICTED: probable 26S proteasome non-ATPase regulatory subunit 3-like;
AC.H6.Locus_425.2.10	PCI domain;Proteasome regulatory subunit C-terminal;	Unknown protein;	Unknown protein;	PCI/PINT associated module;motif in proteasome subunits, Int-6, Nip-1 and TRIP-15;	26S proteasome regulatory subunit, C-terminal;PCI/PINT associated module;Proteasome component (PCI) domain;	GO:0000502|GO:0030234|GO:0042176;GO:0005515;	Os08g0550100 protein;	predicted protein;
AC.H6.Locus_427.1.10	Pectinesterase;	Unknown protein;	Unknown protein;	Unknown protein;	Pectinesterase, catalytic;	GO:0005618|GO:0030599|GO:0042545;	Unknown protein;	Pectin methylesterase 31 isoform 2, partial;
AC.H6.Locus_427.2.10	Pectinesterase;	Pectinesterase signature 2.;	Unknown protein;	Unknown protein;	Pectinesterase, catalytic;Pectinesterase, active site;	GO:0005618|GO:0030599|GO:0042545;	Pectinesterase;	PREDICTED: pectinesterase 31-like;
AC.H6.Locus_427.3.10	Pectinesterase;	Pectinesterase signature 2.;	Unknown protein;	Unknown protein;	Pectinesterase, catalytic;Pectinesterase, active site;	GO:0005618|GO:0030599|GO:0042545;	Pectinesterase;	Pectin methylesterase 31 isoform 1;
AC.H6.Locus_428.1.10	UDP-glucoronosyl and UDP-glucosyl transferase;	UDP-glycosyltransferases signature.;	Unknown protein;	Unknown protein;	UDP-glucuronosyl/UDP-glucosyltransferase;	GO:0008152|GO:0016758;	Predicted protein;	Os01g0686300;
AC.H6.Locus_428.2.10	UDP-glucoronosyl and UDP-glucosyl transferase;	UDP-glycosyltransferases signature.;	Unknown protein;	Unknown protein;	UDP-glucuronosyl/UDP-glucosyltransferase;	GO:0008152|GO:0016758;	Predicted protein;	PREDICTED: UDP-glycosyltransferase 73B4-like;
AC.H6.Locus_428.4.10	UDP-glucoronosyl and UDP-glucosyl transferase;	UDP-glycosyltransferases signature.;	Unknown protein;	Unknown protein;	UDP-glucuronosyl/UDP-glucosyltransferase;	GO:0008152|GO:0016758;	Putative glucosyl transferase;	UDP-glucosyltransferase HRA25;
AC.H6.Locus_428.5.10	UDP-glucoronosyl and UDP-glucosyl transferase;	UDP-glycosyltransferases signature.;	Unknown protein;	Unknown protein;	UDP-glucuronosyl/UDP-glucosyltransferase;	GO:0008152|GO:0016758;	Predicted protein;	PREDICTED: UDP-glycosyltransferase 73B4-like;
AC.H6.Locus_428.6.10	UDP-glucoronosyl and UDP-glucosyl transferase;	UDP-glycosyltransferases signature.;	Unknown protein;	Unknown protein;	UDP-glucuronosyl/UDP-glucosyltransferase;	GO:0008152|GO:0016758;	Predicted protein;	PREDICTED: UDP-glycosyltransferase 73B4-like;
AC.H6.Locus_428.7.10	UDP-glucoronosyl and UDP-glucosyl transferase;	UDP-glycosyltransferases signature.;	Unknown protein;	Unknown protein;	UDP-glucuronosyl/UDP-glucosyltransferase;	GO:0008152|GO:0016758;	Predicted protein;	PREDICTED: UDP-glycosyltransferase 73B4-like;
AC.H6.Locus_428.8.10	UDP-glucoronosyl and UDP-glucosyl transferase;	UDP-glycosyltransferases signature.;	Unknown protein;	Unknown protein;	UDP-glucuronosyl/UDP-glucosyltransferase;	GO:0008152|GO:0016758;	Predicted protein;	PREDICTED: UDP-glycosyltransferase 73B4-like;
AC.H6.Locus_428.9.10	UDP-glucoronosyl and UDP-glucosyl transferase;	UDP-glycosyltransferases signature.;	Unknown protein;	Unknown protein;	UDP-glucuronosyl/UDP-glucosyltransferase;	GO:0008152|GO:0016758;	Predicted protein;	PREDICTED: UDP-glycosyltransferase 73B4-like;
AC.H6.Locus_428.10.10	UDP-glucoronosyl and UDP-glucosyl transferase;	UDP-glycosyltransferases signature.;	Unknown protein;	Unknown protein;	UDP-glucuronosyl/UDP-glucosyltransferase;	GO:0008152|GO:0016758;	Predicted protein;	PREDICTED: UDP-glycosyltransferase 73B4-like;
AC.H6.Locus_430.1.10	Est1 DNA/RNA binding domain;Telomerase activating protein Est1;	Unknown protein;	Unknown protein;	Unknown protein;	DNA/RNA-binding domain, Est1-type;Telomerase activating protein Est1;	Unknown protein;	Telomerase-binding protein EST1A;	PREDICTED: protein SMG7-like isoform X1;
AC.H6.Locus_430.2.10	Est1 DNA/RNA binding domain;Telomerase activating protein Est1;	Unknown protein;	Unknown protein;	Unknown protein;	DNA/RNA-binding domain, Est1-type;Telomerase activating protein Est1;	Unknown protein;	Smg-7, putative;	hypothetical protein POPTR_0001s28220g;
AC.H6.Locus_430.4.10	Est1 DNA/RNA binding domain;Telomerase activating protein Est1;	Unknown protein;	Unknown protein;	Unknown protein;	DNA/RNA-binding domain, Est1-type;Telomerase activating protein Est1;	Unknown protein;	Smg-7, putative;	hypothetical protein POPTR_0001s28220g;
AC.H6.Locus_430.5.10	Est1 DNA/RNA binding domain;Telomerase activating protein Est1;	Unknown protein;	Unknown protein;	Unknown protein;	DNA/RNA-binding domain, Est1-type;Telomerase activating protein Est1;	Unknown protein;	Smg-7, putative;	hypothetical protein POPTR_0001s28220g;
AC.H6.Locus_432.2.10	Formin Homology 2 Domain;	Unknown protein;	Formin homology-2 (FH2) domain profile.;	Unknown protein;	Formin, FH2 domain;	Unknown protein;	Unknown protein;	hypothetical protein EUTSA_v100073850mg, partial;
AC.H6.Locus_432.3.10	C2 domain of PTEN tumour-suppressor protein;Formin Homology 2 Domain;	Unknown protein;	C2 tensin-type domain profile.;Formin homology-2 (FH2) domain profile.;	Unknown protein;	Formin, FH2 domain;Tensin phosphatase, C2 domain;	GO:0005515;	Formin-like protein 6;	PREDICTED: formin-like protein 14-like;
AC.H6.Locus_432.4.10	Formin Homology 2 Domain;	Unknown protein;	Formin homology-2 (FH2) domain profile.;	Formin Homology 2 Domain;	Formin, FH2 domain;	Unknown protein;	Unknown protein;	hypothetical protein SELMODRAFT_119203;
AC.H6.Locus_432.4.20	C2 domain of PTEN tumour-suppressor protein;	Unknown protein;	C2 tensin-type domain profile.;	Unknown protein;	Tensin phosphatase, C2 domain;	GO:0005515;	Uncharacterized protein;	hypothetical protein CICLE_v100188771mg, partial;
AC.H6.Locus_433.1.10	Tim17/Tim22/Tim23/Pmp24 family;	Unknown protein;	Unknown protein;	Unknown protein;	Mitochondrial inner membrane translocase subunit Tim17/Tim22/Tim23/peroxisomal protein PMP24;	Unknown protein;	Protein translocase, putative;	outer envelope pore protein 16-3;
AC.H6.Locus_434.1.10	THO complex subunit 1 transcription elongation factor;	Unknown protein;	Unknown protein;	Unknown protein;	THO complex, subunit THOC1;	Unknown protein;	Nuclear matrix protein, putative;	hypothetical protein AMTR_s00029p00122290;
AC.H6.Locus_434.2.10	THO complex subunit 1 transcription elongation factor;	Unknown protein;	Unknown protein;	Unknown protein;	THO complex, subunit THOC1;	Unknown protein;	Nuclear matrix protein, putative;	PREDICTED: THO complex subunit 1-like;
AC.H6.Locus_435.1.10	Domain of unknown function (DUF4409);Domain of unknown function (DUF239);	Unknown protein;	Prokaryotic membrane lipoprotein lipid attachment site profile.;	Unknown protein;	Domain of unknown function DUF239;Domain of unknown function DUF4409;	Unknown protein;	Predicted protein;	hypothetical protein SORBIDRAFT_02g037130;
AC.H6.Locus_435.2.10	Domain of unknown function (DUF4409);Domain of unknown function (DUF239);	Unknown protein;	Prokaryotic membrane lipoprotein lipid attachment site profile.;	Unknown protein;	Domain of unknown function DUF239;Domain of unknown function DUF4409;	Unknown protein;	Predicted protein;	hypothetical protein SORBIDRAFT_02g037130;
AC.H6.Locus_435.3.10	Domain of unknown function (DUF4409);Domain of unknown function (DUF239);	Unknown protein;	Prokaryotic membrane lipoprotein lipid attachment site profile.;	Unknown protein;	Domain of unknown function DUF239;Domain of unknown function DUF4409;	Unknown protein;	Predicted protein;	hypothetical protein SORBIDRAFT_02g037130;
AC.H6.Locus_435.4.10	Domain of unknown function (DUF4409);Domain of unknown function (DUF239);	Unknown protein;	Prokaryotic membrane lipoprotein lipid attachment site profile.;	Unknown protein;	Domain of unknown function DUF239;Domain of unknown function DUF4409;	Unknown protein;	Predicted protein;	hypothetical protein SORBIDRAFT_02g037130;
AC.H6.Locus_435.5.10	Domain of unknown function (DUF4409);Domain of unknown function (DUF239);	Unknown protein;	Prokaryotic membrane lipoprotein lipid attachment site profile.;	Unknown protein;	Domain of unknown function DUF239;Domain of unknown function DUF4409;	Unknown protein;	Predicted protein;	hypothetical protein SORBIDRAFT_02g037130;
AC.H6.Locus_436.1.10	Myb-like DNA-binding domain;	Unknown protein;	Myb-type HTH DNA-binding domain profile.;	SANT SWI3, ADA2, N-CoR and TFIIIB'' DNA-binding domains;	Myb domain;SANT/Myb domain;	GO:0003682;	Transcription factor (Fragment);	PREDICTED: transcription factor DIVARICATA-like;
AC.H6.Locus_436.4.10	Myb-like DNA-binding domain;	Unknown protein;	Myb-type HTH DNA-binding domain profile.;	SANT SWI3, ADA2, N-CoR and TFIIIB'' DNA-binding domains;	Myb domain;SANT/Myb domain;	GO:0003682;	Transcription factor (Fragment);	hypothetical protein EUTSA_v10018822mg;
AC.H6.Locus_438.2.10	3-oxo-5-alpha-steroid 4-dehydrogenase;	Unknown protein;	Steroid 5-alpha reductase C-terminal domain profile.;	Unknown protein;	3-oxo-5-alpha-steroid 4-dehydrogenase, C-terminal;	GO:0005737|GO:0006629|GO:0016021|GO:0016627;	Trans-2-enoyl-CoA reductase;	predicted protein;
AC.H6.Locus_438.3.10	3-oxo-5-alpha-steroid 4-dehydrogenase;	Unknown protein;	Steroid 5-alpha reductase C-terminal domain profile.;	Unknown protein;	3-oxo-5-alpha-steroid 4-dehydrogenase, C-terminal;	GO:0005737|GO:0006629|GO:0016021|GO:0016627;	Trans-2-enoyl-CoA reductase;	PREDICTED: very-long-chain enoyl-CoA reductase-like;
AC.H6.Locus_441.1.10	Dehydrogenase E1 component;Transketolase, pyrimidine binding domain;	Unknown protein;	Unknown protein;	Transketolase, pyrimidine binding domain;	Transketolase-like, pyrimidine-binding domain;Dehydrogenase, E1 component;	GO:0008152|GO:0016624;	Uncharacterized protein;	PREDICTED: 2-oxoglutarate dehydrogenase, mitochondrial-like;
AC.H6.Locus_441.2.10	Dehydrogenase E1 component;Transketolase, pyrimidine binding domain;	Unknown protein;	Unknown protein;	Transketolase, pyrimidine binding domain;	Transketolase-like, pyrimidine-binding domain;Dehydrogenase, E1 component;	GO:0008152|GO:0016624;	Uncharacterized protein;	PREDICTED: 2-oxoglutarate dehydrogenase, mitochondrial-like;
AC.H6.Locus_441.3.10	Dehydrogenase E1 component;Transketolase, pyrimidine binding domain;	Unknown protein;	Unknown protein;	Transketolase, pyrimidine binding domain;	Transketolase-like, pyrimidine-binding domain;Dehydrogenase, E1 component;	GO:0008152|GO:0016624;	Uncharacterized protein;	PREDICTED: 2-oxoglutarate dehydrogenase, mitochondrial-like;
AC.H6.Locus_444.2.10	Major intrinsic protein;	MIP family signature.;	Unknown protein;	Unknown protein;	Major intrinsic protein;Major intrinsic protein, conserved site;	GO:0005215|GO:0006810|GO:0016020;	Aquaporin 1 (Fragment);	aquaporin, MIP family, partial;
AC.H6.Locus_444.3.10	Major intrinsic protein;	MIP family signature.;	Unknown protein;	Unknown protein;	Major intrinsic protein;Major intrinsic protein, conserved site;	GO:0005215|GO:0006810|GO:0016020;	Root specific;	hypothetical protein EUTSA_v10001007mg;
AC.H6.Locus_444.4.10	Major intrinsic protein;	MIP family signature.;	Unknown protein;	Unknown protein;	Major intrinsic protein;Major intrinsic protein, conserved site;	GO:0005215|GO:0006810|GO:0016020;	Root specific;	hypothetical protein EUTSA_v10001007mg;
AC.H6.Locus_444.5.10	Major intrinsic protein;	MIP family signature.;	Unknown protein;	Unknown protein;	Major intrinsic protein;Major intrinsic protein, conserved site;	GO:0005215|GO:0006810|GO:0016020;	Aquaporin 1 (Fragment);	aquaporin, MIP family, partial;
AC.H6.Locus_445.3.10	Exonuclease;	Unknown protein;	Unknown protein;	Unknown protein;	Exonuclease, RNase T/DNA polymerase III;Exonuclease;	GO:0004527;	Putative uncharacterized protein;	hypothetical protein SORBIDRAFT_03g011390;
AC.H6.Locus_445.4.10	Exonuclease;	Unknown protein;	Unknown protein;	Unknown protein;	Exonuclease, RNase T/DNA polymerase III;Exonuclease;	GO:0004527;	Putative uncharacterized protein;	hypothetical protein SORBIDRAFT_03g011390;
AC.H6.Locus_446.1.10	Helix-loop-helix DNA-binding domain;	Unknown protein;	Myc-type, basic helix-loop-helix (bHLH) domain profile.;	helix loop helix domain;	Myc-type, basic helix-loop-helix (bHLH) domain;	GO:0046983;	Transcription factor;	transcription factor ILR3;
AC.H6.Locus_447.1.10	Phosphoglycerate kinase;	Phosphoglycerate kinase signature.;	Unknown protein;	Unknown protein;	Phosphoglycerate kinase, conserved site;Phosphoglycerate kinase;	GO:0004618|GO:0006096;	Predicted protein;	PREDICTED: phosphoglycerate kinase, chloroplastic-like;
AC.H6.Locus_447.2.10	Phosphoglycerate kinase;	Phosphoglycerate kinase signature.;	Unknown protein;	Unknown protein;	Phosphoglycerate kinase, conserved site;Phosphoglycerate kinase;	GO:0004618|GO:0006096;	Predicted protein;	PREDICTED: phosphoglycerate kinase, chloroplastic-like;
AC.H6.Locus_447.3.10	Phosphoglycerate kinase;	Phosphoglycerate kinase signature.;	Unknown protein;	Unknown protein;	Phosphoglycerate kinase, conserved site;Phosphoglycerate kinase;	GO:0004618|GO:0006096;	Predicted protein;	PREDICTED: phosphoglycerate kinase, chloroplastic-like;
AC.H6.Locus_448.1.10	Peptidase C13 family;	Unknown protein;	Unknown protein;	Unknown protein;	Peptidase C13, legumain;	GO:0004197|GO:0006508;	Unknown protein;	hypothetical protein VOLCADRAFT_45143, partial;
AC.H6.Locus_448.2.10	Peptidase C13 family;	Unknown protein;	Unknown protein;	Unknown protein;	Peptidase C13, legumain;	GO:0004197|GO:0006508;	Unknown protein;	hypothetical protein VOLCADRAFT_45143, partial;
AC.H6.Locus_448.4.10	Peptidase C13 family;	Unknown protein;	Unknown protein;	Unknown protein;	Peptidase C13, legumain;	GO:0004197|GO:0006508;	Unknown protein;	hypothetical protein VOLCADRAFT_45143, partial;
AC.H6.Locus_448.5.10	Peptidase C13 family;	Unknown protein;	Unknown protein;	Unknown protein;	Peptidase C13, legumain;	GO:0004197|GO:0006508;	Unknown protein;	hypothetical protein VOLCADRAFT_45143, partial;
AC.H6.Locus_449.1.10	Cytochrome P450;	Cytochrome P450 cysteine heme-iron ligand signature.;	Unknown protein;	Unknown protein;	Cytochrome P450, conserved site;Cytochrome P450;	GO:0016705|GO:0055114;GO:0005506|GO:0016705|GO:0020037|GO:0055114;	CYP81B2v2;	cytochrome P450;
AC.H6.Locus_450.1.10	AUX/IAA family;B3 DNA binding domain;Auxin response factor;	Unknown protein;	B3 DNA-binding domain profile.;Aux/IAA-ARF dimerization domain profile.;	B3 DNA binding domain;	Aux/IAA-ARF-dimerisation;B3 DNA binding domain;AUX/IAA protein;Auxin response factor;	GO:0005634|GO:0006355;GO:0003677;GO:0046983;GO:0003677|GO:0005634|GO:0006355|GO:0009725;	Predicted protein;	PREDICTED: auxin response factor 10-like;
AC.H6.Locus_450.2.10	AUX/IAA family;B3 DNA binding domain;Auxin response factor;	Unknown protein;	B3 DNA-binding domain profile.;Aux/IAA-ARF dimerization domain profile.;	B3 DNA binding domain;	Aux/IAA-ARF-dimerisation;B3 DNA binding domain;AUX/IAA protein;Auxin response factor;	GO:0005634|GO:0006355;GO:0003677;GO:0046983;GO:0003677|GO:0005634|GO:0006355|GO:0009725;	Predicted protein;	PREDICTED: LOW QUALITY PROTEIN: auxin response factor 8-like;
AC.H6.Locus_451.1.10	Unknown protein;	Unknown protein;	Ribonuclease III family domain profile.;	Ribonuclease III family;	Ribonuclease III domain;	GO:0003723|GO:0004525|GO:0006396;	RNA binding protein, putative;	RNA binding protein, putative;
AC.H6.Locus_452.1.10	Piwi domain;PAZ domain;Domain of unknown function (DUF1785);	Unknown protein;	PAZ domain profile.;Piwi domain profile.;	Unknown protein;	Argonaute/Dicer protein, PAZ domain;Stem cell self-renewal protein Piwi;Domain of unknown function DUF1785;	GO:0005515;	Putative argonaute family protein;	PREDICTED: protein argonaute PNH1;
AC.H6.Locus_452.2.10	Piwi domain;PAZ domain;Domain of unknown function (DUF1785);	Unknown protein;	PAZ domain profile.;Piwi domain profile.;	Unknown protein;	Argonaute/Dicer protein, PAZ domain;Stem cell self-renewal protein Piwi;Domain of unknown function DUF1785;	GO:0005515;	Putative argonaute family protein;	PREDICTED: protein argonaute PNH1;
AC.H6.Locus_453.1.10	Ribose 5-phosphate isomerase A (phosphoriboisomerase A);	Unknown protein;	Unknown protein;	Unknown protein;	Ribose 5-phosphate isomerase, type A;	GO:0004751|GO:0009052;	Putative ribose-5-phosphate isomerase;	PREDICTED: probable ribose-5-phosphate isomerase-like;
AC.H6.Locus_453.2.10	Ribose 5-phosphate isomerase A (phosphoriboisomerase A);	Unknown protein;	Unknown protein;	Unknown protein;	Ribose 5-phosphate isomerase, type A;	GO:0004751|GO:0009052;	Putative ribose-5-phosphate isomerase;	PREDICTED: probable ribose-5-phosphate isomerase-like;
AC.H6.Locus_453.3.10	Ribose 5-phosphate isomerase A (phosphoriboisomerase A);	Unknown protein;	Unknown protein;	Unknown protein;	Ribose 5-phosphate isomerase, type A;	GO:0004751|GO:0009052;	Putative ribose-5-phosphate isomerase;	PREDICTED: probable ribose-5-phosphate isomerase-like;
AC.H6.Locus_453.4.10	Ribose 5-phosphate isomerase A (phosphoriboisomerase A);	Unknown protein;	Unknown protein;	Unknown protein;	Ribose 5-phosphate isomerase, type A;	GO:0004751|GO:0009052;	Putative ribose-5-phosphate isomerase;	PREDICTED: probable ribose-5-phosphate isomerase-like;
AC.H6.Locus_454.3.10	Stress-induced protein Di19, C-terminal;Drought induced 19 protein (Di19), zinc-binding;	Unknown protein;	Unknown protein;	Unknown protein;	Drought induced 19 protein-like, zinc-binding domain;Protein dehydration-induced 19, C-terminal;	Unknown protein;	Fiber protein Fb2;	PREDICTED: protein DEHYDRATION-INDUCED 19 homolog 4-like;
AC.H6.Locus_455.1.10	ABC transporter transmembrane region;ABC transporter;	Unknown protein;	ABC transporter integral membrane type-1 fused domain profile.;ATP-binding cassette, ABC transporter-type domain profile.;	ATPases associated with a variety of cellular activities;	ABC transporter type 1, transmembrane domain;ABC transporter-like;ABC transporter, transmembrane domain;AAA+ ATPase domain;	GO:0000166|GO:0017111;GO:0005524|GO:0006810|GO:0016021|GO:0042626|GO:0055085;GO:0005524|GO:0016887;	Multidrug/pheromone exporter, MDR family, ABC transporter family;	PREDICTED: ABC transporter B family member 20-like;
AC.H6.Locus_456.1.10	MAC/Perforin domain;	Unknown protein;	Membrane attack complex/perforin (MACPF) domain profile.;	membrane-attack complex / perforin;	Membrane attack complex component/perforin (MACPF) domain;	Unknown protein;	Os02g0475300 protein;	MAC/Perforin domain-containing protein;
AC.H6.Locus_456.2.10	MAC/Perforin domain;	Unknown protein;	Membrane attack complex/perforin (MACPF) domain profile.;	membrane-attack complex / perforin;	Membrane attack complex component/perforin (MACPF) domain;	Unknown protein;	Os02g0475300 protein;	MAC/Perforin domain-containing protein;
AC.H6.Locus_458.1.10	Protein kinase domain;	Serine/Threonine protein kinases active-site signature.;	Protein kinase domain profile.;	Serine/Threonine protein kinases, catalytic domain;	Protein kinase domain;Serine/threonine- /dual specificity protein kinase, catalytic domain;Serine/threonine-protein kinase, active site;	GO:0004674|GO:0006468;GO:0004672|GO:0005524|GO:0006468;	Cyclin-dependent kinase D-1;	hypothetical protein SORBIDRAFT_09g019400;
AC.H6.Locus_458.2.10	Unknown protein;	Unknown protein;	Unknown protein;	Unknown protein;	Unknown protein;	Unknown protein;	Unknown protein;	Unknown protein;
AC.H6.Locus_458.3.10	Protein kinase domain;	Protein kinases ATP-binding region signature.;Serine/Threonine protein kinases active-site signature.;	Protein kinase domain profile.;	Serine/Threonine protein kinases, catalytic domain;	Protein kinase, ATP binding site;Protein kinase domain;Serine/threonine- /dual specificity protein kinase, catalytic domain;Serine/threonine-protein kinase, active site;	GO:0005524;GO:0004674|GO:0006468;GO:0004672|GO:0005524|GO:0006468;	Cyclin-dependent kinase D-1;	Os05g0392300;
AC.H6.Locus_458.4.10	Glycosyl hydrolases family 28;	Polygalacturonase active site.;	Unknown protein;	Parallel beta-helix repeats;	Parallel beta-helix repeat;Glycoside hydrolase, family 28;	GO:0004650|GO:0005975;	Exopolygalacturonase8;	hypothetical protein AMTR_s00090p00047840;
AC.H6.Locus_458.5.10	Protein kinase domain;	Protein kinases ATP-binding region signature.;Serine/Threonine protein kinases active-site signature.;	Protein kinase domain profile.;	Serine/Threonine protein kinases, catalytic domain;	Protein kinase, ATP binding site;Protein kinase domain;Serine/threonine- /dual specificity protein kinase, catalytic domain;Serine/threonine-protein kinase, active site;	GO:0005524;GO:0004674|GO:0006468;GO:0004672|GO:0005524|GO:0006468;	Cyclin-dependent kinase D-1;	Os05g0392300;
AC.H6.Locus_458.6.10	Protein kinase domain;	Protein kinases ATP-binding region signature.;Serine/Threonine protein kinases active-site signature.;	Protein kinase domain profile.;	Serine/Threonine protein kinases, catalytic domain;	Protein kinase, ATP binding site;Protein kinase domain;Serine/threonine- /dual specificity protein kinase, catalytic domain;Serine/threonine-protein kinase, active site;	GO:0005524;GO:0004674|GO:0006468;GO:0004672|GO:0005524|GO:0006468;	Cyclin-dependent kinase D-1;	Os05g0392300;
AC.H6.Locus_458.7.10	Unknown protein;	Unknown protein;	Unknown protein;	Unknown protein;	Unknown protein;	Unknown protein;	Unknown protein;	Unknown protein;
AC.H6.Locus_459.1.10	Shikimate kinase;	Unknown protein;	Unknown protein;	Unknown protein;	Shikimate kinase/Threonine synthase-like 1;	Unknown protein;	Shikimate kinase family protein;	PREDICTED: probable inactive shikimate kinase like 1, chloroplastic-like isoform X1;
AC.H6.Locus_459.2.10	Shikimate kinase;	Unknown protein;	Unknown protein;	Unknown protein;	Shikimate kinase/Threonine synthase-like 1;	Unknown protein;	Shikimate kinase family protein;	PREDICTED: probable inactive shikimate kinase like 1, chloroplastic-like isoform X1;
AC.H6.Locus_461.1.10	ATPase family associated with various cellular activities (AAA);	Unknown protein;	Unknown protein;	ATPases associated with a variety of cellular activities;	ATPase, AAA-type, core;AAA+ ATPase domain;	GO:0005524;GO:0000166|GO:0017111;	Predicted protein;	hypothetical protein AMTR_s00002p00251390;
AC.H6.Locus_462.1.10	PsbP;	Unknown protein;	Unknown protein;	Unknown protein;	Photosystem II PsbP, oxygen evolving complex;	GO:0005509|GO:0009523|GO:0009654|GO:0015979|GO:0019898;	Unknown protein;	photosystem II subunit P-2;
AC.H6.Locus_462.2.10	PsbP;	Unknown protein;	Unknown protein;	Unknown protein;	Photosystem II PsbP, oxygen evolving complex;	GO:0005509|GO:0009523|GO:0009654|GO:0015979|GO:0019898;	Oxygen-evolving enhancer protein 2, chloroplastic;	oxygen-evolving enhancer protein 2, chloroplastic-like;
AC.H6.Locus_462.3.10	PsbP;	Unknown protein;	Unknown protein;	Unknown protein;	Photosystem II PsbP, oxygen evolving complex;	GO:0005509|GO:0009523|GO:0009654|GO:0015979|GO:0019898;	Oxygen-evolving enhancer protein 2, chloroplastic;	oxygen-evolving enhancer protein 2, chloroplastic-like;
AC.H6.Locus_462.4.10	PsbP;	Unknown protein;	Unknown protein;	Unknown protein;	Photosystem II PsbP, oxygen evolving complex;	GO:0005509|GO:0009523|GO:0009654|GO:0015979|GO:0019898;	Uncharacterized protein;	oxygen-evolving enhancer protein 2, chloroplastic-like;
AC.H6.Locus_466.1.10	50S ribosome-binding GTPase;EF hand associated;Miro-like protein;	EF-hand calcium-binding domain.;	Miro domain profilee.;EF-hand calcium-binding domain profile.;	EF-hand, calcium binding motif;Ras subfamily of RAS small GTPases;Rab subfamily of small GTPases;Rho (Ras homology) subfamily of Ras-like small GTPases;	EF-hand domain;Small GTPase superfamily, Ras type;EF-Hand 1, calcium-binding site;MIRO;GTP binding domain;Small GTPase superfamily, Rab type;Small GTPase superfamily, Rho type;EF hand associated, type-1;EF hand associated, type-2;Mitochondrial Rho-like;	GO:0005525|GO:0005622|GO:0007264;GO:0005525|GO:0007264|GO:0015031;GO:0005525|GO:0006184|GO:0007165|GO:0016020;GO:0005509;GO:0005525;	Mitochondrial Rho GTPase;	PREDICTED: mitochondrial Rho GTPase 1;
AC.H6.Locus_466.2.10	EF hand associated;Miro-like protein;	EF-hand calcium-binding domain.;	Miro domain profilee.;EF-hand calcium-binding domain profile.;	EF-hand, calcium binding motif;Ras subfamily of RAS small GTPases;Rab subfamily of small GTPases;Rho (Ras homology) subfamily of Ras-like small GTPases;	EF-hand domain;Small GTPase superfamily, Ras type;EF-Hand 1, calcium-binding site;MIRO;Small GTPase superfamily, Rab type;Small GTPase superfamily, Rho type;EF hand associated, type-1;EF hand associated, type-2;Mitochondrial Rho-like;	GO:0005525|GO:0005622|GO:0007264;GO:0005525|GO:0007264|GO:0015031;GO:0005525|GO:0006184|GO:0007165|GO:0016020;GO:0005509;	Mitochondrial Rho GTPase;	hypothetical protein AMTR_s00003p00020850;
AC.H6.Locus_467.1.10	Frigida-like protein;	Unknown protein;	Unknown protein;	Unknown protein;	Frigida-like;	Unknown protein;	Protein FRIGIDA, putative;	hypothetical protein AMTR_s00004p00045050;
AC.H6.Locus_468.1.10	Sodium Bile acid symporter family;	Unknown protein;	Unknown protein;	Unknown protein;	Bile acid:sodium symporter;	GO:0006814|GO:0008508|GO:0016020;	Probable sodium/metabolite cotransporter BASS5, chloroplastic;	PREDICTED: probable sodium/metabolite cotransporter BASS6, chloroplastic-like;
AC.H6.Locus_469.1.10	Cytochrome P450;	Unknown protein;	Unknown protein;	Unknown protein;	Cytochrome P450;	GO:0005506|GO:0016705|GO:0020037|GO:0055114;	Predicted protein;	cytochrome P450, family 96, subfamily A, polypeptide 2;
AC.H6.Locus_470.1.10	tRNA synthetases class I (I, L, M and V);Anticodon-binding domain of tRNA;	Aminoacyl-transfer RNA synthetases class-I signature.;	Unknown protein;	Unknown protein;	Aminoacyl-tRNA synthetase, class I, conserved site;Aminoacyl-tRNA synthetase, class Ia;Valyl/Leucyl/Isoleucyl-tRNA synthetase, class I, anticodon-binding;	GO:0000166|GO:0006418;GO:0000166|GO:0004812|GO:0005524|GO:0006418;	Os03g0694900 protein;	Valyl-tRNA synthetase / valine--tRNA ligase (VALRS) isoform 1;
AC.H6.Locus_470.2.10	tRNA synthetases class I (I, L, M and V);Anticodon-binding domain of tRNA;	Aminoacyl-transfer RNA synthetases class-I signature.;	Unknown protein;	Unknown protein;	Aminoacyl-tRNA synthetase, class I, conserved site;Aminoacyl-tRNA synthetase, class Ia;Valyl/Leucyl/Isoleucyl-tRNA synthetase, class I, anticodon-binding;	GO:0000166|GO:0006418;GO:0000166|GO:0004812|GO:0005524|GO:0006418;	Os03g0694900 protein;	Valyl-tRNA synthetase / valine--tRNA ligase (VALRS) isoform 1;
AC.H6.Locus_471.1.10	SWIB/MDM2 domain;GYF domain;Plus-3 domain;	Zinc finger PHD-type signature.;	Zinc finger PHD-type profile.;GYF domain profile.;Plus3 domain profile.;	Short conserved domain in transcriptional regulators.;SWI complex, BAF60b domains;Contains conserved Gly-Tyr-Phe residues;PHD zinc finger;	Zinc finger, PHD-type;Zinc finger, PHD-finger;Plus-3 domain, subgroup;SWIB/MDM2 domain;Plus-3;SWIB domain;Zinc finger, PHD-type, conserved site;GYF;	GO:0005515;GO:0005515|GO:0008270;GO:0003677|GO:0005634|GO:0006352|GO:0016570;	Uncharacterized protein;	PREDICTED: zinc finger CCCH domain-containing protein 44-like;
AC.H6.Locus_471.2.10	SWIB/MDM2 domain;GYF domain;Plus-3 domain;	Zinc finger PHD-type signature.;	Zinc finger PHD-type profile.;GYF domain profile.;Plus3 domain profile.;	Short conserved domain in transcriptional regulators.;SWI complex, BAF60b domains;Contains conserved Gly-Tyr-Phe residues;PHD zinc finger;	Zinc finger, PHD-type;Zinc finger, PHD-finger;Plus-3 domain, subgroup;SWIB/MDM2 domain;Plus-3;SWIB domain;Zinc finger, PHD-type, conserved site;GYF;	GO:0005515;GO:0005515|GO:0008270;GO:0003677|GO:0005634|GO:0006352|GO:0016570;	Uncharacterized protein;	PREDICTED: zinc finger CCCH domain-containing protein 44-like;
AC.H6.Locus_473.1.10	Unknown protein;	Unknown protein;	Unknown protein;	Unknown protein;	Unknown protein;	Unknown protein;	Predicted protein;	PREDICTED: patatin group A-3-like isoform 1;
AC.H6.Locus_475.1.10	Unknown protein;	Unknown protein;	Unknown protein;	Unknown protein;	Unknown protein;	Unknown protein;	Predicted protein;	hypothetical protein POPTR_0011s13900g;
AC.H6.Locus_475.2.10	Unknown protein;	Unknown protein;	Unknown protein;	Unknown protein;	Unknown protein;	Unknown protein;	Predicted protein;	CTD small phosphatase-like protein 2, putative;
AC.H6.Locus_477.1.10	Unknown protein;	Unknown protein;	Unknown protein;	Unknown protein;	Unknown protein;	Unknown protein;	Unknown protein;	ACT-like protein tyrosine kinase family protein isoform 3, partial;
AC.H6.Locus_477.2.10	Unknown protein;	Unknown protein;	Unknown protein;	Unknown protein;	Unknown protein;	Unknown protein;	Unknown protein;	hypothetical protein POPTR_0005s26770g;
AC.H6.Locus_477.3.10	Unknown protein;	Unknown protein;	ACT domain profile.;	Unknown protein;	ACT domain;	GO:0008152|GO:0016597;	Unknown protein;	ACT-like protein tyrosine kinase family protein isoform 3, partial;
AC.H6.Locus_477.4.10	Unknown protein;	Unknown protein;	ACT domain profile.;	Unknown protein;	ACT domain;	GO:0008152|GO:0016597;	Unknown protein;	ACT-like protein tyrosine kinase family protein isoform 3, partial;
AC.H6.Locus_477.5.10	Unknown protein;	Unknown protein;	ACT domain profile.;	Unknown protein;	ACT domain;	GO:0008152|GO:0016597;	Unknown protein;	ACT-like protein tyrosine kinase family protein isoform 3, partial;
AC.H6.Locus_478.4.10	tRNA synthetases class I (I, L, M and V);	Aminoacyl-transfer RNA synthetases class-I signature.;	Unknown protein;	Unknown protein;	Aminoacyl-tRNA synthetase, class I, conserved site;Aminoacyl-tRNA synthetase, class Ia;	GO:0000166|GO:0004812|GO:0005524|GO:0006418;	Os09g0503400 protein;	hypothetical protein EUTSA_v10009411mg, partial;
AC.H6.Locus_478.5.10	tRNA synthetases class I (I, L, M and V);Anticodon-binding domain of tRNA;	Aminoacyl-transfer RNA synthetases class-I signature.;	Unknown protein;	Unknown protein;	Aminoacyl-tRNA synthetase, class I, conserved site;Aminoacyl-tRNA synthetase, class Ia;Valyl/Leucyl/Isoleucyl-tRNA synthetase, class I, anticodon-binding;	GO:0000166|GO:0006418;GO:0000166|GO:0004812|GO:0005524|GO:0006418;	Os09g0503400 protein;	PREDICTED: leucine--tRNA ligase, cytoplasmic-like;
AC.H6.Locus_478.6.10	tRNA synthetases class I (I, L, M and V);Anticodon-binding domain of tRNA;	Aminoacyl-transfer RNA synthetases class-I signature.;	Unknown protein;	Unknown protein;	Aminoacyl-tRNA synthetase, class I, conserved site;Aminoacyl-tRNA synthetase, class Ia;Valyl/Leucyl/Isoleucyl-tRNA synthetase, class I, anticodon-binding;	GO:0000166|GO:0006418;GO:0000166|GO:0004812|GO:0005524|GO:0006418;	Os09g0503400 protein;	PREDICTED: leucine--tRNA ligase, cytoplasmic-like;
AC.H6.Locus_478.7.10	tRNA synthetases class I (I, L, M and V);Anticodon-binding domain of tRNA;	Aminoacyl-transfer RNA synthetases class-I signature.;	Unknown protein;	Unknown protein;	Aminoacyl-tRNA synthetase, class I, conserved site;Aminoacyl-tRNA synthetase, class Ia;Valyl/Leucyl/Isoleucyl-tRNA synthetase, class I, anticodon-binding;	GO:0000166|GO:0006418;GO:0000166|GO:0004812|GO:0005524|GO:0006418;	Os09g0503400 protein;	PREDICTED: leucine--tRNA ligase, cytoplasmic-like;
AC.H6.Locus_478.8.10	tRNA synthetases class I (I, L, M and V);Anticodon-binding domain of tRNA;	Aminoacyl-transfer RNA synthetases class-I signature.;	Unknown protein;	Unknown protein;	Aminoacyl-tRNA synthetase, class I, conserved site;Aminoacyl-tRNA synthetase, class Ia;Valyl/Leucyl/Isoleucyl-tRNA synthetase, class I, anticodon-binding;	GO:0000166|GO:0006418;GO:0000166|GO:0004812|GO:0005524|GO:0006418;	Os09g0503400 protein;	PREDICTED: leucine--tRNA ligase, cytoplasmic-like;
AC.H6.Locus_478.9.10	tRNA synthetases class I (I, L, M and V);Anticodon-binding domain of tRNA;	Aminoacyl-transfer RNA synthetases class-I signature.;	Unknown protein;	Unknown protein;	Aminoacyl-tRNA synthetase, class I, conserved site;Aminoacyl-tRNA synthetase, class Ia;Valyl/Leucyl/Isoleucyl-tRNA synthetase, class I, anticodon-binding;	GO:0000166|GO:0006418;GO:0000166|GO:0004812|GO:0005524|GO:0006418;	Os09g0503400 protein;	PREDICTED: leucine--tRNA ligase, cytoplasmic-like;
AC.H6.Locus_478.10.10	tRNA synthetases class I (I, L, M and V);Anticodon-binding domain of tRNA;	Aminoacyl-transfer RNA synthetases class-I signature.;	Unknown protein;	Unknown protein;	Aminoacyl-tRNA synthetase, class I, conserved site;Aminoacyl-tRNA synthetase, class Ia;Valyl/Leucyl/Isoleucyl-tRNA synthetase, class I, anticodon-binding;	GO:0000166|GO:0006418;GO:0000166|GO:0004812|GO:0005524|GO:0006418;	Os09g0503400 protein;	PREDICTED: leucine--tRNA ligase, cytoplasmic-like;
[truncated: 36,728 more rows]
