# Supplementary material for: Integrative structural annotation of de novo RNA-Seq provides an accurate reference gene set of the enormous genome of the onion (Allium cepa L.)
Source: DNA Res. 2014 Oct 31;22(1):19–27. doi: 10.1093/dnares/dsu035 (PMC4379974; doi:10.1093/dnares/dsu035)
Supplement: Supplementary Data [file supp_dsu035_dsu035supp_table8.xls]

## Sheet: SP3B.Func_Desc
Table S8. Biological description of genes from SP3B library
GeneID	Pfam	ProSitePatterns	ProSiteProfiles	SMART	InterPro	GOtermID	UniprotKB	PlantRefSeq
AC.SP3B.Locus_2.1.10	Enoyl-(Acyl carrier protein) reductase;	Short-chain dehydrogenases/reductases family signature.;	Unknown protein;	Unknown protein;	Short-chain dehydrogenase/reductase, conserved site;	GO:0016491;	Short chain dehydrogenase;	hypothetical protein CHLNCDRAFT_26544, partial;
AC.SP3B.Locus_3.1.10	Endoplasmic reticulum vesicle transporter;	Unknown protein;	Unknown protein;	Unknown protein;	Endoplasmic reticulum vesicle transporter, C-terminal;	Unknown protein;	Serologically defined breast cancer antigen NY-BR-84;	predicted protein;
AC.SP3B.Locus_3.2.10	Endoplasmic Reticulum-Golgi Intermediate Compartment (ERGIC);Endoplasmic reticulum vesicle transporter;	Unknown protein;	Unknown protein;	Unknown protein;	Endoplasmic reticulum vesicle transporter, C-terminal;	Unknown protein;	Serologically defined breast cancer antigen NY-BR-84;	PREDICTED: endoplasmic reticulum-Golgi intermediate compartment protein 3-like;
AC.SP3B.Locus_3.3.10	Endoplasmic Reticulum-Golgi Intermediate Compartment (ERGIC);Endoplasmic reticulum vesicle transporter;	Unknown protein;	Unknown protein;	Unknown protein;	Endoplasmic reticulum vesicle transporter, C-terminal;	Unknown protein;	Serologically defined breast cancer antigen NY-BR-84, putative, expressed;	PREDICTED: endoplasmic reticulum-Golgi intermediate compartment protein 3-like;
AC.SP3B.Locus_4.1.10	Putative S-adenosyl-L-methionine-dependent methyltransferase;	Unknown protein;	Unknown protein;	Unknown protein;	Putative S-adenosyl-L-methionine-dependent methyltransferase;	GO:0008168;	Early-responsive to dehydration 3;	hypothetical protein AMTR_s00048p00205490;
AC.SP3B.Locus_5.1.10	Endonuclease/Exonuclease/phosphatase family;	Unknown protein;	Unknown protein;	Unknown protein;	Endonuclease/exonuclease/phosphatase;	Unknown protein;	Carbon catabolite repressor protein, putative;	PREDICTED: carbon catabolite repressor protein 4 homolog 1-like;
AC.SP3B.Locus_6.1.10	WD domain, G-beta repeat;	Unknown protein;	Trp-Asp (WD) repeats profile.;Trp-Asp (WD) repeats circular profile.;	WD40 repeats;	WD40 repeat;WD40-repeat-containing domain;	GO:0005515;	cDNA, clone: J075009F20, full insert sequence;	PREDICTED: U3 small nucleolar RNA-associated protein 4-like;
AC.SP3B.Locus_6.2.10	WD domain, G-beta repeat;	Unknown protein;	Trp-Asp (WD) repeats circular profile.;	WD40 repeats;	WD40 repeat;WD40-repeat-containing domain;	GO:0005515;	Predicted protein;	WD-40 protein PCN;
AC.SP3B.Locus_6.3.10	WD domain, G-beta repeat;	Unknown protein;	Trp-Asp (WD) repeats profile.;Trp-Asp (WD) repeats circular profile.;	WD40 repeats;	WD40 repeat;WD40-repeat-containing domain;	GO:0005515;	Predicted protein;	hypothetical protein AMTR_s00065p00140150;
AC.SP3B.Locus_7.1.10	ATP synthase alpha/beta family, beta-barrel domain;ATP synthase alpha/beta chain, C terminal domain;ATP synthase alpha/beta family, nucleotide-binding domain;	ATP synthase alpha and beta subunits signature.;	Unknown protein;	Unknown protein;	ATPase, F1 complex alpha/beta subunit, N-terminal domain;ATPase, alpha/beta subunit, nucleotide-binding domain, active site;ATPase, F1/V1/A1 complex, alpha/beta subunit, nucleotide-binding domain;ATPase, F1/V1/A1 complex, alpha/beta subunit, C-terminal;	GO:0015991|GO:0016820|GO:0033178;GO:0005524;GO:0015992|GO:0046034;	Putative ATPase, V1 complex, subunit A protein;	PREDICTED: V-type proton ATPase catalytic subunit A-like;
AC.SP3B.Locus_8.1.10	Plant specific eukaryotic initiation factor 4B;	Unknown protein;	Unknown protein;	Unknown protein;	Plant specific eukaryotic initiation factor 4B;	Unknown protein;	Predicted protein;	eukaryotic initiation factor 4B2;
AC.SP3B.Locus_9.1.10	Conserved mid region of cactin;Cactus-binding C-terminus of cactin protein;	Unknown protein;	Unknown protein;	Cactus-binding C-terminus of cactin protein;	Cactin, domain;Cactin C-terminal domain;	GO:0005515;	Cactin (ISS);	hypothetical protein SELMODRAFT_403675;
AC.SP3B.Locus_9.2.10	Conserved mid region of cactin;Cactus-binding C-terminus of cactin protein;	Unknown protein;	Unknown protein;	Cactus-binding C-terminus of cactin protein;	Cactin, domain;Cactin C-terminal domain;	GO:0005515;	Uncharacterized protein;	hypothetical protein COCSUDRAFT_67727;
AC.SP3B.Locus_9.4.10	Conserved mid region of cactin;Cactus-binding C-terminus of cactin protein;	Unknown protein;	Unknown protein;	Cactus-binding C-terminus of cactin protein;	Cactin, domain;Cactin C-terminal domain;	GO:0005515;	Cactin (ISS);	hypothetical protein SELMODRAFT_403675;
AC.SP3B.Locus_10.1.10	GDSL/SGNH-like Acyl-Esterase family found in Pmr5 and Cas1p;PMR5 N terminal Domain;	Unknown protein;	Unknown protein;	Unknown protein;	PMR5 N-terminal domain;PC-Esterase;	Unknown protein;	Predicted protein;	Trichome birefringence-like 38;
AC.SP3B.Locus_10.3.10	GDSL/SGNH-like Acyl-Esterase family found in Pmr5 and Cas1p;	Unknown protein;	Unknown protein;	Unknown protein;	PC-Esterase;	Unknown protein;	Lustrin A-like;	hypothetical protein SORBIDRAFT_06g031610;
AC.SP3B.Locus_10.5.10	GDSL/SGNH-like Acyl-Esterase family found in Pmr5 and Cas1p;PMR5 N terminal Domain;	Unknown protein;	Unknown protein;	Unknown protein;	PMR5 N-terminal domain;PC-Esterase;	Unknown protein;	Predicted protein;	Trichome birefringence-like 38;
AC.SP3B.Locus_11.1.10	Enoyl-(Acyl carrier protein) reductase;	Short-chain dehydrogenases/reductases family signature.;	Unknown protein;	Unknown protein;	Short-chain dehydrogenase/reductase, conserved site;	GO:0016491;	Stem secoisolariciresinol dehydrogenase (Fragment);	hypothetical protein CICLE_v10012415mg;
AC.SP3B.Locus_11.3.10	Enoyl-(Acyl carrier protein) reductase;	Short-chain dehydrogenases/reductases family signature.;	Unknown protein;	Unknown protein;	Short-chain dehydrogenase/reductase, conserved site;	GO:0016491;	Short-chain dehydrogenase/reductase 2;	PREDICTED: momilactone A synthase-like;
AC.SP3B.Locus_11.4.10	Enoyl-(Acyl carrier protein) reductase;short chain dehydrogenase;	Unknown protein;	Unknown protein;	Unknown protein;	Short-chain dehydrogenase/reductase SDR;	GO:0008152|GO:0016491;	Short-chain dehydrogenase/reductase 1;	hypothetical protein CICLE_v10012415mg;
AC.SP3B.Locus_11.5.10	Enoyl-(Acyl carrier protein) reductase;	Short-chain dehydrogenases/reductases family signature.;	Unknown protein;	Unknown protein;	Short-chain dehydrogenase/reductase, conserved site;	GO:0016491;	Short-chain dehydrogenase/reductase 2;	PREDICTED: momilactone A synthase-like;
AC.SP3B.Locus_11.6.10	Enoyl-(Acyl carrier protein) reductase;short chain dehydrogenase;	Unknown protein;	Unknown protein;	Unknown protein;	Short-chain dehydrogenase/reductase SDR;	GO:0008152|GO:0016491;	Short-chain dehydrogenase/reductase 1;	hypothetical protein CICLE_v10012415mg;
AC.SP3B.Locus_11.7.10	Enoyl-(Acyl carrier protein) reductase;	Short-chain dehydrogenases/reductases family signature.;	Unknown protein;	Unknown protein;	Short-chain dehydrogenase/reductase, conserved site;	GO:0016491;	Stem secoisolariciresinol dehydrogenase (Fragment);	hypothetical protein CICLE_v10012415mg;
AC.SP3B.Locus_11.8.10	Enoyl-(Acyl carrier protein) reductase;	Short-chain dehydrogenases/reductases family signature.;	Unknown protein;	Unknown protein;	Short-chain dehydrogenase/reductase, conserved site;	GO:0016491;	Stem secoisolariciresinol dehydrogenase (Fragment);	hypothetical protein CICLE_v10012415mg;
AC.SP3B.Locus_12.1.10	Annexin;	Annexins repeated domain signature.;	Unknown protein;	Annexin repeats;	Annexin repeat;Annexin repeat, conserved site;	GO:0005509|GO:0005544;	Annexin;	PREDICTED: annexin D1-like;
AC.SP3B.Locus_12.2.10	Annexin;	Annexins repeated domain signature.;	Unknown protein;	Annexin repeats;	Annexin repeat;Annexin repeat, conserved site;	GO:0005509|GO:0005544;	Annexin;	PREDICTED: annexin D1-like;
AC.SP3B.Locus_13.1.10	Unknown protein;	Unknown protein;	Unknown protein;	Unknown protein;	Unknown protein;	Unknown protein;	Unknown protein;	mucin-related family protein;
AC.SP3B.Locus_13.2.10	Mitochondrial ribosomal protein subunit L20;	Unknown protein;	Unknown protein;	Unknown protein;	Ribosomal protein L20, mitochondrial;	Unknown protein;	Mucin-like protein;	Os01g0801700;
AC.SP3B.Locus_13.3.10	Eukaryotic mitochondrial regulator protein;	Unknown protein;	Unknown protein;	Unknown protein;	Ribosomal protein S35, mitochondrial;	Unknown protein;	Mucin-like protein;	Os01g0801700;
AC.SP3B.Locus_13.4.10	Mitochondrial ribosomal protein subunit L20;	Unknown protein;	Unknown protein;	Unknown protein;	Ribosomal protein L20, mitochondrial;	Unknown protein;	Mucin-like protein;	hypothetical protein;
AC.SP3B.Locus_14.1.10	TLR4 regulator and MIR-interacting MSAP;	Unknown protein;	Unknown protein;	Unknown protein;	Domain of unknown function DUF3456;	Unknown protein;	Predicted protein;	Os06g0150400;
AC.SP3B.Locus_15.1.10	Zinc finger, C3HC4 type (RING finger);	Unknown protein;	Zinc finger RING-type profile.;	Unknown protein;	Zinc finger, RING-type;	GO:0005515|GO:0008270;	Uncharacterized protein;	PREDICTED: E3 ubiquitin-protein ligase RKP-like, partial;
AC.SP3B.Locus_15.2.10	Zinc finger, C3HC4 type (RING finger);	Unknown protein;	Zinc finger RING-type profile.;	Unknown protein;	Zinc finger, RING-type;	GO:0005515|GO:0008270;	Putative uncharacterized protein Sb02g039995;	hypothetical protein SORBIDRAFT_02g039995;
AC.SP3B.Locus_15.3.10	Zinc finger, C3HC4 type (RING finger);	Unknown protein;	Zinc finger RING-type profile.;	Unknown protein;	Zinc finger, RING-type;	GO:0005515|GO:0008270;	Uncharacterized protein;	PREDICTED: E3 ubiquitin-protein ligase RKP-like, partial;
AC.SP3B.Locus_16.1.10	Alpha/beta hydrolase family;	Uncharacterized protein family UPF0017 signature.;	Unknown protein;	Unknown protein;	Uncharacterised protein family UPF0017, hydrolase-like, conserved site;	Unknown protein;	Predicted protein (Fragment);	PREDICTED: embryogenesis-associated protein EMB8-like;
AC.SP3B.Locus_16.2.10	Alpha/beta hydrolase family;	Uncharacterized protein family UPF0017 signature.;	Unknown protein;	Unknown protein;	Uncharacterised protein family UPF0017, hydrolase-like, conserved site;	Unknown protein;	Predicted protein (Fragment);	PREDICTED: embryogenesis-associated protein EMB8-like;
AC.SP3B.Locus_17.1.10	Unknown protein;	Unknown protein;	Unknown protein;	Unknown protein;	Unknown protein;	Unknown protein;	Os01g0187400 protein;	hypothetical protein CARUB_v10025746mg;
AC.SP3B.Locus_17.2.10	Unknown protein;	Unknown protein;	Unknown protein;	Unknown protein;	Unknown protein;	Unknown protein;	Os01g0187400 protein;	hypothetical protein EUTSA_v10024217mg;
AC.SP3B.Locus_17.3.10	Unknown protein;	Unknown protein;	Unknown protein;	Unknown protein;	Unknown protein;	Unknown protein;	Os01g0187400 protein;	hypothetical protein EUTSA_v10024217mg;
AC.SP3B.Locus_18.1.10	Protease inhibitor/seed storage/LTP family;	Unknown protein;	Unknown protein;	Plant lipid transfer protein / seed storage protein / trypsin-alpha amylase inhibitor domain family;	Bifunctional inhibitor/plant lipid transfer protein/seed storage helical domain;	Unknown protein;	Non-specific lipid-transfer protein;	PREDICTED: non-specific lipid-transfer protein-like isoform 1;
AC.SP3B.Locus_18.2.10	Protease inhibitor/seed storage/LTP family;	Unknown protein;	Unknown protein;	Plant lipid transfer protein / seed storage protein / trypsin-alpha amylase inhibitor domain family;	Bifunctional inhibitor/plant lipid transfer protein/seed storage helical domain;	Unknown protein;	Non-specific lipid-transfer protein;	Nonspecific lipid-transfer protein precursor, putative;
AC.SP3B.Locus_18.3.10	Protease inhibitor/seed storage/LTP family;	Unknown protein;	Unknown protein;	Plant lipid transfer protein / seed storage protein / trypsin-alpha amylase inhibitor domain family;	Bifunctional inhibitor/plant lipid transfer protein/seed storage helical domain;	Unknown protein;	Non-specific lipid-transfer protein;	Nonspecific lipid-transfer protein precursor, putative;
AC.SP3B.Locus_19.1.10	Enolase, N-terminal domain;Enolase, C-terminal TIM barrel domain;	Enolase signature.;	Unknown protein;	Unknown protein;	Enolase, C-terminal;Enolase, conserved site;Enolase, N-terminal;	GO:0000015|GO:0000287|GO:0004634|GO:0006096;	Predicted protein;	PREDICTED: enolase 1-like;
AC.SP3B.Locus_19.2.10	Enolase, N-terminal domain;Enolase, C-terminal TIM barrel domain;	Enolase signature.;	Unknown protein;	Unknown protein;	Enolase, C-terminal;Enolase, conserved site;Enolase, N-terminal;	GO:0000015|GO:0000287|GO:0004634|GO:0006096;	Predicted protein;	PREDICTED: enolase 1-like;
AC.SP3B.Locus_19.3.10	Enolase, N-terminal domain;Enolase, C-terminal TIM barrel domain;	Enolase signature.;	Unknown protein;	Unknown protein;	Enolase, C-terminal;Enolase, conserved site;Enolase, N-terminal;	GO:0000015|GO:0000287|GO:0004634|GO:0006096;	Predicted protein;	Enolase isoform 2, partial;
AC.SP3B.Locus_19.4.10	Enolase, N-terminal domain;Enolase, C-terminal TIM barrel domain;	Enolase signature.;	Unknown protein;	Unknown protein;	Enolase, C-terminal;Enolase, conserved site;Enolase, N-terminal;	GO:0000015|GO:0000287|GO:0004634|GO:0006096;	Predicted protein;	PREDICTED: enolase 1-like;
AC.SP3B.Locus_19.5.10	Enolase, N-terminal domain;Enolase, C-terminal TIM barrel domain;	Enolase signature.;	Unknown protein;	Unknown protein;	Enolase, C-terminal;Enolase, conserved site;Enolase, N-terminal;	GO:0000015|GO:0000287|GO:0004634|GO:0006096;	Enolase;	enolase;
AC.SP3B.Locus_19.6.10	Enolase, N-terminal domain;Enolase, C-terminal TIM barrel domain;	Enolase signature.;	Unknown protein;	Unknown protein;	Enolase, C-terminal;Enolase, conserved site;Enolase, N-terminal;	GO:0000015|GO:0000287|GO:0004634|GO:0006096;	Predicted protein;	PREDICTED: enolase 1-like;
AC.SP3B.Locus_19.7.10	Enolase, N-terminal domain;Enolase, C-terminal TIM barrel domain;	Enolase signature.;	Unknown protein;	Unknown protein;	Enolase, C-terminal;Enolase, conserved site;Enolase, N-terminal;	GO:0000015|GO:0000287|GO:0004634|GO:0006096;	Predicted protein;	PREDICTED: enolase 1-like;
AC.SP3B.Locus_19.8.10	Enolase, N-terminal domain;Enolase, C-terminal TIM barrel domain;	Unknown protein;	Unknown protein;	Unknown protein;	Enolase, C-terminal;Enolase, N-terminal;	GO:0000015|GO:0000287|GO:0004634|GO:0006096;	Unknown protein;	PREDICTED: enolase-like, partial;
AC.SP3B.Locus_19.9.10	Enolase, N-terminal domain;Enolase, C-terminal TIM barrel domain;	Enolase signature.;	Unknown protein;	Unknown protein;	Enolase, C-terminal;Enolase, conserved site;Enolase, N-terminal;	GO:0000015|GO:0000287|GO:0004634|GO:0006096;	Predicted protein;	PREDICTED: enolase 1-like;
AC.SP3B.Locus_21.1.10	Cation transporting ATPase, C-terminus;	Unknown protein;	Unknown protein;	Unknown protein;	Cation-transporting P-type ATPase, C-terminal;	Unknown protein;	Unknown protein;	uncharacterized protein LOC100383926;
AC.SP3B.Locus_21.2.10	E1-E2 ATPase;Cation transporting ATPase, C-terminus;Ca2+-ATPase N terminal autoinhibitory domain;haloacid dehalogenase-like hydrolase;Cation transporter/ATPase, N-terminus;	E1-E2 ATPases phosphorylation site.;	Unknown protein;	Cation transporter/ATPase, N-terminus;	HAD-like domain;Calcium-transporting P-type ATPase, N-terminal autoinhibitory domain;P-type ATPase, phosphorylation site;Cation-transporting P-type ATPase, N-terminal;P-type ATPase, A domain;Cation-transporting P-type ATPase, C-terminal;	GO:0000166|GO:0046872;GO:0005516;	Cation-transporting atpase plant, putative;	Autoinhibited Ca(2+)-ATPase 10 isoform 1;
AC.SP3B.Locus_21.3.10	E1-E2 ATPase;Ca2+-ATPase N terminal autoinhibitory domain;Cation transporter/ATPase, N-terminus;	E1-E2 ATPases phosphorylation site.;	Unknown protein;	Cation transporter/ATPase, N-terminus;	Calcium-transporting P-type ATPase, N-terminal autoinhibitory domain;P-type ATPase, phosphorylation site;Cation-transporting P-type ATPase, N-terminal;P-type ATPase, A domain;	GO:0000166|GO:0046872;GO:0005516;	Uncharacterized protein;	hypothetical protein POPTR_0018s13650g;
AC.SP3B.Locus_21.4.10	Cation transporting ATPase, C-terminus;haloacid dehalogenase-like hydrolase;	Unknown protein;	Unknown protein;	Unknown protein;	HAD-like domain;Cation-transporting P-type ATPase, C-terminal;	Unknown protein;	Unknown protein;	Endoplasmic reticulum-type calcium-transporting ATPase;
AC.SP3B.Locus_21.5.10	E1-E2 ATPase;Cation transporting ATPase, C-terminus;Ca2+-ATPase N terminal autoinhibitory domain;haloacid dehalogenase-like hydrolase;Cation transporter/ATPase, N-terminus;	E1-E2 ATPases phosphorylation site.;	Unknown protein;	Cation transporter/ATPase, N-terminus;	HAD-like domain;Calcium-transporting P-type ATPase, N-terminal autoinhibitory domain;P-type ATPase, phosphorylation site;Cation-transporting P-type ATPase, N-terminal;P-type ATPase, A domain;Cation-transporting P-type ATPase, C-terminal;	GO:0000166|GO:0046872;GO:0005516;	Cation-transporting atpase plant, putative;	Autoinhibited Ca(2+)-ATPase 10 isoform 1;
AC.SP3B.Locus_22.1.10	Peptidase M16 inactive domain;	Unknown protein;	Unknown protein;	Unknown protein;	Peptidase M16, C-terminal domain;	Unknown protein;	Unknown protein;	PREDICTED: insulin-degrading enzyme-like isoform X2;
AC.SP3B.Locus_22.2.10	Unknown protein;	Unknown protein;	Unknown protein;	Unknown protein;	Unknown protein;	Unknown protein;	Unknown protein;	PREDICTED: zinc-metallopeptidase, peroxisomal-like;
AC.SP3B.Locus_22.2.20	Peptidase M16 inactive domain;Insulinase (Peptidase family M16);	Insulinase family, zinc-binding region signature.;	Unknown protein;	Unknown protein;	Peptidase M16, N-terminal;Peptidase M16, zinc-binding site;Peptidase M16, C-terminal domain;	GO:0004222|GO:0006508;	Insulinase containing protein, expressed;	PREDICTED: nardilysin-like isoform X2;
AC.SP3B.Locus_22.3.10	Peptidase M16 inactive domain;Insulinase (Peptidase family M16);	Insulinase family, zinc-binding region signature.;	Unknown protein;	Unknown protein;	Peptidase M16, N-terminal;Peptidase M16, zinc-binding site;Peptidase M16, C-terminal domain;	GO:0004222|GO:0006508;	Putative uncharacterized protein;	Insulinase (peptidase family M16) family protein;
AC.SP3B.Locus_23.1.10	Adaptor complexes medium subunit family;	Unknown protein;	Mu homology domain (MHD) profile.;	Unknown protein;	Mu homology domain;Clathrin adaptor, mu subunit, C-terminal;	GO:0005515|GO:0006886|GO:0016192|GO:0030131;	Coatomer subunit delta;	coatomer delta subunit (ISS);
AC.SP3B.Locus_23.2.10	Unknown protein;	Unknown protein;	Unknown protein;	Unknown protein;	Unknown protein;	Unknown protein;	Unknown protein;	Unknown protein;
AC.SP3B.Locus_23.3.10	Adaptor complexes medium subunit family;	Unknown protein;	Mu homology domain (MHD) profile.;	Unknown protein;	Mu homology domain;Clathrin adaptor, mu subunit, C-terminal;	GO:0005515|GO:0006886|GO:0016192|GO:0030131;	Coatomer subunit delta;	coatomer delta subunit (ISS);
AC.SP3B.Locus_23.4.10	Adaptor complexes medium subunit family;	Unknown protein;	Mu homology domain (MHD) profile.;	Unknown protein;	Mu homology domain;Clathrin adaptor, mu subunit, C-terminal;	GO:0005515|GO:0006886|GO:0016192|GO:0030131;	Coatomer subunit delta;	coatomer delta subunit (ISS);
AC.SP3B.Locus_24.1.10	CoA-ligase;	ATP-citrate lyase / succinyl-CoA ligases family signature 3.;	Unknown protein;	Unknown protein;	ATP-citrate lyase/succinyl-CoA ligase;Succinyl-CoA synthetase, beta subunit, conserved site;	GO:0003824|GO:0008152;	Predicted protein;	succinyl-CoA ligase [ADP-forming] subunit beta, mitochondrial;
AC.SP3B.Locus_24.2.10	CoA-ligase;ATP-grasp domain;	ATP-citrate lyase / succinyl-CoA ligases family signature 3.;	ATP-grasp fold profile.;	Unknown protein;	ATP-citrate lyase/succinyl-CoA ligase;ATP-grasp fold, succinyl-CoA synthetase-type;ATP-grasp fold;Succinyl-CoA synthetase, beta subunit, conserved site;	GO:0003824|GO:0008152;GO:0005524|GO:0046872;	Succinyl-CoA ligase beta-chain;	PREDICTED: succinyl-CoA ligase [ADP-forming] subunit beta, mitochondrial-like;
AC.SP3B.Locus_24.3.10	CoA-ligase;ATP-grasp domain;	ATP-citrate lyase / succinyl-CoA ligases family signature 3.;	ATP-grasp fold profile.;	Unknown protein;	ATP-citrate lyase/succinyl-CoA ligase;ATP-grasp fold, succinyl-CoA synthetase-type;ATP-grasp fold;Succinyl-CoA synthetase, beta subunit, conserved site;	GO:0003824|GO:0008152;GO:0005524|GO:0046872;	Succinyl-CoA ligase beta-chain;	PREDICTED: succinyl-CoA ligase [ADP-forming] subunit beta, mitochondrial-like;
AC.SP3B.Locus_24.4.10	CoA-ligase;ATP-grasp domain;	ATP-citrate lyase / succinyl-CoA ligases family signature 3.;	ATP-grasp fold profile.;	Unknown protein;	ATP-citrate lyase/succinyl-CoA ligase;ATP-grasp fold, succinyl-CoA synthetase-type;ATP-grasp fold;Succinyl-CoA synthetase, beta subunit, conserved site;	GO:0003824|GO:0008152;GO:0005524|GO:0046872;	Succinyl-CoA ligase beta-chain;	PREDICTED: succinyl-CoA ligase [ADP-forming] subunit beta, mitochondrial-like;
AC.SP3B.Locus_25.1.10	ANTH domain;	Unknown protein;	ENTH domain profile.;	Epsin N-terminal homology (ENTH) domain;	Epsin-like, N-terminal;AP180 N-terminal homology (ANTH) domain;	GO:0005543;	Uncharacterized protein;	PREDICTED: putative clathrin assembly protein At5g35200-like;
AC.SP3B.Locus_25.2.10	ANTH domain;	Unknown protein;	ENTH domain profile.;	Epsin N-terminal homology (ENTH) domain;	Epsin-like, N-terminal;AP180 N-terminal homology (ANTH) domain;	GO:0005543;	Uncharacterized protein;	PREDICTED: putative clathrin assembly protein At5g35200-like;
AC.SP3B.Locus_25.3.10	ANTH domain;	Unknown protein;	Unknown protein;	Unknown protein;	AP180 N-terminal homology (ANTH) domain;	GO:0005543;	AT5G35200 protein (Fragment);	Os02g0803300;
AC.SP3B.Locus_25.5.10	ANTH domain;	Unknown protein;	ENTH domain profile.;	Epsin N-terminal homology (ENTH) domain;	Epsin-like, N-terminal;AP180 N-terminal homology (ANTH) domain;	GO:0005543;	Uncharacterized protein;	PREDICTED: putative clathrin assembly protein At5g35200-like;
AC.SP3B.Locus_26.1.10	Palmitoyl protein thioesterase;	Unknown protein;	Unknown protein;	Unknown protein;	Palmitoyl protein thioesterase;	GO:0006464|GO:0008474;	Unknown protein;	PREDICTED: palmitoyl-protein thioesterase 1-like isoform X5;
AC.SP3B.Locus_26.2.10	Palmitoyl protein thioesterase;	Unknown protein;	Unknown protein;	Unknown protein;	Palmitoyl protein thioesterase;	GO:0006464|GO:0008474;	Unknown protein;	hypothetical protein ARALYDRAFT_916700;
AC.SP3B.Locus_27.1.10	Palmitoyl protein thioesterase;	Unknown protein;	Unknown protein;	Unknown protein;	Palmitoyl protein thioesterase;	GO:0006464|GO:0008474;	Predicted protein (Fragment);	hypothetical protein CARUB_v10006663mg, partial;
AC.SP3B.Locus_27.2.10	Palmitoyl protein thioesterase;	Unknown protein;	Unknown protein;	Unknown protein;	Palmitoyl protein thioesterase;	GO:0006464|GO:0008474;	Predicted protein;	hypothetical protein CICLE_v10021062mg;
AC.SP3B.Locus_27.3.10	Palmitoyl protein thioesterase;	Unknown protein;	Unknown protein;	Unknown protein;	Palmitoyl protein thioesterase;	GO:0006464|GO:0008474;	Predicted protein (Fragment);	hypothetical protein CARUB_v10006663mg, partial;
AC.SP3B.Locus_27.4.10	Palmitoyl protein thioesterase;	Unknown protein;	Unknown protein;	Unknown protein;	Palmitoyl protein thioesterase;	GO:0006464|GO:0008474;	Uncharacterized protein;	hypothetical protein;
AC.SP3B.Locus_27.5.10	Palmitoyl protein thioesterase;	Unknown protein;	Unknown protein;	Unknown protein;	Palmitoyl protein thioesterase;	GO:0006464|GO:0008474;	Unknown protein;	Unknown protein;
AC.SP3B.Locus_27.6.10	Palmitoyl protein thioesterase;	Unknown protein;	Unknown protein;	Unknown protein;	Palmitoyl protein thioesterase;	GO:0006464|GO:0008474;	Predicted protein;	hypothetical protein CICLE_v10021062mg;
AC.SP3B.Locus_28.1.10	Eukaryotic aspartyl protease;Saposin-like type B, region 2;Saposin-like type B, region 1;	Eukaryotic and viral aspartyl proteases active site.;	Saposin B type domain profile.;	Unknown protein;	Saposin-like type B, 1;Aspartic peptidase, active site;Aspartic peptidase;Saposin-like type B, 2;Saposin B;	GO:0004190|GO:0006508;GO:0006629;	Aspartic proteinase oryzasin-1 isoform 1;	Aspartic proteinase oryzasin-1, putative isoform 3;
AC.SP3B.Locus_28.2.10	Eukaryotic aspartyl protease;Saposin-like type B, region 2;	Eukaryotic and viral aspartyl proteases active site.;	Unknown protein;	Unknown protein;	Aspartic peptidase, active site;Aspartic peptidase;Saposin-like type B, 2;	GO:0004190|GO:0006508;	Aspartic acid protease;	Aspartic proteinase;
AC.SP3B.Locus_28.4.10	Eukaryotic aspartyl protease;Saposin-like type B, region 2;Saposin-like type B, region 1;	Eukaryotic and viral aspartyl proteases active site.;	Saposin B type domain profile.;	Unknown protein;	Saposin-like type B, 1;Aspartic peptidase, active site;Aspartic peptidase;Saposin-like type B, 2;Saposin B;	GO:0004190|GO:0006508;GO:0006629;	Aspartic proteinase oryzasin-1 isoform 1;	Aspartic proteinase;
AC.SP3B.Locus_28.5.10	Eukaryotic aspartyl protease;Saposin-like type B, region 2;Saposin-like type B, region 1;	Eukaryotic and viral aspartyl proteases active site.;	Saposin B type domain profile.;	Unknown protein;	Saposin-like type B, 1;Aspartic peptidase, active site;Aspartic peptidase;Saposin-like type B, 2;Saposin B;	GO:0004190|GO:0006508;GO:0006629;	Aspartic proteinase oryzasin-1 isoform 1;	hypothetical protein SELMODRAFT_230037;
AC.SP3B.Locus_29.1.10	Unknown protein;	Unknown protein;	Unknown protein;	Unknown protein;	Unknown protein;	Unknown protein;	Unknown protein;	Unknown protein;
AC.SP3B.Locus_29.2.10	Domain of unknown function (DUF1771);	Unknown protein;	Smr domain profile.;	Small MutS-related domain;	Smr protein/MutS2 C-terminal;Domain of unknown function DUF1771;	Unknown protein;	Predicted protein (Fragment);	predicted protein, partial;
AC.SP3B.Locus_29.3.10	Domain of unknown function (DUF1771);	Unknown protein;	Smr domain profile.;	Small MutS-related domain;	Smr protein/MutS2 C-terminal;Domain of unknown function DUF1771;	Unknown protein;	ATP binding protein, putative;	hypothetical protein POPTR_0009s05090g;
AC.SP3B.Locus_30.1.10	Helicase conserved C-terminal domain;	Zinc finger RING-type signature.;	Superfamilies 1 and 2 helicase C-terminal domain profile.;	helicase superfamily c-terminal domain;	Helicase, C-terminal;Zinc finger, RING-type, conserved site;	GO:0003676|GO:0004386|GO:0005524;	Uncharacterized protein;	PREDICTED: DNA repair protein rad5-like, partial;
AC.SP3B.Locus_30.2.10	Helicase conserved C-terminal domain;SNF2 family N-terminal domain;Zinc finger, C3HC4 type (RING finger);	Zinc finger RING-type signature.;	Superfamilies 1 and 2 helicase ATP-binding type-1 domain profile.;Superfamilies 1 and 2 helicase C-terminal domain profile.;Zinc finger RING-type profile.;	Ring finger;helicase superfamily c-terminal domain;DEAD-like helicases superfamily;	Helicase, C-terminal;Helicase, superfamily 1/2, ATP-binding domain;Zinc finger, RING-type;Zinc finger, RING-type, conserved site;SNF2-related;	GO:0003677|GO:0005524;GO:0005515|GO:0008270;GO:0003676|GO:0004386|GO:0005524;	Chromatin remodeling complex subunit;	hypothetical protein AMTR_s00003p00258670;
AC.SP3B.Locus_30.4.10	Helicase conserved C-terminal domain;	Unknown protein;	Unknown protein;	Unknown protein;	Helicase, C-terminal;	GO:0003676|GO:0004386|GO:0005524;	Uncharacterized protein;	predicted protein, partial;
AC.SP3B.Locus_30.5.10	Helicase conserved C-terminal domain;	Zinc finger RING-type signature.;	Superfamilies 1 and 2 helicase C-terminal domain profile.;	helicase superfamily c-terminal domain;	Helicase, C-terminal;Zinc finger, RING-type, conserved site;	GO:0003676|GO:0004386|GO:0005524;	Uncharacterized protein;	PREDICTED: DNA repair protein rad5-like, partial;
AC.SP3B.Locus_30.6.10	Helicase conserved C-terminal domain;	Zinc finger RING-type signature.;	Superfamilies 1 and 2 helicase C-terminal domain profile.;	helicase superfamily c-terminal domain;	Helicase, C-terminal;Zinc finger, RING-type, conserved site;	GO:0003676|GO:0004386|GO:0005524;	Uncharacterized protein;	PREDICTED: DNA repair protein rad5-like, partial;
AC.SP3B.Locus_30.7.10	Helicase conserved C-terminal domain;	Zinc finger RING-type signature.;	Superfamilies 1 and 2 helicase C-terminal domain profile.;	helicase superfamily c-terminal domain;	Helicase, C-terminal;Zinc finger, RING-type, conserved site;	GO:0003676|GO:0004386|GO:0005524;	Uncharacterized protein;	hypothetical protein POPTR_0007s15350g, partial;
AC.SP3B.Locus_30.8.10	Helicase conserved C-terminal domain;SNF2 family N-terminal domain;Zinc finger, C3HC4 type (RING finger);	Zinc finger RING-type signature.;	Superfamilies 1 and 2 helicase ATP-binding type-1 domain profile.;Superfamilies 1 and 2 helicase C-terminal domain profile.;Zinc finger RING-type profile.;	Ring finger;helicase superfamily c-terminal domain;DEAD-like helicases superfamily;	Helicase, C-terminal;Helicase, superfamily 1/2, ATP-binding domain;Zinc finger, RING-type;Zinc finger, RING-type, conserved site;SNF2-related;	GO:0003677|GO:0005524;GO:0005515|GO:0008270;GO:0003676|GO:0004386|GO:0005524;	Chromatin remodeling complex subunit;	predicted protein;
AC.SP3B.Locus_30.9.10	Helicase conserved C-terminal domain;	Zinc finger RING-type signature.;	Superfamilies 1 and 2 helicase C-terminal domain profile.;	helicase superfamily c-terminal domain;	Helicase, C-terminal;Zinc finger, RING-type, conserved site;	GO:0003676|GO:0004386|GO:0005524;	Uncharacterized protein;	PREDICTED: DNA repair protein rad5-like, partial;
AC.SP3B.Locus_31.1.10	Dormancy/auxin associated protein;	Unknown protein;	Unknown protein;	Unknown protein;	Dormancyauxin associated;	Unknown protein;	Auxin-repressed protein;	dormancy/auxin associated protein;
AC.SP3B.Locus_31.2.10	Dormancy/auxin associated protein;	Unknown protein;	Unknown protein;	Unknown protein;	Dormancyauxin associated;	Unknown protein;	Auxin-repressed protein;	dormancy/auxin associated protein;
AC.SP3B.Locus_31.3.10	Dormancy/auxin associated protein;	Unknown protein;	Unknown protein;	Unknown protein;	Dormancyauxin associated;	Unknown protein;	Auxin-repressed protein;	dormancy/auxin associated protein;
AC.SP3B.Locus_32.1.10	SBP domain;	Unknown protein;	Zinc finger SBP-type profile.;	Unknown protein;	Transcription factor, SBP-box;	GO:0003677|GO:0005634;	Squamosa promoter-binding-like protein 12;	promoter-binding protein SPL10;
AC.SP3B.Locus_32.2.10	SBP domain;	Unknown protein;	Zinc finger SBP-type profile.;	Unknown protein;	Transcription factor, SBP-box;	GO:0003677|GO:0005634;	Squamosa promoter-binding-like protein 12;	promoter-binding protein SPL10;
AC.SP3B.Locus_32.3.10	SBP domain;	Unknown protein;	Zinc finger SBP-type profile.;	Unknown protein;	Transcription factor, SBP-box;	GO:0003677|GO:0005634;	Squamosa promoter-binding-like protein 12;	promoter-binding protein SPL10;
AC.SP3B.Locus_34.1.10	Unknown protein;	Unknown protein;	Unknown protein;	Unknown protein;	Unknown protein;	Unknown protein;	Predicted protein (Fragment);	hypothetical protein SORBIDRAFT_06g016110;
AC.SP3B.Locus_35.5.10	Thioredoxin;	Unknown protein;	Thioredoxin domain profile.;	Unknown protein;	Thioredoxin domain;Thioredoxin-like fold;	GO:0045454;	Predicted protein;	PREDICTED: thioredoxin-like protein HCF164, chloroplastic-like;
AC.SP3B.Locus_35.9.10	gag-polypeptide of LTR copia-type;Zinc knuckle;	Unknown protein;	Zinc finger CCHC-type profile.;	zinc finger;	Zinc finger, CCHC-type;	GO:0003676|GO:0008270;	Predicted protein;	predicted protein;
AC.SP3B.Locus_35.20.10	Unknown protein;	Unknown protein;	Unknown protein;	Unknown protein;	Unknown protein;	Unknown protein;	Unknown protein;	hypothetical protein CICLE_v100001252mg, partial;
AC.SP3B.Locus_35.23.10	Cupin;	Unknown protein;	Unknown protein;	Cupin;	Cupin 1;	GO:0045735;	Glutelin;	PREDICTED: 11S globulin subunit beta-like;
AC.SP3B.Locus_35.24.10	Aminotransferase class I and II;	Unknown protein;	Unknown protein;	Unknown protein;	Aminotransferase, class I/classII;	GO:0009058|GO:0030170;	PLP-dependent aminotransferase;	PREDICTED: alanine aminotransferase 2, mitochondrial-like;
AC.SP3B.Locus_35.25.10	Cupin;	Unknown protein;	Unknown protein;	Cupin;	Cupin 1;	GO:0045735;	Unknown protein;	PREDICTED: legumin A-like, partial;
AC.SP3B.Locus_35.25.20	Unknown protein;	Unknown protein;	Unknown protein;	Unknown protein;	Unknown protein;	Unknown protein;	SnRK1-interacting protein;	LOC100283612;
AC.SP3B.Locus_35.26.10	Cupin;	Unknown protein;	Unknown protein;	Cupin;	Cupin 1;	GO:0045735;	Glutelin;	PREDICTED: 11S globulin subunit beta-like;
AC.SP3B.Locus_35.27.10	Cupin;	Unknown protein;	Unknown protein;	Cupin;	Cupin 1;	GO:0045735;	Glutelin;	PREDICTED: 11S globulin subunit beta-like;
AC.SP3B.Locus_35.28.10	Cupin;	Unknown protein;	Unknown protein;	Cupin;	Cupin 1;	GO:0045735;	Unknown protein;	PREDICTED: legumin A-like, partial;
AC.SP3B.Locus_35.28.20	Unknown protein;	Unknown protein;	Unknown protein;	Unknown protein;	Unknown protein;	Unknown protein;	Unknown protein;	Thioredoxin superfamily protein isoform 3, partial;
AC.SP3B.Locus_35.29.10	Cupin;	Unknown protein;	Unknown protein;	Cupin;	Cupin 1;	GO:0045735;	Glutelin;	Os02g0268100;
AC.SP3B.Locus_36.8.10	Unknown protein;	Unknown protein;	Unknown protein;	Unknown protein;	Unknown protein;	Unknown protein;	Uncharacterized protein;	hypothetical protein ARALYDRAFT_489545;
AC.SP3B.Locus_37.1.10	Unknown protein;	Unknown protein;	Unknown protein;	Unknown protein;	Unknown protein;	Unknown protein;	Unknown protein;	hypothetical protein POPTR_0002s17440g;
AC.SP3B.Locus_38.1.10	Late embryogenesis abundant protein;	Unknown protein;	Unknown protein;	Unknown protein;	Late embryogenesis abundant protein, LEA-14;	Unknown protein;	Harpin-induced protein 1 containing protein, expressed;	PREDICTED: protein YLS9-like;
AC.SP3B.Locus_39.1.10	Unknown protein;	Unknown protein;	Unknown protein;	Unknown protein;	Unknown protein;	Unknown protein;	Uncharacterized protein;	hypothetical protein SORBIDRAFT_10g011030;
AC.SP3B.Locus_39.2.10	Unknown protein;	Unknown protein;	Unknown protein;	Unknown protein;	Unknown protein;	Unknown protein;	Uncharacterized protein;	hypothetical protein SORBIDRAFT_10g011030;
AC.SP3B.Locus_40.3.10	RNA recognition motif. (a.k.a. RRM, RBD, or RNP domain);	Unknown protein;	Eukaryotic RNA Recognition Motif (RRM) profile.;	RNA recognition motif;	RNA recognition motif domain;	GO:0003676;	RNA-binding protein, putative;	RNA-binding protein, putative;
AC.SP3B.Locus_41.1.10	60s Acidic ribosomal protein;	Unknown protein;	Unknown protein;	Unknown protein;	Ribosomal protein L10/L12;	GO:0003735|GO:0005622|GO:0005840|GO:0006414;	60S acidic ribosomal protein P1;	60S acidic ribosomal protein P1-2;
AC.SP3B.Locus_43.1.10	Protein of unknown function (DUF581);	Unknown protein;	Unknown protein;	Unknown protein;	Protein of unknown function DUF581;	Unknown protein;	Expressed protein;	senescence-associated family protein;
AC.SP3B.Locus_43.2.10	Protein of unknown function (DUF581);	Unknown protein;	Unknown protein;	Unknown protein;	Protein of unknown function DUF581;	Unknown protein;	Expressed protein;	senescence-associated family protein;
AC.SP3B.Locus_43.3.10	Protein of unknown function (DUF581);	Unknown protein;	Unknown protein;	Unknown protein;	Protein of unknown function DUF581;	Unknown protein;	Expressed protein;	senescence-associated family protein;
AC.SP3B.Locus_44.1.10	Unknown protein;	Unknown protein;	Unknown protein;	Unknown protein;	Unknown protein;	Unknown protein;	Unknown protein;	PREDICTED: uncharacterized protein LOC101230753, partial;
AC.SP3B.Locus_44.2.10	Unknown protein;	Unknown protein;	Unknown protein;	Unknown protein;	Unknown protein;	Unknown protein;	Unknown protein;	PREDICTED: uncharacterized protein LOC101230753, partial;
AC.SP3B.Locus_44.3.10	Unknown protein;	Unknown protein;	Unknown protein;	Unknown protein;	Unknown protein;	Unknown protein;	Unknown protein;	PREDICTED: uncharacterized protein LOC101230753, partial;
AC.SP3B.Locus_44.4.10	Unknown protein;	Unknown protein;	Unknown protein;	Unknown protein;	Unknown protein;	Unknown protein;	Unknown protein;	PREDICTED: uncharacterized protein LOC101230753, partial;
AC.SP3B.Locus_44.5.10	Unknown protein;	Unknown protein;	Unknown protein;	Unknown protein;	Unknown protein;	Unknown protein;	Unknown protein;	PREDICTED: uncharacterized protein LOC101230753, partial;
AC.SP3B.Locus_45.1.10	NADH-ubiquinone reductase complex 1 MLRQ subunit;	Unknown protein;	Unknown protein;	Unknown protein;	NADH-ubiquinone reductase complex 1 MLRQ subunit;	Unknown protein;	B12D-like protein;	predicted protein;
AC.SP3B.Locus_46.1.10	Mediator complex subunit 23;	Unknown protein;	Unknown protein;	Unknown protein;	Mediator complex, subunit Med23;	Unknown protein;	Os02g0732700 protein;	PREDICTED: mediator of RNA polymerase II transcription subunit 23-like;
AC.SP3B.Locus_46.2.10	Mediator complex subunit 23;	Unknown protein;	Unknown protein;	Unknown protein;	Mediator complex, subunit Med23;	Unknown protein;	Os02g0732700 protein;	conserved hypothetical protein;
AC.SP3B.Locus_47.1.10	Zinc knuckle;RNA recognition motif. (a.k.a. RRM, RBD, or RNP domain);	Unknown protein;	Eukaryotic RNA Recognition Motif (RRM) profile.;Zinc finger CCHC-type profile.;	RNA recognition motif;zinc finger;	Zinc finger, CCHC-type;RNA recognition motif domain;	GO:0003676|GO:0008270;GO:0003676;	Dc50, putative;	hypothetical protein SORBIDRAFT_08g015580;
AC.SP3B.Locus_48.1.10	Core-2/I-Branching enzyme;	Unknown protein;	Unknown protein;	Unknown protein;	Glycosyl transferase, family 14;	GO:0008375|GO:0016020;	Acetylglucosaminyltransferase, putative;	PREDICTED: xylosyltransferase 1-like;
AC.SP3B.Locus_48.2.10	Core-2/I-Branching enzyme;	Unknown protein;	Unknown protein;	Unknown protein;	Glycosyl transferase, family 14;	GO:0008375|GO:0016020;	Acetylglucosaminyltransferase, putative;	PREDICTED: xylosyltransferase 1-like;
AC.SP3B.Locus_49.1.10	Terpene synthase family, metal binding domain;Terpene synthase, N-terminal domain;Prenyltransferase-like;	Unknown protein;	Unknown protein;	Unknown protein;	Terpene synthase, N-terminal domain;Terpene synthase, metal-binding domain;	GO:0008152|GO:0010333|GO:0016829;GO:0000287|GO:0010333|GO:0016829;	Ent-kaur-16-ene synthase, chloroplastic;	PREDICTED: stemar-13-ene synthase-like;
AC.SP3B.Locus_50.1.10	Zn-finger in Ran binding protein and others;	Zinc finger RanBP2-type signature.;	Eukaryotic RNA Recognition Motif (RRM) profile.;Zinc finger RanBP2 type profile.;	RNA recognition motif;Zinc finger domain;	RNA recognition motif domain;Zinc finger, RanBP2-type;	GO:0008270;GO:0003676;	Predicted protein;	TBP-associated factor 15B isoform 1;
AC.SP3B.Locus_50.2.10	Zn-finger in Ran binding protein and others;	Zinc finger RanBP2-type signature.;	Eukaryotic RNA Recognition Motif (RRM) profile.;Zinc finger RanBP2 type profile.;	RNA recognition motif;Zinc finger domain;	RNA recognition motif domain;Zinc finger, RanBP2-type;	GO:0008270;GO:0003676;	Predicted protein;	TBP-associated factor 15B isoform 1;
AC.SP3B.Locus_51.1.10	Sugar (and other) transporter;	Sugar transport proteins signature 1.;Sugar transport proteins signature 2.;	Major facilitator superfamily (MFS) profile.;	Unknown protein;	Sugar transporter, conserved site;General substrate transporter;Major facilitator superfamily domain;	GO:0005215|GO:0006810|GO:0016020|GO:0055085;GO:0016021|GO:0022857|GO:0055085;	Predicted protein;	hypothetical protein EUTSA_v10018417mg;
AC.SP3B.Locus_51.2.10	Sugar (and other) transporter;	Sugar transport proteins signature 1.;Sugar transport proteins signature 2.;	Major facilitator superfamily (MFS) profile.;	Unknown protein;	Sugar transporter, conserved site;General substrate transporter;Major facilitator superfamily domain;	GO:0005215|GO:0006810|GO:0016020|GO:0055085;GO:0016021|GO:0022857|GO:0055085;	Predicted protein;	PREDICTED: organic cation/carnitine transporter 4-like;
AC.SP3B.Locus_52.1.10	Late embryogenesis abundant protein;	Unknown protein;	Unknown protein;	Unknown protein;	Late embryogenesis abundant protein, LEA-14;	Unknown protein;	Predicted protein;	hypothetical protein AMTR_s00136p00047510;
AC.SP3B.Locus_53.1.10	Uncharacterised protein family (UPF0139);	Unknown protein;	Unknown protein;	Unknown protein;	Uncharacterised protein family UPF0139;	Unknown protein;	PTD008 protein;	PREDICTED: protein Asterix-like;
AC.SP3B.Locus_54.2.10	Urb2/Npa2 family;	Unknown protein;	Unknown protein;	Unknown protein;	Nucleolar 27S pre-rRNA processing, Urb2/Npa2, C-terminal;	Unknown protein;	Uncharacterized protein;	Urb2/Npa2, putative isoform 2;
AC.SP3B.Locus_54.3.10	Urb2/Npa2 family;	Unknown protein;	Unknown protein;	Unknown protein;	Nucleolar 27S pre-rRNA processing, Urb2/Npa2, C-terminal;	Unknown protein;	Putative uncharacterized protein;	hypothetical protein EUTSA_v10024190mg;
AC.SP3B.Locus_54.4.10	Unknown protein;	Unknown protein;	Unknown protein;	Unknown protein;	Unknown protein;	Unknown protein;	Unknown protein;	Unknown protein;
AC.SP3B.Locus_54.5.10	Urb2/Npa2 family;	Unknown protein;	Unknown protein;	Unknown protein;	Nucleolar 27S pre-rRNA processing, Urb2/Npa2, C-terminal;	Unknown protein;	Putative uncharacterized protein AT4g30150;	Urb2/Npa2, putative isoform 1;
AC.SP3B.Locus_54.7.10	Urb2/Npa2 family;	Unknown protein;	Unknown protein;	Unknown protein;	Nucleolar 27S pre-rRNA processing, Urb2/Npa2, C-terminal;	Unknown protein;	Putative uncharacterized protein AT4g30150;	Urb2/Npa2, putative isoform 1;
AC.SP3B.Locus_54.8.10	Urb2/Npa2 family;	Unknown protein;	Unknown protein;	Unknown protein;	Nucleolar 27S pre-rRNA processing, Urb2/Npa2, C-terminal;	Unknown protein;	Putative uncharacterized protein;	Urb2/Npa2, putative isoform 1;
AC.SP3B.Locus_54.9.10	Urb2/Npa2 family;	Unknown protein;	Unknown protein;	Unknown protein;	Nucleolar 27S pre-rRNA processing, Urb2/Npa2, C-terminal;	Unknown protein;	Putative uncharacterized protein;	hypothetical protein EUTSA_v10024190mg;
AC.SP3B.Locus_55.2.10	Eukaryotic aspartyl protease;Saposin-like type B, region 2;Saposin-like type B, region 1;	Eukaryotic and viral aspartyl proteases active site.;	Saposin B type domain profile.;	Unknown protein;	Saposin-like type B, 1;Aspartic peptidase, active site;Aspartic peptidase;Saposin-like type B, 2;Saposin B;	GO:0004190|GO:0006508;GO:0006629;	Aspartic acid protease;	Aspartic proteinase;
AC.SP3B.Locus_55.3.10	Eukaryotic aspartyl protease;Saposin-like type B, region 2;Saposin-like type B, region 1;	Eukaryotic and viral aspartyl proteases active site.;	Saposin B type domain profile.;	Unknown protein;	Saposin-like type B, 1;Aspartic peptidase, active site;Aspartic peptidase;Saposin-like type B, 2;Saposin B;	GO:0004190|GO:0006508;GO:0006629;	Phytepsin;	PREDICTED: aspartic proteinase A2-like;
AC.SP3B.Locus_55.4.10	Eukaryotic aspartyl protease;Saposin-like type B, region 2;Saposin-like type B, region 1;	Eukaryotic and viral aspartyl proteases active site.;	Saposin B type domain profile.;	Unknown protein;	Saposin-like type B, 1;Aspartic peptidase, active site;Aspartic peptidase;Saposin-like type B, 2;Saposin B;	GO:0004190|GO:0006508;GO:0006629;	Aspartic proteinase oryzasin-1 isoform 1;	hypothetical protein SELMODRAFT_230037;
AC.SP3B.Locus_55.5.10	Eukaryotic aspartyl protease;Saposin-like type B, region 2;Saposin-like type B, region 1;	Eukaryotic and viral aspartyl proteases active site.;	Saposin B type domain profile.;	Unknown protein;	Saposin-like type B, 1;Aspartic peptidase, active site;Aspartic peptidase;Saposin-like type B, 2;Saposin B;	GO:0004190|GO:0006508;GO:0006629;	Aspartic proteinase oryzasin-1 isoform 1;	Aspartic proteinase oryzasin-1, putative isoform 3;
AC.SP3B.Locus_55.6.10	Eukaryotic aspartyl protease;Saposin-like type B, region 2;Saposin-like type B, region 1;	Eukaryotic and viral aspartyl proteases active site.;	Saposin B type domain profile.;	Unknown protein;	Saposin-like type B, 1;Aspartic peptidase, active site;Aspartic peptidase;Saposin-like type B, 2;Saposin B;	GO:0004190|GO:0006508;GO:0006629;	Aspartic proteinase oryzasin-1 isoform 1;	hypothetical protein SELMODRAFT_230037;
AC.SP3B.Locus_55.8.10	Eukaryotic aspartyl protease;Saposin-like type B, region 2;Saposin-like type B, region 1;	Eukaryotic and viral aspartyl proteases active site.;	Saposin B type domain profile.;	Unknown protein;	Saposin-like type B, 1;Aspartic peptidase, active site;Aspartic peptidase;Saposin-like type B, 2;Saposin B;	GO:0004190|GO:0006508;GO:0006629;	Aspartic proteinase oryzasin-1 isoform 1;	hypothetical protein SELMODRAFT_230037;
AC.SP3B.Locus_56.1.10	Leucine rich repeat N-terminal domain;Leucine Rich Repeat;	Unknown protein;	Unknown protein;	Unknown protein;	Leucine-rich repeat;Leucine-rich repeat-containing N-terminal, type 2;	GO:0005515;	Polygalacturonase-inhibiting protein;	hypothetical protein SELMODRAFT_112929;
AC.SP3B.Locus_57.1.10	Unknown protein;	Unknown protein;	Unknown protein;	Unknown protein;	Unknown protein;	Unknown protein;	ROOT HAIRLESS 1;	PREDICTED: LOW QUALITY PROTEIN: DNA-binding protein RHL1-like;
AC.SP3B.Locus_57.2.10	Unknown protein;	Unknown protein;	Unknown protein;	Unknown protein;	Unknown protein;	Unknown protein;	ROOT HAIRLESS 1;	PREDICTED: LOW QUALITY PROTEIN: DNA-binding protein RHL1-like;
AC.SP3B.Locus_57.3.10	Unknown protein;	Unknown protein;	Unknown protein;	Unknown protein;	Unknown protein;	Unknown protein;	ROOT HAIRLESS 1;	Root hair initiation protein root hairless 1, putative isoform 2;
AC.SP3B.Locus_58.1.10	Endoribonuclease XendoU;	Unknown protein;	Unknown protein;	Unknown protein;	Endoribonuclease XendoU;	GO:0016788;	Placental protein 11;	PREDICTED: poly(U)-specific endoribonuclease-B-like isoform X2;
AC.SP3B.Locus_58.2.10	Endoribonuclease XendoU;	Unknown protein;	Unknown protein;	Unknown protein;	Endoribonuclease XendoU;	GO:0016788;	Placental protein 11;	PREDICTED: poly(U)-specific endoribonuclease-B-like isoform X2;
AC.SP3B.Locus_60.1.10	Domain found in IF2B/IF5;eIF4-gamma/eIF5/eIF2-epsilon;	Unknown protein;	W2 domain profile.;	Domain at the C-termini of GCD6, eIF-2B epsilon, eIF-4 gamma and eIF-5;domain present in translation initiation factor eIF2B and eIF5;	W2 domain;Translation initiation factor IF2/IF5;	GO:0005515;GO:0003743|GO:0006413;	Predicted protein;	PREDICTED: eukaryotic translation initiation factor 5-like;
AC.SP3B.Locus_61.1.10	DnaJ C terminal domain;	Unknown protein;	Unknown protein;	Unknown protein;	Chaperone DnaJ, C-terminal;	Unknown protein;	DnaJ-like protein;	PREDICTED: dnaJ homolog subfamily B member 13-like isoform 1;
AC.SP3B.Locus_61.2.10	DnaJ C terminal domain;	Unknown protein;	Unknown protein;	Unknown protein;	Chaperone DnaJ, C-terminal;	Unknown protein;	Unknown protein;	predicted protein;
AC.SP3B.Locus_62.1.10	Serine carboxypeptidase;	Serine carboxypeptidases, histidine active site.;	Unknown protein;	Unknown protein;	Peptidase S10, serine carboxypeptidase;Peptidase S10, serine carboxypeptidase, active site;	GO:0004185|GO:0006508;	Unknown protein;	PREDICTED: serine carboxypeptidase II-2-like;
AC.SP3B.Locus_62.2.10	Serine carboxypeptidase;	Serine carboxypeptidases, serine active site.;	Unknown protein;	Unknown protein;	Peptidase S10, serine carboxypeptidase;Peptidase S10, serine carboxypeptidase, active site;	GO:0004185|GO:0006508;	Unknown protein;	hypothetical protein POPTR_0001s29910g;
AC.SP3B.Locus_62.3.10	Serine carboxypeptidase;	Serine carboxypeptidases, histidine active site.;Serine carboxypeptidases, serine active site.;	Unknown protein;	Unknown protein;	Peptidase S10, serine carboxypeptidase;Peptidase S10, serine carboxypeptidase, active site;	GO:0004185|GO:0006508;	Predicted protein;	serine carboxypeptidase-like 21;
AC.SP3B.Locus_62.4.10	Serine carboxypeptidase;	Serine carboxypeptidases, histidine active site.;Serine carboxypeptidases, serine active site.;	Unknown protein;	Unknown protein;	Peptidase S10, serine carboxypeptidase;Peptidase S10, serine carboxypeptidase, active site;	GO:0004185|GO:0006508;	Predicted protein;	serine carboxypeptidase-like 21;
AC.SP3B.Locus_62.5.10	Serine carboxypeptidase;	Serine carboxypeptidases, histidine active site.;	Unknown protein;	Unknown protein;	Peptidase S10, serine carboxypeptidase;Peptidase S10, serine carboxypeptidase, active site;	GO:0004185|GO:0006508;	Predicted protein;	hypothetical protein CICLE_v10028360mg;
AC.SP3B.Locus_62.6.10	Serine carboxypeptidase;	Serine carboxypeptidases, histidine active site.;Serine carboxypeptidases, serine active site.;	Unknown protein;	Unknown protein;	Peptidase S10, serine carboxypeptidase;Peptidase S10, serine carboxypeptidase, active site;	GO:0004185|GO:0006508;	Predicted protein;	serine carboxypeptidase-like 21;
AC.SP3B.Locus_62.7.10	Serine carboxypeptidase;	Serine carboxypeptidases, histidine active site.;Serine carboxypeptidases, serine active site.;	Unknown protein;	Unknown protein;	Peptidase S10, serine carboxypeptidase;Peptidase S10, serine carboxypeptidase, active site;	GO:0004185|GO:0006508;	Predicted protein;	serine carboxypeptidase-like 21;
AC.SP3B.Locus_63.2.10	Catalase;Catalase-related immune-responsive;	Catalase proximal active site signature.;Catalase proximal heme-ligand signature.;	catalase family profile.;	Unknown protein;	Catalase core domain;Catalase active site;Catalase, mono-functional, haem-containing;Catalase haem-binding site;Catalase immune-responsive domain;	GO:0004096|GO:0006979|GO:0020037|GO:0055114;GO:0020037;GO:0004096;GO:0004096|GO:0020037|GO:0055114;	Catalase;	catalase isozyme 2;
AC.SP3B.Locus_63.3.10	Catalase;Catalase-related immune-responsive;	Catalase proximal active site signature.;Catalase proximal heme-ligand signature.;	catalase family profile.;	Unknown protein;	Catalase core domain;Catalase active site;Catalase, mono-functional, haem-containing;Catalase haem-binding site;Catalase immune-responsive domain;	GO:0004096|GO:0006979|GO:0020037|GO:0055114;GO:0020037;GO:0004096;GO:0004096|GO:0020037|GO:0055114;	Catalase;	catalase;
AC.SP3B.Locus_63.4.10	Catalase;Catalase-related immune-responsive;	Catalase proximal active site signature.;Catalase proximal heme-ligand signature.;	catalase family profile.;	Unknown protein;	Catalase core domain;Catalase active site;Catalase, mono-functional, haem-containing;Catalase haem-binding site;Catalase immune-responsive domain;	GO:0004096|GO:0006979|GO:0020037|GO:0055114;GO:0020037;GO:0004096;GO:0004096|GO:0020037|GO:0055114;	Catalase;	catalase isozyme 2;
AC.SP3B.Locus_63.6.10	Catalase;Catalase-related immune-responsive;	Catalase proximal active site signature.;Catalase proximal heme-ligand signature.;	catalase family profile.;	Unknown protein;	Catalase core domain;Catalase active site;Catalase, mono-functional, haem-containing;Catalase haem-binding site;Catalase immune-responsive domain;	GO:0004096|GO:0006979|GO:0020037|GO:0055114;GO:0020037;GO:0004096;GO:0004096|GO:0020037|GO:0055114;	Catalase;	catalase, putative;
AC.SP3B.Locus_63.7.10	Catalase;Catalase-related immune-responsive;	Catalase proximal heme-ligand signature.;	catalase family profile.;	Unknown protein;	Catalase core domain;Catalase, mono-functional, haem-containing;Catalase haem-binding site;Catalase immune-responsive domain;	GO:0004096|GO:0006979|GO:0020037|GO:0055114;GO:0020037;GO:0004096|GO:0020037|GO:0055114;	Catalase;	catalase 3;
AC.SP3B.Locus_63.8.10	Catalase-related immune-responsive;	Unknown protein;	Unknown protein;	Unknown protein;	Catalase immune-responsive domain;	Unknown protein;	Catalase catA-like protein;	hypothetical protein SELMODRAFT_404656;
AC.SP3B.Locus_63.9.10	Catalase;Catalase-related immune-responsive;	Catalase proximal active site signature.;Catalase proximal heme-ligand signature.;	catalase family profile.;	Unknown protein;	Catalase core domain;Catalase active site;Catalase, mono-functional, haem-containing;Catalase haem-binding site;Catalase immune-responsive domain;	GO:0004096|GO:0006979|GO:0020037|GO:0055114;GO:0020037;GO:0004096;GO:0004096|GO:0020037|GO:0055114;	Catalase;	hypothetical protein SORBIDRAFT_04g001130;
AC.SP3B.Locus_63.11.10	Catalase;Catalase-related immune-responsive;	Catalase proximal active site signature.;Catalase proximal heme-ligand signature.;	catalase family profile.;	Unknown protein;	Catalase core domain;Catalase active site;Catalase, mono-functional, haem-containing;Catalase haem-binding site;Catalase immune-responsive domain;	GO:0004096|GO:0006979|GO:0020037|GO:0055114;GO:0020037;GO:0004096;GO:0004096|GO:0020037|GO:0055114;	Catalase;	catalase isozyme 2;
AC.SP3B.Locus_64.1.10	Pyridoxal-dependent decarboxylase, C-terminal sheet domain;Pyridoxal-dependent decarboxylase, pyridoxal binding domain;	Orn/DAP/Arg decarboxylases family 2 pyridoxal-P attachment site.;Orn/DAP/Arg decarboxylases family 2 signature 2.;	Unknown protein;	Unknown protein;	Orn/DAP/Arg decarboxylase 2, conserved site;Orn/DAP/Arg decarboxylase 2, C-terminal;Orn/DAP/Arg decarboxylase 2, N-terminal;Orn/DAP/Arg decarboxylase 2, pyridoxal-phosphate binding site;	GO:0003824;	Arginine decarboxylase;	PREDICTED: LOW QUALITY PROTEIN: arginine decarboxylase 1-like;
AC.SP3B.Locus_65.1.10	SUZ domain;R3H domain;	Unknown protein;	SUZ domain profile.;	Putative single-stranded nucleic acids-binding domain;	SUZ domain;Single-stranded nucleic acid binding R3H;	GO:0003676;	Predicted protein;	R3H domain-containing protein;
AC.SP3B.Locus_66.1.10	C2 domain;Putative integral membrane protein conserved region (DUF2404);	Unknown protein;	C2 domain profile.;	Protein kinase C conserved region 2 (CalB);	C2 domain;Domain of unknown function DUF2404;	GO:0005515;	Integral membrane single C2 domain protein;	Calcium-dependent lipid-binding family protein isoform 1;
AC.SP3B.Locus_66.2.10	C2 domain;Putative integral membrane protein conserved region (DUF2404);	Unknown protein;	C2 domain profile.;	Protein kinase C conserved region 2 (CalB);	C2 domain;Domain of unknown function DUF2404;	GO:0005515;	Integral membrane single C2 domain protein;	Calcium-dependent lipid-binding family protein isoform 1;
AC.SP3B.Locus_67.9.10	Mitochondrial carrier protein;	Unknown protein;	Solute carrier (Solcar) repeat profile.;	Unknown protein;	Mitochondrial substrate/solute carrier;	Unknown protein;	Predicted protein;	peroxisomal membrane protein;
AC.SP3B.Locus_67.10.10	Mitochondrial carrier protein;	Unknown protein;	Solute carrier (Solcar) repeat profile.;	Unknown protein;	Mitochondrial substrate/solute carrier;	Unknown protein;	Predicted protein;	hypothetical protein AMTR_s00029p00221150;
AC.SP3B.Locus_69.2.10	tRNA synthetases class I (E and Q), catalytic domain;	Aminoacyl-transfer RNA synthetases class-I signature.;	Unknown protein;	Unknown protein;	Glutamyl/glutaminyl-tRNA synthetase, class Ib, catalytic domain;Aminoacyl-tRNA synthetase, class I, conserved site;	GO:0000166|GO:0004812|GO:0005524|GO:0006418;GO:0005524|GO:0016876|GO:0043039;	Unknown protein;	Unknown protein;
AC.SP3B.Locus_69.3.10	tRNA synthetases class I (E and Q), catalytic domain;	Unknown protein;	Unknown protein;	Unknown protein;	Glutamyl/glutaminyl-tRNA synthetase, class Ib, catalytic domain;	GO:0005524|GO:0016876|GO:0043039;	Predicted protein;	PREDICTED: glutamate--tRNA ligase, chloroplastic/mitochondrial-like;
AC.SP3B.Locus_69.4.10	tRNA synthetases class I (E and Q), catalytic domain;	Aminoacyl-transfer RNA synthetases class-I signature.;	Unknown protein;	Unknown protein;	Glutamyl/glutaminyl-tRNA synthetase, class Ib, catalytic domain;Aminoacyl-tRNA synthetase, class I, conserved site;	GO:0000166|GO:0004812|GO:0005524|GO:0006418;GO:0005524|GO:0016876|GO:0043039;	Uncharacterized protein;	uncharacterized protein LOC100383787;
AC.SP3B.Locus_69.5.10	tRNA synthetases class I (E and Q), catalytic domain;	Aminoacyl-transfer RNA synthetases class-I signature.;	Unknown protein;	Unknown protein;	Glutamyl/glutaminyl-tRNA synthetase, class Ib, catalytic domain;Aminoacyl-tRNA synthetase, class I, conserved site;	GO:0000166|GO:0004812|GO:0005524|GO:0006418;GO:0005524|GO:0016876|GO:0043039;	Glutamyl-tRNA synthetase 1, 2, putative;	PREDICTED: glutamate--tRNA ligase, chloroplastic/mitochondrial-like;
AC.SP3B.Locus_70.2.10	Cytochrome P450;	Cytochrome P450 cysteine heme-iron ligand signature.;	Unknown protein;	Unknown protein;	Cytochrome P450, conserved site;Cytochrome P450;	GO:0016705|GO:0055114;GO:0005506|GO:0016705|GO:0020037|GO:0055114;	Flavone synthase II;	PREDICTED: LOW QUALITY PROTEIN: isoflavone 2'-hydroxylase-like;
AC.SP3B.Locus_71.1.10	Polyketide cyclase / dehydrase and lipid transport;	Unknown protein;	Unknown protein;	Unknown protein;	Polyketide cyclase/dehydrase;	Unknown protein;	Unknown protein;	predicted protein;
AC.SP3B.Locus_71.2.10	Polyketide cyclase / dehydrase and lipid transport;	Unknown protein;	Unknown protein;	Unknown protein;	Polyketide cyclase/dehydrase;	Unknown protein;	Unknown protein;	predicted protein;
AC.SP3B.Locus_73.1.10	Protein tyrosine kinase;	Protein kinases ATP-binding region signature.;Serine/Threonine protein kinases active-site signature.;	Protein kinase domain profile.;	Unknown protein;	Protein kinase domain;Protein kinase, ATP binding site;Serine-threonine/tyrosine-protein kinase catalytic domain;Serine/threonine-protein kinase, active site;	GO:0004672|GO:0006468;GO:0005524;GO:0004672|GO:0005524|GO:0006468;GO:0004674|GO:0006468;	Protein kinase;	PREDICTED: receptor-like serine/threonine-protein kinase ALE2-like isoform X3;
AC.SP3B.Locus_73.2.10	Protein tyrosine kinase;	Protein kinases ATP-binding region signature.;Serine/Threonine protein kinases active-site signature.;	Protein kinase domain profile.;	Unknown protein;	Protein kinase domain;Protein kinase, ATP binding site;Serine-threonine/tyrosine-protein kinase catalytic domain;Serine/threonine-protein kinase, active site;	GO:0004672|GO:0006468;GO:0005524;GO:0004672|GO:0005524|GO:0006468;GO:0004674|GO:0006468;	Protein kinase;	PREDICTED: receptor-like serine/threonine-protein kinase ALE2-like;
AC.SP3B.Locus_74.1.10	Alpha/beta hydrolase family;	Unknown protein;	Unknown protein;	Unknown protein;	Unknown protein;	Unknown protein;	Predicted protein;	PREDICTED: polyneuridine-aldehyde esterase-like isoform X1;
AC.SP3B.Locus_74.3.10	Alpha/beta hydrolase family;	Unknown protein;	Unknown protein;	Unknown protein;	Unknown protein;	Unknown protein;	Predicted protein;	hypothetical protein POPTR_0017s13080g;
AC.SP3B.Locus_75.1.10	A20-like zinc finger;AN1-like Zinc finger;	Unknown protein;	Zinc finger A20-type profile.;Zinc finger AN1-type profile.;	A20-like zinc fingers;AN1-like Zinc finger;	Zinc finger, AN1-type;Zinc finger, A20-type;	GO:0003677|GO:0008270;GO:0008270;	Putative multiple stress-responsive zinc-finger protein;	PREDICTED: zinc finger A20 and AN1 domain-containing stress-associated protein 2-like;
AC.SP3B.Locus_75.2.10	A20-like zinc finger;AN1-like Zinc finger;	Unknown protein;	Zinc finger A20-type profile.;Zinc finger AN1-type profile.;	A20-like zinc fingers;AN1-like Zinc finger;	Zinc finger, AN1-type;Zinc finger, A20-type;	GO:0003677|GO:0008270;GO:0008270;	Putative multiple stress-responsive zinc-finger protein;	PREDICTED: zinc finger A20 and AN1 domain-containing stress-associated protein 2-like;
AC.SP3B.Locus_76.2.10	Unknown protein;	Unknown protein;	Unknown protein;	Unknown protein;	Unknown protein;	Unknown protein;	Unknown protein;	PREDICTED: probable protein phosphatase 2C 73-like, partial;
AC.SP3B.Locus_77.1.10	No apical meristem (NAM) protein;	Unknown protein;	NAC domain profile.;	Unknown protein;	NAC domain;	GO:0003677|GO:0006355;	NAC2 protein;	NAC transcription factor-like 9;
AC.SP3B.Locus_77.2.10	Unknown protein;	Unknown protein;	Unknown protein;	Unknown protein;	Unknown protein;	Unknown protein;	Unknown protein;	Unknown protein;
AC.SP3B.Locus_78.1.10	Leucine Rich repeat;	Unknown protein;	Unknown protein;	Leucine-rich repeat - CC (cysteine-containing) subfamily;	Leucine-rich repeat, cysteine-containing subtype;	Unknown protein;	Leucine Rich Repeat family protein, expressed;	Os12g0108500;
AC.SP3B.Locus_78.2.10	Leucine Rich repeat;	Unknown protein;	Unknown protein;	Leucine-rich repeat - CC (cysteine-containing) subfamily;	Leucine-rich repeat, cysteine-containing subtype;	Unknown protein;	Predicted protein;	PREDICTED: F-box/LRR-repeat protein 3-like isoform X1;
AC.SP3B.Locus_78.3.10	Leucine Rich repeat;	Unknown protein;	Unknown protein;	Leucine-rich repeat - CC (cysteine-containing) subfamily;	Leucine-rich repeat, cysteine-containing subtype;	Unknown protein;	Predicted protein;	PREDICTED: F-box/LRR-repeat protein 3-like isoform X1;
AC.SP3B.Locus_78.4.10	Leucine Rich repeat;	Unknown protein;	Unknown protein;	Leucine-rich repeat - CC (cysteine-containing) subfamily;	Leucine-rich repeat, cysteine-containing subtype;	Unknown protein;	Predicted protein;	PREDICTED: F-box/LRR-repeat protein 3-like isoform X1;
AC.SP3B.Locus_78.5.10	Leucine Rich repeat;	Unknown protein;	Unknown protein;	Leucine-rich repeat - CC (cysteine-containing) subfamily;	Leucine-rich repeat, cysteine-containing subtype;	Unknown protein;	Predicted protein;	PREDICTED: F-box/LRR-repeat protein 3-like isoform X1;
AC.SP3B.Locus_78.6.10	Leucine Rich repeat;	Unknown protein;	Unknown protein;	Leucine-rich repeat - CC (cysteine-containing) subfamily;	Leucine-rich repeat, cysteine-containing subtype;	Unknown protein;	Predicted protein;	PREDICTED: F-box/LRR-repeat protein 3-like isoform X1;
AC.SP3B.Locus_78.7.10	Leucine Rich repeat;	Unknown protein;	Unknown protein;	Leucine-rich repeat - CC (cysteine-containing) subfamily;	Leucine-rich repeat, cysteine-containing subtype;	Unknown protein;	Predicted protein;	hypothetical protein SELMODRAFT_437235;
AC.SP3B.Locus_78.8.10	Leucine Rich repeat;	Unknown protein;	Unknown protein;	Leucine-rich repeat - CC (cysteine-containing) subfamily;	Leucine-rich repeat, cysteine-containing subtype;	Unknown protein;	Predicted protein;	PREDICTED: F-box/LRR-repeat protein 3-like isoform X1;
AC.SP3B.Locus_78.9.10	Leucine Rich repeat;	Unknown protein;	Unknown protein;	Leucine-rich repeat - CC (cysteine-containing) subfamily;	Leucine-rich repeat, cysteine-containing subtype;	Unknown protein;	Putative uncharacterized protein Sb08g017670;	PREDICTED: F-box/LRR-repeat protein 3-like;
AC.SP3B.Locus_78.10.10	Leucine Rich repeat;	Unknown protein;	Unknown protein;	Leucine-rich repeat - CC (cysteine-containing) subfamily;	Leucine-rich repeat, cysteine-containing subtype;	Unknown protein;	Predicted protein;	PREDICTED: F-box/LRR-repeat protein 3-like isoform X1;
AC.SP3B.Locus_80.1.10	Histidine phosphatase superfamily (branch 1);	Unknown protein;	Unknown protein;	Phosphoglycerate mutase family;	Histidine phosphatase superfamily, clade-1;	Unknown protein;	Fructose-2,6-bisphosphatase;	phosphoglycerate/bisphosphoglycerate mutase family protein;
AC.SP3B.Locus_81.1.10	MA3 domain;MIF4G domain;	Unknown protein;	MI domain profile.;	Domain in DAP-5, eIF4G, MA-3 and other proteins.;	Initiation factor eIF-4 gamma, MA3;MIF4G-like, type 3;	GO:0003723|GO:0005515;	Uncharacterized protein;	Os04g0499300;
AC.SP3B.Locus_81.2.10	MA3 domain;MIF4G domain;	Unknown protein;	MI domain profile.;	Domain in DAP-5, eIF4G, MA-3 and other proteins.;	Initiation factor eIF-4 gamma, MA3;MIF4G-like, type 3;	GO:0003723|GO:0005515;	Uncharacterized protein;	Os04g0499300;
AC.SP3B.Locus_82.1.10	AIG1 family;Domain of unknown function (DUF3406);	Unknown protein;	Unknown protein;	Unknown protein;	Domain of unknown function DUF3406, chloroplast translocase;AIG1;	GO:0005525;	Chloroplast outer membrane protein, putative, expressed;	PREDICTED: translocase of chloroplast 132, chloroplastic-like;
AC.SP3B.Locus_82.2.10	AIG1 family;Domain of unknown function (DUF3406);	Unknown protein;	Unknown protein;	Unknown protein;	Domain of unknown function DUF3406, chloroplast translocase;AIG1;	GO:0005525;	Chloroplast outer membrane protein, putative, expressed;	PREDICTED: translocase of chloroplast 132, chloroplastic-like;
AC.SP3B.Locus_82.3.10	AIG1 family;Domain of unknown function (DUF3406);	Unknown protein;	Unknown protein;	Unknown protein;	Domain of unknown function DUF3406, chloroplast translocase;AIG1;	GO:0005525;	Chloroplast outer membrane protein, putative, expressed;	PREDICTED: translocase of chloroplast 132, chloroplastic-like;
AC.SP3B.Locus_82.4.10	AIG1 family;Domain of unknown function (DUF3406);	Unknown protein;	Unknown protein;	Unknown protein;	Domain of unknown function DUF3406, chloroplast translocase;AIG1;	GO:0005525;	Chloroplast outer membrane protein, putative, expressed;	PREDICTED: translocase of chloroplast 132, chloroplastic-like;
AC.SP3B.Locus_84.1.10	Cyclic nucleotide-binding domain;	Unknown protein;	cAMP/cGMP binding motif profile.;	Cyclic nucleotide-monophosphate binding domain;	Cyclic nucleotide-binding domain;	Unknown protein;	Putative cyclic nucleotide-gated cation channel;	PREDICTED: cyclic nucleotide-gated ion channel 2-like;
AC.SP3B.Locus_84.2.10	Cyclic nucleotide-binding domain;	Unknown protein;	cAMP/cGMP binding motif profile.;	Cyclic nucleotide-monophosphate binding domain;	Cyclic nucleotide-binding domain;	Unknown protein;	Putative cyclic nucleotide-gated cation channel;	PREDICTED: cyclic nucleotide-gated ion channel 2-like;
AC.SP3B.Locus_84.3.10	Cyclic nucleotide-binding domain;	Unknown protein;	cAMP/cGMP binding motif profile.;	Cyclic nucleotide-monophosphate binding domain;	Cyclic nucleotide-binding domain;	Unknown protein;	Putative cyclic nucleotide-gated cation channel;	predicted protein;
AC.SP3B.Locus_84.4.10	Cyclic nucleotide-binding domain;	Unknown protein;	cAMP/cGMP binding motif profile.;	Cyclic nucleotide-monophosphate binding domain;	Cyclic nucleotide-binding domain;	Unknown protein;	Putative cyclic nucleotide-gated cation channel;	PREDICTED: cyclic nucleotide-gated ion channel 2-like;
AC.SP3B.Locus_84.5.10	Cyclic nucleotide-binding domain;	Unknown protein;	cAMP/cGMP binding motif profile.;	Cyclic nucleotide-monophosphate binding domain;	Cyclic nucleotide-binding domain;	Unknown protein;	Putative cyclic nucleotide-gated cation channel;	PREDICTED: cyclic nucleotide-gated ion channel 2-like;
AC.SP3B.Locus_84.6.10	Cyclic nucleotide-binding domain;	Unknown protein;	cAMP/cGMP binding motif profile.;	Cyclic nucleotide-monophosphate binding domain;	Cyclic nucleotide-binding domain;	Unknown protein;	Putative cyclic nucleotide-gated cation channel;	PREDICTED: cyclic nucleotide-gated ion channel 2-like;
AC.SP3B.Locus_84.7.10	Cyclic nucleotide-binding domain;	Unknown protein;	cAMP/cGMP binding motif profile.;	Cyclic nucleotide-monophosphate binding domain;	Cyclic nucleotide-binding domain;	Unknown protein;	Putative cyclic nucleotide-gated cation channel;	PREDICTED: cyclic nucleotide-gated ion channel 2-like;
AC.SP3B.Locus_84.8.10	Cyclic nucleotide-binding domain;	Unknown protein;	cAMP/cGMP binding motif profile.;	Cyclic nucleotide-monophosphate binding domain;	Cyclic nucleotide-binding domain;	Unknown protein;	Putative cyclic nucleotide-gated cation channel;	Cyclic nucleotide-regulated ion channel family protein isoform 3;
AC.SP3B.Locus_84.10.10	Cyclic nucleotide-binding domain;	Unknown protein;	cAMP/cGMP binding motif profile.;	Cyclic nucleotide-monophosphate binding domain;	Cyclic nucleotide-binding domain;	Unknown protein;	Putative cyclic nucleotide-gated cation channel;	PREDICTED: cyclic nucleotide-gated ion channel 2-like;
AC.SP3B.Locus_87.1.10	Sodium/hydrogen exchanger family;	Unknown protein;	Unknown protein;	Unknown protein;	Cation/H+ exchanger;	GO:0006812|GO:0015299|GO:0016021|GO:0055085;	Inner membrane protein ybaL, putative;	K(+) efflux antiporter 5;
AC.SP3B.Locus_87.2.10	Sodium/hydrogen exchanger family;	Unknown protein;	Unknown protein;	Unknown protein;	Cation/H+ exchanger;	GO:0006812|GO:0015299|GO:0016021|GO:0055085;	Inner membrane protein ybaL, putative;	PREDICTED: K(+) efflux antiporter 6-like isoform X3;
AC.SP3B.Locus_87.3.10	Sodium/hydrogen exchanger family;	Unknown protein;	Unknown protein;	Unknown protein;	Cation/H+ exchanger;	GO:0006812|GO:0015299|GO:0016021|GO:0055085;	Uncharacterized protein;	PREDICTED: K(+) efflux antiporter 4-like;
AC.SP3B.Locus_89.1.10	WD domain, G-beta repeat;	Trp-Asp (WD) repeats signature.;	Trp-Asp (WD) repeats profile.;Trp-Asp (WD) repeats circular profile.;	WD40 repeats;	WD40 repeat;WD40 repeat, conserved site;WD40-repeat-containing domain;	GO:0005515;	Predicted protein;	hypothetical protein SORBIDRAFT_07g026250;
AC.SP3B.Locus_89.2.10	WD domain, G-beta repeat;	Trp-Asp (WD) repeats signature.;	Trp-Asp (WD) repeats profile.;Trp-Asp (WD) repeats circular profile.;	WD40 repeats;	WD40 repeat;WD40 repeat, conserved site;WD40-repeat-containing domain;	GO:0005515;	Predicted protein;	hypothetical protein SORBIDRAFT_07g026250;
AC.SP3B.Locus_89.3.10	WD domain, G-beta repeat;	Trp-Asp (WD) repeats signature.;	Trp-Asp (WD) repeats profile.;Trp-Asp (WD) repeats circular profile.;	WD40 repeats;	WD40 repeat;WD40 repeat, conserved site;WD40-repeat-containing domain;	GO:0005515;	Predicted protein;	hypothetical protein SORBIDRAFT_07g026250;
AC.SP3B.Locus_89.4.10	WD domain, G-beta repeat;	Trp-Asp (WD) repeats signature.;	Trp-Asp (WD) repeats profile.;Trp-Asp (WD) repeats circular profile.;	WD40 repeats;	WD40 repeat;WD40 repeat, conserved site;WD40-repeat-containing domain;	GO:0005515;	Predicted protein;	hypothetical protein SORBIDRAFT_07g026250;
AC.SP3B.Locus_89.5.10	WD domain, G-beta repeat;	Trp-Asp (WD) repeats signature.;	Trp-Asp (WD) repeats profile.;Trp-Asp (WD) repeats circular profile.;	WD40 repeats;	WD40 repeat;WD40 repeat, conserved site;WD40-repeat-containing domain;	GO:0005515;	Predicted protein;	hypothetical protein SORBIDRAFT_07g026250;
AC.SP3B.Locus_90.1.10	Domain of unknown function (DUF239);	Unknown protein;	Unknown protein;	Unknown protein;	Domain of unknown function DUF239;	Unknown protein;	ZmEBE-1 protein, putative;	Os06g0277900;
AC.SP3B.Locus_90.2.10	Domain of unknown function (DUF239);	Unknown protein;	Unknown protein;	Unknown protein;	Domain of unknown function DUF239;	Unknown protein;	ZmEBE-1 protein, putative;	predicted protein;
AC.SP3B.Locus_91.1.10	Sec63 Brl domain;	Unknown protein;	Unknown protein;	Domain of unknown function in Sec63p, Brr2p and other proteins.;Sec63 Brl domain;	Sec63 domain;	Unknown protein;	OSJNBa0023J03.11 protein;	DnaJ protein;
AC.SP3B.Locus_91.2.10	DnaJ domain;Sec63 Brl domain;	Unknown protein;	dnaJ domain profile.;	DnaJ molecular chaperone homology domain;	DnaJ domain;Sec63 domain;	Unknown protein;	34157-30943;Putative DnaJ protein;	heat shock protein binding protein, putative;
AC.SP3B.Locus_91.3.10	Sec63 Brl domain;	Unknown protein;	Unknown protein;	Unknown protein;	Sec63 domain;	Unknown protein;	Uncharacterized protein;	hypothetical protein CICLE_v100308911mg, partial;
AC.SP3B.Locus_91.4.10	DnaJ domain;Sec63 Brl domain;	Unknown protein;	dnaJ domain profile.;	DnaJ molecular chaperone homology domain;Domain of unknown function in Sec63p, Brr2p and other proteins.;Sec63 Brl domain;	DnaJ domain;Sec63 domain;	Unknown protein;	OSJNBa0023J03.11 protein;	DnaJ protein;
AC.SP3B.Locus_92.1.10	Ethylene-responsive protein kinase Le-CTR1;Protein tyrosine kinase;	Protein kinases ATP-binding region signature.;	Protein kinase domain profile.;	Tyrosine kinase, catalytic domain;	Protein kinase domain;Tyrosine-protein kinase, catalytic domain;Protein kinase, ATP binding site;Serine-threonine/tyrosine-protein kinase catalytic domain;	GO:0004672|GO:0006468;GO:0005524;GO:0004672|GO:0005524|GO:0006468;GO:0004713|GO:0006468;	Predicted protein;	PREDICTED: serine/threonine-protein kinase EDR1-like;
AC.SP3B.Locus_92.2.10	Ethylene-responsive protein kinase Le-CTR1;Protein tyrosine kinase;	Protein kinases ATP-binding region signature.;	Protein kinase domain profile.;	Unknown protein;	Protein kinase domain;Protein kinase, ATP binding site;Serine-threonine/tyrosine-protein kinase catalytic domain;	GO:0004672|GO:0006468;GO:0005524;GO:0004672|GO:0005524|GO:0006468;	Predicted protein;	PREDICTED: serine/threonine-protein kinase EDR1-like;
AC.SP3B.Locus_92.3.10	Ethylene-responsive protein kinase Le-CTR1;Protein tyrosine kinase;	Protein kinases ATP-binding region signature.;Serine/Threonine protein kinases active-site signature.;	Protein kinase domain profile.;	Serine/Threonine protein kinases, catalytic domain;	Protein kinase domain;Protein kinase, ATP binding site;Serine-threonine/tyrosine-protein kinase catalytic domain;Serine/threonine- /dual specificity protein kinase, catalytic domain;Serine/threonine-protein kinase, active site;	GO:0004672|GO:0006468;GO:0005524;GO:0004672|GO:0005524|GO:0006468;GO:0004674|GO:0006468;	Protein kinase, putative;	hypothetical protein SORBIDRAFT_03g030890;
AC.SP3B.Locus_93.1.10	DDT domain;Homeobox domain;	Unknown protein;	DDT domain profile.;'Homeobox' domain profile.;	Homeodomain;	DDT domain superfamily;DDT domain;Homeobox domain;	GO:0003700|GO:0006355|GO:0043565;	Predicted protein;	Homeodomain-like transcriptional regulator isoform 1;
AC.SP3B.Locus_93.2.10	DDT domain;Homeobox domain;	Unknown protein;	DDT domain profile.;'Homeobox' domain profile.;	Homeodomain;	DDT domain superfamily;DDT domain;Homeobox domain;	GO:0003700|GO:0006355|GO:0043565;	Predicted protein;	Homeodomain-like transcriptional regulator isoform 1;
AC.SP3B.Locus_94.1.10	WD domain, G-beta repeat;	Trp-Asp (WD) repeats signature.;	Trp-Asp (WD) repeats profile.;Trp-Asp (WD) repeats circular profile.;	WD40 repeats;	WD40 repeat;WD40 repeat, conserved site;WD40-repeat-containing domain;	GO:0005515;	WD-repeat protein;	PREDICTED: WD repeat-containing protein 74-like;
AC.SP3B.Locus_94.2.10	WD domain, G-beta repeat;	Trp-Asp (WD) repeats signature.;	Trp-Asp (WD) repeats profile.;Trp-Asp (WD) repeats circular profile.;	WD40 repeats;	WD40 repeat;WD40 repeat, conserved site;WD40-repeat-containing domain;	GO:0005515;	WD-repeat protein;	hypothetical protein CICLE_v10020238mg;
AC.SP3B.Locus_94.4.10	WD domain, G-beta repeat;	Trp-Asp (WD) repeats signature.;	Trp-Asp (WD) repeats profile.;Trp-Asp (WD) repeats circular profile.;	WD40 repeats;	WD40 repeat;WD40 repeat, conserved site;WD40-repeat-containing domain;	GO:0005515;	WD-repeat protein;	PREDICTED: WD repeat-containing protein 74-like;
AC.SP3B.Locus_95.1.10	Aldehyde dehydrogenase family;	Unknown protein;	Unknown protein;	Unknown protein;	Aldehyde dehydrogenase domain;	GO:0008152|GO:0016491|GO:0055114;	Unknown protein;	PREDICTED: aldehyde dehydrogenase family 2 member B7, mitochondrial-like, partial;
AC.SP3B.Locus_95.2.10	Aldehyde dehydrogenase family;	Aldehyde dehydrogenases cysteine active site.;	Unknown protein;	Unknown protein;	Aldehyde dehydrogenase domain;Aldehyde dehydrogenase, conserved site;	GO:0008152|GO:0016491|GO:0055114;	Methylmalonate-semialdehyde dehydrogenase, putative;	hypothetical protein SORBIDRAFT_02g005200;
AC.SP3B.Locus_95.3.10	Aldehyde dehydrogenase family;	Aldehyde dehydrogenases cysteine active site.;	Unknown protein;	Unknown protein;	Aldehyde dehydrogenase domain;Aldehyde dehydrogenase, conserved site;	GO:0008152|GO:0016491|GO:0055114;	Predicted protein (Fragment);	hypothetical protein EUTSA_v10022637mg;
AC.SP3B.Locus_95.4.10	Aldehyde dehydrogenase family;	Unknown protein;	Unknown protein;	Unknown protein;	Aldehyde dehydrogenase domain;	GO:0008152|GO:0016491|GO:0055114;	Predicted protein (Fragment);	hypothetical protein POPTR_0001s29010g;
AC.SP3B.Locus_95.4.20	Aldehyde dehydrogenase family;	Aldehyde dehydrogenases cysteine active site.;	Unknown protein;	Unknown protein;	Aldehyde dehydrogenase domain;Aldehyde dehydrogenase, conserved site;	GO:0008152|GO:0016491|GO:0055114;	Uncharacterized protein (Fragment);	predicted protein, partial;
AC.SP3B.Locus_95.5.10	Aldehyde dehydrogenase family;	Aldehyde dehydrogenases cysteine active site.;	Unknown protein;	Unknown protein;	Aldehyde dehydrogenase domain;Aldehyde dehydrogenase, conserved site;	GO:0008152|GO:0016491|GO:0055114;	Methylmalonate-semialdehyde dehydrogenase, putative;	hypothetical protein SORBIDRAFT_02g005200;
AC.SP3B.Locus_95.6.10	Aldehyde dehydrogenase family;	Unknown protein;	Unknown protein;	Unknown protein;	Aldehyde dehydrogenase domain;	GO:0008152|GO:0016491|GO:0055114;	Predicted protein (Fragment);	hypothetical protein POPTR_0001s29010g;
AC.SP3B.Locus_95.7.10	Aldehyde dehydrogenase family;	Aldehyde dehydrogenases cysteine active site.;	Unknown protein;	Unknown protein;	Aldehyde dehydrogenase domain;Aldehyde dehydrogenase, conserved site;	GO:0008152|GO:0016491|GO:0055114;	Predicted protein (Fragment);	hypothetical protein CICLE_v10028171mg;
AC.SP3B.Locus_95.8.10	Aldehyde dehydrogenase family;	Aldehyde dehydrogenases cysteine active site.;	Unknown protein;	Unknown protein;	Aldehyde dehydrogenase domain;Aldehyde dehydrogenase, conserved site;	GO:0008152|GO:0016491|GO:0055114;	Predicted protein (Fragment);	predicted protein, partial;
AC.SP3B.Locus_95.9.10	Aldehyde dehydrogenase family;	Aldehyde dehydrogenases cysteine active site.;	Unknown protein;	Unknown protein;	Aldehyde dehydrogenase domain;Aldehyde dehydrogenase, conserved site;	GO:0008152|GO:0016491|GO:0055114;	Methylmalonate-semialdehyde dehydrogenase, putative;	hypothetical protein SORBIDRAFT_02g005200;
AC.SP3B.Locus_96.1.10	Ubiquitin elongating factor core;	Unknown protein;	Unknown protein;	Unknown protein;	Ubiquitin conjugation factor E4, core;	GO:0000151|GO:0006511|GO:0016567|GO:0034450;	Ubiquitin-protein ligase, putative;	hypothetical protein CICLE_v10010958mg;
AC.SP3B.Locus_96.2.10	Ubiquitin elongating factor core;	Unknown protein;	Unknown protein;	Unknown protein;	Ubiquitin conjugation factor E4, core;	GO:0000151|GO:0006511|GO:0016567|GO:0034450;	Ubiquitin-protein ligase, putative;	hypothetical protein CICLE_v10010958mg;
AC.SP3B.Locus_96.3.10	U-box domain;Ubiquitin elongating factor core;	Unknown protein;	Unknown protein;	Modified RING finger domain;	Ubiquitin conjugation factor E4, core;U box domain;	GO:0000151|GO:0004842|GO:0016567;GO:0000151|GO:0006511|GO:0016567|GO:0034450;	Ubiquitin-protein ligase, putative;	PREDICTED: probable ubiquitin conjugation factor E4-like;
AC.SP3B.Locus_97.1.10	Essential protein Yae1, N terminal;	Unknown protein;	Unknown protein;	Unknown protein;	Essential protein Yae1, N-terminal;	Unknown protein;	Oral cancer overexpressed protein 1;	hypothetical protein SORBIDRAFT_10g027700;
AC.SP3B.Locus_97.2.10	Essential protein Yae1, N terminal;	Unknown protein;	Unknown protein;	Unknown protein;	Essential protein Yae1, N-terminal;	Unknown protein;	Oral cancer overexpressed protein 1;	hypothetical protein SORBIDRAFT_10g027700;
AC.SP3B.Locus_97.3.10	Essential protein Yae1, N terminal;	Unknown protein;	Unknown protein;	Unknown protein;	Essential protein Yae1, N-terminal;	Unknown protein;	Oral cancer overexpressed protein 1;	hypothetical protein SORBIDRAFT_10g027700;
AC.SP3B.Locus_97.4.10	Essential protein Yae1, N terminal;	Unknown protein;	Unknown protein;	Unknown protein;	Essential protein Yae1, N-terminal;	Unknown protein;	Oral cancer overexpressed protein 1;	hypothetical protein SORBIDRAFT_10g027700;
AC.SP3B.Locus_97.5.10	Essential protein Yae1, N terminal;	Unknown protein;	Unknown protein;	Unknown protein;	Essential protein Yae1, N-terminal;	Unknown protein;	Oral cancer overexpressed protein 1;	hypothetical protein SORBIDRAFT_10g027700;
AC.SP3B.Locus_98.1.10	Ubiquitin carboxyl-terminal hydrolase;	Ubiquitin carboxyl-terminal hydrolases family 2 signature 1.;	Ubiquitin carboxyl-terminal hydrolases family 2 profile.;	Unknown protein;	Peptidase C19, ubiquitin carboxyl-terminal hydrolase, conserved site;Ubiquitin carboxyl-terminal hydrolase-like domain;Peptidase C19, ubiquitin carboxyl-terminal hydrolase;	GO:0006511;	Ubiquitin carboxyl-terminal hydrolase;	PREDICTED: ubiquitin carboxyl-terminal hydrolase 25-like;
AC.SP3B.Locus_102.1.10	Leucine-rich repeat;	Unknown protein;	Unknown protein;	Unknown protein;	Unknown protein;	Unknown protein;	Os02g0234800 protein;	hypothetical protein CICLE_v10028992mg;
AC.SP3B.Locus_102.2.10	Leucine-rich repeat;	Unknown protein;	Leucine-rich repeat profile.;	Unknown protein;	Leucine-rich repeat;	GO:0005515;	Os02g0234800 protein;	hypothetical protein AMTR_s00016p00258810;
AC.SP3B.Locus_102.3.10	Leucine-rich repeat;	Unknown protein;	Leucine-rich repeat profile.;	Unknown protein;	Leucine-rich repeat;	GO:0005515;	Os02g0234800 protein;	PREDICTED: U2 small nuclear ribonucleoprotein A'-like;
AC.SP3B.Locus_103.1.10	Exostosin family;	Unknown protein;	Unknown protein;	Unknown protein;	Exostosin-like;	Unknown protein;	JHL07K02.4 protein;	probable beta-1,4-xylosyltransferase IRX10L;
AC.SP3B.Locus_104.2.10	YT521-B-like domain;	Unknown protein;	YTH domain profile.;	Unknown protein;	YTH domain;	Unknown protein;	Os03g0748000 protein;	hypothetical protein CARUB_v10013133mg;
AC.SP3B.Locus_104.2.20	Replication factor C C-terminal domain;DNA polymerase III, delta subunit;	Unknown protein;	Unknown protein;	ATPases associated with a variety of cellular activities;	AAA+ ATPase domain;Replication factor C, C-terminal domain;	GO:0000166|GO:0017111;	Putative replication factor C;	PREDICTED: replication factor C subunit 5-like;
AC.SP3B.Locus_104.3.10	YT521-B-like domain;	Unknown protein;	YTH domain profile.;	Unknown protein;	YTH domain;	Unknown protein;	Os03g0748000 protein;	hypothetical protein AMTR_s00004p00073360;
AC.SP3B.Locus_104.3.20	Replication factor C C-terminal domain;DNA polymerase III, delta subunit;	Unknown protein;	Unknown protein;	ATPases associated with a variety of cellular activities;	AAA+ ATPase domain;Replication factor C, C-terminal domain;	GO:0000166|GO:0017111;	Putative replication factor C;	PREDICTED: replication factor C subunit 5-like;
AC.SP3B.Locus_104.4.10	YT521-B-like domain;	Unknown protein;	YTH domain profile.;	Unknown protein;	YTH domain;	Unknown protein;	Os03g0748000 protein;	hypothetical protein AMTR_s00004p00073360;
AC.SP3B.Locus_104.4.20	Replication factor C C-terminal domain;DNA polymerase III, delta subunit;	Unknown protein;	Unknown protein;	ATPases associated with a variety of cellular activities;	AAA+ ATPase domain;Replication factor C, C-terminal domain;	GO:0000166|GO:0017111;	Putative replication factor C;	PREDICTED: replication factor C subunit 5-like;
AC.SP3B.Locus_108.1.10	Uncharacterised protein family (UPF0261);TIM-barrel signal transduction protein;	Unknown protein;	Unknown protein;	Unknown protein;	TIM-barrel domain, IGPS-like;Uncharacterised protein family UPF0261;	Unknown protein;	Predicted protein;	hypothetical protein POPTR_0007s13280g;
AC.SP3B.Locus_109.1.10	Unknown protein;	Unknown protein;	Unknown protein;	Unknown protein;	Unknown protein;	Unknown protein;	Uncharacterized protein;	hypothetical protein CARUB_v10005338mg;
AC.SP3B.Locus_109.3.10	Unknown protein;	Unknown protein;	Unknown protein;	Unknown protein;	Unknown protein;	Unknown protein;	OSJNBa0083N12.13 protein;	hypothetical protein CARUB_v10005338mg;
AC.SP3B.Locus_111.1.10	Protein tyrosine kinase;	Unknown protein;	Protein kinase domain profile.;	Unknown protein;	Protein kinase domain;Serine-threonine/tyrosine-protein kinase catalytic domain;	GO:0004672|GO:0006468;GO:0004672|GO:0005524|GO:0006468;	Putative STRUBBELIG family receptor protein kinase;	NAK-type protein kinase precursor;
AC.SP3B.Locus_111.3.10	Leucine rich repeat N-terminal domain;Protein tyrosine kinase;	Unknown protein;	Protein kinase domain profile.;	Unknown protein;	Protein kinase domain;Leucine-rich repeat-containing N-terminal, type 2;Serine-threonine/tyrosine-protein kinase catalytic domain;	GO:0004672|GO:0006468;GO:0004672|GO:0005524|GO:0006468;	Putative STRUBBELIG family receptor protein kinase;	receptor-like kinase STRUBBELIG;
AC.SP3B.Locus_111.4.10	Leucine rich repeat N-terminal domain;Protein tyrosine kinase;	Unknown protein;	Protein kinase domain profile.;	Unknown protein;	Protein kinase domain;Leucine-rich repeat-containing N-terminal, type 2;Serine-threonine/tyrosine-protein kinase catalytic domain;	GO:0004672|GO:0006468;GO:0004672|GO:0005524|GO:0006468;	Putative STRUBBELIG family receptor protein kinase;	PREDICTED: protein STRUBBELIG-RECEPTOR FAMILY 7-like;
AC.SP3B.Locus_112.1.10	tRNA (Uracil-5-)-methyltransferase;	RNA methyltransferase trmA family signature 1.;	Unknown protein;	Unknown protein;	(Uracil-5)-methyltransferase family;	GO:0006396|GO:0008173;	Unknown protein;	Uncharacterized protein TCM_012944;
AC.SP3B.Locus_112.1.20	Methyltransferase domain;Zinc finger C-x8-C-x5-C-x3-H type (and similar);	Unknown protein;	Zinc finger C3H1-type profile.;	zinc finger;	Methyltransferase domain;Zinc finger, CCCH-type;	GO:0046872;	Uncharacterized protein;	PREDICTED: zinc finger CCCH domain-containing protein 24-like;
AC.SP3B.Locus_112.2.10	tRNA (Uracil-5-)-methyltransferase;	RNA methyltransferase trmA family signature 1.;	Unknown protein;	Unknown protein;	(Uracil-5)-methyltransferase family;	GO:0006396|GO:0008173;	Unknown protein;	Uncharacterized protein TCM_012944;
AC.SP3B.Locus_112.2.20	Methyltransferase domain;Zinc finger C-x8-C-x5-C-x3-H type (and similar);	Unknown protein;	Zinc finger C3H1-type profile.;	zinc finger;	Methyltransferase domain;Zinc finger, CCCH-type;	GO:0046872;	Uncharacterized protein;	hypothetical protein SORBIDRAFT_06g000450;
AC.SP3B.Locus_113.1.10	S-adenosylmethionine synthetase, C-terminal domain;S-adenosylmethionine synthetase, central domain;	Unknown protein;	Unknown protein;	Unknown protein;	S-adenosylmethionine synthetase, C-terminal;S-adenosylmethionine synthetase, central domain;	GO:0004478|GO:0006556;	S-adenosyl methionine synthase protein 2 (Fragment);	PREDICTED: S-adenosylmethionine synthase 3-like isoform 6;
AC.SP3B.Locus_114.1.10	Eukaryotic translation initiation factor 2 alpha subunit;	Unknown protein;	Unknown protein;	Unknown protein;	Translation initiation factor 2, alpha subunit;	GO:0003723|GO:0003743|GO:0005850;	Unknown protein;	hypothetical protein AMTR_s00154p00040680;
AC.SP3B.Locus_115.1.10	Transferase family;	Unknown protein;	Unknown protein;	Unknown protein;	Transferase;	GO:0016747;	Predicted protein;	hypothetical protein CARUB_v10024944mg;
AC.SP3B.Locus_116.1.10	Cupin;	Unknown protein;	Unknown protein;	Cupin;	Cupin 1;	GO:0045735;	Nutrient reservoir, putative;	hypothetical protein ARALYDRAFT_490964;
AC.SP3B.Locus_116.1.20	Cupin;	Unknown protein;	Unknown protein;	Unknown protein;	Cupin 1;	GO:0045735;	Cupin region;	Unknown protein;
AC.SP3B.Locus_117.1.10	Calcineurin-like phosphoesterase;Iron/zinc purple acid phosphatase-like protein C;	Unknown protein;	Unknown protein;	Unknown protein;	Phosphoesterase domain;Iron/zinc purple acid phosphatase-like C-terminal domain;	GO:0016787;	Probable inactive purple acid phosphatase 2;	purple acid phosphatase 9;
AC.SP3B.Locus_117.2.10	Calcineurin-like phosphoesterase;Iron/zinc purple acid phosphatase-like protein C;	Unknown protein;	Unknown protein;	Unknown protein;	Phosphoesterase domain;Iron/zinc purple acid phosphatase-like C-terminal domain;	GO:0016787;	Calcineurin-like phosphoesterase family-like protein;	PREDICTED: probable inactive purple acid phosphatase 2-like, partial;
AC.SP3B.Locus_118.2.10	Glycosyl transferase family 8;	Unknown protein;	Unknown protein;	Unknown protein;	Glycosyl transferase, family 8;	GO:0016757;	Glycosyltransferase, CAZy family GT8;	probable galacturonosyltransferase 14;
AC.SP3B.Locus_119.2.10	CBS domain;	Unknown protein;	CBS domain profile.;	Domain in cystathionine beta-synthase and other proteins.;	CBS domain;	GO:0030554;	Uncharacterized protein (Fragment);	predicted protein;
AC.SP3B.Locus_119.2.20	CBS domain;	Unknown protein;	CBS domain profile.;	Unknown protein;	CBS domain;	GO:0030554;	NF protein (Fragment);	uncharacterized protein LOC100382044;
AC.SP3B.Locus_119.4.10	CBS domain;	Unknown protein;	CBS domain profile.;	Domain in cystathionine beta-synthase and other proteins.;	CBS domain;	GO:0030554;	OSJNBb0012E08.3 protein;	hypothetical protein SORBIDRAFT_01g000600;
AC.SP3B.Locus_119.5.10	CBS domain;	Unknown protein;	CBS domain profile.;	Domain in cystathionine beta-synthase and other proteins.;	CBS domain;	GO:0030554;	OSJNBb0012E08.3 protein;	Sucrose nonfermenting 4;
AC.SP3B.Locus_119.6.10	CBS domain;	Unknown protein;	CBS domain profile.;	Domain in cystathionine beta-synthase and other proteins.;	CBS domain;	GO:0030554;	OSJNBb0012E08.3 protein;	hypothetical protein SORBIDRAFT_01g000600;
AC.SP3B.Locus_120.1.10	F-box domain;	Unknown protein;	F-box domain profile.;	A Receptor for Ubiquitination Targets;	F-box domain;	GO:0005515;	F-box/LRR-repeat protein 17;	Os12g0601000;
AC.SP3B.Locus_121.1.10	Core-2/I-Branching enzyme;	Unknown protein;	Unknown protein;	Unknown protein;	Glycosyl transferase, family 14;	GO:0008375|GO:0016020;	OSJNBa0035M09.18 protein;	hypothetical protein POPTR_0001s35010g;
AC.SP3B.Locus_121.2.10	Core-2/I-Branching enzyme;	Unknown protein;	Unknown protein;	Unknown protein;	Glycosyl transferase, family 14;	GO:0008375|GO:0016020;	Os06g0661900 protein (Fragment);	Core-2/I-branching beta-1,6-N-acetylglucosaminyltransferase family protein isoform 4;
AC.SP3B.Locus_122.1.10	Protein of unknown function (DUF1677);	Unknown protein;	Unknown protein;	Unknown protein;	Protein of unknown function DUF1677, plant;	Unknown protein;	Predicted protein;	hypothetical protein SORBIDRAFT_04g008180;
AC.SP3B.Locus_124.1.10	Helicase conserved C-terminal domain;DEAD/DEAH box helicase;	DEAD-box subfamily ATP-dependent helicases signature.;	DEAD-box RNA helicase Q motif profile.;Superfamilies 1 and 2 helicase ATP-binding type-1 domain profile.;Superfamilies 1 and 2 helicase C-terminal domain profile.;	helicase superfamily c-terminal domain;DEAD-like helicases superfamily;	Helicase, C-terminal;Helicase, superfamily 1/2, ATP-binding domain;RNA helicase, DEAD-box type, Q motif;RNA helicase, ATP-dependent, DEAD-box, conserved site;DNA/RNA helicase, DEAD/DEAH box type, N-terminal;	GO:0003676|GO:0005524|GO:0008026;GO:0003676|GO:0004386|GO:0005524;	Predicted protein (Fragment);	predicted protein;
AC.SP3B.Locus_124.2.10	Helicase conserved C-terminal domain;DEAD/DEAH box helicase;	DEAD-box subfamily ATP-dependent helicases signature.;	DEAD-box RNA helicase Q motif profile.;Superfamilies 1 and 2 helicase ATP-binding type-1 domain profile.;Superfamilies 1 and 2 helicase C-terminal domain profile.;	helicase superfamily c-terminal domain;DEAD-like helicases superfamily;	Helicase, C-terminal;Helicase, superfamily 1/2, ATP-binding domain;RNA helicase, DEAD-box type, Q motif;RNA helicase, ATP-dependent, DEAD-box, conserved site;DNA/RNA helicase, DEAD/DEAH box type, N-terminal;	GO:0003676|GO:0005524|GO:0008026;GO:0003676|GO:0004386|GO:0005524;	Predicted protein (Fragment);	DEAD-box ATP-dependent RNA helicase 20;
AC.SP3B.Locus_124.3.10	Helicase conserved C-terminal domain;DEAD/DEAH box helicase;	DEAD-box subfamily ATP-dependent helicases signature.;	DEAD-box RNA helicase Q motif profile.;Superfamilies 1 and 2 helicase ATP-binding type-1 domain profile.;Superfamilies 1 and 2 helicase C-terminal domain profile.;	helicase superfamily c-terminal domain;DEAD-like helicases superfamily;	Helicase, C-terminal;Helicase, superfamily 1/2, ATP-binding domain;RNA helicase, DEAD-box type, Q motif;RNA helicase, ATP-dependent, DEAD-box, conserved site;DNA/RNA helicase, DEAD/DEAH box type, N-terminal;	GO:0003676|GO:0005524|GO:0008026;GO:0003676|GO:0004386|GO:0005524;	Predicted protein (Fragment);	dead box ATP-dependent RNA helicase, putative;
AC.SP3B.Locus_124.4.10	Helicase conserved C-terminal domain;DEAD/DEAH box helicase;	DEAD-box subfamily ATP-dependent helicases signature.;	DEAD-box RNA helicase Q motif profile.;Superfamilies 1 and 2 helicase ATP-binding type-1 domain profile.;Superfamilies 1 and 2 helicase C-terminal domain profile.;	helicase superfamily c-terminal domain;DEAD-like helicases superfamily;	Helicase, C-terminal;Helicase, superfamily 1/2, ATP-binding domain;RNA helicase, DEAD-box type, Q motif;RNA helicase, ATP-dependent, DEAD-box, conserved site;DNA/RNA helicase, DEAD/DEAH box type, N-terminal;	GO:0003676|GO:0005524|GO:0008026;GO:0003676|GO:0004386|GO:0005524;	Predicted protein (Fragment);	predicted protein;
AC.SP3B.Locus_124.5.10	Helicase conserved C-terminal domain;DEAD/DEAH box helicase;	DEAD-box subfamily ATP-dependent helicases signature.;	DEAD-box RNA helicase Q motif profile.;Superfamilies 1 and 2 helicase ATP-binding type-1 domain profile.;Superfamilies 1 and 2 helicase C-terminal domain profile.;	helicase superfamily c-terminal domain;DEAD-like helicases superfamily;	Helicase, C-terminal;Helicase, superfamily 1/2, ATP-binding domain;RNA helicase, DEAD-box type, Q motif;RNA helicase, ATP-dependent, DEAD-box, conserved site;DNA/RNA helicase, DEAD/DEAH box type, N-terminal;	GO:0003676|GO:0005524|GO:0008026;GO:0003676|GO:0004386|GO:0005524;	Predicted protein (Fragment);	PREDICTED: DEAD-box ATP-dependent RNA helicase 20-like isoform X1;
AC.SP3B.Locus_124.6.10	Helicase conserved C-terminal domain;DEAD/DEAH box helicase;	DEAD-box subfamily ATP-dependent helicases signature.;	DEAD-box RNA helicase Q motif profile.;Superfamilies 1 and 2 helicase ATP-binding type-1 domain profile.;Superfamilies 1 and 2 helicase C-terminal domain profile.;	helicase superfamily c-terminal domain;DEAD-like helicases superfamily;	Helicase, C-terminal;Helicase, superfamily 1/2, ATP-binding domain;RNA helicase, DEAD-box type, Q motif;RNA helicase, ATP-dependent, DEAD-box, conserved site;DNA/RNA helicase, DEAD/DEAH box type, N-terminal;	GO:0003676|GO:0005524|GO:0008026;GO:0003676|GO:0004386|GO:0005524;	DEAD-box ATP-dependent RNA helicase 30;	hypothetical protein AMTR_s00064p00050700;
AC.SP3B.Locus_124.7.10	Helicase conserved C-terminal domain;DEAD/DEAH box helicase;	DEAD-box subfamily ATP-dependent helicases signature.;	DEAD-box RNA helicase Q motif profile.;Superfamilies 1 and 2 helicase ATP-binding type-1 domain profile.;Superfamilies 1 and 2 helicase C-terminal domain profile.;	helicase superfamily c-terminal domain;DEAD-like helicases superfamily;	Helicase, C-terminal;Helicase, superfamily 1/2, ATP-binding domain;RNA helicase, DEAD-box type, Q motif;RNA helicase, ATP-dependent, DEAD-box, conserved site;DNA/RNA helicase, DEAD/DEAH box type, N-terminal;	GO:0003676|GO:0005524|GO:0008026;GO:0003676|GO:0004386|GO:0005524;	Predicted protein (Fragment);	DEAD-box ATP-dependent RNA helicase;
AC.SP3B.Locus_124.8.10	Helicase conserved C-terminal domain;DEAD/DEAH box helicase;	DEAD-box subfamily ATP-dependent helicases signature.;	DEAD-box RNA helicase Q motif profile.;Superfamilies 1 and 2 helicase ATP-binding type-1 domain profile.;Superfamilies 1 and 2 helicase C-terminal domain profile.;	helicase superfamily c-terminal domain;DEAD-like helicases superfamily;	Helicase, C-terminal;Helicase, superfamily 1/2, ATP-binding domain;RNA helicase, DEAD-box type, Q motif;RNA helicase, ATP-dependent, DEAD-box, conserved site;DNA/RNA helicase, DEAD/DEAH box type, N-terminal;	GO:0003676|GO:0005524|GO:0008026;GO:0003676|GO:0004386|GO:0005524;	Predicted protein (Fragment);	PREDICTED: DEAD-box ATP-dependent RNA helicase 20-like isoform X1;
AC.SP3B.Locus_124.9.10	Helicase conserved C-terminal domain;DEAD/DEAH box helicase;	DEAD-box subfamily ATP-dependent helicases signature.;	DEAD-box RNA helicase Q motif profile.;Superfamilies 1 and 2 helicase ATP-binding type-1 domain profile.;Superfamilies 1 and 2 helicase C-terminal domain profile.;	helicase superfamily c-terminal domain;DEAD-like helicases superfamily;	Helicase, C-terminal;Helicase, superfamily 1/2, ATP-binding domain;RNA helicase, DEAD-box type, Q motif;RNA helicase, ATP-dependent, DEAD-box, conserved site;DNA/RNA helicase, DEAD/DEAH box type, N-terminal;	GO:0003676|GO:0005524|GO:0008026;GO:0003676|GO:0004386|GO:0005524;	Predicted protein (Fragment);	DEAD-box ATP-dependent RNA helicase;
AC.SP3B.Locus_124.10.10	Helicase conserved C-terminal domain;DEAD/DEAH box helicase;	DEAD-box subfamily ATP-dependent helicases signature.;	DEAD-box RNA helicase Q motif profile.;Superfamilies 1 and 2 helicase ATP-binding type-1 domain profile.;Superfamilies 1 and 2 helicase C-terminal domain profile.;	helicase superfamily c-terminal domain;DEAD-like helicases superfamily;	Helicase, C-terminal;Helicase, superfamily 1/2, ATP-binding domain;RNA helicase, DEAD-box type, Q motif;RNA helicase, ATP-dependent, DEAD-box, conserved site;DNA/RNA helicase, DEAD/DEAH box type, N-terminal;	GO:0003676|GO:0005524|GO:0008026;GO:0003676|GO:0004386|GO:0005524;	Predicted protein (Fragment);	DEAD-box ATP-dependent RNA helicase;
AC.SP3B.Locus_126.1.10	C-terminal duplication domain of Friend of PRMT1;RNA recognition motif. (a.k.a. RRM, RBD, or RNP domain);	Unknown protein;	Eukaryotic RNA Recognition Motif (RRM) profile.;	RNA recognition motif;	Friend of PRMT1 duplication;RNA recognition motif domain;	GO:0003676;	RNA and export factor binding protein, putative;	PREDICTED: LOW QUALITY PROTEIN: RNA and export factor-binding protein 2-like;
AC.SP3B.Locus_126.2.10	C-terminal duplication domain of Friend of PRMT1;RNA recognition motif. (a.k.a. RRM, RBD, or RNP domain);	Unknown protein;	Unknown protein;	Unknown protein;	Friend of PRMT1 duplication;	Unknown protein;	Unknown protein;	RNA recognition motif-containing protein;
AC.SP3B.Locus_126.3.10	C-terminal duplication domain of Friend of PRMT1;RNA recognition motif. (a.k.a. RRM, RBD, or RNP domain);	Unknown protein;	Eukaryotic RNA Recognition Motif (RRM) profile.;	RNA recognition motif;	Friend of PRMT1 duplication;RNA recognition motif domain;	GO:0003676;	RNA and export factor binding protein, putative;	PREDICTED: LOW QUALITY PROTEIN: RNA and export factor-binding protein 2-like;
AC.SP3B.Locus_127.1.10	Cathepsin propeptide inhibitor domain (I29);Papain family cysteine protease;	Eukaryotic thiol (cysteine) proteases asparagine active site.;Eukaryotic thiol (cysteine) proteases cysteine active site.;Eukaryotic thiol (cysteine) proteases histidine active site.;	Unknown protein;	Cathepsin propeptide inhibitor domain (I29);Papain family cysteine protease;	Cysteine peptidase, asparagine active site;Cysteine peptidase, histidine active site;Peptidase C1A, papain C-terminal;Cysteine peptidase, cysteine active site;Proteinase inhibitor I29, cathepsin propeptide;	GO:0006508|GO:0008234;	Cysteine proteinase;	cysteine proteinases superfamily protein;
AC.SP3B.Locus_127.3.10	Cathepsin propeptide inhibitor domain (I29);Papain family cysteine protease;	Eukaryotic thiol (cysteine) proteases asparagine active site.;Eukaryotic thiol (cysteine) proteases cysteine active site.;Eukaryotic thiol (cysteine) proteases histidine active site.;	Unknown protein;	Cathepsin propeptide inhibitor domain (I29);Papain family cysteine protease;	Cysteine peptidase, asparagine active site;Cysteine peptidase, histidine active site;Peptidase C1A, papain C-terminal;Cysteine peptidase, cysteine active site;Proteinase inhibitor I29, cathepsin propeptide;	GO:0006508|GO:0008234;	Cysteine proteinase;	cysteine proteinases superfamily protein;
AC.SP3B.Locus_127.4.10	Cathepsin propeptide inhibitor domain (I29);Papain family cysteine protease;	Eukaryotic thiol (cysteine) proteases asparagine active site.;Eukaryotic thiol (cysteine) proteases cysteine active site.;Eukaryotic thiol (cysteine) proteases histidine active site.;	Unknown protein;	Cathepsin propeptide inhibitor domain (I29);Papain family cysteine protease;	Cysteine peptidase, asparagine active site;Cysteine peptidase, histidine active site;Peptidase C1A, papain C-terminal;Cysteine peptidase, cysteine active site;Proteinase inhibitor I29, cathepsin propeptide;	GO:0006508|GO:0008234;	Cysteine proteinase;	cysteine proteinases superfamily protein;
AC.SP3B.Locus_127.5.10	Cathepsin propeptide inhibitor domain (I29);Papain family cysteine protease;	Eukaryotic thiol (cysteine) proteases asparagine active site.;Eukaryotic thiol (cysteine) proteases cysteine active site.;Eukaryotic thiol (cysteine) proteases histidine active site.;	Unknown protein;	Cathepsin propeptide inhibitor domain (I29);Papain family cysteine protease;	Cysteine peptidase, asparagine active site;Cysteine peptidase, histidine active site;Peptidase C1A, papain C-terminal;Cysteine peptidase, cysteine active site;Proteinase inhibitor I29, cathepsin propeptide;	GO:0006508|GO:0008234;	Cysteine proteinase;	cysteine proteinases superfamily protein;
AC.SP3B.Locus_127.6.10	Cathepsin propeptide inhibitor domain (I29);Papain family cysteine protease;	Eukaryotic thiol (cysteine) proteases asparagine active site.;Eukaryotic thiol (cysteine) proteases cysteine active site.;Eukaryotic thiol (cysteine) proteases histidine active site.;	Unknown protein;	Cathepsin propeptide inhibitor domain (I29);Papain family cysteine protease;	Cysteine peptidase, asparagine active site;Cysteine peptidase, histidine active site;Peptidase C1A, papain C-terminal;Cysteine peptidase, cysteine active site;Proteinase inhibitor I29, cathepsin propeptide;	GO:0006508|GO:0008234;	Cysteine proteinase;	cysteine proteinases superfamily protein;
AC.SP3B.Locus_128.1.10	recA bacterial DNA recombination protein;	Unknown protein;	RecA family profile 2.;RecA family profile 1.;	ATPases associated with a variety of cellular activities;	AAA+ ATPase domain;DNA recombination/repair protein RecA, monomer-monomer interface;DNA recombination and repair protein RecA;DNA recombination/repair protein RecA-like, ATP-binding domain;	GO:0003677|GO:0005524|GO:0006259|GO:0008094;GO:0003697|GO:0005524|GO:0006281|GO:0009432;GO:0000166|GO:0017111;	RecA;	Os01g0901200;
AC.SP3B.Locus_128.2.10	recA bacterial DNA recombination protein;	Unknown protein;	RecA family profile 2.;RecA family profile 1.;	ATPases associated with a variety of cellular activities;	AAA+ ATPase domain;DNA recombination/repair protein RecA, monomer-monomer interface;DNA recombination and repair protein RecA;DNA recombination/repair protein RecA-like, ATP-binding domain;	GO:0003677|GO:0005524|GO:0006259|GO:0008094;GO:0003697|GO:0005524|GO:0006281|GO:0009432;GO:0000166|GO:0017111;	RecA;	Os01g0901200;
AC.SP3B.Locus_130.1.10	PPR repeat;	Unknown protein;	Pentatricopeptide (PPR) repeat profile.;	Unknown protein;	Pentatricopeptide repeat;	Unknown protein;	Predicted protein;	hypothetical protein SELMODRAFT_96029;
AC.SP3B.Locus_131.1.10	Triosephosphate isomerase;	Triosephosphate isomerase active site.;	Triosephosphate isomerase (TIM) family profile.;	Unknown protein;	Triosephosphate isomerase, active site;Triosephosphate isomerase;	GO:0004807;GO:0004807|GO:0008152;	Triosephosphate isomerase;	PREDICTED: triosephosphate isomerase, cytosolic-like;
AC.SP3B.Locus_131.2.10	Triosephosphate isomerase;	Triosephosphate isomerase active site.;	Triosephosphate isomerase (TIM) family profile.;	Unknown protein;	Triosephosphate isomerase, active site;Triosephosphate isomerase;	GO:0004807;GO:0004807|GO:0008152;	Triosephosphate isomerase;	PREDICTED: triosephosphate isomerase, cytosolic-like;
AC.SP3B.Locus_132.1.10	CutA1 divalent ion tolerance protein;	Unknown protein;	Unknown protein;	Unknown protein;	Divalent ion tolerance protein, CutA;	GO:0010038;	Uncharacterized protein;	PREDICTED: protein CutA 1, chloroplastic-like;
AC.SP3B.Locus_133.2.10	Potato inhibitor I family;	Unknown protein;	Unknown protein;	Unknown protein;	Proteinase inhibitor I13, potato inhibitor I;	GO:0004867|GO:0009611;	Uncharacterized protein;	protease inhibitor-like;
AC.SP3B.Locus_134.1.10	Cobalamin-independent synthase, Catalytic domain;Cobalamin-independent synthase, N-terminal domain;	Unknown protein;	Unknown protein;	Unknown protein;	Cobalamin (vitamin B12)-independent methionine synthase MetE, N-terminal;Methionine synthase, vitamin-B12 independent;	GO:0003871|GO:0008270|GO:0008652;GO:0003871|GO:0009086;	5-methyltetrahydropteroyltriglutamate-homocysteine methyltransferase, putative, expressed;	Methionine synthase;
AC.SP3B.Locus_134.2.10	Cobalamin-independent synthase, Catalytic domain;Cobalamin-independent synthase, N-terminal domain;	Unknown protein;	Unknown protein;	Unknown protein;	Cobalamin (vitamin B12)-independent methionine synthase MetE, N-terminal;Methionine synthase, vitamin-B12 independent;	GO:0003871|GO:0008270|GO:0008652;GO:0003871|GO:0009086;	Vitamin-b12 independent methionine synthase, 5-methyltetrahydropteroyltriglutamate-homocysteine;	Cobalamin-independent synthase family protein isoform 1;
AC.SP3B.Locus_134.3.10	Cobalamin-independent synthase, Catalytic domain;Cobalamin-independent synthase, N-terminal domain;	Unknown protein;	Unknown protein;	Unknown protein;	Cobalamin (vitamin B12)-independent methionine synthase MetE, N-terminal;Methionine synthase, vitamin-B12 independent;	GO:0003871|GO:0008270|GO:0008652;GO:0003871|GO:0009086;	Vitamin-b12 independent methionine synthase, 5-methyltetrahydropteroyltriglutamate-homocysteine;	Cobalamin-independent synthase family protein isoform 1;
AC.SP3B.Locus_135.1.10	Unknown protein;	Unknown protein;	Unknown protein;	Unknown protein;	Unknown protein;	Unknown protein;	Uncharacterized protein;	Unknown protein;
AC.SP3B.Locus_136.1.10	Redoxin;	Unknown protein;	Thioredoxin domain profile.;	Unknown protein;	Redoxin;Thioredoxin-like fold;	GO:0016491;	Peroxiredoxin-2E, chloroplastic;	PREDICTED: peroxiredoxin-2E, chloroplastic-like;
AC.SP3B.Locus_136.2.10	Redoxin;	Unknown protein;	Thioredoxin domain profile.;	Unknown protein;	Redoxin;Thioredoxin-like fold;	GO:0016491;	Peroxiredoxin-2E, chloroplastic;	PREDICTED: peroxiredoxin-2E, chloroplastic-like;
AC.SP3B.Locus_137.1.10	Fatty acid desaturase;	Unknown protein;	Unknown protein;	Unknown protein;	Fatty acid desaturase, type 2;	GO:0006631|GO:0045300|GO:0055114;	Acyl-[acyl-carrier-protein] desaturase, chloroplastic;	acyl-[acyl-carrier-protein] desaturase, chloroplastic;
AC.SP3B.Locus_138.1.10	ATP synthase (E/31 kDa) subunit;	Unknown protein;	Unknown protein;	Unknown protein;	ATPase, V1/A1 complex, subunit E;	GO:0015991|GO:0033178|GO:0046961;	Vacuolar ATP synthase subunit E, putative;	hypothetical protein CARUB_v10020883mg;
AC.SP3B.Locus_138.2.10	ATP synthase (E/31 kDa) subunit;	Unknown protein;	Unknown protein;	Unknown protein;	ATPase, V1/A1 complex, subunit E;	GO:0015991|GO:0033178|GO:0046961;	Vacuolar ATP synthase subunit E, putative;	PREDICTED: V-type proton ATPase subunit E-like;
AC.SP3B.Locus_140.1.10	BAT2 N-terminus;	Unknown protein;	Unknown protein;	Unknown protein;	BAT2, N-terminal;	Unknown protein;	Predicted protein;	PREDICTED: protein MODIFIER OF SNC1 1-like;
AC.SP3B.Locus_140.2.10	Unknown protein;	Unknown protein;	Unknown protein;	Unknown protein;	Unknown protein;	Unknown protein;	Unknown protein;	Unknown protein;
AC.SP3B.Locus_140.3.10	BAT2 N-terminus;	Unknown protein;	Unknown protein;	Unknown protein;	BAT2, N-terminal;	Unknown protein;	Predicted protein;	PREDICTED: protein MODIFIER OF SNC1 1-like;
AC.SP3B.Locus_140.4.10	BAT2 N-terminus;	Unknown protein;	Unknown protein;	Unknown protein;	BAT2, N-terminal;	Unknown protein;	Predicted protein;	PREDICTED: protein MODIFIER OF SNC1 1-like;
AC.SP3B.Locus_140.5.10	BAT2 N-terminus;	Unknown protein;	Unknown protein;	Unknown protein;	BAT2, N-terminal;	Unknown protein;	Predicted protein;	PREDICTED: protein MODIFIER OF SNC1 1-like;
AC.SP3B.Locus_140.6.10	BAT2 N-terminus;	Unknown protein;	Unknown protein;	Unknown protein;	BAT2, N-terminal;	Unknown protein;	Predicted protein;	PREDICTED: protein MODIFIER OF SNC1 1-like;
AC.SP3B.Locus_140.7.10	BAT2 N-terminus;	Unknown protein;	Unknown protein;	Unknown protein;	BAT2, N-terminal;	Unknown protein;	Predicted protein;	PREDICTED: protein MODIFIER OF SNC1 1-like;
AC.SP3B.Locus_141.1.10	PHD-finger;	Zinc finger PHD-type signature.;	Zinc finger PHD-type profile.;	PHD zinc finger;	Zinc finger, PHD-type, conserved site;Zinc finger, PHD-type;Zinc finger, PHD-finger;	GO:0005515;GO:0005515|GO:0008270;	Putative uncharacterized protein;	hypothetical protein POPTR_0011s155801g, partial;
AC.SP3B.Locus_142.1.10	Cytochrome P450;	Unknown protein;	Unknown protein;	Unknown protein;	Cytochrome P450;	GO:0005506|GO:0016705|GO:0020037|GO:0055114;	Unknown protein;	Cytochrome P450;
AC.SP3B.Locus_142.3.10	Cytochrome P450;	Cytochrome P450 cysteine heme-iron ligand signature.;	Unknown protein;	Unknown protein;	Cytochrome P450, conserved site;Cytochrome P450;	GO:0016705|GO:0055114;GO:0005506|GO:0016705|GO:0020037|GO:0055114;	Cytochrome P450;	cytochrome P450 90B1;
AC.SP3B.Locus_142.4.10	Cytochrome P450;	Cytochrome P450 cysteine heme-iron ligand signature.;	Unknown protein;	Unknown protein;	Cytochrome P450, conserved site;Cytochrome P450;	GO:0016705|GO:0055114;GO:0005506|GO:0016705|GO:0020037|GO:0055114;	Cytochrome P450;	cytochrome P450, family 76, subfamily C, polypeptide 5;
AC.SP3B.Locus_142.5.10	Cytochrome P450;	Cytochrome P450 cysteine heme-iron ligand signature.;	Unknown protein;	Unknown protein;	Cytochrome P450, conserved site;Cytochrome P450;	GO:0016705|GO:0055114;GO:0005506|GO:0016705|GO:0020037|GO:0055114;	Cytochrome P450;	PREDICTED: cytochrome P450 83B1-like;
AC.SP3B.Locus_143.1.10	Mitochondrial carrier protein;	Unknown protein;	Solute carrier (Solcar) repeat profile.;	Unknown protein;	Mitochondrial substrate/solute carrier;	Unknown protein;	Adenine nucleotide translocator;	ADP,ATP carrier protein, mitochondrial;
AC.SP3B.Locus_143.2.10	Mitochondrial carrier protein;	Unknown protein;	Solute carrier (Solcar) repeat profile.;	Unknown protein;	Mitochondrial substrate/solute carrier;	Unknown protein;	Adenine nucleotide translocator;	ADP,ATP carrier protein, mitochondrial;
AC.SP3B.Locus_143.3.10	Mitochondrial carrier protein;	Unknown protein;	Solute carrier (Solcar) repeat profile.;	Unknown protein;	Mitochondrial substrate/solute carrier;	Unknown protein;	Adenine nucleotide translocator;	ADP,ATP carrier protein, mitochondrial;
AC.SP3B.Locus_144.1.10	DUF761-associated sequence motif;Domain of unknown function (DUF4378);	Unknown protein;	Unknown protein;	Unknown protein;	Domain of unknown function DUF4378;	Unknown protein;	Predicted protein;	PREDICTED: serine-rich adhesin for platelets-like;
AC.SP3B.Locus_145.1.10	Unknown protein;	Unknown protein;	Unknown protein;	Unknown protein;	Unknown protein;	Unknown protein;	Predicted protein (Fragment);	hypothetical protein ARALYDRAFT_901664;
AC.SP3B.Locus_146.1.10	Ribosomal protein L16p/L10e;	Ribosomal protein L10e signature.;	Unknown protein;	Unknown protein;	Ribosomal protein L10e/L16;Ribosomal protein L10e, conserved site;	GO:0003735|GO:0005840|GO:0006412;GO:0003735|GO:0005622|GO:0005840|GO:0006412;	60S ribosomal protein L10;	predicted protein;
AC.SP3B.Locus_146.2.10	Ribosomal protein L16p/L10e;	Ribosomal protein L10e signature.;	Unknown protein;	Unknown protein;	Ribosomal protein L10e/L16;Ribosomal protein L10e, conserved site;	GO:0003735|GO:0005840|GO:0006412;GO:0003735|GO:0005622|GO:0005840|GO:0006412;	60S ribosomal protein L10;	predicted protein;
AC.SP3B.Locus_147.1.10	Conserved hypothetical ATP binding protein;	Unknown protein;	Unknown protein;	Unknown protein;	Uncharacterised protein family, ATP binding;	GO:0000166;	Xpa-binding protein, putative;	PREDICTED: GPN-loop GTPase 1 homolog;
AC.SP3B.Locus_147.2.10	Conserved hypothetical ATP binding protein;	Unknown protein;	Unknown protein;	Unknown protein;	Uncharacterised protein family, ATP binding;	GO:0000166;	Os03g0312600 protein;	PREDICTED: GPN-loop GTPase 1 homolog;
AC.SP3B.Locus_147.3.10	Conserved hypothetical ATP binding protein;	Unknown protein;	Unknown protein;	Unknown protein;	Uncharacterised protein family, ATP binding;	GO:0000166;	Os03g0312600 protein;	PREDICTED: GPN-loop GTPase 1 homolog;
AC.SP3B.Locus_149.1.10	Unknown protein;	Unknown protein;	Unknown protein;	Unknown protein;	Unknown protein;	Unknown protein;	Unknown protein;	hypothetical protein AMTR_s00130p00110410;
AC.SP3B.Locus_150.1.10	Unknown protein;	Unknown protein;	Myb-type HTH DNA-binding domain profile.;	SANT SWI3, ADA2, N-CoR and TFIIIB'' DNA-binding domains;	Myb domain;SANT/Myb domain;	GO:0003682;	At3g12560-like protein;	unnamed protein product, partial;
AC.SP3B.Locus_150.2.10	Unknown protein;	Unknown protein;	Unknown protein;	Unknown protein;	Unknown protein;	Unknown protein;	Putative uncharacterized protein;	Unknown protein;
AC.SP3B.Locus_150.3.10	Unknown protein;	Unknown protein;	Ubiquitin domain profile.;Myb-type HTH DNA-binding domain profile.;	SANT SWI3, ADA2, N-CoR and TFIIIB'' DNA-binding domains;	Ubiquitin domain;Myb domain;SANT/Myb domain;	GO:0005515;GO:0003682;	MYBR domain class transcription factor;	PREDICTED: telomere-binding protein 1-like;
AC.SP3B.Locus_150.5.10	Unknown protein;	Unknown protein;	Ubiquitin domain profile.;Myb-type HTH DNA-binding domain profile.;	SANT SWI3, ADA2, N-CoR and TFIIIB'' DNA-binding domains;	Ubiquitin domain;Myb domain;SANT/Myb domain;	GO:0005515;GO:0003682;	MYBR domain class transcription factor;	PREDICTED: telomere-binding protein 1-like;
AC.SP3B.Locus_150.6.10	Unknown protein;	Unknown protein;	Ubiquitin domain profile.;Myb-type HTH DNA-binding domain profile.;	SANT SWI3, ADA2, N-CoR and TFIIIB'' DNA-binding domains;	Ubiquitin domain;Myb domain;SANT/Myb domain;	GO:0005515;GO:0003682;	MYBR domain class transcription factor;	PREDICTED: telomere-binding protein 1-like;
AC.SP3B.Locus_151.1.10	Unknown protein;	Unknown protein;	Unknown protein;	Unknown protein;	Unknown protein;	Unknown protein;	Putative uncharacterized protein;	hypothetical protein CICLE_v10026330mg;
AC.SP3B.Locus_152.1.10	Alliinase EGF-like domain;Allinase;	Unknown protein;	Unknown protein;	Unknown protein;	Allinase, C-terminal;EGF-like, alliinase;	GO:0016846;	Alliinase (Precursor);	Alliin lyase 1 precursor, putative;
AC.SP3B.Locus_152.2.10	Alliinase EGF-like domain;Allinase;	Unknown protein;	Unknown protein;	Unknown protein;	Allinase, C-terminal;EGF-like, alliinase;	GO:0016846;	Alliinase (Precursor);	Alliin lyase 1 precursor, putative;
AC.SP3B.Locus_152.3.10	Alliinase EGF-like domain;Allinase;	Unknown protein;	Unknown protein;	Unknown protein;	Allinase, C-terminal;EGF-like, alliinase;	GO:0016846;	Alliinase (Precursor);	Alliin lyase 1 precursor, putative;
AC.SP3B.Locus_152.4.10	Alliinase EGF-like domain;Allinase;	Unknown protein;	Unknown protein;	Unknown protein;	Allinase, C-terminal;EGF-like, alliinase;	GO:0016846;	Alliinase (Precursor);	Alliin lyase 1 precursor, putative;
AC.SP3B.Locus_152.5.10	Alliinase EGF-like domain;Allinase;	Unknown protein;	Unknown protein;	Unknown protein;	Allinase, C-terminal;EGF-like, alliinase;	GO:0016846;	Alliinase (Precursor);	Alliin lyase 1 precursor, putative;
AC.SP3B.Locus_152.6.10	Alliinase EGF-like domain;Allinase;	Unknown protein;	Unknown protein;	Unknown protein;	Allinase, C-terminal;EGF-like, alliinase;	GO:0016846;	Alliinase (Precursor);	Alliin lyase 1 precursor, putative;
AC.SP3B.Locus_152.7.10	Alliinase EGF-like domain;Allinase;	Unknown protein;	Unknown protein;	Unknown protein;	Allinase, C-terminal;EGF-like, alliinase;	GO:0016846;	Alliinase (Precursor);	Alliin lyase 1 precursor, putative;
AC.SP3B.Locus_152.8.10	Alliinase EGF-like domain;Allinase;	Unknown protein;	Unknown protein;	Unknown protein;	Allinase, C-terminal;EGF-like, alliinase;	GO:0016846;	Alliinase;	PREDICTED: tryptophan aminotransferase-related protein 4-like;
AC.SP3B.Locus_152.9.10	Alliinase EGF-like domain;Allinase;	Unknown protein;	Unknown protein;	Unknown protein;	Allinase, C-terminal;EGF-like, alliinase;	GO:0016846;	Alliinase (Precursor);	Alliin lyase 1 precursor, putative;
AC.SP3B.Locus_153.6.10	Exo70 exocyst complex subunit;	Unknown protein;	Unknown protein;	Unknown protein;	Exocyst complex protein Exo70;	GO:0000145|GO:0006887;	Protein binding protein, putative;	Exocyst complex component EXO70;
AC.SP3B.Locus_154.1.10	Ribosomal protein L18e/L15;	Ribosomal protein L18e signature.;	Unknown protein;	Unknown protein;	Ribosomal protein L18e, conserved site;Ribosomal protein L18e/L15P;	GO:0003735|GO:0005622|GO:0005840|GO:0006412;	60S ribosomal protein L18;	hypothetical protein EUTSA_v10004865mg;
AC.SP3B.Locus_155.1.10	Ribosomal protein S17;	Ribosomal protein S17 signature.;	Unknown protein;	Unknown protein;	Ribosomal protein S17;Ribosomal protein S17, conserved site;	GO:0003735|GO:0005622|GO:0005840|GO:0006412;	Predicted protein;	PREDICTED: 40S ribosomal protein S11-like;
AC.SP3B.Locus_156.1.10	Unknown protein;	Unknown protein;	Unknown protein;	Unknown protein;	Unknown protein;	Unknown protein;	Predicted protein;	Unknown protein;
AC.SP3B.Locus_156.2.10	Unknown protein;	Unknown protein;	Unknown protein;	Unknown protein;	Unknown protein;	Unknown protein;	Chloroplast threonine synthase (Fragment);	Unknown protein;
AC.SP3B.Locus_156.4.10	Unknown protein;	Unknown protein;	Unknown protein;	Unknown protein;	Unknown protein;	Unknown protein;	Chloroplast threonine synthase (Fragment);	Unknown protein;
AC.SP3B.Locus_156.5.10	Unknown protein;	Unknown protein;	Unknown protein;	Unknown protein;	Unknown protein;	Unknown protein;	Chloroplast threonine synthase (Fragment);	Unknown protein;
AC.SP3B.Locus_156.6.10	Unknown protein;	Unknown protein;	Unknown protein;	Unknown protein;	Unknown protein;	Unknown protein;	Chloroplast threonine synthase (Fragment);	Unknown protein;
AC.SP3B.Locus_158.1.10	Transaldolase;	Transaldolase signature 1.;	Unknown protein;	Unknown protein;	Transaldolase;Transaldolase, active site;	GO:0005975;	Transaldolase 2;	PREDICTED: transaldolase-like;
AC.SP3B.Locus_158.2.10	Transaldolase;	Transaldolase signature 1.;	Unknown protein;	Unknown protein;	Transaldolase;Transaldolase, active site;	GO:0005975;	Predicted protein;	Aldolase-type TIM barrel family protein isoform 1;
AC.SP3B.Locus_159.1.10	MIZ/SP-RING zinc finger;SAP domain;	Zinc finger PHD-type signature.;	Zinc finger SP-RING-type profile.;SAP motif profile.;	Putative DNA-binding (bihelical) motif predicted to be involved in chromosomal organisation;PHD zinc finger;	Zinc finger, PHD-type, conserved site;SAP domain;Zinc finger, PHD-type;Zinc finger, MIZ-type;	GO:0005515|GO:0008270;GO:0008270;GO:0003676;	Sumo ligase, putative;	E3 SUMO-protein ligase SIZ1;
AC.SP3B.Locus_159.2.10	MIZ/SP-RING zinc finger;SAP domain;	Zinc finger PHD-type signature.;	Zinc finger SP-RING-type profile.;SAP motif profile.;	Putative DNA-binding (bihelical) motif predicted to be involved in chromosomal organisation;PHD zinc finger;	Zinc finger, PHD-type, conserved site;SAP domain;Zinc finger, PHD-type;Zinc finger, MIZ-type;	GO:0005515|GO:0008270;GO:0008270;GO:0003676;	Sumo ligase, putative;	E3 SUMO-protein ligase SIZ1;
AC.SP3B.Locus_159.3.10	MIZ/SP-RING zinc finger;SAP domain;	Zinc finger PHD-type signature.;	Zinc finger SP-RING-type profile.;SAP motif profile.;	Putative DNA-binding (bihelical) motif predicted to be involved in chromosomal organisation;PHD zinc finger;	Zinc finger, PHD-type, conserved site;SAP domain;Zinc finger, PHD-type;Zinc finger, MIZ-type;	GO:0005515|GO:0008270;GO:0008270;GO:0003676;	Sumo ligase, putative;	E3 SUMO-protein ligase SIZ1;
AC.SP3B.Locus_160.1.10	Peroxidase;	Unknown protein;	Plant heme peroxidase family profile.;	Unknown protein;	Haem peroxidase, plant/fungal/bacterial;	GO:0004601|GO:0006979|GO:0020037|GO:0055114;	Cationic peroxidase;	hypothetical protein SELMODRAFT_179387;
AC.SP3B.Locus_160.2.10	Peroxidase;	Unknown protein;	Plant heme peroxidase family profile.;	Unknown protein;	Haem peroxidase, plant/fungal/bacterial;	GO:0004601|GO:0006979|GO:0020037|GO:0055114;	Cationic peroxidase;	PREDICTED: cationic peroxidase 1-like;
AC.SP3B.Locus_160.4.10	Peroxidase;	Unknown protein;	Plant heme peroxidase family profile.;	Unknown protein;	Haem peroxidase, plant/fungal/bacterial;	GO:0004601|GO:0006979|GO:0020037|GO:0055114;	Cationic peroxidase;	PREDICTED: peroxidase 5-like;
AC.SP3B.Locus_161.1.10	Glycosyl transferases group 1;	Unknown protein;	Unknown protein;	Unknown protein;	Glycosyl transferase, family 1;	GO:0009058;	Sucrose synthase1 (Fragment);	hypothetical protein CICLE_v10024638mg;
AC.SP3B.Locus_161.2.10	Sucrose synthase;Glycosyl transferases group 1;	Unknown protein;	Unknown protein;	Unknown protein;	Sucrose synthase;Glycosyl transferase, family 1;	GO:0009058;GO:0005985;	Sucrose synthase;	hypothetical protein AMTR_s00106p00019920;
AC.SP3B.Locus_161.3.10	Sucrose synthase;Glycosyl transferases group 1;	Unknown protein;	Unknown protein;	Unknown protein;	Sucrose synthase;Glycosyl transferase, family 1;	GO:0009058;GO:0005985;	Sucrose synthase1;	hypothetical protein POPTR_0010s01360g;
AC.SP3B.Locus_161.4.10	Sucrose synthase;Glycosyl transferases group 1;	Unknown protein;	Unknown protein;	Unknown protein;	Sucrose synthase;Glycosyl transferase, family 1;	GO:0009058;GO:0005985;	Sucrose synthase;	sucrose synthase;
AC.SP3B.Locus_161.5.10	Sucrose synthase;Glycosyl transferases group 1;	Unknown protein;	Unknown protein;	Unknown protein;	Sucrose synthase;Glycosyl transferase, family 1;	GO:0009058;GO:0005985;	Sucrose synthase;	hypothetical protein AMTR_s00106p00019920;
AC.SP3B.Locus_161.6.10	Sucrose synthase;Glycosyl transferases group 1;	Unknown protein;	Unknown protein;	Unknown protein;	Sucrose synthase;Glycosyl transferase, family 1;	GO:0009058;GO:0005985;	Sucrose synthase;	hypothetical protein AMTR_s00106p00019920;
AC.SP3B.Locus_161.7.10	Sucrose synthase;Glycosyl transferases group 1;	Unknown protein;	Unknown protein;	Unknown protein;	Sucrose synthase;Glycosyl transferase, family 1;	GO:0009058;GO:0005985;	Sucrose synthase;	hypothetical protein AMTR_s00106p00019920;
AC.SP3B.Locus_161.8.10	Sucrose synthase;Glycosyl transferases group 1;	Unknown protein;	Unknown protein;	Unknown protein;	Sucrose synthase;Glycosyl transferase, family 1;	GO:0009058;GO:0005985;	Sucrose synthase;	hypothetical protein AMTR_s00106p00019920;
AC.SP3B.Locus_162.1.10	Elongation factor Tu C-terminal domain;Elongation factor Tu domain 2;Elongation factor Tu GTP binding domain;	GTP-binding elongation factors signature.;	Unknown protein;	Unknown protein;	Elongation factor, GTP-binding domain;Translation elongation factor EFTu/EF1A, C-terminal;Translation elongation factor EFTu/EF1A, domain 2;	GO:0003924|GO:0005525;GO:0005525;	Elongation factor 1-alpha;	PREDICTED: elongation factor 1-alpha-like;
AC.SP3B.Locus_162.2.10	Elongation factor Tu C-terminal domain;Elongation factor Tu domain 2;	Unknown protein;	Unknown protein;	Unknown protein;	Translation elongation factor EFTu/EF1A, C-terminal;Translation elongation factor EFTu/EF1A, domain 2;	GO:0005525;	Elongation factor 1-alpha;	elongation factor 1-alpha, putative;
AC.SP3B.Locus_162.3.10	Elongation factor Tu C-terminal domain;Elongation factor Tu domain 2;Elongation factor Tu GTP binding domain;	GTP-binding elongation factors signature.;	Unknown protein;	Unknown protein;	Elongation factor, GTP-binding domain;Translation elongation factor EFTu/EF1A, C-terminal;Translation elongation factor EFTu/EF1A, domain 2;	GO:0003924|GO:0005525;GO:0005525;	Elongation factor 1-alpha;	PREDICTED: elongation factor 1-alpha-like;
AC.SP3B.Locus_162.4.10	Elongation factor Tu GTP binding domain;	GTP-binding elongation factors signature.;	Unknown protein;	Unknown protein;	Elongation factor, GTP-binding domain;	GO:0003924|GO:0005525;	Translation elongation factor 1 (Fragment);	predicted protein, partial;
AC.SP3B.Locus_162.4.20	Elongation factor Tu C-terminal domain;Elongation factor Tu domain 2;	Unknown protein;	Unknown protein;	Unknown protein;	Translation elongation factor EFTu/EF1A, C-terminal;Translation elongation factor EFTu/EF1A, domain 2;	GO:0005525;	Translation elongation factor 1 alpha (Fragment);	elongation factor 1-alpha, putative;
AC.SP3B.Locus_162.5.10	Elongation factor Tu C-terminal domain;Elongation factor Tu domain 2;Elongation factor Tu GTP binding domain;	GTP-binding elongation factors signature.;	Unknown protein;	Unknown protein;	Elongation factor, GTP-binding domain;Translation elongation factor EFTu/EF1A, C-terminal;Translation elongation factor EFTu/EF1A, domain 2;	GO:0003924|GO:0005525;GO:0005525;	Elongation factor 1-alpha;	PREDICTED: elongation factor 1-alpha-like;
AC.SP3B.Locus_162.6.10	Elongation factor Tu C-terminal domain;Elongation factor Tu domain 2;Elongation factor Tu GTP binding domain;	GTP-binding elongation factors signature.;	Unknown protein;	Unknown protein;	Elongation factor, GTP-binding domain;Translation elongation factor EFTu/EF1A, C-terminal;Translation elongation factor EFTu/EF1A, domain 2;	GO:0003924|GO:0005525;GO:0005525;	Elongation factor 1-alpha;	PREDICTED: elongation factor 1-alpha-like;
AC.SP3B.Locus_162.7.10	Elongation factor Tu C-terminal domain;Elongation factor Tu domain 2;Elongation factor Tu GTP binding domain;	GTP-binding elongation factors signature.;	Unknown protein;	Unknown protein;	Elongation factor, GTP-binding domain;Translation elongation factor EFTu/EF1A, C-terminal;Translation elongation factor EFTu/EF1A, domain 2;	GO:0003924|GO:0005525;GO:0005525;	Elongation factor 1-alpha;	PREDICTED: elongation factor 1-alpha-like;
AC.SP3B.Locus_162.8.10	Elongation factor Tu C-terminal domain;Elongation factor Tu domain 2;Elongation factor Tu GTP binding domain;	GTP-binding elongation factors signature.;	Unknown protein;	Unknown protein;	Elongation factor, GTP-binding domain;Translation elongation factor EFTu/EF1A, C-terminal;Translation elongation factor EFTu/EF1A, domain 2;	GO:0003924|GO:0005525;GO:0005525;	Elongation factor 1-alpha;	PREDICTED: elongation factor 1-alpha-like;
AC.SP3B.Locus_162.9.10	Elongation factor Tu C-terminal domain;Elongation factor Tu domain 2;	Unknown protein;	Unknown protein;	Unknown protein;	Translation elongation factor EFTu/EF1A, C-terminal;Translation elongation factor EFTu/EF1A, domain 2;	GO:0005525;	Translation elongation factor 1 alpha (Fragment);	elongation factor 1-alpha, putative;
AC.SP3B.Locus_162.9.20	Elongation factor Tu GTP binding domain;	GTP-binding elongation factors signature.;	Unknown protein;	Unknown protein;	Elongation factor, GTP-binding domain;	GO:0003924|GO:0005525;	Elongation factor 1 (Fragment);	hypothetical protein AMTR_s00004p00150160;
AC.SP3B.Locus_162.10.10	Elongation factor Tu C-terminal domain;Elongation factor Tu domain 2;Elongation factor Tu GTP binding domain;	GTP-binding elongation factors signature.;	Unknown protein;	Unknown protein;	Elongation factor, GTP-binding domain;Translation elongation factor EFTu/EF1A, C-terminal;Translation elongation factor EFTu/EF1A, domain 2;	GO:0003924|GO:0005525;GO:0005525;	Elongation factor 1-alpha;	PREDICTED: elongation factor 1-alpha-like;
AC.SP3B.Locus_163.1.10	Cobalamin-independent synthase, Catalytic domain;Cobalamin-independent synthase, N-terminal domain;	Unknown protein;	Unknown protein;	Unknown protein;	Cobalamin (vitamin B12)-independent methionine synthase MetE, N-terminal;Methionine synthase, vitamin-B12 independent;	GO:0003871|GO:0008270|GO:0008652;GO:0003871|GO:0009086;	5-methyltetrahydropteroyltriglutamate-homocysteine methyltransferase;	PREDICTED: 5-methyltetrahydropteroyltriglutamate--homocysteine methyltransferase 1-like;
AC.SP3B.Locus_165.1.10	YIF1;	Unknown protein;	Unknown protein;	Unknown protein;	Hrf1;	Unknown protein;	Protein YIF1A;	Protein YIF1A, putative;
AC.SP3B.Locus_165.2.10	YIF1;	Unknown protein;	Unknown protein;	Unknown protein;	Hrf1;	Unknown protein;	Protein YIF1A;	PREDICTED: protein YIF1B-like;
AC.SP3B.Locus_166.1.10	Unknown protein;	Unknown protein;	Unknown protein;	Unknown protein;	Unknown protein;	Unknown protein;	Metal ion binding protein, putative;	hypothetical protein EUTSA_v10015578mg;
AC.SP3B.Locus_167.2.10	Putative S-adenosyl-L-methionine-dependent methyltransferase;	Unknown protein;	Unknown protein;	Unknown protein;	Putative S-adenosyl-L-methionine-dependent methyltransferase;	GO:0008168;	ATP binding protein, putative;	PREDICTED: probable methyltransferase PMT28-like;
AC.SP3B.Locus_167.3.10	Putative S-adenosyl-L-methionine-dependent methyltransferase;	Unknown protein;	Unknown protein;	Unknown protein;	Putative S-adenosyl-L-methionine-dependent methyltransferase;	GO:0008168;	ATP binding protein, putative;	PREDICTED: probable methyltransferase PMT28-like;
AC.SP3B.Locus_167.5.10	Putative S-adenosyl-L-methionine-dependent methyltransferase;	Unknown protein;	Unknown protein;	Unknown protein;	Putative S-adenosyl-L-methionine-dependent methyltransferase;	GO:0008168;	ATP binding protein, putative;	PREDICTED: probable methyltransferase PMT28-like;
AC.SP3B.Locus_168.1.10	Glycosyl transferase family 8;	Unknown protein;	Unknown protein;	Unknown protein;	Glycosyl transferase, family 8;	GO:0016757;	Glycosyltransferase;	PREDICTED: probable galacturonosyltransferase 9-like;
AC.SP3B.Locus_169.1.10	HEAT repeat;	Unknown protein;	HEAT repeat profile.;	Unknown protein;	HEAT, type 2;HEAT;	GO:0005515;	Unknown protein;	hypothetical protein POPTR_0012s06210g;
AC.SP3B.Locus_169.2.10	HEAT-like repeat;HEAT repeats;	Unknown protein;	HEAT repeat profile.;	Unknown protein;	HEAT, type 2;	Unknown protein;	Protein phosphatase 2A regulatory subunit A;	hypothetical protein CARUB_v100079670mg, partial;
AC.SP3B.Locus_169.3.10	HEAT-like repeat;HEAT repeats;HEAT repeat;	Unknown protein;	HEAT repeat profile.;	Unknown protein;	HEAT, type 2;HEAT;	GO:0005515;	Protein phosphatase 2A structural subunit;	PREDICTED: serine/threonine-protein phosphatase 2A 65 kDa regulatory subunit A beta isoform-like isoform X1;
AC.SP3B.Locus_169.4.10	HEAT-like repeat;HEAT repeats;HEAT repeat;	Unknown protein;	HEAT repeat profile.;	Unknown protein;	HEAT, type 2;HEAT;	GO:0005515;	Protein phosphatase 2A structural subunit;	PREDICTED: serine/threonine-protein phosphatase 2A 65 kDa regulatory subunit A beta isoform-like isoform X1;
AC.SP3B.Locus_172.1.10	WSTF, HB1, Itc1p, MBD9 motif 1;DDT domain;PHD-finger;	Zinc finger PHD-type signature.;	DDT domain profile.;Zinc finger PHD-type profile.;	PHD zinc finger;	Zinc finger, PHD-type, conserved site;Zinc finger, PHD-type;DDT domain superfamily;Zinc finger, PHD-finger;DDT domain;	GO:0005515;GO:0005515|GO:0008270;	Putative uncharacterized protein;	DNA binding,zinc ion binding,DNA binding, putative isoform 3;
AC.SP3B.Locus_172.2.10	WSTF, HB1, Itc1p, MBD9 motif 1;DDT domain;PHD-finger;	Zinc finger PHD-type signature.;	DDT domain profile.;Zinc finger PHD-type profile.;	PHD zinc finger;	Zinc finger, PHD-type, conserved site;Zinc finger, PHD-type;DDT domain superfamily;Zinc finger, PHD-finger;DDT domain;	GO:0005515;GO:0005515|GO:0008270;	Putative uncharacterized protein;	DNA binding,zinc ion binding,DNA binding, putative isoform 3;
AC.SP3B.Locus_173.1.10	Protein kinase domain;	Protein kinases ATP-binding region signature.;Serine/Threonine protein kinases active-site signature.;	Protein kinase domain profile.;	Serine/Threonine protein kinases, catalytic domain;	Protein kinase domain;Protein kinase, ATP binding site;Serine/threonine- /dual specificity protein kinase, catalytic domain;Serine/threonine-protein kinase, active site;	GO:0005524;GO:0004672|GO:0005524|GO:0006468;GO:0004674|GO:0006468;	Os05g0549100 protein;	PREDICTED: serine/threonine-protein kinase STN7, chloroplastic-like;
AC.SP3B.Locus_173.2.10	Protein kinase domain;	Unknown protein;	Protein kinase domain profile.;	Unknown protein;	Protein kinase domain;	GO:0004672|GO:0005524|GO:0006468;	Predicted protein (Fragment);	PREDICTED: serine/threonine-protein kinase STN7, chloroplastic-like;
AC.SP3B.Locus_174.1.10	Kinesin motor domain;	Unknown protein;	Kinesin motor domain profile.;	Kinesin motor, catalytic domain. ATPase.;	Kinesin, motor domain;	GO:0003777|GO:0005524|GO:0007018|GO:0008017;	Predicted protein;	kinesin CDKA;1 associated 1;
AC.SP3B.Locus_175.1.10	Unknown protein;	Unknown protein;	Unknown protein;	Unknown protein;	Unknown protein;	Unknown protein;	Unknown protein;	hypothetical protein POPTR_0001s07710g;
AC.SP3B.Locus_175.2.10	Peptidase C13 family;	Unknown protein;	Unknown protein;	Unknown protein;	Peptidase C13, legumain;	GO:0004197|GO:0006508;	Legumain-like protease (Precursor);	hypothetical protein POPTR_0006s24900g;
AC.SP3B.Locus_175.3.10	Peptidase C13 family;	Unknown protein;	Unknown protein;	Unknown protein;	Peptidase C13, legumain;	GO:0004197|GO:0006508;	Legumain-like protease (Precursor);	hypothetical protein POPTR_0006s24900g;
AC.SP3B.Locus_175.4.10	Peptidase C13 family;	Unknown protein;	Unknown protein;	Unknown protein;	Peptidase C13, legumain;	GO:0004197|GO:0006508;	Legumain-like protease (Precursor);	hypothetical protein POPTR_0006s24900g;
AC.SP3B.Locus_175.5.10	Peptidase C13 family;	Unknown protein;	Unknown protein;	Unknown protein;	Peptidase C13, legumain;	GO:0004197|GO:0006508;	Legumain-like protease (Precursor);	hypothetical protein POPTR_0006s24900g;
AC.SP3B.Locus_175.6.10	Peptidase C13 family;	Unknown protein;	Unknown protein;	Unknown protein;	Peptidase C13, legumain;	GO:0004197|GO:0006508;	Legumain-like protease (Precursor);	hypothetical protein POPTR_0006s24900g;
AC.SP3B.Locus_175.7.10	Peptidase C13 family;	Unknown protein;	Unknown protein;	Unknown protein;	Peptidase C13, legumain;	GO:0004197|GO:0006508;	Legumain-like protease (Precursor);	hypothetical protein POPTR_0006s24900g;
AC.SP3B.Locus_176.1.10	Actin;	Actins signature 2.;Actins and actin-related proteins signature.;Actins signature 1.;	Unknown protein;	Actin;	Actin-related protein;Actin, conserved site;Actin/actin-like conserved site;	Unknown protein;	Actin isoform B;	PREDICTED: actin-7-like;
AC.SP3B.Locus_177.1.10	Hydrophobic seed protein;	Unknown protein;	Unknown protein;	Plant lipid transfer protein / seed storage protein / trypsin-alpha amylase inhibitor domain family;	Hydrophobic seed protein;Bifunctional inhibitor/plant lipid transfer protein/seed storage helical domain;	Unknown protein;	36.4 kDa proline-rich protein;	PREDICTED: 14 kDa proline-rich protein DC2.15-like;
AC.SP3B.Locus_178.9.10	PPR repeat family;PPR repeat;	Unknown protein;	Pentatricopeptide (PPR) repeat profile.;	Unknown protein;	Pentatricopeptide repeat;	Unknown protein;	Tau class glutathione S-transferase;	PREDICTED: pentatricopeptide repeat-containing protein At1g71210-like isoform 1;
AC.SP3B.Locus_178.10.10	PPR repeat family;PPR repeat;	Unknown protein;	Pentatricopeptide (PPR) repeat profile.;	Unknown protein;	Pentatricopeptide repeat;	Unknown protein;	UDP-glucoronosyl/UDP-glucosyl transferase family protein;	PREDICTED: pentatricopeptide repeat-containing protein At3g09060-like;
AC.SP3B.Locus_178.11.10	PPR repeat family;PPR repeat;	Unknown protein;	Pentatricopeptide (PPR) repeat profile.;	Unknown protein;	Pentatricopeptide repeat;	Unknown protein;	UDP-glucoronosyl/UDP-glucosyl transferase family protein;	PREDICTED: pentatricopeptide repeat-containing protein At3g09060-like;
AC.SP3B.Locus_178.12.10	PPR repeat family;PPR repeat;	Unknown protein;	Pentatricopeptide (PPR) repeat profile.;	Unknown protein;	Pentatricopeptide repeat;	Unknown protein;	Tau class glutathione S-transferase;	PREDICTED: pentatricopeptide repeat-containing protein At1g71210-like isoform 1;
AC.SP3B.Locus_178.13.10	PPR repeat family;PPR repeat;	Unknown protein;	Pentatricopeptide (PPR) repeat profile.;	Unknown protein;	Pentatricopeptide repeat;	Unknown protein;	Tau class glutathione S-transferase;	PREDICTED: pentatricopeptide repeat-containing protein At1g71210-like isoform 1;
AC.SP3B.Locus_178.14.10	PPR repeat family;PPR repeat;	Unknown protein;	Pentatricopeptide (PPR) repeat profile.;	Unknown protein;	Pentatricopeptide repeat;	Unknown protein;	Tau class glutathione S-transferase;	PREDICTED: pentatricopeptide repeat-containing protein At1g71210-like isoform 1;
AC.SP3B.Locus_178.15.10	PPR repeat family;PPR repeat;	Unknown protein;	Pentatricopeptide (PPR) repeat profile.;	Unknown protein;	Pentatricopeptide repeat;	Unknown protein;	Tau class glutathione S-transferase;	PREDICTED: pentatricopeptide repeat-containing protein At1g71210-like isoform 1;
AC.SP3B.Locus_178.18.10	PPR repeat family;PPR repeat;	Unknown protein;	Pentatricopeptide (PPR) repeat profile.;	Unknown protein;	Pentatricopeptide repeat;	Unknown protein;	Tau class glutathione S-transferase;	PREDICTED: pentatricopeptide repeat-containing protein At1g71210-like isoform 1;
AC.SP3B.Locus_179.1.10	Protein kinase domain;	Unknown protein;	Protein kinase domain profile.;	Unknown protein;	Protein kinase domain;	GO:0004672|GO:0005524|GO:0006468;	Uncharacterized protein;	protein kinase family protein;
AC.SP3B.Locus_180.1.10	Domain of unknown function (DUF814);Zinc knuckle;Domain of unknown function (DUF3441);	Unknown protein;	Unknown protein;	Unknown protein;	Domain of unknown function DUF814;Zinc finger, CCHC-type;Protein of unknown function DUF3441;	GO:0003676|GO:0008270;	Predicted protein (Fragment);	PREDICTED: nuclear export mediator factor NEMF-like isoform X2;
AC.SP3B.Locus_180.2.10	Zinc knuckle;Domain of unknown function (DUF3441);	Unknown protein;	Zinc finger CCHC-type profile.;	zinc finger;	Zinc finger, CCHC-type;Protein of unknown function DUF3441;	GO:0003676|GO:0008270;	Os12g0564600 protein;	PREDICTED: nuclear export mediator factor NEMF-like isoform X2;
AC.SP3B.Locus_180.3.10	Domain of unknown function (DUF814);Zinc knuckle;Domain of unknown function (DUF3441);	Unknown protein;	Unknown protein;	Unknown protein;	Domain of unknown function DUF814;Zinc finger, CCHC-type;Protein of unknown function DUF3441;	GO:0003676|GO:0008270;	Predicted protein (Fragment);	PREDICTED: nuclear export mediator factor NEMF-like isoform X2;
AC.SP3B.Locus_180.4.10	Domain of unknown function (DUF814);Zinc knuckle;Domain of unknown function (DUF3441);	Unknown protein;	Unknown protein;	Unknown protein;	Domain of unknown function DUF814;Zinc finger, CCHC-type;Protein of unknown function DUF3441;	GO:0003676|GO:0008270;	EMB1441;	PREDICTED: nuclear export mediator factor NEMF-like isoform X2;
AC.SP3B.Locus_181.1.10	Aminotransferase class-V;	Aminotransferases class-V pyridoxal-phosphate attachment site.;	Unknown protein;	Unknown protein;	Aminotransferase, class V/Cysteine desulfurase;Aminotransferase class-V pyridoxal-phosphate binding site;	GO:0008152;	Phosphoserine aminotransferase;	Phosphoserine aminotransferase;
AC.SP3B.Locus_182.1.10	Tubulin C-terminal domain;Tubulin/FtsZ family, GTPase domain;	Tubulin subunits alpha, beta, and gamma signature.;	Unknown protein;	Tubulin/FtsZ family, C-terminal domain;Tubulin/FtsZ family, GTPase domain;	Tubulin/FtsZ, 2-layer sandwich domain;Tubulin, conserved site;Tubulin/FtsZ, GTPase domain;	GO:0005525|GO:0005874|GO:0007017;GO:0003924|GO:0005525|GO:0006184|GO:0043234|GO:0051258;	Alpha tubulin 1;	PREDICTED: tubulin alpha-1 chain-like;
AC.SP3B.Locus_186.1.10	UDP-glucoronosyl and UDP-glucosyl transferase;	Unknown protein;	Unknown protein;	Unknown protein;	UDP-glucuronosyl/UDP-glucosyltransferase;	GO:0008152|GO:0016758;	Flavonoid glucosyl-transferase;	PREDICTED: UDP-glucose flavonoid 3-O-glucosyltransferase 7-like;
AC.SP3B.Locus_187.1.10	Transglutaminase-like superfamily;	Unknown protein;	Unknown protein;	Unknown protein;	Unknown protein;	Unknown protein;	Unknown protein;	hypothetical protein EUTSA_v10025127mg;
AC.SP3B.Locus_187.2.10	Transglutaminase-like superfamily;	Unknown protein;	Unknown protein;	Unknown protein;	Unknown protein;	Unknown protein;	Putative uncharacterized protein;	hypothetical protein POPTR_0003s02780g, partial;
AC.SP3B.Locus_187.3.10	Transglutaminase-like superfamily;	Unknown protein;	Unknown protein;	Unknown protein;	Unknown protein;	Unknown protein;	Uncharacterized protein;	hypothetical protein POPTR_0003s02780g, partial;
AC.SP3B.Locus_187.4.10	Transglutaminase-like superfamily;	Unknown protein;	Unknown protein;	Unknown protein;	Unknown protein;	Unknown protein;	Predicted protein;	hypothetical protein POPTR_0003s02780g, partial;
AC.SP3B.Locus_187.5.10	Transglutaminase-like superfamily;	Unknown protein;	Unknown protein;	Unknown protein;	Unknown protein;	Unknown protein;	Putative uncharacterized protein;	hypothetical protein POPTR_0003s02780g, partial;
AC.SP3B.Locus_187.6.10	Transglutaminase-like superfamily;	Unknown protein;	Unknown protein;	Unknown protein;	Unknown protein;	Unknown protein;	Uncharacterized protein;	hypothetical protein POPTR_0003s02780g, partial;
AC.SP3B.Locus_188.1.10	Actin-fragmin kinase, catalytic;Dual specificity phosphatase, catalytic domain;	Tyrosine specific protein phosphatases active site.;	Tyrosine specific protein phosphatases family profile.;Dual specificity protein phosphatase family profile.;	Dual specificity phosphatase, catalytic domain;	Protein-tyrosine phosphatase, active site;Protein-tyrosine/Dual specificity phosphatase;Dual specificity phosphatase, subgroup, catalytic domain;Dual specificity phosphatase, catalytic domain;Actin-fragmin kinase, catalytic domain;	GO:0016311|GO:0016791;GO:0004725|GO:0016311|GO:0016791;GO:0006470|GO:0008138;	Putative uncharacterized protein;	hypothetical protein SORBIDRAFT_03g012770;
AC.SP3B.Locus_188.2.10	Actin-fragmin kinase, catalytic;Dual specificity phosphatase, catalytic domain;	Tyrosine specific protein phosphatases active site.;	Tyrosine specific protein phosphatases family profile.;Dual specificity protein phosphatase family profile.;	Dual specificity phosphatase, catalytic domain;	Protein-tyrosine phosphatase, active site;Protein-tyrosine/Dual specificity phosphatase;Dual specificity phosphatase, subgroup, catalytic domain;Dual specificity phosphatase, catalytic domain;Actin-fragmin kinase, catalytic domain;	GO:0016311|GO:0016791;GO:0004725|GO:0016311|GO:0016791;GO:0006470|GO:0008138;	Predicted protein;	PREDICTED: dual specificity protein phosphatase PHS1-like;
AC.SP3B.Locus_189.1.10	Agenet domain;	Unknown protein;	Unknown protein;	Tudor-like domain present in plant sequences.;	Agenet-like domain;Tudor-like, plant;	Unknown protein;	Unknown protein;	PREDICTED: mucin-19-like isoform X1;
AC.SP3B.Locus_189.2.10	Agenet domain;	Unknown protein;	Unknown protein;	Tudor-like domain present in plant sequences.;	Agenet-like domain;Tudor-like, plant;	Unknown protein;	Unknown protein;	PREDICTED: mucin-19-like isoform X1;
AC.SP3B.Locus_189.3.10	Agenet domain;	Unknown protein;	Unknown protein;	Tudor-like domain present in plant sequences.;	Agenet-like domain;Tudor-like, plant;	Unknown protein;	Unknown protein;	PREDICTED: mucin-19-like isoform X1;
AC.SP3B.Locus_189.5.10	Agenet domain;	Unknown protein;	Unknown protein;	Tudor-like domain present in plant sequences.;	Agenet-like domain;Tudor-like, plant;	Unknown protein;	Unknown protein;	PREDICTED: mucin-19-like isoform X1;
AC.SP3B.Locus_189.6.10	Agenet domain;	Unknown protein;	Unknown protein;	Tudor-like domain present in plant sequences.;	Agenet-like domain;Tudor-like, plant;	Unknown protein;	Unknown protein;	PREDICTED: mucin-19-like isoform X1;
AC.SP3B.Locus_189.7.10	Agenet domain;	Unknown protein;	Unknown protein;	Tudor-like domain present in plant sequences.;	Agenet-like domain;Tudor-like, plant;	Unknown protein;	Unknown protein;	PREDICTED: mucin-19-like isoform X1;
AC.SP3B.Locus_189.8.10	Agenet domain;	Unknown protein;	Unknown protein;	Tudor-like domain present in plant sequences.;	Agenet-like domain;Tudor-like, plant;	Unknown protein;	Unknown protein;	PREDICTED: mucin-19-like isoform X1;
AC.SP3B.Locus_190.1.10	Cotton fibre expressed protein;	Unknown protein;	Unknown protein;	Unknown protein;	Protein of unknown function DUF761, plant;	Unknown protein;	Uncharacterized protein;	hypothetical protein ARALYDRAFT_479085;
AC.SP3B.Locus_191.1.10	Cwf15/Cwc15 cell cycle control protein;	Unknown protein;	Unknown protein;	Unknown protein;	Pre-mRNA-splicing factor Cwf15/Cwc15;	GO:0000398|GO:0005681;	Os06g0106100 protein;	PREDICTED: protein CWC15 homolog;
AC.SP3B.Locus_192.1.10	E1-E2 ATPase;haloacid dehalogenase-like hydrolase;Cation transporter/ATPase, N-terminus;	E1-E2 ATPases phosphorylation site.;	Unknown protein;	Cation transporter/ATPase, N-terminus;	HAD-like domain;P-type ATPase, phosphorylation site;Cation-transporting P-type ATPase, N-terminal;P-type ATPase, A domain;	GO:0000166|GO:0046872;	PM H+-ATPase R;	PREDICTED: ATPase 8, plasma membrane-type-like;
AC.SP3B.Locus_192.2.10	E1-E2 ATPase;haloacid dehalogenase-like hydrolase;Cation transporter/ATPase, N-terminus;	E1-E2 ATPases phosphorylation site.;	Unknown protein;	Cation transporter/ATPase, N-terminus;	HAD-like domain;P-type ATPase, phosphorylation site;Cation-transporting P-type ATPase, N-terminal;P-type ATPase, A domain;	GO:0000166|GO:0046872;	PM H+-ATPase R;	PREDICTED: ATPase 8, plasma membrane-type-like;
AC.SP3B.Locus_193.1.10	CcmE;	Unknown protein;	Unknown protein;	Unknown protein;	CcmE/CycJ protein;	GO:0005886|GO:0017003|GO:0017004;	Predicted protein (Fragment);	conserved hypothetical protein;
AC.SP3B.Locus_194.1.10	Unknown protein;	Unknown protein;	Unknown protein;	Unknown protein;	Unknown protein;	Unknown protein;	Unknown protein;	hypothetical protein AMTR_s00062p00172210;
AC.SP3B.Locus_194.2.10	Unknown protein;	Unknown protein;	Unknown protein;	Unknown protein;	Unknown protein;	Unknown protein;	Unknown protein;	hypothetical protein AMTR_s00062p00172210;
AC.SP3B.Locus_194.3.10	Hsp70 protein;	Heat shock hsp70 proteins family signature 3.;	Unknown protein;	Unknown protein;	Heat shock protein 70, conserved site;Heat shock protein 70 family;	Unknown protein;	Heat shock 70 kDa protein 17;	PREDICTED: heat shock 70 kDa protein 17-like;
AC.SP3B.Locus_194.4.10	Hsp70 protein;	Heat shock hsp70 proteins family signature 3.;	Unknown protein;	Unknown protein;	Heat shock protein 70, conserved site;Heat shock protein 70 family;	Unknown protein;	Heat shock 70 kDa protein 17;	PREDICTED: heat shock 70 kDa protein 17-like;
AC.SP3B.Locus_195.1.10	Der1-like family;	Unknown protein;	Unknown protein;	Unknown protein;	Derlin;	Unknown protein;	Unknown protein;	PREDICTED: derlin-2;
AC.SP3B.Locus_195.2.10	Der1-like family;	Unknown protein;	Unknown protein;	Unknown protein;	Derlin;	Unknown protein;	Derlin-2, putative;	derlin-2.2;
AC.SP3B.Locus_195.3.10	Der1-like family;	Unknown protein;	Unknown protein;	Unknown protein;	Derlin;	Unknown protein;	Derlin-2, putative;	hypothetical protein CICLE_v10016439mg;
AC.SP3B.Locus_195.5.10	Der1-like family;	Unknown protein;	Unknown protein;	Unknown protein;	Derlin;	Unknown protein;	Derlin-2, putative;	derlin-2.2;
AC.SP3B.Locus_195.6.10	Der1-like family;	Unknown protein;	Unknown protein;	Unknown protein;	Derlin;	Unknown protein;	Derlin-2, putative;	derlin-2.2;
AC.SP3B.Locus_196.2.10	ATP synthase;	ATP synthase gamma subunit signature.;	Unknown protein;	Unknown protein;	ATPase, F1 complex, gamma subunit;ATPase, F1 complex, gamma subunit conserved site;	GO:0015986|GO:0045261|GO:0046933|GO:0046961;	ATP synthase gamma chain;	PREDICTED: ATP synthase subunit gamma, mitochondrial-like;
AC.SP3B.Locus_196.3.10	ATP synthase;	Unknown protein;	Unknown protein;	Unknown protein;	ATPase, F1 complex, gamma subunit;	GO:0015986|GO:0045261|GO:0046933|GO:0046961;	ATP synthase gamma chain;	hypothetical protein CICLE_v100211692mg, partial;
AC.SP3B.Locus_196.6.10	ATP synthase;	Unknown protein;	Unknown protein;	Unknown protein;	ATPase, F1 complex, gamma subunit;	GO:0015986|GO:0045261|GO:0046933|GO:0046961;	ATP synthase gamma chain;	predicted protein;
AC.SP3B.Locus_196.7.10	ATP synthase;	Unknown protein;	Unknown protein;	Unknown protein;	ATPase, F1 complex, gamma subunit;	GO:0015986|GO:0045261|GO:0046933|GO:0046961;	ATP synthase gamma chain;	hypothetical protein CICLE_v100211692mg, partial;
AC.SP3B.Locus_196.8.10	ATP synthase;	ATP synthase gamma subunit signature.;	Unknown protein;	Unknown protein;	ATPase, F1 complex, gamma subunit;ATPase, F1 complex, gamma subunit conserved site;	GO:0015986|GO:0045261|GO:0046933|GO:0046961;	ATP synthase gamma chain;	PREDICTED: ATP synthase subunit gamma, mitochondrial-like;
AC.SP3B.Locus_197.1.10	RNA recognition motif (a.k.a. RRM, RBD, or RNP domain);RNA recognition motif. (a.k.a. RRM, RBD, or RNP domain);	Unknown protein;	Eukaryotic RNA Recognition Motif (RRM) profile.;	RNA recognition motif;	RNA recognition motif domain;	GO:0003676;	Predicted protein;	hypothetical protein EUTSA_v10014293mg;
AC.SP3B.Locus_199.1.10	Protein of unknown function, DUF573;	Unknown protein;	Unknown protein;	Unknown protein;	Protein of unknown function DUF573;	Unknown protein;	Uncharacterized protein;	DNA-binding storekeeper protein-related transcriptional regulator, putative;
AC.SP3B.Locus_200.2.10	Ribosomal L18ae/LX protein domain;	Unknown protein;	Unknown protein;	Unknown protein;	Ribosomal protein L18a/LX;	GO:0003735|GO:0005840|GO:0006412;	60S ribosomal protein L18a;	PREDICTED: 60S ribosomal protein L18a isoform 2;
AC.SP3B.Locus_203.1.10	NAC domain;UBA/TS-N domain;	Unknown protein;	NAC A/B domain profile.;	Unknown protein;	Nascent polypeptide-associated complex NAC domain;Ubiquitin-associated domain/translation elongation factor EF-Ts, N-terminal;	GO:0005515;	Putative uncharacterized protein;	PREDICTED: nascent polypeptide-associated complex subunit alpha-like protein-like;
AC.SP3B.Locus_203.2.10	NAC domain;UBA/TS-N domain;	Unknown protein;	NAC A/B domain profile.;	Unknown protein;	Nascent polypeptide-associated complex NAC domain;Ubiquitin-associated domain/translation elongation factor EF-Ts, N-terminal;	GO:0005515;	Uncharacterized protein;	PREDICTED: nascent polypeptide-associated complex subunit alpha-like protein-like;
AC.SP3B.Locus_204.2.10	Remorin, C-terminal region;	Unknown protein;	Unknown protein;	Unknown protein;	Remorin, C-terminal;	Unknown protein;	Remorin, C-terminal region;	hypothetical protein MTR_7g091990;
AC.SP3B.Locus_204.3.10	Remorin, C-terminal region;	Unknown protein;	Unknown protein;	Unknown protein;	Remorin, C-terminal;	Unknown protein;	Remorin, C-terminal region;	hypothetical protein MTR_7g091990;
AC.SP3B.Locus_205.1.10	Glutathione peroxidase;	Glutathione peroxidases signature 2.;	Glutathione peroxidase profile.;	Unknown protein;	Glutathione peroxidase;	GO:0004602|GO:0006979|GO:0055114;	Glutathione peroxidase;	hypothetical protein ARALYDRAFT_475007;
AC.SP3B.Locus_205.2.10	Glutathione peroxidase;	Glutathione peroxidases signature 2.;Glutathione peroxidases active site.;	Glutathione peroxidase profile.;	Unknown protein;	Glutathione peroxidase;	GO:0004602|GO:0006979|GO:0055114;	Glutathione peroxidase;	hypothetical protein POPTR_0001s09270g;
AC.SP3B.Locus_205.3.10	Glutathione peroxidase;	Glutathione peroxidases signature 2.;Glutathione peroxidases active site.;	Glutathione peroxidase profile.;	Unknown protein;	Glutathione peroxidase;	GO:0004602|GO:0006979|GO:0055114;	Glutathione peroxidase;	hypothetical protein POPTR_0001s09270g;
AC.SP3B.Locus_206.1.10	FAM91 C-terminus;FAM91 N-terminus;	Unknown protein;	Unknown protein;	Unknown protein;	FAM91, C-terminal domain;FAM91, N-terminal domain;	Unknown protein;	Putative uncharacterized protein;	conserved hypothetical protein;
AC.SP3B.Locus_209.1.10	Fip1 motif;	Unknown protein;	Unknown protein;	Unknown protein;	Pre-mRNA polyadenylation factor Fip1;	Unknown protein;	Uncharacterized protein;	hypothetical protein SORBIDRAFT_01g009630;
AC.SP3B.Locus_210.1.10	E1-E2 ATPase;Cation transporting ATPase, C-terminus;Ca2+-ATPase N terminal autoinhibitory domain;haloacid dehalogenase-like hydrolase;Cation transporter/ATPase, N-terminus;	E1-E2 ATPases phosphorylation site.;	Unknown protein;	Unknown protein;	HAD-like domain;Calcium-transporting P-type ATPase, N-terminal autoinhibitory domain;P-type ATPase, phosphorylation site;Cation-transporting P-type ATPase, N-terminal;P-type ATPase, A domain;Cation-transporting P-type ATPase, C-terminal;	GO:0000166|GO:0046872;GO:0005516;	Calcium-transporting ATPase 1, plasma membrane-type;	PREDICTED: calcium-transporting ATPase 1, plasma membrane-type-like;
AC.SP3B.Locus_210.2.10	E1-E2 ATPase;Cation transporting ATPase, C-terminus;Ca2+-ATPase N terminal autoinhibitory domain;haloacid dehalogenase-like hydrolase;Cation transporter/ATPase, N-terminus;	E1-E2 ATPases phosphorylation site.;	Unknown protein;	Unknown protein;	HAD-like domain;Calcium-transporting P-type ATPase, N-terminal autoinhibitory domain;P-type ATPase, phosphorylation site;Cation-transporting P-type ATPase, N-terminal;P-type ATPase, A domain;Cation-transporting P-type ATPase, C-terminal;	GO:0000166|GO:0046872;GO:0005516;	Calcium-transporting ATPase 1, plasma membrane-type;	PREDICTED: calcium-transporting ATPase 1, plasma membrane-type-like;
AC.SP3B.Locus_211.1.10	Protein of unknown function (DUF1195);	Unknown protein;	Unknown protein;	Unknown protein;	Protein of unknown function DUF1195;	Unknown protein;	BAC19.4;	hypothetical protein POPTR_0007s12630g;
AC.SP3B.Locus_212.1.10	Calreticulin family;	Calreticulin family signature 2.;	Unknown protein;	Unknown protein;	Calreticulin/calnexin;Calreticulin/calnexin, conserved site;	GO:0005509;GO:0005509|GO:0005783|GO:0006457|GO:0051082;	Calreticulin-3;	PREDICTED: calreticulin-3-like;
AC.SP3B.Locus_212.2.10	Calreticulin family;	Calreticulin family signature 2.;	Unknown protein;	Unknown protein;	Calreticulin/calnexin;Calreticulin/calnexin, conserved site;	GO:0005509;GO:0005509|GO:0005783|GO:0006457|GO:0051082;	Calreticulin-3;	PREDICTED: calreticulin-3-like;
AC.SP3B.Locus_212.4.10	Calreticulin family;	Calreticulin family signature 1.;Calreticulin family signature 2.;	Unknown protein;	Unknown protein;	Calreticulin/calnexin;Calreticulin/calnexin, conserved site;	GO:0005509;GO:0005509|GO:0005783|GO:0006457|GO:0051082;	Predicted protein;	predicted protein;
AC.SP3B.Locus_212.5.10	Calreticulin family;	Calreticulin family signature 1.;Calreticulin family signature 2.;	Unknown protein;	Unknown protein;	Calreticulin/calnexin;Calreticulin/calnexin, conserved site;	GO:0005509;GO:0005509|GO:0005783|GO:0006457|GO:0051082;	Calreticulin-3;	PREDICTED: calreticulin-3-like;
AC.SP3B.Locus_213.1.10	GDP-fucose protein O-fucosyltransferase;	Unknown protein;	Unknown protein;	Unknown protein;	GDP-fucose protein O-fucosyltransferase;	Unknown protein;	Os09g0498800 protein;	O-fucosyltransferase family protein;
AC.SP3B.Locus_213.2.10	GDP-fucose protein O-fucosyltransferase;	Unknown protein;	Unknown protein;	Unknown protein;	GDP-fucose protein O-fucosyltransferase;	Unknown protein;	Os09g0498800 protein;	O-fucosyltransferase family protein;
AC.SP3B.Locus_213.3.10	GDP-fucose protein O-fucosyltransferase;	Unknown protein;	Unknown protein;	Unknown protein;	GDP-fucose protein O-fucosyltransferase;	Unknown protein;	Os09g0498800 protein;	O-fucosyltransferase family protein;
AC.SP3B.Locus_214.1.10	Glycosyl hydrolase family 1;	Unknown protein;	Unknown protein;	Unknown protein;	Glycoside hydrolase, family 1;	GO:0004553|GO:0005975;	Uncharacterized protein;	hypothetical protein CARUB_v100219440mg, partial;
AC.SP3B.Locus_214.2.10	Glycosyl hydrolase family 1;	Unknown protein;	Unknown protein;	Unknown protein;	Glycoside hydrolase, family 1;	GO:0004553|GO:0005975;	Beta-glucosidase, putative;	hypothetical protein CARUB_v10018691mg, partial;
AC.SP3B.Locus_214.3.10	Glycosyl hydrolase family 1;	Unknown protein;	Unknown protein;	Unknown protein;	Glycoside hydrolase, family 1;	GO:0004553|GO:0005975;	Uncharacterized protein;	hypothetical protein CARUB_v100219440mg, partial;
AC.SP3B.Locus_214.4.10	Glycosyl hydrolase family 1;	Unknown protein;	Unknown protein;	Unknown protein;	Glycoside hydrolase, family 1;	GO:0004553|GO:0005975;	Beta-glucosidase, putative;	hypothetical protein CARUB_v10018691mg, partial;
AC.SP3B.Locus_214.5.10	Glycosyl hydrolase family 1;	Unknown protein;	Unknown protein;	Unknown protein;	Glycoside hydrolase, family 1;	GO:0004553|GO:0005975;	Beta-glucosidase, putative;	hypothetical protein CARUB_v10018691mg, partial;
AC.SP3B.Locus_214.6.10	Glycosyl hydrolase family 1;	Unknown protein;	Unknown protein;	Unknown protein;	Glycoside hydrolase, family 1;	GO:0004553|GO:0005975;	Beta-glucosidase, putative;	hypothetical protein CARUB_v10018691mg, partial;
AC.SP3B.Locus_214.7.10	Glycosyl hydrolase family 1;	Unknown protein;	Unknown protein;	Unknown protein;	Glycoside hydrolase, family 1;	GO:0004553|GO:0005975;	Beta-glucosidase, putative;	hypothetical protein CARUB_v10018691mg, partial;
AC.SP3B.Locus_215.1.10	Protein kinase domain;D-mannose binding lectin;PAN-like domain;S-locus glycoprotein family;	Protein kinases ATP-binding region signature.;Serine/Threonine protein kinases active-site signature.;	Protein kinase domain profile.;PAN/Apple domain profile.;Bulb-type lectin domain profile.;	APPLE domain;Bulb-type mannose-specific lectin;Serine/Threonine protein kinases, catalytic domain;divergent subfamily of APPLE domains;	S-locus glycoprotein;Apple-like;Protein kinase, ATP binding site;Bulb-type lectin domain;Protein kinase domain;PAN-2 domain;Serine/threonine- /dual specificity protein kinase, catalytic domain;Serine/threonine-protein kinase, active site;Apple domain;	GO:0005515|GO:0005576|GO:0006508|GO:0007596;GO:0005524;GO:0004674|GO:0006468;GO:0004672|GO:0005524|GO:0006468;GO:0048544;	Serine/threonine-protein kinase;	Receptor-like protein kinase 4 isoform 2;
AC.SP3B.Locus_215.2.10	PAN-like domain;S-locus glycoprotein family;Protein kinase domain;D-mannose binding lectin;	Protein kinases ATP-binding region signature.;Serine/Threonine protein kinases active-site signature.;	Bulb-type lectin domain profile.;Protein kinase domain profile.;PAN/Apple domain profile.;	APPLE domain;Bulb-type mannose-specific lectin;Serine/Threonine protein kinases, catalytic domain;divergent subfamily of APPLE domains;	S-locus glycoprotein;Apple-like;Protein kinase, ATP binding site;Protein kinase domain;Bulb-type lectin domain;PAN-2 domain;Serine/threonine- /dual specificity protein kinase, catalytic domain;Apple domain;Serine/threonine-protein kinase, active site;	GO:0005515|GO:0005576|GO:0006508|GO:0007596;GO:0005524;GO:0004674|GO:0006468;GO:0004672|GO:0005524|GO:0006468;GO:0048544;	Serine/threonine-protein kinase;	hypothetical protein SORBIDRAFT_03g036620;
AC.SP3B.Locus_217.1.10	BSD domain;	Unknown protein;	BSD domain profile.;	domain in transcription factors and synapse-associated proteins;	BSD;	Unknown protein;	Predicted protein (Fragment);	BSD domain-containing protein;
AC.SP3B.Locus_217.3.10	Unknown protein;	Unknown protein;	Unknown protein;	Unknown protein;	Unknown protein;	Unknown protein;	Unknown protein;	PREDICTED: uncharacterized protein LOC102591558, partial;
AC.SP3B.Locus_217.4.10	BSD domain;	Unknown protein;	BSD domain profile.;	domain in transcription factors and synapse-associated proteins;	BSD;	Unknown protein;	Unknown protein;	BSD domain-containing protein;
AC.SP3B.Locus_217.5.10	BSD domain;	Unknown protein;	BSD domain profile.;	domain in transcription factors and synapse-associated proteins;	BSD;	Unknown protein;	Predicted protein (Fragment);	BSD domain-containing protein;
AC.SP3B.Locus_218.1.10	Biotin carboxylase C-terminal domain;Carboxyl transferase domain;Carbamoyl-phosphate synthase L chain, ATP binding domain;Acetyl-CoA carboxylase, central region;Carbamoyl-phosphate synthase L chain, N-terminal domain;Biotin-requiring enzyme;	Carbamoyl-phosphate synthase subdomain signature 2.;	Biotinyl/lipoyl domain profile.;Biotin carboxylation domain profile.;ATP-grasp fold profile.;Acetyl-coenzyme A carboxyltransferase domain C-terminal region profile.;	Biotin carboxylase C-terminal domain;	Acetyl-coenzyme A carboxyltransferase, C-terminal;ATP-grasp fold;Carboxyl transferase;Acetyl-CoA carboxylase, central domain;Carbamoyl-phosphate synthase, large subunit, N-terminal;Biotin carboxylation domain;Carbamoyl-phosphate synthetase large subunit-like, ATP-binding domain;Biotin carboxylase, C-terminal;Biotin/lipoyl attachment;	GO:0003824|GO:0008152;GO:0005524;GO:0004075|GO:0005524|GO:0016874;GO:0016874;GO:0003989|GO:0005524|GO:0006633;GO:0005524|GO:0046872;	Acetyl-CoA carboxylase 3;	PREDICTED: acetyl-CoA carboxylase 1-like;
AC.SP3B.Locus_218.2.10	Biotin carboxylase C-terminal domain;Carboxyl transferase domain;Carbamoyl-phosphate synthase L chain, ATP binding domain;Acetyl-CoA carboxylase, central region;Carbamoyl-phosphate synthase L chain, N-terminal domain;Biotin-requiring enzyme;	Carbamoyl-phosphate synthase subdomain signature 2.;	Biotinyl/lipoyl domain profile.;Biotin carboxylation domain profile.;ATP-grasp fold profile.;Acetyl-coenzyme A carboxyltransferase domain C-terminal region profile.;	Biotin carboxylase C-terminal domain;	Acetyl-coenzyme A carboxyltransferase, C-terminal;ATP-grasp fold;Carboxyl transferase;Acetyl-CoA carboxylase, central domain;Carbamoyl-phosphate synthase, large subunit, N-terminal;Biotin carboxylation domain;Carbamoyl-phosphate synthetase large subunit-like, ATP-binding domain;Biotin carboxylase, C-terminal;Biotin/lipoyl attachment;	GO:0003824|GO:0008152;GO:0005524;GO:0004075|GO:0005524|GO:0016874;GO:0016874;GO:0003989|GO:0005524|GO:0006633;GO:0005524|GO:0046872;	Acetyl-CoA carboxylase 3;	PREDICTED: acetyl-CoA carboxylase 1-like;
AC.SP3B.Locus_221.1.10	Conserved hypothetical ATP binding protein;	Unknown protein;	Unknown protein;	Unknown protein;	Uncharacterised protein family, ATP binding;	GO:0000166;	Uncharacterized protein;	hypothetical protein CICLE_v10032421mg;
AC.SP3B.Locus_221.2.10	Conserved hypothetical ATP binding protein;	Unknown protein;	Unknown protein;	Unknown protein;	Uncharacterised protein family, ATP binding;	GO:0000166;	XPA-binding protein, putative;	XPA-binding protein, putative;
AC.SP3B.Locus_221.3.10	Conserved hypothetical ATP binding protein;	Unknown protein;	Unknown protein;	Unknown protein;	Uncharacterised protein family, ATP binding;	GO:0000166;	XPA-binding protein, putative;	hypothetical protein SELMODRAFT_67102, partial;
AC.SP3B.Locus_221.4.10	Conserved hypothetical ATP binding protein;	Unknown protein;	Unknown protein;	Unknown protein;	Uncharacterised protein family, ATP binding;	GO:0000166;	XPA-binding protein, putative;	hypothetical protein SELMODRAFT_67102, partial;
AC.SP3B.Locus_221.5.10	Conserved hypothetical ATP binding protein;	Unknown protein;	Unknown protein;	Unknown protein;	Uncharacterised protein family, ATP binding;	GO:0000166;	XPA-binding protein, putative;	hypothetical protein SELMODRAFT_67102, partial;
AC.SP3B.Locus_221.6.10	Conserved hypothetical ATP binding protein;	Unknown protein;	Unknown protein;	Unknown protein;	Uncharacterised protein family, ATP binding;	GO:0000166;	Predicted protein;	hypothetical protein EUTSA_v10017005mg;
AC.SP3B.Locus_221.7.10	Conserved hypothetical ATP binding protein;	Unknown protein;	Unknown protein;	Unknown protein;	Uncharacterised protein family, ATP binding;	GO:0000166;	Predicted protein;	hypothetical protein EUTSA_v10017005mg;
AC.SP3B.Locus_221.8.10	Conserved hypothetical ATP binding protein;	Unknown protein;	Unknown protein;	Unknown protein;	Uncharacterised protein family, ATP binding;	GO:0000166;	XPA-binding protein, putative;	hypothetical protein SELMODRAFT_67102, partial;
AC.SP3B.Locus_225.2.10	Unknown protein;	Unknown protein;	Unknown protein;	Unknown protein;	Unknown protein;	Unknown protein;	Uncharacterized protein;	PREDICTED: ensconsin-like;
AC.SP3B.Locus_225.4.10	Unknown protein;	Unknown protein;	Unknown protein;	Unknown protein;	Unknown protein;	Unknown protein;	Uncharacterized protein;	PREDICTED: ensconsin-like;
AC.SP3B.Locus_225.5.10	Unknown protein;	Unknown protein;	Unknown protein;	Unknown protein;	Unknown protein;	Unknown protein;	Uncharacterized protein;	PREDICTED: ensconsin-like;
AC.SP3B.Locus_225.6.10	Unknown protein;	Unknown protein;	Unknown protein;	Unknown protein;	Unknown protein;	Unknown protein;	Uncharacterized protein;	PREDICTED: ensconsin-like;
AC.SP3B.Locus_225.7.10	Unknown protein;	Unknown protein;	Unknown protein;	Unknown protein;	Unknown protein;	Unknown protein;	Putative uncharacterized protein Sb09g002280;	conserved hypothetical protein;
AC.SP3B.Locus_225.8.10	Unknown protein;	Unknown protein;	Unknown protein;	Unknown protein;	Unknown protein;	Unknown protein;	Uncharacterized protein;	PREDICTED: ensconsin-like;
AC.SP3B.Locus_227.1.10	NOL1/NOP2/sun family;	NOL1/NOP2/sun family signature.;	tRNA methyltransferase 4 and other RNA methyltransferases (TRM4) family profile.;	Unknown protein;	tRNA (C5-cytosine) methyltransferase, NCL1;Bacterial Fmu (Sun)/eukaryotic nucleolar NOL1/Nop2p;Bacterial Fmu (Sun)/eukaryotic nucleolar NOL1/Nop2p, conserved site;	GO:0016428;GO:0003723|GO:0008168;	Uncharacterized protein;	PREDICTED: tRNA (cytosine(34)-C(5))-methyltransferase-like;
AC.SP3B.Locus_227.2.10	NOL1/NOP2/sun family;	NOL1/NOP2/sun family signature.;	tRNA methyltransferase 4 and other RNA methyltransferases (TRM4) family profile.;	Unknown protein;	tRNA (C5-cytosine) methyltransferase, NCL1;Bacterial Fmu (Sun)/eukaryotic nucleolar NOL1/Nop2p;Bacterial Fmu (Sun)/eukaryotic nucleolar NOL1/Nop2p, conserved site;	GO:0016428;GO:0003723|GO:0008168;	Uncharacterized protein;	tRNA (cytosine-5-)-methyltransferase NSUN2;
AC.SP3B.Locus_227.3.10	NOL1/NOP2/sun family;	NOL1/NOP2/sun family signature.;	Unknown protein;	Unknown protein;	Bacterial Fmu (Sun)/eukaryotic nucleolar NOL1/Nop2p;Bacterial Fmu (Sun)/eukaryotic nucleolar NOL1/Nop2p, conserved site;	GO:0003723|GO:0008168;	Unknown protein;	predicted protein;
AC.SP3B.Locus_227.4.10	NOL1/NOP2/sun family;	NOL1/NOP2/sun family signature.;	tRNA methyltransferase 4 and other RNA methyltransferases (TRM4) family profile.;	Unknown protein;	tRNA (C5-cytosine) methyltransferase, NCL1;Bacterial Fmu (Sun)/eukaryotic nucleolar NOL1/Nop2p;Bacterial Fmu (Sun)/eukaryotic nucleolar NOL1/Nop2p, conserved site;	GO:0016428;GO:0003723|GO:0008168;	Uncharacterized protein;	tRNA (cytosine-5-)-methyltransferase NSUN2;
AC.SP3B.Locus_227.5.10	NOL1/NOP2/sun family;	Unknown protein;	Unknown protein;	Unknown protein;	Bacterial Fmu (Sun)/eukaryotic nucleolar NOL1/Nop2p;	Unknown protein;	Predicted protein (Fragment);	tRNA (cytosine-5-)-methyltransferase NSUN2;
AC.SP3B.Locus_227.6.10	NOL1/NOP2/sun family;	NOL1/NOP2/sun family signature.;	tRNA methyltransferase 4 and other RNA methyltransferases (TRM4) family profile.;	Unknown protein;	tRNA (C5-cytosine) methyltransferase, NCL1;Bacterial Fmu (Sun)/eukaryotic nucleolar NOL1/Nop2p;Bacterial Fmu (Sun)/eukaryotic nucleolar NOL1/Nop2p, conserved site;	GO:0016428;GO:0003723|GO:0008168;	Uncharacterized protein;	tRNA (cytosine-5-)-methyltransferase NSUN2;
AC.SP3B.Locus_228.2.10	RNA recognition motif. (a.k.a. RRM, RBD, or RNP domain);	Unknown protein;	Eukaryotic RNA Recognition Motif (RRM) profile.;	RNA recognition motif;	RNA recognition motif domain;	GO:0003676;	Unknown protein;	PREDICTED: nucleolin 1-like;
AC.SP3B.Locus_228.4.10	RNA recognition motif. (a.k.a. RRM, RBD, or RNP domain);	Unknown protein;	Eukaryotic RNA Recognition Motif (RRM) profile.;	RNA recognition motif;	RNA recognition motif domain;	GO:0003676;	Unknown protein;	hypothetical protein ARALYDRAFT_352204;
AC.SP3B.Locus_228.5.10	RNA recognition motif. (a.k.a. RRM, RBD, or RNP domain);	Unknown protein;	Eukaryotic RNA Recognition Motif (RRM) profile.;	RNA recognition motif;	RNA recognition motif domain;	GO:0003676;	Unknown protein;	polyadenylate-binding protein, putative;
AC.SP3B.Locus_228.6.10	RNA recognition motif. (a.k.a. RRM, RBD, or RNP domain);	Unknown protein;	Eukaryotic RNA Recognition Motif (RRM) profile.;	RNA recognition motif;	RNA recognition motif domain;	GO:0003676;	Unknown protein;	PREDICTED: nucleolin 1-like;
AC.SP3B.Locus_228.7.10	RNA recognition motif. (a.k.a. RRM, RBD, or RNP domain);	Unknown protein;	Eukaryotic RNA Recognition Motif (RRM) profile.;	RNA recognition motif;	RNA recognition motif domain;	GO:0003676;	Unknown protein;	hypothetical protein AMTR_s00036p00067000;
AC.SP3B.Locus_228.8.10	RNA recognition motif. (a.k.a. RRM, RBD, or RNP domain);	Unknown protein;	Eukaryotic RNA Recognition Motif (RRM) profile.;	RNA recognition motif;	RNA recognition motif domain;	GO:0003676;	Unknown protein;	PREDICTED: nucleolin 1-like;
AC.SP3B.Locus_229.1.10	Protein kinase domain;	Protein kinases ATP-binding region signature.;	Protein kinase domain profile.;	Serine/Threonine protein kinases, catalytic domain;	Protein kinase, ATP binding site;Protein kinase domain;Serine/threonine- /dual specificity protein kinase, catalytic domain;	GO:0005524;GO:0004672|GO:0005524|GO:0006468;	Putative MAPKKK family protein kinase isoform 1;	hypothetical protein CICLE_v10004272mg;
AC.SP3B.Locus_231.1.10	Ribosomal protein L6;	Ribosomal protein L6 signature 2.;	Unknown protein;	Unknown protein;	Ribosomal protein L6, alpha-beta domain;Ribosomal protein L6, conserved site-2;	GO:0003735|GO:0005840|GO:0006412|GO:0019843;GO:0003735|GO:0005622|GO:0005840|GO:0006412;	Ribosomal L9-like protein;	ribosomal protein L9, component of cytosolic 80S ribosome and 60S large subunit;
AC.SP3B.Locus_232.1.10	Unknown protein;	Unknown protein;	Unknown protein;	Unknown protein;	Unknown protein;	Unknown protein;	Predicted protein (Fragment);	hypothetical protein AMTR_s00021p00215510;
AC.SP3B.Locus_234.1.10	LEM3 (ligand-effect modulator 3) family / CDC50 family;	Unknown protein;	Unknown protein;	Unknown protein;	Protein of unknown function DUF284, transmembrane eukaryotic;	GO:0016020;	Predicted protein;	hypothetical protein AMTR_s00004p00264090;
AC.SP3B.Locus_235.1.10	Ribulose bisphosphate carboxylase, small chain;Ribulose-1,5-bisphosphate carboxylase small subunit;	Unknown protein;	Unknown protein;	Ribulose bisphosphate carboxylase, small chain;	Ribulose bisphosphate carboxylase small chain, domain;Ribulose-1,5-bisphosphate carboxylase small subunit, N-terminal;	Unknown protein;	Ribulose bisphosphate carboxylase small chain;	PREDICTED: ribulose bisphosphate carboxylase small chain, chloroplastic;
AC.SP3B.Locus_236.1.10	S-adenosyl-L-homocysteine hydrolase, NAD binding domain;S-adenosyl-L-homocysteine hydrolase;	S-adenosyl-L-homocysteine hydrolase signature 2.;S-adenosyl-L-homocysteine hydrolase signature 1.;	Unknown protein;	S-adenosyl-L-homocysteine hydrolase, NAD binding domain;S-adenosyl-L-homocysteine hydrolase;	S-adenosyl-L-homocysteine hydrolase, conserved site;S-adenosyl-L-homocysteine hydrolase, NAD binding domain;Adenosylhomocysteinase;	GO:0004013|GO:0006730;	Adenosylhomocysteinase;	PREDICTED: adenosylhomocysteinase-like;
AC.SP3B.Locus_237.1.10	lactate/malate dehydrogenase, alpha/beta C-terminal domain;lactate/malate dehydrogenase, NAD binding domain;	Malate dehydrogenase active site signature.;	Unknown protein;	Unknown protein;	Malate dehydrogenase, active site;Lactate/malate dehydrogenase, N-terminal;Lactate/malate dehydrogenase, C-terminal;	GO:0006108|GO:0016615|GO:0055114;GO:0016491|GO:0055114;GO:0016616|GO:0055114;	Malate dehydrogenase;	malate dehydrogenase;
AC.SP3B.Locus_237.2.10	lactate/malate dehydrogenase, alpha/beta C-terminal domain;lactate/malate dehydrogenase, NAD binding domain;	Malate dehydrogenase active site signature.;	Unknown protein;	Unknown protein;	Malate dehydrogenase, active site;Lactate/malate dehydrogenase, N-terminal;Lactate/malate dehydrogenase, C-terminal;	GO:0006108|GO:0016615|GO:0055114;GO:0016491|GO:0055114;GO:0016616|GO:0055114;	Malate dehydrogenase;	hypothetical protein CICLE_v10005394mg;
AC.SP3B.Locus_237.3.10	lactate/malate dehydrogenase, alpha/beta C-terminal domain;lactate/malate dehydrogenase, NAD binding domain;	Malate dehydrogenase active site signature.;	Unknown protein;	Unknown protein;	Malate dehydrogenase, active site;Lactate/malate dehydrogenase, N-terminal;Lactate/malate dehydrogenase, C-terminal;	GO:0006108|GO:0016615|GO:0055114;GO:0016491|GO:0055114;GO:0016616|GO:0055114;	Malate dehydrogenase;	malate dehydrogenase;
AC.SP3B.Locus_237.4.10	lactate/malate dehydrogenase, alpha/beta C-terminal domain;lactate/malate dehydrogenase, NAD binding domain;	Malate dehydrogenase active site signature.;	Unknown protein;	Unknown protein;	Malate dehydrogenase, active site;Lactate/malate dehydrogenase, N-terminal;Lactate/malate dehydrogenase, C-terminal;	GO:0006108|GO:0016615|GO:0055114;GO:0016491|GO:0055114;GO:0016616|GO:0055114;	Malate dehydrogenase;	malate dehydrogenase;
AC.SP3B.Locus_238.1.10	Cullin family;Cullin protein neddylation domain;	Unknown protein;	Cullin family profile.;	Cullin protein neddylation domain;Cullin;	Cullin, N-terminal;Cullin homology;Cullin protein, neddylation domain;	GO:0006511|GO:0031461|GO:0031625;	CULLIN1-like protein 1;	Cullin 1 isoform 1;
AC.SP3B.Locus_238.2.10	Cullin family;Cullin protein neddylation domain;	Unknown protein;	Cullin family profile.;	Cullin protein neddylation domain;Cullin;	Cullin, N-terminal;Cullin homology;Cullin protein, neddylation domain;	GO:0006511|GO:0031461|GO:0031625;	Cullin 1C (Fragment);	PREDICTED: cullin-1-like;
AC.SP3B.Locus_238.3.10	Cullin family;Cullin protein neddylation domain;	Unknown protein;	Cullin family profile.;	Cullin protein neddylation domain;Cullin;	Cullin, N-terminal;Cullin homology;Cullin protein, neddylation domain;	GO:0006511|GO:0031461|GO:0031625;	Predicted protein;	PREDICTED: cullin-1-like;
AC.SP3B.Locus_239.1.10	EamA-like transporter family;	Unknown protein;	Unknown protein;	Unknown protein;	Drug/metabolite transporter;	GO:0016020;	Auxin-induced protein 5NG4, putative;	Auxin-induced protein 5NG4, putative;
AC.SP3B.Locus_240.1.10	Unknown protein;	Unknown protein;	Unknown protein;	Unknown protein;	Unknown protein;	Unknown protein;	Predicted protein;	hydrolase, acting on ester bonds, putative;
AC.SP3B.Locus_240.2.10	Unknown protein;	Unknown protein;	Unknown protein;	Unknown protein;	Unknown protein;	Unknown protein;	Predicted protein;	PREDICTED: serine/arginine repetitive matrix protein 2-like isoform X3;
AC.SP3B.Locus_240.3.10	Unknown protein;	Unknown protein;	Unknown protein;	Unknown protein;	Unknown protein;	Unknown protein;	Predicted protein;	PREDICTED: serine/arginine repetitive matrix protein 2-like isoform X3;
AC.SP3B.Locus_241.6.10	Unknown protein;	Unknown protein;	Unknown protein;	Unknown protein;	Unknown protein;	Unknown protein;	Unknown protein;	hypothetical protein ARALYDRAFT_474978;
AC.SP3B.Locus_241.7.10	Unknown protein;	Unknown protein;	Unknown protein;	Unknown protein;	Unknown protein;	Unknown protein;	Unknown protein;	hypothetical protein ARALYDRAFT_474978;
AC.SP3B.Locus_241.8.10	Unknown protein;	Unknown protein;	Unknown protein;	Unknown protein;	Unknown protein;	Unknown protein;	Unknown protein;	hypothetical protein ARALYDRAFT_474978;
AC.SP3B.Locus_241.10.10	Unknown protein;	Unknown protein;	Unknown protein;	Unknown protein;	Unknown protein;	Unknown protein;	Unknown protein;	hypothetical protein ARALYDRAFT_474978;
AC.SP3B.Locus_241.12.10	Unknown protein;	Unknown protein;	Unknown protein;	Unknown protein;	Unknown protein;	Unknown protein;	Unknown protein;	hypothetical protein ARALYDRAFT_474978;
AC.SP3B.Locus_242.1.10	Sec23/Sec24 helical domain;Gelsolin repeat;	Unknown protein;	Unknown protein;	Unknown protein;	Sec23/Sec24, helical domain;Gelsolin domain;	GO:0006886|GO:0006888|GO:0030127;	Os11g0433500 protein (Fragment);	Vesicle coat complex COPII, subunit SEC23 (ISS), partial;
AC.SP3B.Locus_242.2.10	Sec23/Sec24 helical domain;Sec23/Sec24 zinc finger;Sec23/Sec24 trunk domain;Gelsolin repeat;Sec23/Sec24 beta-sandwich domain;	Unknown protein;	Unknown protein;	Unknown protein;	Sec23/Sec24, trunk domain;Sec23/Sec24, helical domain;Gelsolin domain;Sec23/Sec24 beta-sandwich;Zinc finger, Sec23/Sec24-type;	GO:0006886|GO:0006888|GO:0030127;GO:0006886|GO:0006888|GO:0008270|GO:0030127;	At1g05520/T25N20_16;	predicted protein;
AC.SP3B.Locus_242.3.10	Sec23/Sec24 helical domain;Sec23/Sec24 zinc finger;Sec23/Sec24 trunk domain;Gelsolin repeat;Sec23/Sec24 beta-sandwich domain;	Unknown protein;	Unknown protein;	Unknown protein;	Sec23/Sec24, trunk domain;Sec23/Sec24, helical domain;Gelsolin domain;Sec23/Sec24 beta-sandwich;Zinc finger, Sec23/Sec24-type;	GO:0006886|GO:0006888|GO:0030127;GO:0006886|GO:0006888|GO:0008270|GO:0030127;	At1g05520/T25N20_16;	predicted protein;
AC.SP3B.Locus_242.4.10	Sec23/Sec24 helical domain;Sec23/Sec24 zinc finger;Sec23/Sec24 trunk domain;Gelsolin repeat;Sec23/Sec24 beta-sandwich domain;	Unknown protein;	Unknown protein;	Unknown protein;	Sec23/Sec24, trunk domain;Sec23/Sec24, helical domain;Gelsolin domain;Sec23/Sec24 beta-sandwich;Zinc finger, Sec23/Sec24-type;	GO:0006886|GO:0006888|GO:0030127;GO:0006886|GO:0006888|GO:0008270|GO:0030127;	At1g05520/T25N20_16;	predicted protein;
AC.SP3B.Locus_244.1.10	ABC-transporter extracellular N-terminal;ABC-2 type transporter;ABC transporter;	Unknown protein;	ATP-binding cassette, ABC transporter-type domain profile.;	ATPases associated with a variety of cellular activities;	ABC transporter-like;ABC-2 type transporter;AAA+ ATPase domain;	GO:0016020;GO:0000166|GO:0017111;GO:0005524|GO:0016887;	Putative uncharacterized protein;	PREDICTED: pleiotropic drug resistance protein 2-like isoform 1;
AC.SP3B.Locus_244.2.10	ABC-transporter extracellular N-terminal;ABC-2 type transporter;ABC transporter;Plant PDR ABC transporter associated;	Unknown protein;	ATP-binding cassette, ABC transporter-type domain profile.;	ATPases associated with a variety of cellular activities;	ABC transporter-like;ABC-2 type transporter;AAA+ ATPase domain;Plant PDR ABC transporter associated;	GO:0016020;GO:0000166|GO:0017111;GO:0005524|GO:0016887;	Putative uncharacterized protein;	predicted protein;
AC.SP3B.Locus_244.3.10	ABC-transporter extracellular N-terminal;ABC-2 type transporter;ABC transporter;Plant PDR ABC transporter associated;	Unknown protein;	ATP-binding cassette, ABC transporter-type domain profile.;	ATPases associated with a variety of cellular activities;	ABC transporter-like;ABC-2 type transporter;AAA+ ATPase domain;Plant PDR ABC transporter associated;	GO:0016020;GO:0000166|GO:0017111;GO:0005524|GO:0016887;	Putative uncharacterized protein;	predicted protein;
AC.SP3B.Locus_245.1.10	Flavin containing amine oxidoreductase;	Unknown protein;	Unknown protein;	Unknown protein;	Amine oxidase;	GO:0016491|GO:0055114;	OSJNBa0053K19.6 protein;	amine oxidase family protein;
AC.SP3B.Locus_245.2.10	Flavin containing amine oxidoreductase;	Unknown protein;	Unknown protein;	Unknown protein;	Amine oxidase;	GO:0016491|GO:0055114;	OSJNBa0053K19.6 protein;	hypothetical protein CICLE_v10031239mg;
AC.SP3B.Locus_245.3.10	Flavin containing amine oxidoreductase;	Unknown protein;	Unknown protein;	Unknown protein;	Amine oxidase;	GO:0016491|GO:0055114;	OSJNBa0053K19.6 protein;	polyamine oxidase 3;
AC.SP3B.Locus_246.1.10	Unknown protein;	Unknown protein;	Unknown protein;	Unknown protein;	Unknown protein;	Unknown protein;	Unknown protein;	Unknown protein;
AC.SP3B.Locus_246.2.10	Protein of unknown function (DUF760);	Unknown protein;	Unknown protein;	Unknown protein;	Protein of unknown function DUF760;	Unknown protein;	Expressed protein;	hypothetical protein SELMODRAFT_106276;
AC.SP3B.Locus_246.3.10	Protein of unknown function (DUF760);	Unknown protein;	Unknown protein;	Unknown protein;	Protein of unknown function DUF760;	Unknown protein;	Predicted protein;	predicted protein;
AC.SP3B.Locus_246.4.10	Protein of unknown function (DUF760);	Unknown protein;	Unknown protein;	Unknown protein;	Protein of unknown function DUF760;	Unknown protein;	Predicted protein;	hypothetical protein CARUB_v10013829mg;
AC.SP3B.Locus_247.1.10	Protein tyrosine kinase;Protein kinase domain;	Protein kinases ATP-binding region signature.;	Protein kinase domain profile.;	Serine/Threonine protein kinases, catalytic domain;	Protein kinase, ATP binding site;Serine-threonine/tyrosine-protein kinase catalytic domain;Protein kinase domain;Serine/threonine- /dual specificity protein kinase, catalytic domain;	GO:0004672|GO:0006468;GO:0005524;GO:0004672|GO:0005524|GO:0006468;	Predicted protein;	hypothetical protein AMTR_s00089p00061540;
AC.SP3B.Locus_249.1.10	Hsp70 protein;	Heat shock hsp70 proteins family signature 3.;Heat shock hsp70 proteins family signature 1.;Heat shock hsp70 proteins family signature 2.;	Unknown protein;	Unknown protein;	Heat shock protein 70, conserved site;Heat shock protein 70 family;	Unknown protein;	Predicted protein;	PREDICTED: heat shock cognate 70 kDa protein-like;
AC.SP3B.Locus_249.2.10	Hsp70 protein;	Heat shock hsp70 proteins family signature 3.;Heat shock hsp70 proteins family signature 1.;Heat shock hsp70 proteins family signature 2.;	Unknown protein;	Unknown protein;	Heat shock protein 70, conserved site;Heat shock protein 70 family;	Unknown protein;	Predicted protein;	PREDICTED: heat shock cognate 70 kDa protein-like;
AC.SP3B.Locus_249.3.10	Hsp70 protein;	Heat shock hsp70 proteins family signature 3.;Heat shock hsp70 proteins family signature 1.;Heat shock hsp70 proteins family signature 2.;	Unknown protein;	Unknown protein;	Heat shock protein 70, conserved site;Heat shock protein 70 family;	Unknown protein;	Predicted protein;	PREDICTED: heat shock cognate 70 kDa protein-like;
AC.SP3B.Locus_249.5.10	Hsp70 protein;	Heat shock hsp70 proteins family signature 3.;Heat shock hsp70 proteins family signature 1.;Heat shock hsp70 proteins family signature 2.;	Unknown protein;	Unknown protein;	Heat shock protein 70, conserved site;Heat shock protein 70 family;	Unknown protein;	Predicted protein;	PREDICTED: heat shock cognate 70 kDa protein-like;
AC.SP3B.Locus_250.1.10	PPR repeat family;PPR repeat;	Unknown protein;	Pentatricopeptide (PPR) repeat profile.;	Unknown protein;	Pentatricopeptide repeat;	Unknown protein;	Membrane-associated salt-inducible protein-like;	PREDICTED: pentatricopeptide repeat-containing protein At1g61870, mitochondrial-like;
AC.SP3B.Locus_251.2.10	Unknown protein;	Unknown protein;	Unknown protein;	Unknown protein;	Unknown protein;	Unknown protein;	Unknown protein;	Unknown protein;
AC.SP3B.Locus_252.1.10	Adenylate kinase;	Adenylate kinase signature.;	Unknown protein;	Unknown protein;	Adenylate kinase/UMP-CMP kinase;	GO:0005524|GO:0006139|GO:0019205;	Predicted protein;	Os08g0118900;
AC.SP3B.Locus_253.1.10	PXA domain;Sorting nexin C terminal;PX domain;	Unknown protein;	PX domain profile.;PXA domain profile.;	PhoX homologous domain, present in p47phox and p40phox.;Domain associated with PX domains;	PX-associated, sorting nexin 13;Sorting nexin, C-terminal;Phox-associated domain;Phox homologous domain;	GO:0035091;	Os05g0583500 protein;	Phox-associated domain,Phox-like,Sorting nexin isoform 1;
AC.SP3B.Locus_253.2.10	Sorting nexin C terminal;	Unknown protein;	Unknown protein;	Unknown protein;	Sorting nexin, C-terminal;	Unknown protein;	Unknown protein;	hypothetical protein;
AC.SP3B.Locus_253.3.10	PXA domain;Sorting nexin C terminal;PX domain;	Unknown protein;	PX domain profile.;PXA domain profile.;	PhoX homologous domain, present in p47phox and p40phox.;Domain associated with PX domains;	PX-associated, sorting nexin 13;Sorting nexin, C-terminal;Phox-associated domain;Phox homologous domain;	GO:0035091;	Os05g0583500 protein;	hypothetical protein AMTR_s00109p00032070;
AC.SP3B.Locus_253.4.10	PXA domain;Sorting nexin C terminal;PX domain;	Unknown protein;	PX domain profile.;PXA domain profile.;	PhoX homologous domain, present in p47phox and p40phox.;Domain associated with PX domains;	PX-associated, sorting nexin 13;Sorting nexin, C-terminal;Phox-associated domain;Phox homologous domain;	GO:0035091;	Os05g0583500 protein;	predicted protein;
AC.SP3B.Locus_253.6.10	PXA domain;Sorting nexin C terminal;PX domain;	Unknown protein;	PX domain profile.;PXA domain profile.;	PhoX homologous domain, present in p47phox and p40phox.;	Sorting nexin, C-terminal;Phox-associated domain;Phox homologous domain;	GO:0035091;	Os05g0583500 protein;	hypothetical protein AMTR_s00109p00032070;
AC.SP3B.Locus_253.7.10	Sorting nexin C terminal;	Unknown protein;	Unknown protein;	Unknown protein;	Sorting nexin, C-terminal;	Unknown protein;	Unknown protein;	hypothetical protein;
AC.SP3B.Locus_253.8.10	PXA domain;Sorting nexin C terminal;PX domain;	Unknown protein;	PX domain profile.;PXA domain profile.;	PhoX homologous domain, present in p47phox and p40phox.;Domain associated with PX domains;	PX-associated, sorting nexin 13;Sorting nexin, C-terminal;Phox-associated domain;Phox homologous domain;	GO:0035091;	Os05g0583500 protein;	Phox-associated domain,Phox-like,Sorting nexin isoform 1;
AC.SP3B.Locus_253.9.10	PXA domain;Sorting nexin C terminal;PX domain;	Unknown protein;	PX domain profile.;PXA domain profile.;	PhoX homologous domain, present in p47phox and p40phox.;Domain associated with PX domains;	PX-associated, sorting nexin 13;Sorting nexin, C-terminal;Phox-associated domain;Phox homologous domain;	GO:0035091;	Os05g0583500 protein;	Phox-associated domain,Phox-like,Sorting nexin isoform 1;
AC.SP3B.Locus_253.10.10	PXA domain;Sorting nexin C terminal;PX domain;	Unknown protein;	PX domain profile.;PXA domain profile.;	PhoX homologous domain, present in p47phox and p40phox.;Domain associated with PX domains;	PX-associated, sorting nexin 13;Sorting nexin, C-terminal;Phox-associated domain;Phox homologous domain;	GO:0035091;	Os05g0583500 protein;	Phox-associated domain,Phox-like,Sorting nexin isoform 1;
AC.SP3B.Locus_254.1.10	Peptidase family C1 propeptide;Papain family cysteine protease;	Eukaryotic thiol (cysteine) proteases cysteine active site.;	Unknown protein;	Unknown protein;	Peptidase C1A, papain C-terminal;Cysteine peptidase, cysteine active site;Peptidase C1A, propeptide;	GO:0004197|GO:0050790;GO:0006508|GO:0008234;	Unknown protein;	Unknown protein;
AC.SP3B.Locus_254.2.10	Peptidase family C1 propeptide;Papain family cysteine protease;	Eukaryotic thiol (cysteine) proteases histidine active site.;Eukaryotic thiol (cysteine) proteases cysteine active site.;	Unknown protein;	Papain family cysteine protease;	Cysteine peptidase, histidine active site;Peptidase C1A, papain C-terminal;Cysteine peptidase, cysteine active site;Peptidase C1A, propeptide;	GO:0004197|GO:0050790;GO:0006508|GO:0008234;	Cathepsin B;	cathepsin B-like cysteine proteinase precursor;
AC.SP3B.Locus_254.3.10	Papain family cysteine protease;	Eukaryotic thiol (cysteine) proteases histidine active site.;	Unknown protein;	Papain family cysteine protease;	Cysteine peptidase, histidine active site;Peptidase C1A, papain C-terminal;	GO:0006508|GO:0008234;	Os05g0310500 protein (Fragment);	papain family cysteine protease;
AC.SP3B.Locus_254.4.10	Peptidase family C1 propeptide;Papain family cysteine protease;	Eukaryotic thiol (cysteine) proteases histidine active site.;Eukaryotic thiol (cysteine) proteases cysteine active site.;	Unknown protein;	Papain family cysteine protease;	Cysteine peptidase, histidine active site;Peptidase C1A, papain C-terminal;Cysteine peptidase, cysteine active site;Peptidase C1A, propeptide;	GO:0004197|GO:0050790;GO:0006508|GO:0008234;	Cathepsin B;	putative cathepsin B-like cysteine protease;
AC.SP3B.Locus_254.5.10	Peptidase family C1 propeptide;Papain family cysteine protease;	Eukaryotic thiol (cysteine) proteases histidine active site.;Eukaryotic thiol (cysteine) proteases cysteine active site.;	Unknown protein;	Papain family cysteine protease;	Cysteine peptidase, histidine active site;Peptidase C1A, papain C-terminal;Cysteine peptidase, cysteine active site;Peptidase C1A, propeptide;	GO:0004197|GO:0050790;GO:0006508|GO:0008234;	Cathepsin B;	putative cathepsin B-like cysteine protease;
AC.SP3B.Locus_255.1.10	Unknown protein;	Unknown protein;	Unknown protein;	Unknown protein;	Unknown protein;	Unknown protein;	Unknown protein;	RNA-binding region RNP-1 (RNA recognition motif), putative isoform 1;
AC.SP3B.Locus_255.2.10	RNA recognition motif. (a.k.a. RRM, RBD, or RNP domain);	Unknown protein;	Eukaryotic RNA Recognition Motif (RRM) profile.;	RNA recognition motif;	RNA recognition motif domain;	GO:0003676;	OSJNBa0063C18.4 protein;	PREDICTED: protein vip1-like isoform X1;
AC.SP3B.Locus_256.1.10	Unknown protein;	Unknown protein;	Unknown protein;	Unknown protein;	Unknown protein;	Unknown protein;	Uncharacterized protein;	hypothetical protein POPTR_0003s08440g;
AC.SP3B.Locus_256.1.20	Unknown protein;	Unknown protein;	Unknown protein;	Unknown protein;	Unknown protein;	Unknown protein;	Unknown protein;	PREDICTED: keratin, type I cytoskeletal 9-like;
AC.SP3B.Locus_257.1.10	Putative S-adenosyl-L-methionine-dependent methyltransferase;	Unknown protein;	Unknown protein;	Unknown protein;	Putative S-adenosyl-L-methionine-dependent methyltransferase;	GO:0008168;	Unknown protein;	predicted protein;
AC.SP3B.Locus_258.1.10	Zinc finger, C3HC4 type (RING finger);	Zinc finger RING-type signature.;	Zinc finger RING-type profile.;	Ring finger;	Zinc finger, RING-type;Zinc finger, RING-type, conserved site;	GO:0005515|GO:0008270;	RING finger protein 5;	PREDICTED: RING finger protein 5-like;
AC.SP3B.Locus_258.2.10	Zinc finger, C3HC4 type (RING finger);	Zinc finger RING-type signature.;	Zinc finger RING-type profile.;	Ring finger;	Zinc finger, RING-type;Zinc finger, RING-type, conserved site;	GO:0005515|GO:0008270;	RING finger protein 5;	PREDICTED: RING finger protein 5-like isoform X2;
AC.SP3B.Locus_259.1.10	Holliday-junction resolvase-like of SPT6;Helix-hairpin-helix motif;SH2 domain;Death-like domain of SPT6;	Unknown protein;	S1 domain profile.;	Likely ribonuclease with RNase H fold.;Ribosomal protein S1-like RNA-binding domain;	Ribosomal protein S1, RNA-binding domain;Transcription elongation factor SPT6, YqgF domain;YqgF/RNase H-like domain;Death-like domain of Spt6;SH2 domain;RNA-binding domain, S1;	GO:0003723;GO:0006139|GO:0016788;GO:0005515;	Uncharacterized protein;	PREDICTED: transcription elongation factor SPT6-like isoform X3;
AC.SP3B.Locus_260.1.10	zinc-binding in reverse transcriptase;	Unknown protein;	Unknown protein;	Unknown protein;	Reverse transcriptase zinc-binding domain;	Unknown protein;	Unknown protein;	Unknown protein;
AC.SP3B.Locus_260.1.20	Natural resistance-associated macrophage protein;	Unknown protein;	Unknown protein;	Unknown protein;	Natural resistance-associated macrophage like;	GO:0005215|GO:0006810|GO:0016020;	Metal transporter Nramp3;	Natural resistance-associated macrophage protein;
AC.SP3B.Locus_260.2.10	zinc-binding in reverse transcriptase;	Unknown protein;	Unknown protein;	Unknown protein;	Reverse transcriptase zinc-binding domain;	Unknown protein;	Unknown protein;	Unknown protein;
AC.SP3B.Locus_260.2.20	Natural resistance-associated macrophage protein;	Unknown protein;	Unknown protein;	Unknown protein;	Natural resistance-associated macrophage like;	GO:0005215|GO:0006810|GO:0016020;	Metal transporter Nramp3;	Natural resistance-associated macrophage protein;
AC.SP3B.Locus_260.3.10	zinc-binding in reverse transcriptase;	Unknown protein;	Unknown protein;	Unknown protein;	Reverse transcriptase zinc-binding domain;	Unknown protein;	Unknown protein;	Unknown protein;
AC.SP3B.Locus_260.3.20	Natural resistance-associated macrophage protein;	Unknown protein;	Unknown protein;	Unknown protein;	Natural resistance-associated macrophage like;	GO:0005215|GO:0006810|GO:0016020;	Metal transporter Nramp3;	Natural resistance-associated macrophage protein;
AC.SP3B.Locus_260.4.10	zinc-binding in reverse transcriptase;	Unknown protein;	Unknown protein;	Unknown protein;	Reverse transcriptase zinc-binding domain;	Unknown protein;	Unknown protein;	Unknown protein;
AC.SP3B.Locus_260.4.20	Natural resistance-associated macrophage protein;	Unknown protein;	Unknown protein;	Unknown protein;	Natural resistance-associated macrophage like;	GO:0005215|GO:0006810|GO:0016020;	Metal transporter Nramp3;	Natural resistance-associated macrophage protein;
AC.SP3B.Locus_261.1.10	CO dehydrogenase flavoprotein C-terminal domain;[2Fe-2S] binding domain;Molybdopterin-binding domain of aldehyde dehydrogenase;FAD binding domain in molybdopterin dehydrogenase;Aldehyde oxidase and xanthine dehydrogenase, a/b hammerhead domain;	Unknown protein;	PCMH-type FAD-binding domain profile.;	CO dehydrogenase flavoprotein C-terminal domain;Aldehyde oxidase and xanthine dehydrogenase, a/b hammerhead domain;	[2Fe-2S]-binding;Aldehyde oxidase/xanthine dehydrogenase, a/b hammerhead;Aldehyde oxidase/xanthine dehydrogenase, molybdopterin binding;CO dehydrogenase flavoprotein, C-terminal;Molybdopterin dehydrogenase, FAD-binding;FAD-binding, type 2;	GO:0003824|GO:0016614|GO:0050660|GO:0055114;GO:0016491|GO:0055114;GO:0016491|GO:0046872|GO:0055114;	Xanthine dehydrogenase/oxidase;	xanthine dehydrogenase 2;
AC.SP3B.Locus_261.3.10	CO dehydrogenase flavoprotein C-terminal domain;[2Fe-2S] binding domain;Molybdopterin-binding domain of aldehyde dehydrogenase;2Fe-2S iron-sulfur cluster binding domain;FAD binding domain in molybdopterin dehydrogenase;Aldehyde oxidase and xanthine dehydrogenase, a/b hammerhead domain;	2Fe-2S ferredoxin-type iron-sulfur binding region signature.;	2Fe-2S ferredoxin-type iron-sulfur binding domain profile.;PCMH-type FAD-binding domain profile.;	CO dehydrogenase flavoprotein C-terminal domain;Aldehyde oxidase and xanthine dehydrogenase, a/b hammerhead domain;	[2Fe-2S]-binding;2Fe-2S ferredoxin-type domain;Aldehyde oxidase/xanthine dehydrogenase, a/b hammerhead;2Fe-2S ferredoxin, iron-sulphur binding site;Aldehyde oxidase/xanthine dehydrogenase, molybdopterin binding;CO dehydrogenase flavoprotein, C-terminal;Molybdopterin dehydrogenase, FAD-binding;FAD-binding, type 2;	GO:0051537;GO:0009055|GO:0051536;GO:0003824|GO:0016614|GO:0050660|GO:0055114;GO:0016491|GO:0055114;GO:0016491|GO:0046872|GO:0055114;	Xanthine dehydrogenase;	PREDICTED: xanthine dehydrogenase-like;
AC.SP3B.Locus_261.4.10	CO dehydrogenase flavoprotein C-terminal domain;[2Fe-2S] binding domain;Molybdopterin-binding domain of aldehyde dehydrogenase;FAD binding domain in molybdopterin dehydrogenase;Aldehyde oxidase and xanthine dehydrogenase, a/b hammerhead domain;	Unknown protein;	PCMH-type FAD-binding domain profile.;	CO dehydrogenase flavoprotein C-terminal domain;Aldehyde oxidase and xanthine dehydrogenase, a/b hammerhead domain;	[2Fe-2S]-binding;Aldehyde oxidase/xanthine dehydrogenase, a/b hammerhead;Aldehyde oxidase/xanthine dehydrogenase, molybdopterin binding;CO dehydrogenase flavoprotein, C-terminal;Molybdopterin dehydrogenase, FAD-binding;FAD-binding, type 2;	GO:0003824|GO:0016614|GO:0050660|GO:0055114;GO:0016491|GO:0055114;GO:0016491|GO:0046872|GO:0055114;	Xanthine dehydrogenase, putative;	hypothetical protein CICLE_v10014051mg;
AC.SP3B.Locus_261.5.10	CO dehydrogenase flavoprotein C-terminal domain;[2Fe-2S] binding domain;2Fe-2S iron-sulfur cluster binding domain;FAD binding domain in molybdopterin dehydrogenase;	2Fe-2S ferredoxin-type iron-sulfur binding region signature.;	2Fe-2S ferredoxin-type iron-sulfur binding domain profile.;PCMH-type FAD-binding domain profile.;	CO dehydrogenase flavoprotein C-terminal domain;	[2Fe-2S]-binding;2Fe-2S ferredoxin-type domain;2Fe-2S ferredoxin, iron-sulphur binding site;CO dehydrogenase flavoprotein, C-terminal;Molybdopterin dehydrogenase, FAD-binding;FAD-binding, type 2;	GO:0051537;GO:0009055|GO:0051536;GO:0003824|GO:0016614|GO:0050660|GO:0055114;GO:0016491|GO:0055114;GO:0016491|GO:0046872|GO:0055114;	Putative uncharacterized protein;	Xanthine dehydrogenase 1 isoform 2;
AC.SP3B.Locus_261.7.10	CO dehydrogenase flavoprotein C-terminal domain;[2Fe-2S] binding domain;Molybdopterin-binding domain of aldehyde dehydrogenase;FAD binding domain in molybdopterin dehydrogenase;Aldehyde oxidase and xanthine dehydrogenase, a/b hammerhead domain;	Unknown protein;	PCMH-type FAD-binding domain profile.;	CO dehydrogenase flavoprotein C-terminal domain;Aldehyde oxidase and xanthine dehydrogenase, a/b hammerhead domain;	[2Fe-2S]-binding;Aldehyde oxidase/xanthine dehydrogenase, a/b hammerhead;Aldehyde oxidase/xanthine dehydrogenase, molybdopterin binding;CO dehydrogenase flavoprotein, C-terminal;Molybdopterin dehydrogenase, FAD-binding;FAD-binding, type 2;	GO:0003824|GO:0016614|GO:0050660|GO:0055114;GO:0016491|GO:0055114;GO:0016491|GO:0046872|GO:0055114;	Xanthine dehydrogenase, putative;	xanthine dehydrogenase 2;
AC.SP3B.Locus_261.8.10	CO dehydrogenase flavoprotein C-terminal domain;[2Fe-2S] binding domain;Molybdopterin-binding domain of aldehyde dehydrogenase;2Fe-2S iron-sulfur cluster binding domain;FAD binding domain in molybdopterin dehydrogenase;Aldehyde oxidase and xanthine dehydrogenase, a/b hammerhead domain;	2Fe-2S ferredoxin-type iron-sulfur binding region signature.;	2Fe-2S ferredoxin-type iron-sulfur binding domain profile.;PCMH-type FAD-binding domain profile.;	CO dehydrogenase flavoprotein C-terminal domain;Aldehyde oxidase and xanthine dehydrogenase, a/b hammerhead domain;	[2Fe-2S]-binding;2Fe-2S ferredoxin-type domain;Aldehyde oxidase/xanthine dehydrogenase, a/b hammerhead;2Fe-2S ferredoxin, iron-sulphur binding site;Aldehyde oxidase/xanthine dehydrogenase, molybdopterin binding;CO dehydrogenase flavoprotein, C-terminal;Molybdopterin dehydrogenase, FAD-binding;FAD-binding, type 2;	GO:0051537;GO:0009055|GO:0051536;GO:0003824|GO:0016614|GO:0050660|GO:0055114;GO:0016491|GO:0055114;GO:0016491|GO:0046872|GO:0055114;	Xanthine dehydrogenase;	PREDICTED: xanthine dehydrogenase-like;
AC.SP3B.Locus_261.9.10	CO dehydrogenase flavoprotein C-terminal domain;[2Fe-2S] binding domain;Molybdopterin-binding domain of aldehyde dehydrogenase;2Fe-2S iron-sulfur cluster binding domain;FAD binding domain in molybdopterin dehydrogenase;Aldehyde oxidase and xanthine dehydrogenase, a/b hammerhead domain;	2Fe-2S ferredoxin-type iron-sulfur binding region signature.;	2Fe-2S ferredoxin-type iron-sulfur binding domain profile.;PCMH-type FAD-binding domain profile.;	CO dehydrogenase flavoprotein C-terminal domain;Aldehyde oxidase and xanthine dehydrogenase, a/b hammerhead domain;	[2Fe-2S]-binding;2Fe-2S ferredoxin-type domain;Aldehyde oxidase/xanthine dehydrogenase, a/b hammerhead;2Fe-2S ferredoxin, iron-sulphur binding site;Aldehyde oxidase/xanthine dehydrogenase, molybdopterin binding;CO dehydrogenase flavoprotein, C-terminal;Molybdopterin dehydrogenase, FAD-binding;FAD-binding, type 2;	GO:0051537;GO:0009055|GO:0051536;GO:0003824|GO:0016614|GO:0050660|GO:0055114;GO:0016491|GO:0055114;GO:0016491|GO:0046872|GO:0055114;	Xanthine dehydrogenase;	PREDICTED: xanthine dehydrogenase-like;
AC.SP3B.Locus_261.10.10	CO dehydrogenase flavoprotein C-terminal domain;[2Fe-2S] binding domain;Molybdopterin-binding domain of aldehyde dehydrogenase;2Fe-2S iron-sulfur cluster binding domain;FAD binding domain in molybdopterin dehydrogenase;Aldehyde oxidase and xanthine dehydrogenase, a/b hammerhead domain;	2Fe-2S ferredoxin-type iron-sulfur binding region signature.;	2Fe-2S ferredoxin-type iron-sulfur binding domain profile.;PCMH-type FAD-binding domain profile.;	CO dehydrogenase flavoprotein C-terminal domain;Aldehyde oxidase and xanthine dehydrogenase, a/b hammerhead domain;	[2Fe-2S]-binding;2Fe-2S ferredoxin-type domain;Aldehyde oxidase/xanthine dehydrogenase, a/b hammerhead;2Fe-2S ferredoxin, iron-sulphur binding site;Aldehyde oxidase/xanthine dehydrogenase, molybdopterin binding;CO dehydrogenase flavoprotein, C-terminal;Molybdopterin dehydrogenase, FAD-binding;FAD-binding, type 2;	GO:0051537;GO:0009055|GO:0051536;GO:0003824|GO:0016614|GO:0050660|GO:0055114;GO:0016491|GO:0055114;GO:0016491|GO:0046872|GO:0055114;	Xanthine dehydrogenase;	PREDICTED: xanthine dehydrogenase-like;
AC.SP3B.Locus_263.8.10	Helicase conserved C-terminal domain;DEAD/DEAH box helicase;	DEAD-box subfamily ATP-dependent helicases signature.;	Superfamilies 1 and 2 helicase C-terminal domain profile.;DEAD-box RNA helicase Q motif profile.;Superfamilies 1 and 2 helicase ATP-binding type-1 domain profile.;	helicase superfamily c-terminal domain;DEAD-like helicases superfamily;	RNA helicase, DEAD-box type, Q motif;RNA helicase, ATP-dependent, DEAD-box, conserved site;Helicase, C-terminal;Helicase, superfamily 1/2, ATP-binding domain;DNA/RNA helicase, DEAD/DEAH box type, N-terminal;	GO:0003676|GO:0004386|GO:0005524;GO:0003676|GO:0005524|GO:0008026;	Predicted protein (Fragment);	PREDICTED: DEAD-box ATP-dependent RNA helicase 40-like;
AC.SP3B.Locus_263.9.10	Helicase conserved C-terminal domain;DEAD/DEAH box helicase;	DEAD-box subfamily ATP-dependent helicases signature.;	Superfamilies 1 and 2 helicase C-terminal domain profile.;DEAD-box RNA helicase Q motif profile.;Superfamilies 1 and 2 helicase ATP-binding type-1 domain profile.;	helicase superfamily c-terminal domain;DEAD-like helicases superfamily;	RNA helicase, DEAD-box type, Q motif;RNA helicase, ATP-dependent, DEAD-box, conserved site;Helicase, C-terminal;Helicase, superfamily 1/2, ATP-binding domain;DNA/RNA helicase, DEAD/DEAH box type, N-terminal;	GO:0003676|GO:0004386|GO:0005524;GO:0003676|GO:0005524|GO:0008026;	Predicted protein (Fragment);	hypothetical protein CICLE_v10004187mg;
AC.SP3B.Locus_263.10.10	Helicase conserved C-terminal domain;DEAD/DEAH box helicase;	DEAD-box subfamily ATP-dependent helicases signature.;	Superfamilies 1 and 2 helicase C-terminal domain profile.;DEAD-box RNA helicase Q motif profile.;Superfamilies 1 and 2 helicase ATP-binding type-1 domain profile.;	helicase superfamily c-terminal domain;DEAD-like helicases superfamily;	RNA helicase, DEAD-box type, Q motif;RNA helicase, ATP-dependent, DEAD-box, conserved site;Helicase, C-terminal;Helicase, superfamily 1/2, ATP-binding domain;DNA/RNA helicase, DEAD/DEAH box type, N-terminal;	GO:0003676|GO:0004386|GO:0005524;GO:0003676|GO:0005524|GO:0008026;	Predicted protein (Fragment);	hypothetical protein CICLE_v10004187mg;
AC.SP3B.Locus_263.11.10	Helicase conserved C-terminal domain;DEAD/DEAH box helicase;	DEAD-box subfamily ATP-dependent helicases signature.;	Superfamilies 1 and 2 helicase C-terminal domain profile.;DEAD-box RNA helicase Q motif profile.;Superfamilies 1 and 2 helicase ATP-binding type-1 domain profile.;	helicase superfamily c-terminal domain;DEAD-like helicases superfamily;	RNA helicase, DEAD-box type, Q motif;RNA helicase, ATP-dependent, DEAD-box, conserved site;Helicase, C-terminal;Helicase, superfamily 1/2, ATP-binding domain;DNA/RNA helicase, DEAD/DEAH box type, N-terminal;	GO:0003676|GO:0004386|GO:0005524;GO:0003676|GO:0005524|GO:0008026;	Predicted protein (Fragment);	PREDICTED: DEAD-box ATP-dependent RNA helicase 40-like;
AC.SP3B.Locus_263.12.10	Helicase conserved C-terminal domain;DEAD/DEAH box helicase;	DEAD-box subfamily ATP-dependent helicases signature.;	Superfamilies 1 and 2 helicase C-terminal domain profile.;DEAD-box RNA helicase Q motif profile.;Superfamilies 1 and 2 helicase ATP-binding type-1 domain profile.;	helicase superfamily c-terminal domain;DEAD-like helicases superfamily;	RNA helicase, DEAD-box type, Q motif;RNA helicase, ATP-dependent, DEAD-box, conserved site;Helicase, C-terminal;Helicase, superfamily 1/2, ATP-binding domain;DNA/RNA helicase, DEAD/DEAH box type, N-terminal;	GO:0003676|GO:0004386|GO:0005524;GO:0003676|GO:0005524|GO:0008026;	Predicted protein (Fragment);	hypothetical protein CICLE_v10004187mg;
AC.SP3B.Locus_263.13.10	Helicase conserved C-terminal domain;DEAD/DEAH box helicase;	DEAD-box subfamily ATP-dependent helicases signature.;	Superfamilies 1 and 2 helicase C-terminal domain profile.;DEAD-box RNA helicase Q motif profile.;Superfamilies 1 and 2 helicase ATP-binding type-1 domain profile.;	helicase superfamily c-terminal domain;DEAD-like helicases superfamily;	RNA helicase, DEAD-box type, Q motif;RNA helicase, ATP-dependent, DEAD-box, conserved site;Helicase, C-terminal;Helicase, superfamily 1/2, ATP-binding domain;DNA/RNA helicase, DEAD/DEAH box type, N-terminal;	GO:0003676|GO:0004386|GO:0005524;GO:0003676|GO:0005524|GO:0008026;	Predicted protein (Fragment);	PREDICTED: DEAD-box ATP-dependent RNA helicase 40-like;
AC.SP3B.Locus_263.14.10	Helicase conserved C-terminal domain;DEAD/DEAH box helicase;	DEAD-box subfamily ATP-dependent helicases signature.;	Superfamilies 1 and 2 helicase C-terminal domain profile.;DEAD-box RNA helicase Q motif profile.;Superfamilies 1 and 2 helicase ATP-binding type-1 domain profile.;	helicase superfamily c-terminal domain;DEAD-like helicases superfamily;	RNA helicase, DEAD-box type, Q motif;RNA helicase, ATP-dependent, DEAD-box, conserved site;Helicase, C-terminal;Helicase, superfamily 1/2, ATP-binding domain;DNA/RNA helicase, DEAD/DEAH box type, N-terminal;	GO:0003676|GO:0004386|GO:0005524;GO:0003676|GO:0005524|GO:0008026;	Predicted protein (Fragment);	hypothetical protein CICLE_v10004187mg;
AC.SP3B.Locus_263.15.10	Helicase conserved C-terminal domain;DEAD/DEAH box helicase;	DEAD-box subfamily ATP-dependent helicases signature.;	Superfamilies 1 and 2 helicase C-terminal domain profile.;DEAD-box RNA helicase Q motif profile.;Superfamilies 1 and 2 helicase ATP-binding type-1 domain profile.;	helicase superfamily c-terminal domain;DEAD-like helicases superfamily;	RNA helicase, DEAD-box type, Q motif;RNA helicase, ATP-dependent, DEAD-box, conserved site;Helicase, C-terminal;Helicase, superfamily 1/2, ATP-binding domain;DNA/RNA helicase, DEAD/DEAH box type, N-terminal;	GO:0003676|GO:0004386|GO:0005524;GO:0003676|GO:0005524|GO:0008026;	Predicted protein (Fragment);	hypothetical protein CICLE_v10004187mg;
AC.SP3B.Locus_263.16.10	Helicase conserved C-terminal domain;DEAD/DEAH box helicase;	DEAD-box subfamily ATP-dependent helicases signature.;	Superfamilies 1 and 2 helicase C-terminal domain profile.;DEAD-box RNA helicase Q motif profile.;Superfamilies 1 and 2 helicase ATP-binding type-1 domain profile.;	helicase superfamily c-terminal domain;DEAD-like helicases superfamily;	RNA helicase, DEAD-box type, Q motif;RNA helicase, ATP-dependent, DEAD-box, conserved site;Helicase, C-terminal;Helicase, superfamily 1/2, ATP-binding domain;DNA/RNA helicase, DEAD/DEAH box type, N-terminal;	GO:0003676|GO:0004386|GO:0005524;GO:0003676|GO:0005524|GO:0008026;	Predicted protein (Fragment);	PREDICTED: DEAD-box ATP-dependent RNA helicase 40-like;
AC.SP3B.Locus_263.17.10	Helicase conserved C-terminal domain;DEAD/DEAH box helicase;	DEAD-box subfamily ATP-dependent helicases signature.;	Superfamilies 1 and 2 helicase C-terminal domain profile.;DEAD-box RNA helicase Q motif profile.;Superfamilies 1 and 2 helicase ATP-binding type-1 domain profile.;	helicase superfamily c-terminal domain;DEAD-like helicases superfamily;	RNA helicase, DEAD-box type, Q motif;RNA helicase, ATP-dependent, DEAD-box, conserved site;Helicase, C-terminal;Helicase, superfamily 1/2, ATP-binding domain;DNA/RNA helicase, DEAD/DEAH box type, N-terminal;	GO:0003676|GO:0004386|GO:0005524;GO:0003676|GO:0005524|GO:0008026;	Predicted protein (Fragment);	hypothetical protein CICLE_v10004187mg;
AC.SP3B.Locus_265.1.10	TCP-1/cpn60 chaperonin family;	Chaperonins TCP-1 signature 2.;Chaperonins TCP-1 signature 3.;Chaperonins TCP-1 signature 1.;	Unknown protein;	Unknown protein;	Chaperonin Cpn60/TCP-1;Chaperonin TCP-1, conserved site;	GO:0005524|GO:0006457|GO:0051082;GO:0005524|GO:0044267;	Chaperonin containing t-complex protein 1, epsilon subunit, tcpe, putative;	PREDICTED: LOW QUALITY PROTEIN: T-complex protein 1 subunit epsilon-like;
AC.SP3B.Locus_265.2.10	TCP-1/cpn60 chaperonin family;	Chaperonins TCP-1 signature 2.;Chaperonins TCP-1 signature 3.;Chaperonins TCP-1 signature 1.;	Unknown protein;	Unknown protein;	Chaperonin Cpn60/TCP-1;Chaperonin TCP-1, conserved site;	GO:0005524|GO:0006457|GO:0051082;GO:0005524|GO:0044267;	Chaperonin containing t-complex protein 1, epsilon subunit, tcpe, putative;	PREDICTED: LOW QUALITY PROTEIN: T-complex protein 1 subunit epsilon-like;
AC.SP3B.Locus_265.3.10	TCP-1/cpn60 chaperonin family;	Chaperonins TCP-1 signature 2.;Chaperonins TCP-1 signature 3.;Chaperonins TCP-1 signature 1.;	Unknown protein;	Unknown protein;	Chaperonin Cpn60/TCP-1;Chaperonin TCP-1, conserved site;	GO:0005524|GO:0006457|GO:0051082;GO:0005524|GO:0044267;	Chaperonin containing t-complex protein 1, epsilon subunit, tcpe, putative;	PREDICTED: LOW QUALITY PROTEIN: T-complex protein 1 subunit epsilon-like;
AC.SP3B.Locus_266.1.10	S1/P1 Nuclease;	Unknown protein;	Unknown protein;	Unknown protein;	S1/P1 nuclease;	GO:0003676|GO:0004519|GO:0006308;	Unknown protein;	Unknown protein;
AC.SP3B.Locus_266.2.10	S1/P1 Nuclease;	Unknown protein;	Unknown protein;	Unknown protein;	S1/P1 nuclease;	GO:0003676|GO:0004519|GO:0006308;	Senescence-associated protein 6;	PREDICTED: endonuclease 2-like;
AC.SP3B.Locus_266.3.10	S1/P1 Nuclease;	Unknown protein;	Unknown protein;	Unknown protein;	S1/P1 nuclease;	GO:0003676|GO:0004519|GO:0006308;	Senescence-associated protein 6;	PREDICTED: endonuclease 2-like;
AC.SP3B.Locus_266.4.10	S1/P1 Nuclease;	Unknown protein;	Unknown protein;	Unknown protein;	S1/P1 nuclease;	GO:0003676|GO:0004519|GO:0006308;	Senescence-associated protein 6;	PREDICTED: endonuclease 2-like;
AC.SP3B.Locus_266.5.10	S1/P1 Nuclease;	Unknown protein;	Unknown protein;	Unknown protein;	S1/P1 nuclease;	GO:0003676|GO:0004519|GO:0006308;	Putative pre-endonuclease (Precursor);	PREDICTED: endonuclease 2-like;
AC.SP3B.Locus_266.6.10	S1/P1 Nuclease;	Unknown protein;	Unknown protein;	Unknown protein;	S1/P1 nuclease;	GO:0003676|GO:0004519|GO:0006308;	Senescence-associated protein 6;	PREDICTED: endonuclease 2-like;
AC.SP3B.Locus_266.7.10	S1/P1 Nuclease;	Unknown protein;	Unknown protein;	Unknown protein;	S1/P1 nuclease;	GO:0003676|GO:0004519|GO:0006308;	Senescence-associated protein 6;	PREDICTED: endonuclease 2-like;
AC.SP3B.Locus_266.8.10	S1/P1 Nuclease;	Unknown protein;	Unknown protein;	Unknown protein;	S1/P1 nuclease;	GO:0003676|GO:0004519|GO:0006308;	Unknown protein;	Unknown protein;
AC.SP3B.Locus_266.9.10	S1/P1 Nuclease;	Unknown protein;	Unknown protein;	Unknown protein;	S1/P1 nuclease;	GO:0003676|GO:0004519|GO:0006308;	Senescence-associated protein 6;	PREDICTED: endonuclease 2-like;
AC.SP3B.Locus_267.3.10	WD domain, G-beta repeat;	Trp-Asp (WD) repeats signature.;	Trp-Asp (WD) repeats circular profile.;Trp-Asp (WD) repeats profile.;	WD40 repeats;	WD40 repeat, conserved site;WD40 repeat;WD40-repeat-containing domain;	GO:0005515;	WD-repeat protein, putative;	PREDICTED: protein SEC13 homolog;
AC.SP3B.Locus_267.4.10	WD domain, G-beta repeat;	Trp-Asp (WD) repeats signature.;	Trp-Asp (WD) repeats circular profile.;Trp-Asp (WD) repeats profile.;	WD40 repeats;	WD40 repeat, conserved site;WD40 repeat;WD40-repeat-containing domain;	GO:0005515;	WD-repeat protein, putative;	transducin family protein;
AC.SP3B.Locus_267.5.10	WD domain, G-beta repeat;	Trp-Asp (WD) repeats signature.;	Trp-Asp (WD) repeats circular profile.;Trp-Asp (WD) repeats profile.;	WD40 repeats;	WD40 repeat, conserved site;WD40 repeat;WD40-repeat-containing domain;	GO:0005515;	WD-repeat protein, putative;	PREDICTED: protein SEC13 homolog;
AC.SP3B.Locus_267.6.10	WD domain, G-beta repeat;	Trp-Asp (WD) repeats signature.;	Trp-Asp (WD) repeats circular profile.;Trp-Asp (WD) repeats profile.;	WD40 repeats;	WD40 repeat, conserved site;WD40 repeat;WD40-repeat-containing domain;	GO:0005515;	WD-repeat protein, putative;	transducin family protein;
AC.SP3B.Locus_267.8.10	WD domain, G-beta repeat;	Trp-Asp (WD) repeats signature.;	Trp-Asp (WD) repeats circular profile.;Trp-Asp (WD) repeats profile.;	WD40 repeats;	WD40 repeat, conserved site;WD40 repeat;WD40-repeat-containing domain;	GO:0005515;	WD-repeat protein, putative;	PREDICTED: probable cytosolic iron-sulfur protein assembly protein-like;
AC.SP3B.Locus_268.1.10	Xyloglucan endo-transglycosylase (XET) C-terminus;Glycosyl hydrolases family 16;	Glycosyl hydrolases family 16 active sites.;	Unknown protein;	Unknown protein;	Glycoside hydrolase, family 16, active site;Xyloglucan endo-transglycosylase, C-terminal;Glycoside hydrolase, family 16;	GO:0004553|GO:0005975;GO:0005618|GO:0006073|GO:0016762|GO:0048046;	Xyloglucan endotransglycosylase;	PREDICTED: probable xyloglucan endotransglucosylase/hydrolase protein 26-like;
AC.SP3B.Locus_269.1.10	Protein kinase domain;	Serine/Threonine protein kinases active-site signature.;	Protein kinase domain profile.;	Serine/Threonine protein kinases, catalytic domain;	Protein kinase domain;Serine/threonine- /dual specificity protein kinase, catalytic domain;Serine/threonine-protein kinase, active site;	GO:0004674|GO:0006468;GO:0004672|GO:0005524|GO:0006468;	Casein kinase II, alpha chain, putative;	casein kinase II, alpha chain, putative;
AC.SP3B.Locus_269.2.10	Protein kinase domain;	Protein kinases ATP-binding region signature.;Serine/Threonine protein kinases active-site signature.;	Protein kinase domain profile.;	Serine/Threonine protein kinases, catalytic domain;	Protein kinase, ATP binding site;Protein kinase domain;Serine/threonine- /dual specificity protein kinase, catalytic domain;Serine/threonine-protein kinase, active site;	GO:0005524;GO:0004674|GO:0006468;GO:0004672|GO:0005524|GO:0006468;	Casein kinase 2 alpha subunit;	PREDICTED: casein kinase II subunit alpha, chloroplastic-like;
AC.SP3B.Locus_269.3.10	Protein kinase domain;	Protein kinases ATP-binding region signature.;Serine/Threonine protein kinases active-site signature.;	Protein kinase domain profile.;	Serine/Threonine protein kinases, catalytic domain;	Protein kinase, ATP binding site;Protein kinase domain;Serine/threonine- /dual specificity protein kinase, catalytic domain;Serine/threonine-protein kinase, active site;	GO:0005524;GO:0004674|GO:0006468;GO:0004672|GO:0005524|GO:0006468;	Predicted protein;	PREDICTED: casein kinase II subunit alpha-like;
AC.SP3B.Locus_269.4.10	Protein kinase domain;	Protein kinases ATP-binding region signature.;Serine/Threonine protein kinases active-site signature.;	Protein kinase domain profile.;	Serine/Threonine protein kinases, catalytic domain;	Protein kinase, ATP binding site;Protein kinase domain;Serine/threonine- /dual specificity protein kinase, catalytic domain;Serine/threonine-protein kinase, active site;	GO:0005524;GO:0004674|GO:0006468;GO:0004672|GO:0005524|GO:0006468;	Predicted protein;	PREDICTED: casein kinase II subunit alpha-like;
AC.SP3B.Locus_270.2.10	Adenosylmethionine decarboxylase;	S-adenosylmethionine decarboxylase signature.;	Unknown protein;	Unknown protein;	S-adenosylmethionine decarboxylase, conserved site;S-adenosylmethionine decarboxylase;	GO:0004014;GO:0004014|GO:0006597|GO:0008295;	S-adenosylmethionine decarboxylase proenzyme;	hypothetical protein EUTSA_v10004463mg;
AC.SP3B.Locus_270.2.20	Adenosylmethionine decarboxylase;	Unknown protein;	Unknown protein;	Unknown protein;	S-adenosylmethionine decarboxylase;	GO:0004014|GO:0006597|GO:0008295;	Unknown protein;	PREDICTED: S-adenosylmethionine decarboxylase proenzyme-like;
AC.SP3B.Locus_270.2.30	S-adenosyl-l-methionine decarboxylase leader peptide;	Unknown protein;	Unknown protein;	Unknown protein;	S-adenosyl-l-methionine decarboxylase leader peptide;	Unknown protein;	Unknown protein;	conserved peptide upstream open reading frame 10;
AC.SP3B.Locus_270.3.10	Adenosylmethionine decarboxylase;	S-adenosylmethionine decarboxylase signature.;	Unknown protein;	Unknown protein;	S-adenosylmethionine decarboxylase, conserved site;S-adenosylmethionine decarboxylase;	GO:0004014;GO:0004014|GO:0006597|GO:0008295;	S-adenosylmethionine decarboxylase proenzyme;	hypothetical protein EUTSA_v10004463mg;
AC.SP3B.Locus_270.3.20	Adenosylmethionine decarboxylase;	Unknown protein;	Unknown protein;	Unknown protein;	S-adenosylmethionine decarboxylase;	GO:0004014|GO:0006597|GO:0008295;	Unknown protein;	PREDICTED: S-adenosylmethionine decarboxylase proenzyme-like;
AC.SP3B.Locus_270.3.30	S-adenosyl-l-methionine decarboxylase leader peptide;	Unknown protein;	Unknown protein;	Unknown protein;	S-adenosyl-l-methionine decarboxylase leader peptide;	Unknown protein;	Unknown protein;	conserved peptide upstream open reading frame 10;
AC.SP3B.Locus_270.4.10	Adenosylmethionine decarboxylase;	S-adenosylmethionine decarboxylase signature.;	Unknown protein;	Unknown protein;	S-adenosylmethionine decarboxylase, conserved site;S-adenosylmethionine decarboxylase;	GO:0004014;GO:0004014|GO:0006597|GO:0008295;	S-adenosylmethionine decarboxylase proenzyme;	hypothetical protein EUTSA_v10004463mg;
AC.SP3B.Locus_270.4.20	Adenosylmethionine decarboxylase;	Unknown protein;	Unknown protein;	Unknown protein;	S-adenosylmethionine decarboxylase;	GO:0004014|GO:0006597|GO:0008295;	Unknown protein;	PREDICTED: S-adenosylmethionine decarboxylase proenzyme-like;
AC.SP3B.Locus_270.4.30	S-adenosyl-l-methionine decarboxylase leader peptide;	Unknown protein;	Unknown protein;	Unknown protein;	S-adenosyl-l-methionine decarboxylase leader peptide;	Unknown protein;	Unknown protein;	conserved peptide upstream open reading frame 10;
AC.SP3B.Locus_270.5.10	Adenosylmethionine decarboxylase;	S-adenosylmethionine decarboxylase signature.;	Unknown protein;	Unknown protein;	S-adenosylmethionine decarboxylase, conserved site;S-adenosylmethionine decarboxylase;	GO:0004014;GO:0004014|GO:0006597|GO:0008295;	S-adenosylmethionine decarboxylase proenzyme;	hypothetical protein EUTSA_v10004463mg;
AC.SP3B.Locus_270.5.20	Adenosylmethionine decarboxylase;	Unknown protein;	Unknown protein;	Unknown protein;	S-adenosylmethionine decarboxylase;	GO:0004014|GO:0006597|GO:0008295;	Unknown protein;	PREDICTED: S-adenosylmethionine decarboxylase proenzyme-like;
AC.SP3B.Locus_270.5.30	S-adenosyl-l-methionine decarboxylase leader peptide;	Unknown protein;	Unknown protein;	Unknown protein;	S-adenosyl-l-methionine decarboxylase leader peptide;	Unknown protein;	Unknown protein;	conserved peptide upstream open reading frame 10;
AC.SP3B.Locus_270.6.10	Adenosylmethionine decarboxylase;	Unknown protein;	Unknown protein;	Unknown protein;	S-adenosylmethionine decarboxylase;	GO:0004014|GO:0006597|GO:0008295;	Unknown protein;	PREDICTED: S-adenosylmethionine decarboxylase proenzyme-like;
AC.SP3B.Locus_270.6.20	S-adenosyl-l-methionine decarboxylase leader peptide;	Unknown protein;	Unknown protein;	Unknown protein;	S-adenosyl-l-methionine decarboxylase leader peptide;	Unknown protein;	Unknown protein;	conserved peptide upstream open reading frame 10;
AC.SP3B.Locus_270.6.30	Adenosylmethionine decarboxylase;	S-adenosylmethionine decarboxylase signature.;	Unknown protein;	Unknown protein;	S-adenosylmethionine decarboxylase, conserved site;S-adenosylmethionine decarboxylase;	GO:0004014;GO:0004014|GO:0006597|GO:0008295;	S-adenosylmethionine decarboxylase proenzyme;	hypothetical protein EUTSA_v10004463mg;
AC.SP3B.Locus_270.7.10	Adenosylmethionine decarboxylase;	S-adenosylmethionine decarboxylase signature.;	Unknown protein;	Unknown protein;	S-adenosylmethionine decarboxylase, conserved site;S-adenosylmethionine decarboxylase;	GO:0004014;GO:0004014|GO:0006597|GO:0008295;	S-adenosylmethionine decarboxylase proenzyme;	hypothetical protein EUTSA_v10004463mg;
AC.SP3B.Locus_270.7.20	Adenosylmethionine decarboxylase;	Unknown protein;	Unknown protein;	Unknown protein;	S-adenosylmethionine decarboxylase;	GO:0004014|GO:0006597|GO:0008295;	Unknown protein;	PREDICTED: S-adenosylmethionine decarboxylase proenzyme-like;
AC.SP3B.Locus_270.7.30	S-adenosyl-l-methionine decarboxylase leader peptide;	Unknown protein;	Unknown protein;	Unknown protein;	S-adenosyl-l-methionine decarboxylase leader peptide;	Unknown protein;	Unknown protein;	conserved peptide upstream open reading frame 10;
AC.SP3B.Locus_271.1.10	Protein of unknown function (DUF1296);	Unknown protein;	Unknown protein;	Unknown protein;	Protein of unknown function DUF1296, plant;	Unknown protein;	Uncharacterized protein;	PREDICTED: flocculation protein FLO11-like;
AC.SP3B.Locus_271.2.10	Protein of unknown function (DUF1296);	Unknown protein;	Unknown protein;	Unknown protein;	Protein of unknown function DUF1296, plant;	Unknown protein;	Uncharacterized protein;	PREDICTED: flocculation protein FLO11-like;
AC.SP3B.Locus_272.1.10	B3 DNA binding domain;AP2 domain;	Unknown protein;	AP2/ERF domain profile.;B3 DNA-binding domain profile.;	DNA-binding domain in plant proteins such as APETALA2 and EREBPs;B3 DNA binding domain;	AP2/ERF domain;B3 DNA binding domain;	GO:0003677;GO:0003700|GO:0006355;	AP2 domain-containing transcription factor;	PREDICTED: AP2/ERF and B3 domain-containing transcription repressor TEM1-like;
AC.SP3B.Locus_272.2.10	B3 DNA binding domain;AP2 domain;	Unknown protein;	AP2/ERF domain profile.;B3 DNA-binding domain profile.;	DNA-binding domain in plant proteins such as APETALA2 and EREBPs;B3 DNA binding domain;	AP2/ERF domain;B3 DNA binding domain;	GO:0003677;GO:0003700|GO:0006355;	AP2 domain-containing transcription factor;	PREDICTED: AP2/ERF and B3 domain-containing transcription repressor TEM1-like;
AC.SP3B.Locus_273.2.10	C-terminal topoisomerase domain;Eukaryotic DNA topoisomerase I, catalytic core;Eukaryotic DNA topoisomerase I, DNA binding fragment;	Eukaryotic DNA topoisomerase I active site.;	Unknown protein;	DNA Topoisomerase I (eukaryota);	DNA topoisomerase I, DNA binding, eukaryotic-type;DNA topoisomerase I, active site;DNA topoisomerase I, eukaryotic-type;Topoisomerase I C-terminal domain;DNA topoisomerase I, catalytic core, eukaryotic-type;	GO:0003677|GO:0003917|GO:0006265;GO:0003677|GO:0003918|GO:0006265;GO:0003677|GO:0003917|GO:0005694|GO:0006265;	Topoisomerase I;	PREDICTED: LOW QUALITY PROTEIN: DNA topoisomerase 1-like;
AC.SP3B.Locus_273.3.10	C-terminal topoisomerase domain;Eukaryotic DNA topoisomerase I, catalytic core;Eukaryotic DNA topoisomerase I, DNA binding fragment;	Eukaryotic DNA topoisomerase I active site.;	Unknown protein;	DNA Topoisomerase I (eukaryota);	DNA topoisomerase I, DNA binding, eukaryotic-type;DNA topoisomerase I, active site;DNA topoisomerase I, eukaryotic-type;Topoisomerase I C-terminal domain;DNA topoisomerase I, catalytic core, eukaryotic-type;	GO:0003677|GO:0003917|GO:0006265;GO:0003677|GO:0003918|GO:0006265;GO:0003677|GO:0003917|GO:0005694|GO:0006265;	Topoisomerase I;	PREDICTED: LOW QUALITY PROTEIN: DNA topoisomerase 1-like;
AC.SP3B.Locus_273.4.10	C-terminal topoisomerase domain;Eukaryotic DNA topoisomerase I, catalytic core;Eukaryotic DNA topoisomerase I, DNA binding fragment;	Eukaryotic DNA topoisomerase I active site.;	Unknown protein;	DNA Topoisomerase I (eukaryota);	DNA topoisomerase I, DNA binding, eukaryotic-type;DNA topoisomerase I, active site;DNA topoisomerase I, eukaryotic-type;Topoisomerase I C-terminal domain;DNA topoisomerase I, catalytic core, eukaryotic-type;	GO:0003677|GO:0003917|GO:0006265;GO:0003677|GO:0003918|GO:0006265;GO:0003677|GO:0003917|GO:0005694|GO:0006265;	Topoisomerase I;	PREDICTED: LOW QUALITY PROTEIN: DNA topoisomerase 1-like;
AC.SP3B.Locus_274.4.10	WD domain, G-beta repeat;	Trp-Asp (WD) repeats signature.;	Trp-Asp (WD) repeats circular profile.;Trp-Asp (WD) repeats profile.;	WD40 repeats;	WD40 repeat, conserved site;WD40 repeat;WD40-repeat-containing domain;	GO:0005515;	WD-repeat protein, putative;	WD-repeat protein, putative;
AC.SP3B.Locus_274.6.10	WD domain, G-beta repeat;	Trp-Asp (WD) repeats signature.;	Trp-Asp (WD) repeats circular profile.;Trp-Asp (WD) repeats profile.;	WD40 repeats;	WD40 repeat, conserved site;WD40 repeat;WD40-repeat-containing domain;	GO:0005515;	WD-repeat protein, putative;	PREDICTED: periodic tryptophan protein 1 homolog;
AC.SP3B.Locus_274.10.10	Unknown protein;	Unknown protein;	Unknown protein;	Unknown protein;	Unknown protein;	Unknown protein;	Unknown protein;	hypothetical protein AMTR_s00003p00233250;
AC.SP3B.Locus_274.12.10	WD domain, G-beta repeat;	Trp-Asp (WD) repeats signature.;	Trp-Asp (WD) repeats circular profile.;Trp-Asp (WD) repeats profile.;	WD40 repeats;	WD40 repeat, conserved site;WD40 repeat;WD40-repeat-containing domain;	GO:0005515;	WD-repeat protein, putative;	WD-repeat protein, putative;
AC.SP3B.Locus_275.1.10	Enoyl-CoA hydratase/isomerase family;3-hydroxyacyl-CoA dehydrogenase, NAD binding domain;	Unknown protein;	Unknown protein;	Unknown protein;	3-hydroxyacyl-CoA dehydrogenase, NAD binding;Crotonase superfamily;	GO:0003824|GO:0008152;GO:0003857|GO:0006631|GO:0016491|GO:0055114;	Peroxisomal fatty acid beta-oxidation multifunctional protein;	predicted protein;
AC.SP3B.Locus_275.2.10	Enoyl-CoA hydratase/isomerase family;3-hydroxyacyl-CoA dehydrogenase, C-terminal domain;3-hydroxyacyl-CoA dehydrogenase, NAD binding domain;	3-hydroxyacyl-CoA dehydrogenase signature.;	Unknown protein;	Unknown protein;	3-hydroxyacyl-CoA dehydrogenase, NAD binding;3-hydroxyacyl-CoA dehydrogenase, conserved site;3-hydroxyacyl-CoA dehydrogenase, C-terminal;Crotonase superfamily;	GO:0003824|GO:0008152;GO:0003857|GO:0006631|GO:0016491|GO:0055114;	Putative glyoxysomal fatty acid beta-oxidation multifunctional protein;	Enoyl-CoA hydratase/isomerase family;
AC.SP3B.Locus_275.4.10	Enoyl-CoA hydratase/isomerase family;	Unknown protein;	Unknown protein;	Unknown protein;	Crotonase superfamily;	GO:0003824|GO:0008152;	Unknown protein;	Os05g0362100;
AC.SP3B.Locus_275.6.10	Enoyl-CoA hydratase/isomerase family;3-hydroxyacyl-CoA dehydrogenase, C-terminal domain;3-hydroxyacyl-CoA dehydrogenase, NAD binding domain;	3-hydroxyacyl-CoA dehydrogenase signature.;	Unknown protein;	Unknown protein;	3-hydroxyacyl-CoA dehydrogenase, NAD binding;3-hydroxyacyl-CoA dehydrogenase, conserved site;3-hydroxyacyl-CoA dehydrogenase, C-terminal;Crotonase superfamily;	GO:0003824|GO:0008152;GO:0003857|GO:0006631|GO:0016491|GO:0055114;	Putative glyoxysomal fatty acid beta-oxidation multifunctional protein;	Enoyl-CoA hydratase/isomerase family;
AC.SP3B.Locus_275.7.10	Enoyl-CoA hydratase/isomerase family;3-hydroxyacyl-CoA dehydrogenase, C-terminal domain;3-hydroxyacyl-CoA dehydrogenase, NAD binding domain;	3-hydroxyacyl-CoA dehydrogenase signature.;	Unknown protein;	Unknown protein;	3-hydroxyacyl-CoA dehydrogenase, NAD binding;3-hydroxyacyl-CoA dehydrogenase, conserved site;3-hydroxyacyl-CoA dehydrogenase, C-terminal;Crotonase superfamily;	GO:0003824|GO:0008152;GO:0003857|GO:0006631|GO:0016491|GO:0055114;	Putative glyoxysomal fatty acid beta-oxidation multifunctional protein;	Enoyl-CoA hydratase/isomerase family;
AC.SP3B.Locus_275.8.10	Enoyl-CoA hydratase/isomerase family;3-hydroxyacyl-CoA dehydrogenase, C-terminal domain;3-hydroxyacyl-CoA dehydrogenase, NAD binding domain;	3-hydroxyacyl-CoA dehydrogenase signature.;	Unknown protein;	Unknown protein;	3-hydroxyacyl-CoA dehydrogenase, NAD binding;3-hydroxyacyl-CoA dehydrogenase, conserved site;3-hydroxyacyl-CoA dehydrogenase, C-terminal;Crotonase superfamily;	GO:0003824|GO:0008152;GO:0003857|GO:0006631|GO:0016491|GO:0055114;	Putative glyoxysomal fatty acid beta-oxidation multifunctional protein;	Enoyl-CoA hydratase/isomerase family;
AC.SP3B.Locus_275.9.10	Enoyl-CoA hydratase/isomerase family;3-hydroxyacyl-CoA dehydrogenase, C-terminal domain;3-hydroxyacyl-CoA dehydrogenase, NAD binding domain;	3-hydroxyacyl-CoA dehydrogenase signature.;	Unknown protein;	Unknown protein;	3-hydroxyacyl-CoA dehydrogenase, NAD binding;3-hydroxyacyl-CoA dehydrogenase, conserved site;3-hydroxyacyl-CoA dehydrogenase, C-terminal;Crotonase superfamily;	GO:0003824|GO:0008152;GO:0003857|GO:0006631|GO:0016491|GO:0055114;	Putative glyoxysomal fatty acid beta-oxidation multifunctional protein;	Enoyl-CoA hydratase/isomerase family;
AC.SP3B.Locus_276.1.10	A20-like zinc finger;AN1-like Zinc finger;	Unknown protein;	Zinc finger A20-type profile.;Zinc finger AN1-type profile.;	A20-like zinc fingers;AN1-like Zinc finger;	Zinc finger, AN1-type;Zinc finger, A20-type;	GO:0003677|GO:0008270;GO:0008270;	Zinc finger A20 and AN1 domain-containing stress-associated protein;	PREDICTED: zinc finger A20 and AN1 domain-containing stress-associated protein 2-like;
AC.SP3B.Locus_276.2.10	A20-like zinc finger;AN1-like Zinc finger;	Unknown protein;	Zinc finger A20-type profile.;Zinc finger AN1-type profile.;	A20-like zinc fingers;AN1-like Zinc finger;	Zinc finger, AN1-type;Zinc finger, A20-type;	GO:0003677|GO:0008270;GO:0008270;	Zinc finger A20 and AN1 domain-containing stress-associated protein;	PREDICTED: zinc finger A20 and AN1 domain-containing stress-associated protein 2-like;
AC.SP3B.Locus_276.3.10	A20-like zinc finger;AN1-like Zinc finger;	Unknown protein;	Zinc finger A20-type profile.;Zinc finger AN1-type profile.;	A20-like zinc fingers;AN1-like Zinc finger;	Zinc finger, AN1-type;Zinc finger, A20-type;	GO:0003677|GO:0008270;GO:0008270;	Zinc finger A20 and AN1 domain-containing stress-associated protein;	PREDICTED: zinc finger A20 and AN1 domain-containing stress-associated protein 2-like;
AC.SP3B.Locus_278.1.10	DNA-binding domain;SNF2 family N-terminal domain;Helicase conserved C-terminal domain;HAND;SLIDE;	Unknown protein;	Superfamilies 1 and 2 helicase C-terminal domain profile.;SANT domain profile.;Superfamilies 1 and 2 helicase ATP-binding type-1 domain profile.;	helicase superfamily c-terminal domain;SANT SWI3, ADA2, N-CoR and TFIIIB'' DNA-binding domains;DEAD-like helicases superfamily;	ISWI HAND domain;SNF2-related;SLIDE domain;Helicase, C-terminal;Helicase, superfamily 1/2, ATP-binding domain;SANT/Myb domain;SANT domain;DBINO domain;	GO:0031491|GO:0043044;GO:0003676|GO:0004386|GO:0005524;GO:0003677|GO:0005524;GO:0016817;GO:0003682;GO:0003676|GO:0005524|GO:0005634|GO:0006338|GO:0016818;	Chromatin remodeling complex subunit;	PREDICTED: putative chromatin-remodeling complex ATPase chain-like;
AC.SP3B.Locus_278.2.10	SNF2 family N-terminal domain;Helicase conserved C-terminal domain;HAND;SLIDE;	Unknown protein;	Superfamilies 1 and 2 helicase C-terminal domain profile.;SANT domain profile.;Superfamilies 1 and 2 helicase ATP-binding type-1 domain profile.;	helicase superfamily c-terminal domain;SANT SWI3, ADA2, N-CoR and TFIIIB'' DNA-binding domains;DEAD-like helicases superfamily;	ISWI HAND domain;SNF2-related;SLIDE domain;Helicase, C-terminal;Helicase, superfamily 1/2, ATP-binding domain;SANT/Myb domain;SANT domain;	GO:0031491|GO:0043044;GO:0003676|GO:0004386|GO:0005524;GO:0003677|GO:0005524;GO:0003682;GO:0003676|GO:0005524|GO:0005634|GO:0006338|GO:0016818;	Chromatin remodeling complex subunit;	PREDICTED: probable chromatin-remodeling complex ATPase chain-like;
AC.SP3B.Locus_278.3.10	DNA-binding domain;SNF2 family N-terminal domain;Helicase conserved C-terminal domain;HAND;SLIDE;	Unknown protein;	Superfamilies 1 and 2 helicase C-terminal domain profile.;SANT domain profile.;Superfamilies 1 and 2 helicase ATP-binding type-1 domain profile.;	helicase superfamily c-terminal domain;SANT SWI3, ADA2, N-CoR and TFIIIB'' DNA-binding domains;DEAD-like helicases superfamily;	ISWI HAND domain;SNF2-related;SLIDE domain;Helicase, C-terminal;Helicase, superfamily 1/2, ATP-binding domain;SANT/Myb domain;SANT domain;DBINO domain;	GO:0031491|GO:0043044;GO:0003676|GO:0004386|GO:0005524;GO:0003677|GO:0005524;GO:0016817;GO:0003682;GO:0003676|GO:0005524|GO:0005634|GO:0006338|GO:0016818;	Chromatin remodeling complex subunit;	PREDICTED: putative chromatin-remodeling complex ATPase chain-like;
AC.SP3B.Locus_279.1.10	Family of unknown function (DUF706);	Unknown protein;	Unknown protein;	Unknown protein;	Inositol oxygenase;	GO:0005506|GO:0005737|GO:0019310|GO:0050113|GO:0055114;	Myo-inositol oxygenase;	PREDICTED: probable inositol oxygenase-like;
AC.SP3B.Locus_279.2.10	Unknown protein;	Unknown protein;	Unknown protein;	Unknown protein;	Unknown protein;	Unknown protein;	Unknown protein;	Inositol oxygenase;
AC.SP3B.Locus_279.3.10	Family of unknown function (DUF706);	Unknown protein;	Unknown protein;	Unknown protein;	Inositol oxygenase;	GO:0005506|GO:0005737|GO:0019310|GO:0050113|GO:0055114;	Myo-inositol oxygenase;	PREDICTED: probable inositol oxygenase-like;
AC.SP3B.Locus_280.1.10	Oxidoreductase FAD-binding domain;Oxidoreductase NAD-binding domain;	Unknown protein;	Ferredoxin reductase-type FAD binding domain profile.;	Unknown protein;	Ferredoxin reductase-type FAD-binding domain;Oxidoreductase, FAD-binding domain;Oxidoreductase FAD/NAD(P)-binding;	GO:0016491|GO:0055114;	Ferredoxin--NADP reductase, putative;	hypothetical protein AMTR_s00016p00108610;
AC.SP3B.Locus_281.1.10	Ribosomal protein L24e;	Ribosomal protein L24e signature.;	Unknown protein;	metallochaperone-like domain;	Ribosomal protein L24e-related;TRASH domain;Ribosomal protein L24e, conserved site;	Unknown protein;	Predicted protein;	60S ribosomal protein L24-like;
AC.SP3B.Locus_282.1.10	Tubulin C-terminal domain;	Unknown protein;	Unknown protein;	Tubulin/FtsZ family, C-terminal domain;	Tubulin/FtsZ, 2-layer sandwich domain;	GO:0003924|GO:0005525|GO:0006184|GO:0043234|GO:0051258;	Beta-tubulin 1;	hypothetical protein POPTR_0001s27950g;
AC.SP3B.Locus_282.2.10	Tubulin/FtsZ family, GTPase domain;	Tubulin subunits alpha, beta, and gamma signature.;Tubulin-beta mRNA autoregulation signal.;	Unknown protein;	Tubulin/FtsZ family, GTPase domain;	Tubulin, conserved site;Tubulin/FtsZ, GTPase domain;Beta tubulin, autoregulation binding site;	GO:0005525|GO:0005874|GO:0007017;	Beta-tubulin (Fragment);	hypothetical protein POPTR_1327s00200g;
AC.SP3B.Locus_282.3.10	Tubulin C-terminal domain;Tubulin/FtsZ family, GTPase domain;	Tubulin subunits alpha, beta, and gamma signature.;Tubulin-beta mRNA autoregulation signal.;	Unknown protein;	Tubulin/FtsZ family, C-terminal domain;Tubulin/FtsZ family, GTPase domain;	Tubulin/FtsZ, 2-layer sandwich domain;Tubulin, conserved site;Tubulin/FtsZ, GTPase domain;Beta tubulin, autoregulation binding site;	GO:0005525|GO:0005874|GO:0007017;GO:0003924|GO:0005525|GO:0006184|GO:0043234|GO:0051258;	Beta-tubulin 1;	PREDICTED: tubulin beta-1 chain;
AC.SP3B.Locus_283.1.10	Class-II DAHP synthetase family;	Unknown protein;	Unknown protein;	Unknown protein;	DAHP synthetase, class II;	GO:0003849|GO:0009073;	3-deoxy-D-arabino-heptulosonate-7-phosphate synthase 02;	3-deoxy-D-arabino-heptulosonate 7-phosphate synthase 02;
AC.SP3B.Locus_283.2.10	Class-II DAHP synthetase family;	Unknown protein;	Unknown protein;	Unknown protein;	DAHP synthetase, class II;	GO:0003849|GO:0009073;	3-deoxy-D-arabino-heptulosonate-7-phosphate synthase 02;	PREDICTED: phospho-2-dehydro-3-deoxyheptonate aldolase 1, chloroplastic-like;
AC.SP3B.Locus_284.1.10	Glycosyl hydrolase family 3 C-terminal domain;Glycosyl hydrolase family 3 N terminal domain;	Unknown protein;	Unknown protein;	Unknown protein;	Glycoside hydrolase, family 3, N-terminal;Glycoside hydrolase family 3 C-terminal domain;	GO:0004553|GO:0005975;	Exo-1,3-beta-glucanase;	Glycosyl hydrolase family protein;
AC.SP3B.Locus_284.2.10	Glycosyl hydrolase family 3 C-terminal domain;	Unknown protein;	Unknown protein;	Unknown protein;	Glycoside hydrolase family 3 C-terminal domain;	GO:0004553|GO:0005975;	Unknown protein;	PREDICTED: lysosomal beta glucosidase-like;
AC.SP3B.Locus_284.3.10	Glycosyl hydrolase family 3 N terminal domain;	Unknown protein;	Unknown protein;	Unknown protein;	Glycoside hydrolase, family 3, N-terminal;	GO:0004553|GO:0005975;	Unknown protein;	predicted protein, partial;
AC.SP3B.Locus_284.4.10	Glycosyl hydrolase family 3 C-terminal domain;Glycosyl hydrolase family 3 N terminal domain;	Unknown protein;	Unknown protein;	Unknown protein;	Glycoside hydrolase, family 3, N-terminal;Glycoside hydrolase family 3 C-terminal domain;	GO:0004553|GO:0005975;	Exo-1,3-beta-glucanase;	Glycosyl hydrolase family protein;
AC.SP3B.Locus_284.5.10	Glycosyl hydrolase family 3 C-terminal domain;Glycosyl hydrolase family 3 N terminal domain;	Unknown protein;	Unknown protein;	Unknown protein;	Glycoside hydrolase, family 3, N-terminal;Glycoside hydrolase family 3 C-terminal domain;	GO:0004553|GO:0005975;	Exo-1,3-beta-glucanase;	hypothetical protein SORBIDRAFT_03g035970;
AC.SP3B.Locus_284.6.10	Glycosyl hydrolase family 3 C-terminal domain;Glycosyl hydrolase family 3 N terminal domain;	Unknown protein;	Unknown protein;	Unknown protein;	Glycoside hydrolase, family 3, N-terminal;Glycoside hydrolase family 3 C-terminal domain;	GO:0004553|GO:0005975;	Exo-1,3-beta-glucanase;	Glycosyl hydrolase family protein;
AC.SP3B.Locus_284.7.10	Glycosyl hydrolase family 3 C-terminal domain;Glycosyl hydrolase family 3 N terminal domain;	Unknown protein;	Unknown protein;	Unknown protein;	Glycoside hydrolase, family 3, N-terminal;Glycoside hydrolase family 3 C-terminal domain;	GO:0004553|GO:0005975;	Exo-1,3-beta-glucanase;	Glycosyl hydrolase family protein;
AC.SP3B.Locus_284.8.10	Glycosyl hydrolase family 3 C-terminal domain;Glycosyl hydrolase family 3 N terminal domain;	Unknown protein;	Unknown protein;	Unknown protein;	Glycoside hydrolase, family 3, N-terminal;Glycoside hydrolase family 3 C-terminal domain;	GO:0004553|GO:0005975;	Exo-1,3-beta-glucanase;	Glycosyl hydrolase family protein;
AC.SP3B.Locus_284.9.10	Glycosyl hydrolase family 3 C-terminal domain;Glycosyl hydrolase family 3 N terminal domain;	Unknown protein;	Unknown protein;	Unknown protein;	Glycoside hydrolase, family 3, N-terminal;Glycoside hydrolase family 3 C-terminal domain;	GO:0004553|GO:0005975;	Exo-1,3-beta-glucanase;	Glycosyl hydrolase family protein;
AC.SP3B.Locus_284.10.10	Glycosyl hydrolase family 3 C-terminal domain;Glycosyl hydrolase family 3 N terminal domain;	Unknown protein;	Unknown protein;	Unknown protein;	Glycoside hydrolase, family 3, N-terminal;Glycoside hydrolase family 3 C-terminal domain;	GO:0004553|GO:0005975;	Exo-1,3-beta-glucanase;	Glycosyl hydrolase family protein;
AC.SP3B.Locus_285.1.10	BRO1-like domain;ALIX V-shaped domain binding to HIV;	Unknown protein;	BRO1 domain profile.;	BRO1-like domain;	BRO1 domain;ALIX V-shaped domain;	GO:0005515;	ALG2-interacting protein X;	hypothetical protein AMTR_s00021p00214440;
AC.SP3B.Locus_286.1.10	Protein of unknown function (DUF1639);	Unknown protein;	Unknown protein;	Unknown protein;	Protein of unknown function DUF1639;	Unknown protein;	Putative uncharacterized protein;	hypothetical protein SORBIDRAFT_09g027040;
AC.SP3B.Locus_286.2.10	Protein of unknown function (DUF1639);	Unknown protein;	Unknown protein;	Unknown protein;	Protein of unknown function DUF1639;	Unknown protein;	Predicted protein;	conserved hypothetical protein;
AC.SP3B.Locus_287.1.10	YT521-B-like domain;	Unknown protein;	YTH domain profile.;	Unknown protein;	YTH domain;	Unknown protein;	Uncharacterized protein;	PREDICTED: YTH domain family protein 2-like;
AC.SP3B.Locus_287.2.10	YT521-B-like domain;	Unknown protein;	YTH domain profile.;	Unknown protein;	YTH domain;	Unknown protein;	Uncharacterized protein;	PREDICTED: YTH domain family protein 2-like;
AC.SP3B.Locus_288.1.10	Plastocyanin-like domain;	Type-1 copper (blue) proteins signature.;	Phytocyanin domain profile.;	Unknown protein;	Plastocyanin-like;Blue (type 1) copper protein, binding site;	GO:0005507|GO:0009055;	Putative blue copper binding protein;	PREDICTED: early nodulin-like protein 2-like;
AC.SP3B.Locus_288.2.10	Plastocyanin-like domain;	Type-1 copper (blue) proteins signature.;	Phytocyanin domain profile.;	Unknown protein;	Plastocyanin-like;Blue (type 1) copper protein, binding site;	GO:0005507|GO:0009055;	Putative blue copper binding protein;	PREDICTED: early nodulin-like protein 2-like;
AC.SP3B.Locus_289.1.10	TGS domain;	Unknown protein;	Unknown protein;	Unknown protein;	TGS;	Unknown protein;	Predicted protein;	hypothetical protein SELMODRAFT_82136;
AC.SP3B.Locus_289.2.10	TGS domain;	Unknown protein;	Unknown protein;	Unknown protein;	TGS;	Unknown protein;	Predicted protein;	hypothetical protein SELMODRAFT_82136;
AC.SP3B.Locus_289.3.10	50S ribosome-binding GTPase;TGS domain;	GTP1/OBG family signature.;	Unknown protein;	Unknown protein;	TGS;GTP binding domain;GTP1/OBG, conserved site;	GO:0005525;	Developmentally regulated GTP-binding protein, putative;	PREDICTED: developmentally-regulated GTP-binding protein 1-like;
AC.SP3B.Locus_290.1.10	Piwi domain;Glycine-rich region of argonaut;PAZ domain;Domain of unknown function (DUF1785);	Unknown protein;	PAZ domain profile.;Piwi domain profile.;	Unknown protein;	Argonaut, glycine-rich domain;Argonaute/Dicer protein, PAZ domain;Stem cell self-renewal protein Piwi;Domain of unknown function DUF1785;	GO:0005515;	mRNA, clone: RTFL01-19-L03;	hypothetical protein EUTSA_v10011196mg;
AC.SP3B.Locus_290.3.10	Piwi domain;Glycine-rich region of argonaut;PAZ domain;Domain of unknown function (DUF1785);	Unknown protein;	PAZ domain profile.;Piwi domain profile.;	Unknown protein;	Argonaut, glycine-rich domain;Argonaute/Dicer protein, PAZ domain;Stem cell self-renewal protein Piwi;Domain of unknown function DUF1785;	GO:0005515;	mRNA, clone: RTFL01-19-L03;	hypothetical protein EUTSA_v10011196mg;
AC.SP3B.Locus_290.4.10	Piwi domain;Glycine-rich region of argonaut;PAZ domain;Domain of unknown function (DUF1785);	Unknown protein;	PAZ domain profile.;Piwi domain profile.;	Unknown protein;	Argonaut, glycine-rich domain;Argonaute/Dicer protein, PAZ domain;Stem cell self-renewal protein Piwi;Domain of unknown function DUF1785;	GO:0005515;	mRNA, clone: RTFL01-19-L03;	hypothetical protein EUTSA_v10011196mg;
AC.SP3B.Locus_290.5.10	Piwi domain;Glycine-rich region of argonaut;PAZ domain;Domain of unknown function (DUF1785);	Unknown protein;	PAZ domain profile.;Piwi domain profile.;	Unknown protein;	Argonaut, glycine-rich domain;Argonaute/Dicer protein, PAZ domain;Stem cell self-renewal protein Piwi;Domain of unknown function DUF1785;	GO:0005515;	mRNA, clone: RTFL01-19-L03;	hypothetical protein EUTSA_v10011196mg;
AC.SP3B.Locus_290.6.10	Piwi domain;Glycine-rich region of argonaut;PAZ domain;Domain of unknown function (DUF1785);	Unknown protein;	PAZ domain profile.;Piwi domain profile.;	Unknown protein;	Argonaut, glycine-rich domain;Argonaute/Dicer protein, PAZ domain;Stem cell self-renewal protein Piwi;Domain of unknown function DUF1785;	GO:0005515;	AGO1A;	hypothetical protein CARUB_v10008158mg;
AC.SP3B.Locus_290.7.10	Piwi domain;Glycine-rich region of argonaut;PAZ domain;Domain of unknown function (DUF1785);	Unknown protein;	PAZ domain profile.;Piwi domain profile.;	Unknown protein;	Argonaut, glycine-rich domain;Argonaute/Dicer protein, PAZ domain;Stem cell self-renewal protein Piwi;Domain of unknown function DUF1785;	GO:0005515;	mRNA, clone: RTFL01-19-L03;	hypothetical protein EUTSA_v10011196mg;
AC.SP3B.Locus_291.1.10	Glycosyl hydrolases family 17;	Unknown protein;	Unknown protein;	Unknown protein;	Glycoside hydrolase, family 17;	GO:0004553|GO:0005975;	Glucan endo-1,3-beta-glucosidase, putative;	PREDICTED: glucan endo-1,3-beta-glucosidase 14-like;
AC.SP3B.Locus_292.8.10	Surp module;G-patch domain;	Unknown protein;	SURP motif repeat profile.;G-patch domain profile.;	glycine rich nucleic binding domain;Suppressor-of-White-APricot splicing regulator;	SWAP/Surp;G-patch domain;	GO:0003723|GO:0006396;GO:0003676;	Arginine/serine rich splicing factor sf4/14, putative;	SURP and G-patch domain-containing protein 1-like protein;
AC.SP3B.Locus_292.13.10	Surp module;G-patch domain;	Unknown protein;	SURP motif repeat profile.;G-patch domain profile.;	glycine rich nucleic binding domain;Suppressor-of-White-APricot splicing regulator;	SWAP/Surp;G-patch domain;	GO:0003723|GO:0006396;GO:0003676;	Arginine/serine rich splicing factor sf4/14, putative;	SURP and G-patch domain-containing protein 1-like protein;
AC.SP3B.Locus_293.1.10	Pyridoxal-dependent decarboxylase conserved domain;	Unknown protein;	Unknown protein;	Unknown protein;	Pyridoxal phosphate-dependent decarboxylase;	GO:0016831|GO:0019752|GO:0030170;	Unknown protein;	PREDICTED: tyrosine/DOPA decarboxylase 3-like;
AC.SP3B.Locus_294.1.10	Zinc-finger double-stranded RNA-binding;IPP transferase;	Unknown protein;	Unknown protein;	Unknown protein;	tRNA isopentenyltransferase;Zinc finger, double-stranded RNA binding;	GO:0005524|GO:0008033;	Isopentenyl transferase IPT1;	TRNA ISOPENTENYLTRANSFERASE family protein;
AC.SP3B.Locus_294.2.10	IPP transferase;	Unknown protein;	Unknown protein;	Unknown protein;	tRNA isopentenyltransferase;	GO:0005524|GO:0008033;	Isopentenyl transferase;	PREDICTED: tRNA dimethylallyltransferase 2-like;
AC.SP3B.Locus_294.3.10	Zinc-finger double-stranded RNA-binding;IPP transferase;	Unknown protein;	Unknown protein;	Unknown protein;	tRNA isopentenyltransferase;Zinc finger, double-stranded RNA binding;	GO:0005524|GO:0008033;	Isopentenyl transferase IPT1;	TRNA ISOPENTENYLTRANSFERASE family protein;
AC.SP3B.Locus_294.4.10	Zinc-finger double-stranded RNA-binding;IPP transferase;	Unknown protein;	Unknown protein;	Unknown protein;	tRNA isopentenyltransferase;Zinc finger, double-stranded RNA binding;	GO:0005524|GO:0008033;	Isopentenyl transferase IPT1;	TRNA ISOPENTENYLTRANSFERASE family protein;
AC.SP3B.Locus_295.1.10	Microtubule associated protein (MAP65/ASE1 family);	Unknown protein;	Unknown protein;	Unknown protein;	Microtubule-associated protein, MAP65/Ase1/PRC1;	GO:0000226|GO:0000910|GO:0008017;	Hop-interacting protein THI016;	microtubule-associated protein 65-2;
AC.SP3B.Locus_295.2.10	Microtubule associated protein (MAP65/ASE1 family);	Unknown protein;	Unknown protein;	Unknown protein;	Microtubule-associated protein, MAP65/Ase1/PRC1;	GO:0000226|GO:0000910|GO:0008017;	Hop-interacting protein THI016;	microtubule-associated protein 65-2;
AC.SP3B.Locus_295.3.10	Microtubule associated protein (MAP65/ASE1 family);	Unknown protein;	Unknown protein;	Unknown protein;	Microtubule-associated protein, MAP65/Ase1/PRC1;	GO:0000226|GO:0000910|GO:0008017;	Protein regulator of cytokinesis, putative;	PREDICTED: 65-kDa microtubule-associated protein 1-like;
AC.SP3B.Locus_295.4.10	Microtubule associated protein (MAP65/ASE1 family);	Unknown protein;	Unknown protein;	Unknown protein;	Microtubule-associated protein, MAP65/Ase1/PRC1;	GO:0000226|GO:0000910|GO:0008017;	Hop-interacting protein THI016;	microtubule-associated protein 65-2;
AC.SP3B.Locus_297.1.10	Pyruvate kinase, barrel domain;Pyruvate kinase, alpha/beta domain;	Unknown protein;	Unknown protein;	Unknown protein;	Pyruvate kinase, C-terminal;Pyruvate kinase, barrel;	GO:0000287|GO:0004743|GO:0006096|GO:0030955;	Pyruvate kinase;	PREDICTED: pyruvate kinase, cytosolic isozyme-like;
AC.SP3B.Locus_297.2.10	Pyruvate kinase, barrel domain;	Unknown protein;	Unknown protein;	Unknown protein;	Pyruvate kinase, barrel;	GO:0000287|GO:0004743|GO:0006096|GO:0030955;	Unknown protein;	PREDICTED: pyruvate kinase, cytosolic isozyme-like;
AC.SP3B.Locus_298.1.10	Helicase associated domain (HA2);Zinc finger, C3HC4 type (RING finger);IBR domain;Helicase conserved C-terminal domain;Oligonucleotide/oligosaccharide-binding (OB)-fold;DEAD/DEAH box helicase;	Zinc finger C2H2 type domain signature.;DEAH-box subfamily ATP-dependent helicases signature.;Zinc finger RING-type signature.;	Superfamilies 1 and 2 helicase C-terminal domain profile.;Superfamilies 1 and 2 helicase ATP-binding type-1 domain profile.;Zinc finger RING-type profile.;	helicase superfamily c-terminal domain;Helicase associated domain (HA2) Add an annotation;In Between Ring fingers;DEAD-like helicases superfamily;	Zinc finger, RING-type;DNA/RNA helicase, ATP-dependent, DEAH-box type, conserved site;Helicase, C-terminal;Helicase, superfamily 1/2, ATP-binding domain;Domain of unknown function DUF1605;Helicase-associated domain;Zinc finger, C6HC-type;Zinc finger, C3HC4 RING-type;Zinc finger, C2H2;Zinc finger, RING-type, conserved site;DNA/RNA helicase, DEAD/DEAH box type, N-terminal;	GO:0003676|GO:0004386|GO:0005524;GO:0004386;GO:0046872;GO:0003676|GO:0005524|GO:0008026;GO:0005515|GO:0008270;GO:0008270;	Putative DEAD/H (Asp-Glu-Ala-Asp/His) box polypeptide 8 (RNA helicase);	hypothetical protein POPTR_0017s07680g;
AC.SP3B.Locus_299.1.10	Scd6-like Sm domain;FDF domain;	Unknown protein;	TFG box profile.;DFDF domain profile.;FFD box profile.;	Unknown protein;	Lsm14 N-terminal;FFD box;DFDF domain;FDF domain;TFG box;	Unknown protein;	Protein decapping 5;	predicted protein;
AC.SP3B.Locus_300.1.10	Carbohydrate binding domain;	Unknown protein;	Unknown protein;	Unknown protein;	Carbohydrate-binding, CenC-like;	GO:0016798;	Unknown protein;	Os07g0686900;
AC.SP3B.Locus_300.2.10	Alpha-L-arabinofuranosidase C-terminus;Carbohydrate binding domain;	Unknown protein;	Unknown protein;	Alpha-L-arabinofuranosidase C-terminus;	Alpha-L-arabinofuranosidase, C-terminal;Carbohydrate-binding, CenC-like;	GO:0046373|GO:0046556;GO:0016798;	Alpha-N-arabinofuranosidase 1, putative;	hypothetical protein SELMODRAFT_133899;
AC.SP3B.Locus_300.3.10	Alpha-L-arabinofuranosidase C-terminus;Carbohydrate binding domain;	Unknown protein;	Unknown protein;	Alpha-L-arabinofuranosidase C-terminus;	Alpha-L-arabinofuranosidase, C-terminal;Carbohydrate-binding, CenC-like;	GO:0046373|GO:0046556;GO:0016798;	Predicted protein;	hypothetical protein SORBIDRAFT_08g001540;
AC.SP3B.Locus_300.4.10	Alpha-L-arabinofuranosidase C-terminus;	Unknown protein;	Unknown protein;	Alpha-L-arabinofuranosidase C-terminus;	Alpha-L-arabinofuranosidase, C-terminal;	GO:0046373|GO:0046556;	Alpha-L-arabinofuranosidase (Fragment);	hypothetical protein SORBIDRAFT_05g007100;
AC.SP3B.Locus_300.5.10	Alpha-L-arabinofuranosidase C-terminus;Carbohydrate binding domain;	Unknown protein;	Unknown protein;	Alpha-L-arabinofuranosidase C-terminus;	Alpha-L-arabinofuranosidase, C-terminal;Carbohydrate-binding, CenC-like;	GO:0046373|GO:0046556;GO:0016798;	Predicted protein;	hypothetical protein SORBIDRAFT_08g001540;
AC.SP3B.Locus_300.6.10	Alpha-L-arabinofuranosidase C-terminus;Carbohydrate binding domain;	Unknown protein;	Unknown protein;	Alpha-L-arabinofuranosidase C-terminus;	Alpha-L-arabinofuranosidase, C-terminal;Carbohydrate-binding, CenC-like;	GO:0046373|GO:0046556;GO:0016798;	Predicted protein;	hypothetical protein SORBIDRAFT_08g001540;
AC.SP3B.Locus_300.7.10	Carbohydrate binding domain;	Unknown protein;	Unknown protein;	Unknown protein;	Carbohydrate-binding, CenC-like;	GO:0016798;	Alpha-N-arabinofuranosidase 1, putative;	PREDICTED: alpha-L-arabinofuranosidase 1-like;
AC.SP3B.Locus_300.8.10	Alpha-L-arabinofuranosidase C-terminus;Carbohydrate binding domain;	Unknown protein;	Unknown protein;	Alpha-L-arabinofuranosidase C-terminus;	Alpha-L-arabinofuranosidase, C-terminal;Carbohydrate-binding, CenC-like;	GO:0046373|GO:0046556;GO:0016798;	Predicted protein;	hypothetical protein SORBIDRAFT_08g001540;
AC.SP3B.Locus_301.3.10	Unknown protein;	Unknown protein;	Unknown protein;	Unknown protein;	Unknown protein;	Unknown protein;	Unknown protein;	hypothetical protein CICLE_v10014131mg;
AC.SP3B.Locus_301.5.10	Unknown protein;	Unknown protein;	Unknown protein;	Unknown protein;	Unknown protein;	Unknown protein;	Uncharacterized protein;	PREDICTED: auxilin-related protein 2-like;
AC.SP3B.Locus_302.1.10	Mitochondrial carrier protein;	Unknown protein;	Solute carrier (Solcar) repeat profile.;	Unknown protein;	Mitochondrial substrate/solute carrier;	Unknown protein;	Adenine nucleotide translocator;	ADP,ATP carrier protein, mitochondrial;
AC.SP3B.Locus_302.2.10	Mitochondrial carrier protein;	Unknown protein;	Solute carrier (Solcar) repeat profile.;	Unknown protein;	Mitochondrial substrate/solute carrier;	Unknown protein;	Adenine nucleotide translocator;	ADP,ATP carrier protein, mitochondrial;
AC.SP3B.Locus_302.3.10	Mitochondrial carrier protein;	Unknown protein;	Solute carrier (Solcar) repeat profile.;	Unknown protein;	Mitochondrial substrate/solute carrier;	Unknown protein;	Adenine nucleotide translocator;	ADP,ATP carrier protein, mitochondrial;
AC.SP3B.Locus_302.4.10	Mitochondrial carrier protein;	Unknown protein;	Solute carrier (Solcar) repeat profile.;	Unknown protein;	Mitochondrial substrate/solute carrier;	Unknown protein;	Adenine nucleotide translocator;	ADP,ATP carrier protein, mitochondrial;
AC.SP3B.Locus_302.5.10	Mitochondrial carrier protein;	Unknown protein;	Solute carrier (Solcar) repeat profile.;	Unknown protein;	Mitochondrial substrate/solute carrier;	Unknown protein;	Adenine nucleotide translocator;	ADP,ATP carrier protein, mitochondrial;
AC.SP3B.Locus_302.6.10	Mitochondrial carrier protein;	Unknown protein;	Solute carrier (Solcar) repeat profile.;	Unknown protein;	Mitochondrial substrate/solute carrier;	Unknown protein;	Adenine nucleotide translocator;	ADP,ATP carrier protein, mitochondrial;
AC.SP3B.Locus_302.7.10	Mitochondrial carrier protein;	Unknown protein;	Solute carrier (Solcar) repeat profile.;	Unknown protein;	Mitochondrial substrate/solute carrier;	Unknown protein;	Adenine nucleotide translocator;	ADP,ATP carrier protein, mitochondrial;
AC.SP3B.Locus_302.8.10	Mitochondrial carrier protein;	Unknown protein;	Solute carrier (Solcar) repeat profile.;	Unknown protein;	Mitochondrial substrate/solute carrier;	Unknown protein;	Adenine nucleotide translocator;	ADP,ATP carrier protein, mitochondrial;
AC.SP3B.Locus_303.1.10	60Kd inner membrane protein;	Unknown protein;	Unknown protein;	Unknown protein;	Membrane insertase OXA1/ALB3/YidC;	GO:0016021|GO:0051205;	Uncharacterized protein;	hypothetical protein EUTSA_v10004275mg;
AC.SP3B.Locus_303.2.10	60Kd inner membrane protein;	Unknown protein;	Unknown protein;	Unknown protein;	Membrane insertase OXA1/ALB3/YidC;	GO:0016021|GO:0051205;	Uncharacterized protein;	cytochrome oxidase biogenesis protein, putative;
AC.SP3B.Locus_304.1.10	Unknown protein;	Unknown protein;	Unknown protein;	Unknown protein;	Unknown protein;	Unknown protein;	Unknown protein;	Unknown protein;
AC.SP3B.Locus_307.3.10	Domain of unknown function (DUF239);	Unknown protein;	Unknown protein;	Unknown protein;	Domain of unknown function DUF239;	Unknown protein;	Unknown protein;	Os04g0203100;
AC.SP3B.Locus_308.1.10	Heavy-metal-associated domain;	Unknown protein;	Heavy-metal-associated domain profile.;	Unknown protein;	Heavy metal-associated domain, HMA;	GO:0030001|GO:0046872;	Unknown protein;	Heavy metal transport/detoxification superfamily protein, putative;
AC.SP3B.Locus_308.2.10	Heavy-metal-associated domain;	Unknown protein;	Heavy-metal-associated domain profile.;	Unknown protein;	Heavy metal-associated domain, HMA;	GO:0030001|GO:0046872;	Unknown protein;	Heavy metal transport/detoxification superfamily protein, putative;
AC.SP3B.Locus_308.3.10	Heavy-metal-associated domain;	Unknown protein;	Heavy-metal-associated domain profile.;	Unknown protein;	Heavy metal-associated domain, HMA;	GO:0030001|GO:0046872;	Unknown protein;	Heavy metal transport/detoxification superfamily protein, putative;
AC.SP3B.Locus_310.1.10	Unknown protein;	Zinc finger RING-type signature.;	Zinc finger RING-type profile.;	Ring finger;	Zinc finger, RING-type;Zinc finger, RING-type, conserved site;	GO:0005515|GO:0008270;	Uncharacterized protein;	Unknown protein;
AC.SP3B.Locus_311.1.10	Pumilio-family RNA binding repeat;Nucleic acid binding protein NABP;	Unknown protein;	Pumilio RNA-binding repeat profile.;Pumilio homology domain (PUM-HD) profile.;	Pumilio-like repeats;	Nucleic acid binding NABP;Pumilio RNA-binding repeat;	GO:0003723;	Putative pumilio domain-containing protein PPD1;	hypothetical protein AMTR_s00012p00251030;
AC.SP3B.Locus_313.1.10	Mitochondrial carrier protein;	Unknown protein;	Solute carrier (Solcar) repeat profile.;	Unknown protein;	Mitochondrial substrate/solute carrier;	Unknown protein;	Mitochondrial oxoglutarate/malate carrier protein, putative;	mitochondrial substrate carrier family protein;
AC.SP3B.Locus_314.1.10	Oxysterol-binding protein;Pleckstrin homology domain;	Unknown protein;	PH domain profile.;	Pleckstrin homology domain.;	Pleckstrin homology domain;Oxysterol-binding protein;	Unknown protein;	Oxysterol-binding protein-related protein;	PREDICTED: oxysterol-binding protein-related protein 1C-like isoform X1;
AC.SP3B.Locus_314.2.10	Oxysterol-binding protein;Pleckstrin homology domain;	Unknown protein;	PH domain profile.;	Pleckstrin homology domain.;	Pleckstrin homology domain;Oxysterol-binding protein;	Unknown protein;	Oxysterol-binding protein-related protein;	Oxysterol-binding protein-related protein;
AC.SP3B.Locus_315.2.10	Unknown protein;	Unknown protein;	Unknown protein;	Unknown protein;	Unknown protein;	Unknown protein;	Putative uncharacterized protein;	hypothetical protein POPTR_0002s16210g;
AC.SP3B.Locus_315.5.10	Unknown protein;	Unknown protein;	Unknown protein;	Unknown protein;	Unknown protein;	Unknown protein;	AT4G00355 protein;	hypothetical protein AMTR_s00009p00223610;
AC.SP3B.Locus_315.7.10	Unknown protein;	Unknown protein;	Unknown protein;	Unknown protein;	Unknown protein;	Unknown protein;	AT4G00355 protein;	hypothetical protein AMTR_s00009p00223610;
AC.SP3B.Locus_315.9.10	Unknown protein;	Unknown protein;	Unknown protein;	Unknown protein;	Unknown protein;	Unknown protein;	AT4G00355 protein;	hypothetical protein AMTR_s00009p00223610;
AC.SP3B.Locus_315.10.10	Unknown protein;	Unknown protein;	Unknown protein;	Unknown protein;	Unknown protein;	Unknown protein;	AT4G00355 protein;	hypothetical protein AMTR_s00009p00223610;
AC.SP3B.Locus_315.11.10	Unknown protein;	Unknown protein;	Unknown protein;	Unknown protein;	Unknown protein;	Unknown protein;	Putative uncharacterized protein;	hypothetical protein POPTR_0002s16210g;
AC.SP3B.Locus_316.1.10	Protein of unknown function (DUF791);	Unknown protein;	Unknown protein;	Unknown protein;	Protein of unknown function DUF791;	Unknown protein;	Major Facilitator Superfamily protein, expressed;	major facilitator protein;
AC.SP3B.Locus_317.1.10	Tubulin C-terminal domain;Tubulin/FtsZ family, GTPase domain;	Tubulin subunits alpha, beta, and gamma signature.;	Unknown protein;	Tubulin/FtsZ family, C-terminal domain;Tubulin/FtsZ family, GTPase domain;	Tubulin/FtsZ, 2-layer sandwich domain;Tubulin, conserved site;Tubulin/FtsZ, GTPase domain;	GO:0005525|GO:0005874|GO:0007017;GO:0003924|GO:0005525|GO:0006184|GO:0043234|GO:0051258;	Tubulin alpha chain, putative;	PREDICTED: tubulin alpha-1 chain-like;
AC.SP3B.Locus_317.2.10	Tubulin C-terminal domain;Tubulin/FtsZ family, GTPase domain;	Tubulin subunits alpha, beta, and gamma signature.;	Unknown protein;	Tubulin/FtsZ family, C-terminal domain;Tubulin/FtsZ family, GTPase domain;	Tubulin/FtsZ, 2-layer sandwich domain;Tubulin, conserved site;Tubulin/FtsZ, GTPase domain;	GO:0005525|GO:0005874|GO:0007017;GO:0003924|GO:0005525|GO:0006184|GO:0043234|GO:0051258;	Tubulin alpha chain, putative;	PREDICTED: tubulin alpha-1 chain-like;
AC.SP3B.Locus_318.1.10	PCI domain;	Unknown protein;	Unknown protein;	motif in proteasome subunits, Int-6, Nip-1 and TRIP-15;	Proteasome component (PCI) domain;	GO:0005515;	Eukaryotic translation initiation factor 3 subunit, putative;	predicted protein;
AC.SP3B.Locus_318.2.10	PCI domain;	Unknown protein;	Unknown protein;	motif in proteasome subunits, Int-6, Nip-1 and TRIP-15;	Proteasome component (PCI) domain;	GO:0005515;	Eukaryotic translation initiation factor 3 subunit, putative;	predicted protein;
AC.SP3B.Locus_318.3.10	Unknown protein;	Unknown protein;	Unknown protein;	Unknown protein;	Unknown protein;	Unknown protein;	Eukaryotic translation initiation factor 3 subunit, putative;	predicted protein;
AC.SP3B.Locus_318.4.10	PCI domain;	Unknown protein;	Unknown protein;	motif in proteasome subunits, Int-6, Nip-1 and TRIP-15;	Proteasome component (PCI) domain;	GO:0005515;	Eukaryotic translation initiation factor 3 subunit, putative;	predicted protein;
AC.SP3B.Locus_318.5.10	PCI domain;	Unknown protein;	Unknown protein;	motif in proteasome subunits, Int-6, Nip-1 and TRIP-15;	Proteasome component (PCI) domain;	GO:0005515;	Eukaryotic translation initiation factor 3 subunit, putative;	predicted protein;
AC.SP3B.Locus_318.6.10	PCI domain;	Unknown protein;	Unknown protein;	motif in proteasome subunits, Int-6, Nip-1 and TRIP-15;	Proteasome component (PCI) domain;	GO:0005515;	Eukaryotic translation initiation factor 3 subunit, putative;	predicted protein;
AC.SP3B.Locus_319.1.10	Protein of unknown function (DUF4005);IQ calmodulin-binding motif;	Unknown protein;	IQ motif profile.;	Short calmodulin-binding motif containing conserved Ile and Gln residues.;	Domain of unknown function DUF4005;IQ motif, EF-hand binding site;	GO:0005515;	Calmodulin-binding protein family-like;	conserved hypothetical protein;
AC.SP3B.Locus_319.2.10	Protein of unknown function (DUF4005);IQ calmodulin-binding motif;	Unknown protein;	IQ motif profile.;	Short calmodulin-binding motif containing conserved Ile and Gln residues.;	Domain of unknown function DUF4005;IQ motif, EF-hand binding site;	GO:0005515;	Calmodulin-binding protein family-like;	conserved hypothetical protein;
AC.SP3B.Locus_321.4.10	Unknown protein;	Unknown protein;	Unknown protein;	Unknown protein;	Unknown protein;	Unknown protein;	MTD1;	hypothetical protein SORBIDRAFT_07g022440;
AC.SP3B.Locus_322.1.10	D123;	Unknown protein;	Unknown protein;	Unknown protein;	D123;	Unknown protein;	Unknown protein;	Unknown protein;
AC.SP3B.Locus_322.2.10	D123;	Unknown protein;	Unknown protein;	Unknown protein;	D123;	Unknown protein;	Unknown protein;	Unknown protein;
AC.SP3B.Locus_322.3.10	D123;	Unknown protein;	Unknown protein;	Unknown protein;	D123;	Unknown protein;	Unknown protein;	Unknown protein;
AC.SP3B.Locus_323.1.10	Leucine rich repeat N-terminal domain;Leucine Rich Repeat;Leucine rich repeat;	Protein kinases ATP-binding region signature.;	Unknown protein;	Unknown protein;	Leucine-rich repeat;Leucine-rich repeat-containing N-terminal, type 2;Protein kinase, ATP binding site;	GO:0005524;GO:0005515;	At1g48480;	PREDICTED: probable inactive receptor kinase At5g67200-like;
AC.SP3B.Locus_323.2.10	Protein kinase domain;	Protein kinases ATP-binding region signature.;	Protein kinase domain profile.;	Unknown protein;	Protein kinase, ATP binding site;Protein kinase domain;	GO:0005524;GO:0004672|GO:0005524|GO:0006468;	Atypical receptor-like kinase MARK;	PREDICTED: probable inactive receptor kinase At1g48480-like;
AC.SP3B.Locus_323.3.10	Protein kinase domain;	Protein kinases ATP-binding region signature.;	Protein kinase domain profile.;	Unknown protein;	Protein kinase, ATP binding site;Protein kinase domain;	GO:0005524;GO:0004672|GO:0005524|GO:0006468;	Atypical receptor-like kinase MARK;	Leucine-rich repeat receptor-like protein kinase;
AC.SP3B.Locus_323.4.10	Protein tyrosine kinase;	Protein kinases ATP-binding region signature.;	Protein kinase domain profile.;	Unknown protein;	Protein kinase, ATP binding site;Serine-threonine/tyrosine-protein kinase catalytic domain;Protein kinase domain;	GO:0004672|GO:0006468;GO:0005524;GO:0004672|GO:0005524|GO:0006468;	Unknown protein;	PREDICTED: probable inactive receptor kinase At2g26730-like;
AC.SP3B.Locus_323.5.10	Leucine rich repeat N-terminal domain;Protein kinase domain;Leucine Rich Repeat;Leucine rich repeat;	Protein kinases ATP-binding region signature.;	Protein kinase domain profile.;	Unknown protein;	Leucine-rich repeat;Leucine-rich repeat-containing N-terminal, type 2;Protein kinase, ATP binding site;Protein kinase domain;	GO:0005524;GO:0005515;GO:0004672|GO:0005524|GO:0006468;	Predicted protein;	hypothetical protein SORBIDRAFT_03g038240;
AC.SP3B.Locus_324.1.10	Glutathione S-transferase, N-terminal domain;Glutathione S-transferase, C-terminal domain;	Unknown protein;	Soluble glutathione S-transferase N-terminal domain profile.;Soluble glutathione S-transferase C-terminal domain profile.;	Unknown protein;	Glutathione S-transferase, N-terminal;Glutathione S-transferase, C-terminal-like;Glutathione S-transferase, C-terminal;	GO:0005515;	Tau glutathione S-transferase;	PREDICTED: probable glutathione S-transferase GSTU1-like;
AC.SP3B.Locus_324.2.10	Glutathione S-transferase, N-terminal domain;Glutathione S-transferase, C-terminal domain;	Unknown protein;	Soluble glutathione S-transferase N-terminal domain profile.;Soluble glutathione S-transferase C-terminal domain profile.;	Unknown protein;	Glutathione S-transferase, N-terminal;Glutathione S-transferase, C-terminal-like;Glutathione S-transferase, C-terminal;	GO:0005515;	Tau glutathione S-transferase;	PREDICTED: probable glutathione S-transferase GSTU1-like;
AC.SP3B.Locus_324.3.10	Glutathione S-transferase, N-terminal domain;Glutathione S-transferase, C-terminal domain;	Unknown protein;	Soluble glutathione S-transferase N-terminal domain profile.;Soluble glutathione S-transferase C-terminal domain profile.;	Unknown protein;	Glutathione S-transferase, N-terminal;Glutathione S-transferase, C-terminal-like;Glutathione S-transferase, C-terminal;	GO:0005515;	Tau glutathione S-transferase;	PREDICTED: probable glutathione S-transferase GSTU1-like;
AC.SP3B.Locus_325.1.10	Glycosyl hydrolases family 31;	Glycosyl hydrolases family 31 active site.;	Unknown protein;	Unknown protein;	Glycoside hydrolase, family 31;	GO:0004553|GO:0005975;	Putative alpha-glucosidase;	Alpha-glucosidase, partial;
AC.SP3B.Locus_325.2.10	Glycosyl hydrolases family 31;	Unknown protein;	Unknown protein;	Unknown protein;	Glycoside hydrolase, family 31;	GO:0004553|GO:0005975;	Unknown protein;	hypothetical protein CICLE_v100304491mg, partial;
AC.SP3B.Locus_325.3.10	Glycosyl hydrolases family 31;	Glycosyl hydrolases family 31 active site.;	Unknown protein;	Unknown protein;	Glycoside hydrolase, family 31;	GO:0004553|GO:0005975;	Putative alpha-glucosidase;	bifunctional alpha-l-arabinofuranosidase/beta-d-xylosidase;
AC.SP3B.Locus_326.1.10	KH domain;Ribosomal protein S3, C-terminal domain;	Ribosomal protein S3 signature.;	Type-2 KH domain profile.;	Unknown protein;	Ribosomal protein S3, C-terminal;K Homology domain, type 2;Ribosomal protein S3, conserved site;	GO:0003723;GO:0003723|GO:0003735|GO:0005622|GO:0005840|GO:0006412;GO:0003735|GO:0005840|GO:0006412;	40S ribosomal protein S3;	Ribosomal protein S3 family protein;
AC.SP3B.Locus_326.2.10	Ribosomal protein S3, C-terminal domain;	Ribosomal protein S3 signature.;	Unknown protein;	Unknown protein;	Ribosomal protein S3, C-terminal;Ribosomal protein S3, conserved site;	GO:0003723|GO:0003735|GO:0005622|GO:0005840|GO:0006412;GO:0003735|GO:0005840|GO:0006412;	40S ribosomal protein S3;	PREDICTED: 40S ribosomal protein S3-3-like;
AC.SP3B.Locus_328.1.10	Armadillo/beta-catenin-like repeat;	Unknown protein;	Armadillo/plakoglobin ARM repeat profile.;	Armadillo/beta-catenin-like repeats;	Armadillo;	GO:0005515;	Ubiquitin-protein ligase, putative;	U-box domain-containing protein;
AC.SP3B.Locus_329.1.10	GNAT acetyltransferase 2;Helicase;Possible tRNA binding domain;Domain of unknown function (DUF1726);	Unknown protein;	Unknown protein;	Unknown protein;	Domain of unknown function DUF1726;Helicase domain;Possible tRNA binding domain;GNAT domain;	GO:0008080;	Predicted protein;	PREDICTED: UPF0202 protein At1g10490;
AC.SP3B.Locus_329.2.10	Possible tRNA binding domain;	Unknown protein;	Unknown protein;	Unknown protein;	Possible tRNA binding domain;	Unknown protein;	Unknown protein;	conserved hypothetical protein;
AC.SP3B.Locus_329.3.10	GNAT acetyltransferase 2;Helicase;Possible tRNA binding domain;Domain of unknown function (DUF1726);	Unknown protein;	Unknown protein;	Unknown protein;	Domain of unknown function DUF1726;Helicase domain;Possible tRNA binding domain;GNAT domain;	GO:0008080;	Predicted protein;	PREDICTED: UPF0202 protein At1g10490;
AC.SP3B.Locus_330.1.10	Unknown protein;	Unknown protein;	Unknown protein;	Unknown protein;	Unknown protein;	Unknown protein;	Expressed protein;	predicted protein;
AC.SP3B.Locus_330.2.10	Unknown protein;	Unknown protein;	Unknown protein;	Unknown protein;	Unknown protein;	Unknown protein;	Uncharacterized protein;	uncharacterized protein;
AC.SP3B.Locus_330.3.10	Unknown protein;	Unknown protein;	Unknown protein;	Unknown protein;	Unknown protein;	Unknown protein;	Expressed protein;	hypothetical protein ARALYDRAFT_487451;
AC.SP3B.Locus_330.4.10	Unknown protein;	Unknown protein;	Unknown protein;	Unknown protein;	Unknown protein;	Unknown protein;	Uncharacterized protein;	predicted protein;
AC.SP3B.Locus_330.5.10	Unknown protein;	Unknown protein;	Unknown protein;	Unknown protein;	Unknown protein;	Unknown protein;	Expressed protein;	Os11g0568700;
AC.SP3B.Locus_330.6.10	Unknown protein;	Unknown protein;	Unknown protein;	Unknown protein;	Unknown protein;	Unknown protein;	Expressed protein;	Os11g0568700;
AC.SP3B.Locus_330.7.10	Unknown protein;	Unknown protein;	Unknown protein;	Unknown protein;	Unknown protein;	Unknown protein;	Uncharacterized protein;	predicted protein;
AC.SP3B.Locus_330.8.10	Unknown protein;	Unknown protein;	Unknown protein;	Unknown protein;	Unknown protein;	Unknown protein;	Expressed protein;	Os11g0568700;
AC.SP3B.Locus_331.1.10	E1-E2 ATPase;haloacid dehalogenase-like hydrolase;Heavy-metal-associated domain;	E1-E2 ATPases phosphorylation site.;Heavy-metal-associated domain.;	Heavy-metal-associated domain profile.;	Unknown protein;	P-type ATPase, phosphorylation site;P-type ATPase, A domain;HAD-like domain;Heavy metal-associated domain, HMA;Heavy-metal-associated, conserved site;	GO:0000166|GO:0046872;GO:0030001|GO:0046872;	Copper-transporting atpase p-type, putative;	PREDICTED: probable copper-transporting ATPase HMA5-like;
AC.SP3B.Locus_332.1.10	Photosystem II 10 kDa polypeptide PsbR;	Unknown protein;	Unknown protein;	Unknown protein;	Photosystem II PsbR;	GO:0009523|GO:0009654|GO:0015979|GO:0042651;	Chloroplast photosystem II 10 kDa polypeptide;	PREDICTED: photosystem II 10 kDa polypeptide, chloroplastic-like;
AC.SP3B.Locus_334.1.10	Acyl-CoA dehydrogenase, C-terminal domain;Acyl-CoA dehydrogenase, middle domain;Acyl-CoA dehydrogenase, N-terminal domain;	Acyl-CoA dehydrogenases signature 1.;	Unknown protein;	Unknown protein;	Acyl-CoA oxidase/dehydrogenase, central domain;Acyl-CoA dehydrogenase/oxidase C-terminal;Acyl-CoA dehydrogenase, conserved site;Acyl-CoA dehydrogenase/oxidase, N-terminal;	GO:0016627|GO:0055114;GO:0003995|GO:0055114;GO:0008152|GO:0016627|GO:0050660|GO:0055114;	Os05g0125500 protein;	hypothetical protein SORBIDRAFT_09g002260;
AC.SP3B.Locus_334.3.10	Acyl-CoA dehydrogenase, C-terminal domain;Acyl-CoA dehydrogenase, middle domain;	Acyl-CoA dehydrogenases signature 2.;Acyl-CoA dehydrogenases signature 1.;	Unknown protein;	Unknown protein;	Acyl-CoA oxidase/dehydrogenase, central domain;Acyl-CoA dehydrogenase/oxidase C-terminal;Acyl-CoA dehydrogenase, conserved site;	GO:0016627|GO:0055114;GO:0003995|GO:0055114;	Os05g0125500 protein;	predicted protein;
AC.SP3B.Locus_334.4.10	Acyl-CoA dehydrogenase, middle domain;Acyl-CoA dehydrogenase, N-terminal domain;	Acyl-CoA dehydrogenases signature 1.;	Unknown protein;	Unknown protein;	Acyl-CoA oxidase/dehydrogenase, central domain;Acyl-CoA dehydrogenase, conserved site;Acyl-CoA dehydrogenase/oxidase, N-terminal;	GO:0003995|GO:0055114;GO:0008152|GO:0016627|GO:0050660|GO:0055114;	Os05g0125500 protein;	Isovaleryl-CoA-dehydrogenase isoform 2;
AC.SP3B.Locus_334.5.10	Acyl-CoA dehydrogenase, C-terminal domain;Acyl-CoA dehydrogenase, middle domain;Acyl-CoA dehydrogenase, N-terminal domain;	Acyl-CoA dehydrogenases signature 2.;Acyl-CoA dehydrogenases signature 1.;	Unknown protein;	Unknown protein;	Acyl-CoA oxidase/dehydrogenase, central domain;Acyl-CoA dehydrogenase/oxidase C-terminal;Acyl-CoA dehydrogenase, conserved site;Acyl-CoA dehydrogenase/oxidase, N-terminal;	GO:0016627|GO:0055114;GO:0003995|GO:0055114;GO:0008152|GO:0016627|GO:0050660|GO:0055114;	Os05g0125500 protein;	acyl-CoA dehydrogenase, putative;
AC.SP3B.Locus_334.6.10	Acyl-CoA dehydrogenase, C-terminal domain;Acyl-CoA dehydrogenase, middle domain;Acyl-CoA dehydrogenase, N-terminal domain;	Acyl-CoA dehydrogenases signature 2.;Acyl-CoA dehydrogenases signature 1.;	Unknown protein;	Unknown protein;	Acyl-CoA oxidase/dehydrogenase, central domain;Acyl-CoA dehydrogenase/oxidase C-terminal;Acyl-CoA dehydrogenase, conserved site;Acyl-CoA dehydrogenase/oxidase, N-terminal;	GO:0016627|GO:0055114;GO:0003995|GO:0055114;GO:0008152|GO:0016627|GO:0050660|GO:0055114;	Os05g0125500 protein;	acyl-CoA dehydrogenase, putative;
AC.SP3B.Locus_334.7.10	Acyl-CoA dehydrogenase, C-terminal domain;Acyl-CoA dehydrogenase, middle domain;Acyl-CoA dehydrogenase, N-terminal domain;	Acyl-CoA dehydrogenases signature 1.;	Unknown protein;	Unknown protein;	Acyl-CoA oxidase/dehydrogenase, central domain;Acyl-CoA dehydrogenase/oxidase C-terminal;Acyl-CoA dehydrogenase, conserved site;Acyl-CoA dehydrogenase/oxidase, N-terminal;	GO:0016627|GO:0055114;GO:0003995|GO:0055114;GO:0008152|GO:0016627|GO:0050660|GO:0055114;	Os05g0125500 protein;	Isovaleryl-CoA-dehydrogenase isoform 2;
AC.SP3B.Locus_334.8.10	Acyl-CoA dehydrogenase, C-terminal domain;Acyl-CoA dehydrogenase, middle domain;Acyl-CoA dehydrogenase, N-terminal domain;	Acyl-CoA dehydrogenases signature 2.;Acyl-CoA dehydrogenases signature 1.;	Unknown protein;	Unknown protein;	Acyl-CoA oxidase/dehydrogenase, central domain;Acyl-CoA dehydrogenase/oxidase C-terminal;Acyl-CoA dehydrogenase, conserved site;Acyl-CoA dehydrogenase/oxidase, N-terminal;	GO:0016627|GO:0055114;GO:0003995|GO:0055114;GO:0008152|GO:0016627|GO:0050660|GO:0055114;	Os05g0125500 protein;	ISOVALERYL-COA-DEHYDROGENASE family protein;
AC.SP3B.Locus_334.9.10	Acyl-CoA dehydrogenase, C-terminal domain;Acyl-CoA dehydrogenase, middle domain;Acyl-CoA dehydrogenase, N-terminal domain;	Acyl-CoA dehydrogenases signature 2.;Acyl-CoA dehydrogenases signature 1.;	Unknown protein;	Unknown protein;	Acyl-CoA oxidase/dehydrogenase, central domain;Acyl-CoA dehydrogenase/oxidase C-terminal;Acyl-CoA dehydrogenase, conserved site;Acyl-CoA dehydrogenase/oxidase, N-terminal;	GO:0016627|GO:0055114;GO:0003995|GO:0055114;GO:0008152|GO:0016627|GO:0050660|GO:0055114;	Os05g0125500 protein;	acyl-CoA dehydrogenase, putative;
AC.SP3B.Locus_334.10.10	Acyl-CoA dehydrogenase, C-terminal domain;Acyl-CoA dehydrogenase, middle domain;Acyl-CoA dehydrogenase, N-terminal domain;	Acyl-CoA dehydrogenases signature 2.;Acyl-CoA dehydrogenases signature 1.;	Unknown protein;	Unknown protein;	Acyl-CoA oxidase/dehydrogenase, central domain;Acyl-CoA dehydrogenase/oxidase C-terminal;Acyl-CoA dehydrogenase, conserved site;Acyl-CoA dehydrogenase/oxidase, N-terminal;	GO:0016627|GO:0055114;GO:0003995|GO:0055114;GO:0008152|GO:0016627|GO:0050660|GO:0055114;	Os05g0125500 protein;	acyl-CoA dehydrogenase, putative;
AC.SP3B.Locus_335.1.10	Ribosomal protein L35Ae;	Ribosomal protein L35Ae signature.;	Unknown protein;	Unknown protein;	Ribosomal protein L35Ae, conserved site;Ribosomal protein L35A;	GO:0003735|GO:0005622|GO:0005840|GO:0006412;	60S ribosomal protein L33-B;	ribosomal protein L35a, component of cytosolic 80S ribosome and 60S large subunit;
AC.SP3B.Locus_336.3.10	PPR repeat;	Unknown protein;	Unknown protein;	Unknown protein;	Pentatricopeptide repeat;	Unknown protein;	Unknown protein;	hypothetical protein AMTR_s00040p00204470;
AC.SP3B.Locus_336.4.10	Unknown protein;	Unknown protein;	Unknown protein;	Unknown protein;	Unknown protein;	Unknown protein;	Unknown protein;	hypothetical protein SELMODRAFT_39594, partial;
AC.SP3B.Locus_337.1.10	Soluble NSF attachment protein, SNAP;	Unknown protein;	TPR repeat profile.;	Unknown protein;	Tetratricopeptide repeat;	GO:0005515;	Alpha-soluble NSF attachment protein;	Alpha-soluble NSF attachment protein 2;
AC.SP3B.Locus_337.2.10	Soluble NSF attachment protein, SNAP;	Unknown protein;	TPR repeat profile.;	Unknown protein;	Tetratricopeptide repeat;	GO:0005515;	Alpha-soluble NSF attachment protein;	Alpha-soluble NSF attachment protein;
AC.SP3B.Locus_337.3.10	Soluble NSF attachment protein, SNAP;	Unknown protein;	TPR repeat profile.;	Unknown protein;	Tetratricopeptide repeat;	GO:0005515;	Alpha-soluble NSF attachment protein;	alpha-soluble NSF attachment protein;
AC.SP3B.Locus_337.4.10	Soluble NSF attachment protein, SNAP;	Unknown protein;	TPR repeat profile.;	Unknown protein;	Tetratricopeptide repeat;	GO:0005515;	Alpha-soluble NSF attachment protein;	alpha-soluble NSF attachment protein;
AC.SP3B.Locus_339.1.10	TPR repeat;Tetratricopeptide repeat;	Unknown protein;	TPR repeat profile.;TPR repeat region circular profile.;	Tetratricopeptide repeats;	Tetratricopeptide repeat-containing domain;Tetratricopeptide TPR1;Tetratricopeptide repeat;	GO:0005515;	Heat shock protein 70 (HSP70)-interacting protein, putative;	PREDICTED: RNA polymerase II-associated protein 3-like isoform X1;
AC.SP3B.Locus_341.1.10	AP2 domain;	Unknown protein;	AP2/ERF domain profile.;	DNA-binding domain in plant proteins such as APETALA2 and EREBPs;	AP2/ERF domain;	GO:0003700|GO:0006355;	Ethylene response factor;	PREDICTED: ethylene-responsive transcription factor RAP2-12-like isoform X3;
AC.SP3B.Locus_342.2.10	Blue/Ultraviolet sensing protein C terminal;FAD binding domain of DNA photolyase;DNA photolyase;	DNA photolyases class 1 signature 2.;DNA photolyases class 1 signature 1.;	Photolyase/cryptochrome alpha/beta domain profile.;	Unknown protein;	DNA photolyase, FAD-binding/Cryptochrome, C-terminal;DNA photolyase, N-terminal;Cryptochrome C-terminal;Cryptochrome/DNA photolyase, class 1 conserved site, C-terminal;	GO:0003913|GO:0006281;	Cryptochrome 1.2;	CRY1 isoform 1;
AC.SP3B.Locus_342.3.10	Blue/Ultraviolet sensing protein C terminal;FAD binding domain of DNA photolyase;DNA photolyase;	DNA photolyases class 1 signature 2.;DNA photolyases class 1 signature 1.;	Photolyase/cryptochrome alpha/beta domain profile.;	Unknown protein;	DNA photolyase, FAD-binding/Cryptochrome, C-terminal;DNA photolyase, N-terminal;Cryptochrome C-terminal;Cryptochrome/DNA photolyase, class 1 conserved site, C-terminal;	GO:0003913|GO:0006281;	Cryptochrome 1.2;	PREDICTED: cryptochrome-1-like;
AC.SP3B.Locus_343.1.10	RNA recognition motif. (a.k.a. RRM, RBD, or RNP domain);	Unknown protein;	Eukaryotic RNA Recognition Motif (RRM) profile.;	RNA recognition motif;	RNA recognition motif domain;	GO:0003676;	Putative uncharacterized protein (Fragment);	RNA-binding protein 25;
AC.SP3B.Locus_343.2.10	Ras family;	Unknown protein;	small GTPase Rab1 family profile.;	Ras subfamily of RAS small GTPases;Rab subfamily of small GTPases;Rho (Ras homology) subfamily of Ras-like small GTPases;Ran (Ras-related nuclear proteins) /TC4 subfamily of small GTPases;	Small GTPase superfamily, Ras type;Ran GTPase;Small GTPase superfamily, Rho type;Small GTPase superfamily, Rab type;Small GTPase superfamily;	GO:0003924|GO:0005525|GO:0006184|GO:0006886|GO:0006913|GO:0007165;GO:0005525|GO:0005622|GO:0007264;GO:0005525|GO:0007264;GO:0005525|GO:0007264|GO:0015031;GO:0005525|GO:0006184|GO:0007165|GO:0016020;	RAB7D;	RAB GTPase-like protein 7A;
AC.SP3B.Locus_343.3.10	RNA recognition motif. (a.k.a. RRM, RBD, or RNP domain);	Unknown protein;	Eukaryotic RNA Recognition Motif (RRM) profile.;	RNA recognition motif;	RNA recognition motif domain;	GO:0003676;	Putative uncharacterized protein (Fragment);	hypothetical protein AMTR_s00122p00126300;
AC.SP3B.Locus_343.4.10	Ras family;	Unknown protein;	small GTPase Rab1 family profile.;	Ras subfamily of RAS small GTPases;Rab subfamily of small GTPases;Rho (Ras homology) subfamily of Ras-like small GTPases;Ran (Ras-related nuclear proteins) /TC4 subfamily of small GTPases;	Small GTPase superfamily, Ras type;Ran GTPase;Small GTPase superfamily, Rho type;Small GTPase superfamily, Rab type;Small GTPase superfamily;	GO:0003924|GO:0005525|GO:0006184|GO:0006886|GO:0006913|GO:0007165;GO:0005525|GO:0005622|GO:0007264;GO:0005525|GO:0007264;GO:0005525|GO:0007264|GO:0015031;GO:0005525|GO:0006184|GO:0007165|GO:0016020;	RAB7D;	PREDICTED: ras-related protein Rab7-like;
AC.SP3B.Locus_343.5.10	RNA recognition motif. (a.k.a. RRM, RBD, or RNP domain);	Unknown protein;	Eukaryotic RNA Recognition Motif (RRM) profile.;	RNA recognition motif;	RNA recognition motif domain;	GO:0003676;	Putative uncharacterized protein (Fragment);	hypothetical protein AMTR_s00122p00126300;
AC.SP3B.Locus_344.1.10	Unknown protein;	Unknown protein;	Unknown protein;	Armadillo/beta-catenin-like repeats;	Armadillo;	GO:0005515;	Predicted protein;	PREDICTED: armadillo repeat-containing protein 6-like;
AC.SP3B.Locus_345.1.10	Ribosomal L22e protein family;	Unknown protein;	Unknown protein;	Unknown protein;	Ribosomal protein L22e;	GO:0003735|GO:0005622|GO:0005840|GO:0006412;	60S ribosomal protein L22-2;	PREDICTED: 60S ribosomal protein L22-2-like;
AC.SP3B.Locus_346.1.10	DNA-binding domain;SNF2 family N-terminal domain;Helicase conserved C-terminal domain;	Unknown protein;	DBINO domain profile.;Superfamilies 1 and 2 helicase C-terminal domain profile.;Superfamilies 1 and 2 helicase ATP-binding type-1 domain profile.;	helicase superfamily c-terminal domain;DEAD-like helicases superfamily;	SNF2-related;Helicase, C-terminal;Helicase, superfamily 1/2, ATP-binding domain;DBINO domain;	GO:0003676|GO:0004386|GO:0005524;GO:0003677|GO:0005524;GO:0016817;	Chromatin remodeling complex subunit;	DNA helicase INO80 complex-like 1;
AC.SP3B.Locus_346.2.10	DNA-binding domain;SNF2 family N-terminal domain;Helicase conserved C-terminal domain;	Unknown protein;	DBINO domain profile.;Superfamilies 1 and 2 helicase C-terminal domain profile.;Superfamilies 1 and 2 helicase ATP-binding type-1 domain profile.;	helicase superfamily c-terminal domain;DEAD-like helicases superfamily;	SNF2-related;Helicase, C-terminal;Helicase, superfamily 1/2, ATP-binding domain;DBINO domain;	GO:0003676|GO:0004386|GO:0005524;GO:0003677|GO:0005524;GO:0016817;	Chromatin remodeling complex subunit;	DNA helicase INO80 complex-like 1;
AC.SP3B.Locus_347.1.10	Heavy-metal-associated domain;	Unknown protein;	Heavy-metal-associated domain profile.;	Unknown protein;	Heavy metal-associated domain, HMA;	GO:0030001|GO:0046872;	Metal ion binding protein, putative;	Heavy metal transport/detoxification superfamily protein isoform 1;
AC.SP3B.Locus_347.2.10	UDP-glucoronosyl and UDP-glucosyl transferase;	UDP-glycosyltransferases signature.;	Unknown protein;	Unknown protein;	UDP-glucuronosyl/UDP-glucosyltransferase;	GO:0008152|GO:0016758;	Predicted protein;	PREDICTED: UDP-glycosyltransferase 73C3-like;
AC.SP3B.Locus_347.3.10	Unknown protein;	Unknown protein;	Unknown protein;	Unknown protein;	Unknown protein;	Unknown protein;	Unknown protein;	Unknown protein;
AC.SP3B.Locus_347.3.20	UDP-glucoronosyl and UDP-glucosyl transferase;	UDP-glycosyltransferases signature.;	Unknown protein;	Unknown protein;	UDP-glucuronosyl/UDP-glucosyltransferase;	GO:0008152|GO:0016758;	Predicted protein;	PREDICTED: UDP-glycosyltransferase 85A7-like;
AC.SP3B.Locus_347.4.10	Heavy-metal-associated domain;	Unknown protein;	Heavy-metal-associated domain profile.;	Unknown protein;	Heavy metal-associated domain, HMA;	GO:0030001|GO:0046872;	Metal ion binding protein, putative;	hypothetical protein AMTR_s00079p00147910;
AC.SP3B.Locus_347.5.10	Unknown protein;	Unknown protein;	Unknown protein;	Unknown protein;	Unknown protein;	Unknown protein;	Unknown protein;	Unknown protein;
AC.SP3B.Locus_347.5.20	UDP-glucoronosyl and UDP-glucosyl transferase;	UDP-glycosyltransferases signature.;	Unknown protein;	Unknown protein;	UDP-glucuronosyl/UDP-glucosyltransferase;	GO:0008152|GO:0016758;	Predicted protein;	UDP-glycosyltransferase 73B4;
AC.SP3B.Locus_347.6.10	Heavy-metal-associated domain;	Unknown protein;	Heavy-metal-associated domain profile.;	Unknown protein;	Heavy metal-associated domain, HMA;	GO:0030001|GO:0046872;	Metal ion binding protein, putative;	PREDICTED: microtubule-associated protein 1B-like;
AC.SP3B.Locus_347.7.10	Unknown protein;	Unknown protein;	Unknown protein;	Unknown protein;	Unknown protein;	Unknown protein;	Unknown protein;	Unknown protein;
AC.SP3B.Locus_347.7.20	UDP-glucoronosyl and UDP-glucosyl transferase;	UDP-glycosyltransferases signature.;	Unknown protein;	Unknown protein;	UDP-glucuronosyl/UDP-glucosyltransferase;	GO:0008152|GO:0016758;	Predicted protein;	UDP-glycosyltransferase 73B4;
AC.SP3B.Locus_347.8.10	Heavy-metal-associated domain;	Unknown protein;	Heavy-metal-associated domain profile.;	Unknown protein;	Heavy metal-associated domain, HMA;	GO:0030001|GO:0046872;	Metal ion binding protein, putative;	hypothetical protein AMTR_s00079p00147910;
AC.SP3B.Locus_347.9.10	Unknown protein;	Unknown protein;	Unknown protein;	Unknown protein;	Unknown protein;	Unknown protein;	Unknown protein;	Unknown protein;
AC.SP3B.Locus_347.9.20	UDP-glucoronosyl and UDP-glucosyl transferase;	UDP-glycosyltransferases signature.;	Unknown protein;	Unknown protein;	UDP-glucuronosyl/UDP-glucosyltransferase;	GO:0008152|GO:0016758;	Predicted protein;	UDP-glycosyltransferase 73B4;
AC.SP3B.Locus_347.10.10	Heavy-metal-associated domain;	Unknown protein;	Heavy-metal-associated domain profile.;	Unknown protein;	Heavy metal-associated domain, HMA;	GO:0030001|GO:0046872;	Metal ion binding protein, putative;	hypothetical protein AMTR_s00079p00147910;
AC.SP3B.Locus_348.1.10	X8 domain;Glycosyl hydrolases family 17;	Glycosyl hydrolases family 17 signature.;	Unknown protein;	Possibly involved in carbohydrate binding;	X8;Glycoside hydrolase, family 17;	GO:0004553|GO:0005975;	Os02g0771700 protein;	PREDICTED: glucan endo-1,3-beta-glucosidase 2-like isoform X2;
AC.SP3B.Locus_348.2.10	X8 domain;	Unknown protein;	Unknown protein;	Possibly involved in carbohydrate binding;	X8;	Unknown protein;	Unknown protein;	hydrolase, hydrolyzing O-glycosyl compounds, putative;
AC.SP3B.Locus_348.3.10	X8 domain;	Unknown protein;	Unknown protein;	Possibly involved in carbohydrate binding;	X8;	Unknown protein;	Unknown protein;	hydrolase, hydrolyzing O-glycosyl compounds, putative;
AC.SP3B.Locus_348.4.10	X8 domain;Glycosyl hydrolases family 17;	Glycosyl hydrolases family 17 signature.;	Unknown protein;	Possibly involved in carbohydrate binding;	X8;Glycoside hydrolase, family 17;	GO:0004553|GO:0005975;	Glucan endo-1,3-beta-glucosidase;	O-Glycosyl hydrolases family 17 protein;
AC.SP3B.Locus_348.5.10	X8 domain;	Unknown protein;	Unknown protein;	Possibly involved in carbohydrate binding;	X8;	Unknown protein;	Unknown protein;	hydrolase, hydrolyzing O-glycosyl compounds, putative;
AC.SP3B.Locus_348.6.10	X8 domain;	Unknown protein;	Unknown protein;	Possibly involved in carbohydrate binding;	X8;	Unknown protein;	Unknown protein;	hydrolase, hydrolyzing O-glycosyl compounds, putative;
AC.SP3B.Locus_348.7.10	X8 domain;	Unknown protein;	Unknown protein;	Possibly involved in carbohydrate binding;	X8;	Unknown protein;	Unknown protein;	hydrolase, hydrolyzing O-glycosyl compounds, putative;
AC.SP3B.Locus_348.8.10	X8 domain;Glycosyl hydrolases family 17;	Glycosyl hydrolases family 17 signature.;	Unknown protein;	Possibly involved in carbohydrate binding;	X8;Glycoside hydrolase, family 17;	GO:0004553|GO:0005975;	Glucan endo-1,3-beta-glucosidase;	O-Glycosyl hydrolases family 17 protein;
AC.SP3B.Locus_350.1.10	Hsp70 protein;	Unknown protein;	Unknown protein;	Unknown protein;	Heat shock protein 70 family;	Unknown protein;	Unknown protein;	predicted protein, partial;
AC.SP3B.Locus_350.2.10	Hsp70 protein;	Heat shock hsp70 proteins family signature 3.;Heat shock hsp70 proteins family signature 1.;Heat shock hsp70 proteins family signature 2.;	Unknown protein;	Unknown protein;	Heat shock protein 70, conserved site;Heat shock protein 70 family;	Unknown protein;	DnaK-type molecular chaperone hsp70-rice;	heat shock cognate 70 kDa protein 1;
AC.SP3B.Locus_350.4.10	Hsp70 protein;	Heat shock hsp70 proteins family signature 3.;Heat shock hsp70 proteins family signature 1.;Heat shock hsp70 proteins family signature 2.;	Unknown protein;	Unknown protein;	Heat shock protein 70, conserved site;Heat shock protein 70 family;	Unknown protein;	DnaK-type molecular chaperone hsp70-rice;	Heat shock cognate protein 70-1;
AC.SP3B.Locus_350.5.10	Hsp70 protein;	Heat shock hsp70 proteins family signature 3.;Heat shock hsp70 proteins family signature 1.;Heat shock hsp70 proteins family signature 2.;	Unknown protein;	Unknown protein;	Heat shock protein 70, conserved site;Heat shock protein 70 family;	Unknown protein;	Predicted protein;	heat shock cognate protein 70-1;
AC.SP3B.Locus_350.6.10	Hsp70 protein;	Heat shock hsp70 proteins family signature 3.;Heat shock hsp70 proteins family signature 1.;Heat shock hsp70 proteins family signature 2.;	Unknown protein;	Unknown protein;	Heat shock protein 70, conserved site;Heat shock protein 70 family;	Unknown protein;	Heat shock cognate 70 kDa protein, putative, expressed;	heat shock cognate 70 kDa protein 1;
AC.SP3B.Locus_350.7.10	Hsp70 protein;	Heat shock hsp70 proteins family signature 3.;Heat shock hsp70 proteins family signature 1.;Heat shock hsp70 proteins family signature 2.;	Unknown protein;	Unknown protein;	Heat shock protein 70, conserved site;Heat shock protein 70 family;	Unknown protein;	DnaK-type molecular chaperone hsp70-rice;	heat shock cognate 70 kDa protein 1;
AC.SP3B.Locus_351.1.10	Ras family;	Unknown protein;	small GTPase Rab1 family profile.;	Ras subfamily of RAS small GTPases;Rab subfamily of small GTPases;Rho (Ras homology) subfamily of Ras-like small GTPases;Ran (Ras-related nuclear proteins) /TC4 subfamily of small GTPases;	Small GTPase superfamily, Ras type;Ran GTPase;Small GTPase superfamily, Rab type;Small GTPase superfamily, Rho type;Small GTPase superfamily;	GO:0003924|GO:0005525|GO:0006184|GO:0006886|GO:0006913|GO:0007165;GO:0005525|GO:0005622|GO:0007264;GO:0005525|GO:0007264;GO:0005525|GO:0007264|GO:0015031;GO:0005525|GO:0006184|GO:0007165|GO:0016020;	Ras-related protein RIC1;	PREDICTED: ras-related protein RIC1-like;
AC.SP3B.Locus_351.2.10	Ras family;	Unknown protein;	small GTPase Rab1 family profile.;	Ras subfamily of RAS small GTPases;Rab subfamily of small GTPases;Rho (Ras homology) subfamily of Ras-like small GTPases;	Small GTPase superfamily, Ras type;Small GTPase superfamily, Rab type;Small GTPase superfamily, Rho type;Small GTPase superfamily;	GO:0005525|GO:0005622|GO:0007264;GO:0005525|GO:0007264;GO:0005525|GO:0007264|GO:0015031;GO:0005525|GO:0006184|GO:0007165|GO:0016020;	Ras-related protein RIC1;	predicted protein;
AC.SP3B.Locus_351.3.10	Ras family;	Unknown protein;	small GTPase Rab1 family profile.;	Ras subfamily of RAS small GTPases;Rab subfamily of small GTPases;Rho (Ras homology) subfamily of Ras-like small GTPases;Ran (Ras-related nuclear proteins) /TC4 subfamily of small GTPases;	Small GTPase superfamily, Ras type;Ran GTPase;Small GTPase superfamily, Rab type;Small GTPase superfamily, Rho type;Small GTPase superfamily;	GO:0003924|GO:0005525|GO:0006184|GO:0006886|GO:0006913|GO:0007165;GO:0005525|GO:0005622|GO:0007264;GO:0005525|GO:0007264;GO:0005525|GO:0007264|GO:0015031;GO:0005525|GO:0006184|GO:0007165|GO:0016020;	Ras-related protein RIC1;	Ras-related protein Rab-18;
AC.SP3B.Locus_351.4.10	Ras family;	Unknown protein;	small GTPase Rab1 family profile.;	Ras subfamily of RAS small GTPases;ARF-like small GTPases;Rab subfamily of small GTPases; ARF, ADP-ribosylation factor;Rho (Ras homology) subfamily of Ras-like small GTPases;Ran (Ras-related nuclear proteins) /TC4 subfamily of small GTPases;	Small GTPase superfamily, Ras type;Ran GTPase;Small GTPase superfamily, ARF type;Small GTPase superfamily, Rab type;Small GTPase superfamily, Rho type;Small GTPase superfamily;	GO:0003924|GO:0005525|GO:0006184|GO:0006886|GO:0006913|GO:0007165;GO:0005525|GO:0005622|GO:0007264;GO:0005525|GO:0007264;GO:0005525|GO:0007264|GO:0015031;GO:0005525|GO:0006184|GO:0007165|GO:0016020;	Ras-related protein RIC1;	PREDICTED: ras-related protein RIC1-like;
AC.SP3B.Locus_352.2.10	Endomembrane protein 70;	Unknown protein;	Unknown protein;	Unknown protein;	Nonaspanin (TM9SF);	GO:0016021;	Predicted protein;	Endomembrane protein 70 protein family;
AC.SP3B.Locus_352.3.10	Endomembrane protein 70;	Unknown protein;	Unknown protein;	Unknown protein;	Nonaspanin (TM9SF);	GO:0016021;	Predicted protein;	Transmembrane 9 superfamily protein member;
AC.SP3B.Locus_352.4.10	Endomembrane protein 70;	Unknown protein;	Unknown protein;	Unknown protein;	Nonaspanin (TM9SF);	GO:0016021;	Predicted protein;	Transmembrane 9 superfamily protein member;
AC.SP3B.Locus_353.1.10	Clp protease;	Unknown protein;	Unknown protein;	Unknown protein;	Clp protease proteolytic subunit /Translocation-enhancing protein TepA;	Unknown protein;	Unknown protein;	hypothetical protein CICLE_v10003425mg;
AC.SP3B.Locus_353.2.10	Clp protease;	Unknown protein;	Unknown protein;	Unknown protein;	Clp protease proteolytic subunit /Translocation-enhancing protein TepA;	Unknown protein;	ATP-dependent Clp protease proteolytic subunit;	hypothetical protein CICLE_v10003425mg;
AC.SP3B.Locus_354.1.10	Poly(A) polymerase predicted RNA binding domain;Poly(A) polymerase central domain;Nucleotidyltransferase domain;	Unknown protein;	Unknown protein;	Unknown protein;	Poly(A) polymerase, RNA-binding domain;Poly(A) polymerase, central domain;Nucleotidyl transferase domain;	GO:0016779;GO:0004652|GO:0043631;GO:0003723|GO:0004652|GO:0005634|GO:0043631;	Putative polynucleotide adenylyltransferase;	PREDICTED: poly(A) polymerase-like isoform X3;
AC.SP3B.Locus_354.2.10	Poly(A) polymerase predicted RNA binding domain;Poly(A) polymerase central domain;Nucleotidyltransferase domain;	Unknown protein;	Unknown protein;	Unknown protein;	Poly(A) polymerase, RNA-binding domain;Poly(A) polymerase, central domain;Nucleotidyl transferase domain;	GO:0016779;GO:0004652|GO:0043631;GO:0003723|GO:0004652|GO:0005634|GO:0043631;	Putative polynucleotide adenylyltransferase;	PREDICTED: poly(A) polymerase-like isoform X3;
AC.SP3B.Locus_354.3.10	Poly(A) polymerase predicted RNA binding domain;Poly(A) polymerase central domain;Nucleotidyltransferase domain;	Unknown protein;	Unknown protein;	Unknown protein;	Poly(A) polymerase, RNA-binding domain;Poly(A) polymerase, central domain;Nucleotidyl transferase domain;	GO:0016779;GO:0004652|GO:0043631;GO:0003723|GO:0004652|GO:0005634|GO:0043631;	Putative polynucleotide adenylyltransferase;	PREDICTED: poly(A) polymerase-like isoform X3;
AC.SP3B.Locus_354.4.10	Poly(A) polymerase central domain;Nucleotidyltransferase domain;	Unknown protein;	Unknown protein;	Unknown protein;	Poly(A) polymerase, central domain;Nucleotidyl transferase domain;	GO:0016779;GO:0004652|GO:0043631;	Uncharacterized protein;	hypothetical protein AMTR_s00044p00207970;
AC.SP3B.Locus_354.5.10	Poly(A) polymerase central domain;Nucleotidyltransferase domain;	Unknown protein;	Unknown protein;	Unknown protein;	Poly(A) polymerase, central domain;Nucleotidyl transferase domain;	GO:0016779;GO:0004652|GO:0043631;	Predicted protein (Fragment);	Unknown protein;
AC.SP3B.Locus_354.6.10	Poly(A) polymerase predicted RNA binding domain;Poly(A) polymerase central domain;Nucleotidyltransferase domain;	Unknown protein;	Unknown protein;	Unknown protein;	Poly(A) polymerase, RNA-binding domain;Poly(A) polymerase, central domain;Nucleotidyl transferase domain;	GO:0016779;GO:0004652|GO:0043631;GO:0003723|GO:0004652|GO:0005634|GO:0043631;	Putative uncharacterized protein;	poly(A) polymerase 1;
AC.SP3B.Locus_354.7.10	Poly(A) polymerase predicted RNA binding domain;Poly(A) polymerase central domain;Nucleotidyltransferase domain;	Unknown protein;	Unknown protein;	Unknown protein;	Poly(A) polymerase, RNA-binding domain;Poly(A) polymerase, central domain;Nucleotidyl transferase domain;	GO:0016779;GO:0004652|GO:0043631;GO:0003723|GO:0004652|GO:0005634|GO:0043631;	Putative polynucleotide adenylyltransferase;	PREDICTED: poly(A) polymerase-like isoform X3;
AC.SP3B.Locus_355.1.10	Cathepsin propeptide inhibitor domain (I29);Papain family cysteine protease;	Eukaryotic thiol (cysteine) proteases histidine active site.;Eukaryotic thiol (cysteine) proteases asparagine active site.;Eukaryotic thiol (cysteine) proteases cysteine active site.;	Unknown protein;	Cathepsin propeptide inhibitor domain (I29);Papain family cysteine protease;	Cysteine peptidase, asparagine active site;Cysteine peptidase, histidine active site;Peptidase C1A, papain C-terminal;Cysteine peptidase, cysteine active site;Proteinase inhibitor I29, cathepsin propeptide;	GO:0006508|GO:0008234;	Putative cysteine protease 2;	Os11g0255300;
AC.SP3B.Locus_355.2.10	Cathepsin propeptide inhibitor domain (I29);Papain family cysteine protease;	Eukaryotic thiol (cysteine) proteases histidine active site.;Eukaryotic thiol (cysteine) proteases asparagine active site.;Eukaryotic thiol (cysteine) proteases cysteine active site.;	Unknown protein;	Cathepsin propeptide inhibitor domain (I29);Papain family cysteine protease;	Cysteine peptidase, asparagine active site;Cysteine peptidase, histidine active site;Peptidase C1A, papain C-terminal;Cysteine peptidase, cysteine active site;Proteinase inhibitor I29, cathepsin propeptide;	GO:0006508|GO:0008234;	Thiol protease SEN102;	hypothetical protein ARALYDRAFT_485194;
AC.SP3B.Locus_355.3.10	Cathepsin propeptide inhibitor domain (I29);Papain family cysteine protease;	Eukaryotic thiol (cysteine) proteases histidine active site.;Eukaryotic thiol (cysteine) proteases asparagine active site.;Eukaryotic thiol (cysteine) proteases cysteine active site.;	Unknown protein;	Cathepsin propeptide inhibitor domain (I29);Papain family cysteine protease;	Cysteine peptidase, asparagine active site;Cysteine peptidase, histidine active site;Peptidase C1A, papain C-terminal;Cysteine peptidase, cysteine active site;Proteinase inhibitor I29, cathepsin propeptide;	GO:0006508|GO:0008234;	Thiol protease SEN102;	hypothetical protein ARALYDRAFT_485194;
AC.SP3B.Locus_355.5.10	Papain family cysteine protease;	Eukaryotic thiol (cysteine) proteases histidine active site.;Eukaryotic thiol (cysteine) proteases asparagine active site.;Eukaryotic thiol (cysteine) proteases cysteine active site.;	Unknown protein;	Papain family cysteine protease;	Cysteine peptidase, asparagine active site;Cysteine peptidase, histidine active site;Peptidase C1A, papain C-terminal;Cysteine peptidase, cysteine active site;	GO:0006508|GO:0008234;	Thiol protease SEN102;	low-temperature-induced cysteine proteinase precursor;
AC.SP3B.Locus_355.6.10	Papain family cysteine protease;	Eukaryotic thiol (cysteine) proteases histidine active site.;Eukaryotic thiol (cysteine) proteases asparagine active site.;Eukaryotic thiol (cysteine) proteases cysteine active site.;	Unknown protein;	Papain family cysteine protease;	Cysteine peptidase, asparagine active site;Cysteine peptidase, histidine active site;Peptidase C1A, papain C-terminal;Cysteine peptidase, cysteine active site;	GO:0006508|GO:0008234;	Thiol protease SEN102;	low-temperature-induced cysteine proteinase precursor;
AC.SP3B.Locus_355.7.10	Cathepsin propeptide inhibitor domain (I29);Papain family cysteine protease;	Eukaryotic thiol (cysteine) proteases histidine active site.;Eukaryotic thiol (cysteine) proteases asparagine active site.;Eukaryotic thiol (cysteine) proteases cysteine active site.;	Unknown protein;	Cathepsin propeptide inhibitor domain (I29);Papain family cysteine protease;	Cysteine peptidase, asparagine active site;Cysteine peptidase, histidine active site;Peptidase C1A, papain C-terminal;Cysteine peptidase, cysteine active site;Proteinase inhibitor I29, cathepsin propeptide;	GO:0006508|GO:0008234;	Thiol protease SEN102;	hypothetical protein ARALYDRAFT_485194;
AC.SP3B.Locus_355.8.10	Cathepsin propeptide inhibitor domain (I29);Papain family cysteine protease;	Eukaryotic thiol (cysteine) proteases histidine active site.;Eukaryotic thiol (cysteine) proteases asparagine active site.;Eukaryotic thiol (cysteine) proteases cysteine active site.;	Unknown protein;	Cathepsin propeptide inhibitor domain (I29);Papain family cysteine protease;	Cysteine peptidase, asparagine active site;Cysteine peptidase, histidine active site;Peptidase C1A, papain C-terminal;Cysteine peptidase, cysteine active site;Proteinase inhibitor I29, cathepsin propeptide;	GO:0006508|GO:0008234;	Thiol protease SEN102;	cysteine protease, putative;
AC.SP3B.Locus_355.9.10	Cathepsin propeptide inhibitor domain (I29);Papain family cysteine protease;	Eukaryotic thiol (cysteine) proteases histidine active site.;Eukaryotic thiol (cysteine) proteases asparagine active site.;Eukaryotic thiol (cysteine) proteases cysteine active site.;	Unknown protein;	Cathepsin propeptide inhibitor domain (I29);Papain family cysteine protease;	Cysteine peptidase, asparagine active site;Cysteine peptidase, histidine active site;Peptidase C1A, papain C-terminal;Cysteine peptidase, cysteine active site;Proteinase inhibitor I29, cathepsin propeptide;	GO:0006508|GO:0008234;	Thiol protease SEN102;	hypothetical protein ARALYDRAFT_485194;
AC.SP3B.Locus_356.5.10	Glycosyl hydrolase family 1;	Glycosyl hydrolases family 1 N-terminal signature.;	Unknown protein;	Unknown protein;	Glycoside hydrolase, family 1, active site;Glycoside hydrolase, family 1;	GO:0004553|GO:0005975;	Furostanol glycoside 26-O-beta-glucosidase (F26G);	hypothetical protein SORBIDRAFT_08g007570;
AC.SP3B.Locus_356.6.10	Glycosyl hydrolase family 1;	Unknown protein;	Unknown protein;	Unknown protein;	Glycoside hydrolase, family 1;	GO:0004553|GO:0005975;	Furostanol glycoside 26-O-beta-glucosidase (F26G);	hypothetical protein POPTR_0012s04670g;
AC.SP3B.Locus_356.7.10	Glycosyl hydrolase family 1;	Glycosyl hydrolases family 1 N-terminal signature.;	Unknown protein;	Unknown protein;	Glycoside hydrolase, family 1, active site;Glycoside hydrolase, family 1;	GO:0004553|GO:0005975;	Furostanol glycoside 26-O-beta-glucosidase (F26G);	beta-D-glucosidase precursor;
AC.SP3B.Locus_356.8.10	Glycosyl hydrolase family 1;	Glycosyl hydrolases family 1 N-terminal signature.;	Unknown protein;	Unknown protein;	Glycoside hydrolase, family 1, active site;Glycoside hydrolase, family 1;	GO:0004553|GO:0005975;	Furostanol glycoside 26-O-beta-glucosidase (F26G);	beta-D-glucosidase precursor;
AC.SP3B.Locus_356.9.10	Glycosyl hydrolase family 1;	Glycosyl hydrolases family 1 N-terminal signature.;	Unknown protein;	Unknown protein;	Glycoside hydrolase, family 1, active site;Glycoside hydrolase, family 1;	GO:0004553|GO:0005975;	Furostanol glycoside 26-O-beta-glucosidase (F26G);	beta-D-glucosidase precursor;
AC.SP3B.Locus_356.10.10	Glycosyl hydrolase family 1;	Unknown protein;	Unknown protein;	Unknown protein;	Glycoside hydrolase, family 1;	GO:0004553|GO:0005975;	Unknown protein;	hypothetical protein SORBIDRAFT_06g022470;
AC.SP3B.Locus_356.10.20	Glycosyl hydrolase family 1;	Glycosyl hydrolases family 1 N-terminal signature.;	Unknown protein;	Unknown protein;	Glycoside hydrolase, family 1, active site;Glycoside hydrolase, family 1;	GO:0004553|GO:0005975;	Furostanol glycoside 26-O-beta-glucosidase (F26G);	hypothetical protein SORBIDRAFT_08g007570;
AC.SP3B.Locus_356.11.10	Glycosyl hydrolase family 1;	Glycosyl hydrolases family 1 N-terminal signature.;	Unknown protein;	Unknown protein;	Glycoside hydrolase, family 1, active site;Glycoside hydrolase, family 1;	GO:0004553|GO:0005975;	Furostanol glycoside 26-O-beta-glucosidase (F26G);	beta-D-glucosidase precursor;
AC.SP3B.Locus_356.12.10	Glycosyl hydrolase family 1;	Glycosyl hydrolases family 1 N-terminal signature.;	Unknown protein;	Unknown protein;	Glycoside hydrolase, family 1, active site;Glycoside hydrolase, family 1;	GO:0004553|GO:0005975;	Furostanol glycoside 26-O-beta-glucosidase (F26G);	beta-D-glucosidase precursor;
AC.SP3B.Locus_356.13.10	Glycosyl hydrolase family 1;	Glycosyl hydrolases family 1 N-terminal signature.;	Unknown protein;	Unknown protein;	Glycoside hydrolase, family 1, active site;Glycoside hydrolase, family 1;	GO:0004553|GO:0005975;	Furostanol glycoside 26-O-beta-glucosidase (F26G);	beta-D-glucosidase precursor;
AC.SP3B.Locus_356.14.10	Glycosyl hydrolase family 1;	Glycosyl hydrolases family 1 N-terminal signature.;	Unknown protein;	Unknown protein;	Glycoside hydrolase, family 1, active site;Glycoside hydrolase, family 1;	GO:0004553|GO:0005975;	Furostanol glycoside 26-O-beta-glucosidase (F26G);	beta-D-glucosidase precursor;
AC.SP3B.Locus_357.1.10	D-isomer specific 2-hydroxyacid dehydrogenase, NAD binding domain;D-isomer specific 2-hydroxyacid dehydrogenase, catalytic domain;	Unknown protein;	Unknown protein;	Unknown protein;	D-isomer specific 2-hydroxyacid dehydrogenase, NAD-binding;D-isomer specific 2-hydroxyacid dehydrogenase, catalytic domain;	GO:0008152|GO:0016616|GO:0051287|GO:0055114;GO:0016616|GO:0048037|GO:0055114;	Erythronate-4-phosphate+dehydrogenase+domain+containing+protein;	hypothetical protein POPTR_0013s10050g;
AC.SP3B.Locus_357.2.10	D-isomer specific 2-hydroxyacid dehydrogenase, NAD binding domain;D-isomer specific 2-hydroxyacid dehydrogenase, catalytic domain;	Unknown protein;	Unknown protein;	Unknown protein;	D-isomer specific 2-hydroxyacid dehydrogenase, NAD-binding;D-isomer specific 2-hydroxyacid dehydrogenase, catalytic domain;	GO:0008152|GO:0016616|GO:0051287|GO:0055114;GO:0016616|GO:0048037|GO:0055114;	Erythronate-4-phosphate+dehydrogenase+domain+containing+protein;	hypothetical protein POPTR_0013s10050g;
AC.SP3B.Locus_357.3.10	D-isomer specific 2-hydroxyacid dehydrogenase, NAD binding domain;D-isomer specific 2-hydroxyacid dehydrogenase, catalytic domain;	Unknown protein;	Unknown protein;	Unknown protein;	D-isomer specific 2-hydroxyacid dehydrogenase, NAD-binding;D-isomer specific 2-hydroxyacid dehydrogenase, catalytic domain;	GO:0008152|GO:0016616|GO:0051287|GO:0055114;GO:0016616|GO:0048037|GO:0055114;	Erythronate-4-phosphate+dehydrogenase+domain+containing+protein;	hypothetical protein POPTR_0013s10050g;
AC.SP3B.Locus_357.4.10	D-isomer specific 2-hydroxyacid dehydrogenase, NAD binding domain;D-isomer specific 2-hydroxyacid dehydrogenase, catalytic domain;	D-isomer specific 2-hydroxyacid dehydrogenases signature 3.;	Unknown protein;	Unknown protein;	D-isomer specific 2-hydroxyacid dehydrogenase, NAD-binding;D-isomer specific 2-hydroxyacid dehydrogenase, catalytic domain;	GO:0008152|GO:0016616|GO:0051287|GO:0055114;GO:0016616|GO:0048037|GO:0055114;	Erythronate-4-phosphate+dehydrogenase+domain+containing+protein;	PREDICTED: d-3-phosphoglycerate dehydrogenase-like isoform X3;
AC.SP3B.Locus_357.5.10	D-isomer specific 2-hydroxyacid dehydrogenase, NAD binding domain;D-isomer specific 2-hydroxyacid dehydrogenase, catalytic domain;	D-isomer specific 2-hydroxyacid dehydrogenases signature 3.;	Unknown protein;	Unknown protein;	D-isomer specific 2-hydroxyacid dehydrogenase, NAD-binding;D-isomer specific 2-hydroxyacid dehydrogenase, catalytic domain;	GO:0008152|GO:0016616|GO:0051287|GO:0055114;GO:0016616|GO:0048037|GO:0055114;	Erythronate-4-phosphate+dehydrogenase+domain+containing+protein;	hypothetical protein POPTR_0013s10050g;
AC.SP3B.Locus_360.1.10	Guanylate kinase;	Guanylate kinase-like signature.;	Guanylate kinase-like domain profile.;	Guanylate kinase homologues.;	Guanylate kinase, conserved site;Guanylate kinase/L-type calcium channel beta subunit;Guanylate kinase-like;	GO:0005515;	Guanylate kinase;	PREDICTED: disks large homolog 1-like;
AC.SP3B.Locus_360.2.10	Guanylate kinase;	Guanylate kinase-like signature.;	Guanylate kinase-like domain profile.;	Guanylate kinase homologues.;	Guanylate kinase, conserved site;Guanylate kinase/L-type calcium channel beta subunit;Guanylate kinase-like;	GO:0005515;	Guanylate kinase;	hypothetical protein CARUB_v10017419mg;
AC.SP3B.Locus_360.3.10	Guanylate kinase;	Guanylate kinase-like signature.;	Guanylate kinase-like domain profile.;	Guanylate kinase homologues.;	Guanylate kinase, conserved site;Guanylate kinase/L-type calcium channel beta subunit;Guanylate kinase-like;	GO:0005515;	Guanylate kinase;	PREDICTED: disks large homolog 1-like;
AC.SP3B.Locus_360.4.10	Guanylate kinase;	Guanylate kinase-like signature.;	Guanylate kinase-like domain profile.;	Guanylate kinase homologues.;	Guanylate kinase, conserved site;Guanylate kinase/L-type calcium channel beta subunit;Guanylate kinase-like;	GO:0005515;	Guanylate kinase;	hypothetical protein CARUB_v10017419mg;
AC.SP3B.Locus_360.5.10	Guanylate kinase;	Guanylate kinase-like signature.;	Guanylate kinase-like domain profile.;	Guanylate kinase homologues.;	Guanylate kinase, conserved site;Guanylate kinase/L-type calcium channel beta subunit;Guanylate kinase-like;	GO:0005515;	Guanylate kinase;	PREDICTED: disks large homolog 1-like;
AC.SP3B.Locus_360.6.10	Guanylate kinase;	Guanylate kinase-like signature.;	Guanylate kinase-like domain profile.;	Guanylate kinase homologues.;	Guanylate kinase, conserved site;Guanylate kinase/L-type calcium channel beta subunit;Guanylate kinase-like;	GO:0005515;	Guanylate kinase;	hypothetical protein CARUB_v10017419mg;
AC.SP3B.Locus_360.7.10	Guanylate kinase;	Guanylate kinase-like signature.;	Guanylate kinase-like domain profile.;	Guanylate kinase homologues.;	Guanylate kinase, conserved site;Guanylate kinase/L-type calcium channel beta subunit;Guanylate kinase-like;	GO:0005515;	Predicted protein;	Guanylate kinase;
AC.SP3B.Locus_360.8.10	Guanylate kinase;	Guanylate kinase-like signature.;	Guanylate kinase-like domain profile.;	Guanylate kinase homologues.;	Guanylate kinase, conserved site;Guanylate kinase/L-type calcium channel beta subunit;Guanylate kinase-like;	GO:0005515;	Guanylate kinase;	PREDICTED: disks large homolog 1-like;
AC.SP3B.Locus_360.9.10	Guanylate kinase;	Guanylate kinase-like signature.;	Guanylate kinase-like domain profile.;	Guanylate kinase homologues.;	Guanylate kinase, conserved site;Guanylate kinase/L-type calcium channel beta subunit;Guanylate kinase-like;	GO:0005515;	Guanylate kinase;	PREDICTED: disks large homolog 1-like;
AC.SP3B.Locus_361.1.10	Poly A polymerase head domain;	Unknown protein;	Unknown protein;	Unknown protein;	Poly A polymerase, head domain;	GO:0003723|GO:0006396|GO:0016779;	Predicted protein;	PREDICTED: CCA tRNA nucleotidyltransferase, mitochondrial-like;
AC.SP3B.Locus_361.2.10	Poly A polymerase head domain;	Unknown protein;	Unknown protein;	Unknown protein;	Poly A polymerase, head domain;	GO:0003723|GO:0006396|GO:0016779;	Poly(A) polymerase, putative;	polynucleotide adenylyltransferase-like protein;
AC.SP3B.Locus_361.3.10	Poly A polymerase head domain;	Unknown protein;	Unknown protein;	Unknown protein;	Poly A polymerase, head domain;	GO:0003723|GO:0006396|GO:0016779;	Poly(A) polymerase, putative;	polynucleotide adenylyltransferase-like protein;
AC.SP3B.Locus_362.1.10	Mitochondrial carrier protein;	Unknown protein;	Solute carrier (Solcar) repeat profile.;	Unknown protein;	Mitochondrial substrate/solute carrier;	Unknown protein;	Os01g0225000 protein;	Os01g0225000;
AC.SP3B.Locus_362.2.10	Mitochondrial carrier protein;	Unknown protein;	Solute carrier (Solcar) repeat profile.;	Unknown protein;	Mitochondrial substrate/solute carrier;	Unknown protein;	Os01g0225000 protein;	Os01g0225000;
AC.SP3B.Locus_362.4.10	Mitochondrial carrier protein;	Unknown protein;	Solute carrier (Solcar) repeat profile.;	Unknown protein;	Mitochondrial substrate/solute carrier;	Unknown protein;	Os01g0225000 protein;	Os01g0225000;
AC.SP3B.Locus_362.5.10	Mitochondrial carrier protein;	Unknown protein;	Solute carrier (Solcar) repeat profile.;	Unknown protein;	Mitochondrial substrate/solute carrier;	Unknown protein;	Os01g0225000 protein;	hypothetical protein SORBIDRAFT_03g001250;
AC.SP3B.Locus_363.1.10	Strictosidine synthase;	Unknown protein;	Unknown protein;	Unknown protein;	Strictosidine synthase, conserved region;	GO:0009058|GO:0016844;	Predicted protein;	Adipocyte plasma membrane-associated protein, putative;
AC.SP3B.Locus_363.2.10	Strictosidine synthase;	Unknown protein;	Unknown protein;	Unknown protein;	Strictosidine synthase, conserved region;	GO:0009058|GO:0016844;	Predicted protein;	Adipocyte plasma membrane-associated protein, putative;
AC.SP3B.Locus_363.3.10	Strictosidine synthase;	Unknown protein;	Unknown protein;	Unknown protein;	Strictosidine synthase, conserved region;	GO:0009058|GO:0016844;	Predicted protein;	Adipocyte plasma membrane-associated protein, putative;
AC.SP3B.Locus_363.4.10	Strictosidine synthase;	Unknown protein;	Unknown protein;	Unknown protein;	Strictosidine synthase, conserved region;	GO:0009058|GO:0016844;	Predicted protein;	Adipocyte plasma membrane-associated protein, putative;
AC.SP3B.Locus_363.5.10	Strictosidine synthase;	Unknown protein;	Unknown protein;	Unknown protein;	Strictosidine synthase, conserved region;	GO:0009058|GO:0016844;	Predicted protein;	hypothetical protein SELMODRAFT_110343;
AC.SP3B.Locus_363.6.10	Strictosidine synthase;	Unknown protein;	Unknown protein;	Unknown protein;	Strictosidine synthase, conserved region;	GO:0009058|GO:0016844;	Predicted protein;	Adipocyte plasma membrane-associated protein, putative;
AC.SP3B.Locus_364.1.10	Protein of unknown function (DUF962);	Unknown protein;	Unknown protein;	Unknown protein;	Protein of unknown function DUF962;	Unknown protein;	YGL010w-like protein;	hypothetical protein SELMODRAFT_233428;
AC.SP3B.Locus_365.1.10	TPR/MLP1/MLP2-like protein;	Unknown protein;	Unknown protein;	Unknown protein;	Tetratricopeptide, MLP1/MLP2-like;	GO:0005643|GO:0006606;	Uncharacterized protein;	PREDICTED: nuclear-pore anchor-like;
AC.SP3B.Locus_365.2.10	TPR/MLP1/MLP2-like protein;	Unknown protein;	Unknown protein;	Unknown protein;	Tetratricopeptide, MLP1/MLP2-like;	GO:0005643|GO:0006606;	Predicted protein;	hypothetical protein SORBIDRAFT_04g028320;
AC.SP3B.Locus_365.3.10	TPR/MLP1/MLP2-like protein;	Unknown protein;	Unknown protein;	Unknown protein;	Tetratricopeptide, MLP1/MLP2-like;	GO:0005643|GO:0006606;	Predicted protein;	hypothetical protein SORBIDRAFT_04g028320;
AC.SP3B.Locus_366.1.10	Bowman-Birk serine protease inhibitor family;	Unknown protein;	Unknown protein;	Bowman-Birk type proteinase inhibitor;	Proteinase inhibitor I12, Bowman-Birk;	GO:0004867|GO:0005576;	Trypsin inhibitor (Precursor);	Os03g0823400;
AC.SP3B.Locus_366.1.20	Unknown protein;	Unknown protein;	Unknown protein;	Unknown protein;	Unknown protein;	Unknown protein;	Uncharacterized protein;	Os02g0517300;
AC.SP3B.Locus_366.2.10	Unknown protein;	Unknown protein;	Unknown protein;	Unknown protein;	Unknown protein;	Unknown protein;	Uncharacterized protein;	hypothetical protein POPTR_0098s00230g;
AC.SP3B.Locus_366.3.10	Bowman-Birk serine protease inhibitor family;	Unknown protein;	Unknown protein;	Unknown protein;	Proteinase inhibitor I12, Bowman-Birk;	GO:0004867|GO:0005576;	Trypsin inhibitor (Precursor);	Os03g0823400;
AC.SP3B.Locus_366.3.20	Unknown protein;	Unknown protein;	Unknown protein;	Unknown protein;	Unknown protein;	Unknown protein;	Uncharacterized protein;	Os02g0517300;
AC.SP3B.Locus_367.13.10	Zinc-ribbon;Ring finger domain;	Unknown protein;	Zinc finger RING-type profile.;	Ring finger;	Zinc finger, RING-type;	GO:0005515|GO:0008270;	RING finger and CHY zinc finger domain-containing protein;	Os03g0145900, partial;
AC.SP3B.Locus_367.17.10	Zinc-ribbon;Ring finger domain;	Unknown protein;	Zinc finger CTCHY-type profile.;Zinc finger RING-type profile.;	Ring finger;	Zinc finger, RING-type;Zinc finger, CTCHY-type;	GO:0005515|GO:0008270;	Predicted protein;	PREDICTED: RING finger and CHY zinc finger domain-containing protein 1-like isoform X1;
AC.SP3B.Locus_368.1.10	Leucine Rich Repeat;	Unknown protein;	Unknown protein;	Unknown protein;	Leucine-rich repeat;	GO:0005515;	Predicted protein;	PREDICTED: probable leucine-rich repeat receptor-like protein kinase At1g35710-like;
AC.SP3B.Locus_368.2.10	Leucine Rich Repeat;Leucine rich repeat;	Unknown protein;	Unknown protein;	Leucine-rich repeats, typical (most populated) subfamily;	Leucine-rich repeat;Leucine-rich repeat, typical subtype;	GO:0005515;	Polygalacturonase inhibitor-like protein (Fragment);	hypothetical protein SELMODRAFT_38137, partial;
AC.SP3B.Locus_368.3.10	Leucine Rich Repeat;Leucine rich repeat;	Unknown protein;	Unknown protein;	Leucine-rich repeats, typical (most populated) subfamily;	Leucine-rich repeat;Leucine-rich repeat, typical subtype;	GO:0005515;	Polygalacturonase inhibitor-like protein (Fragment);	hypothetical protein SELMODRAFT_38137, partial;
AC.SP3B.Locus_369.5.10	Hsp70 protein;	Heat shock hsp70 proteins family signature 3.;Heat shock hsp70 proteins family signature 1.;Heat shock hsp70 proteins family signature 2.;	Unknown protein;	Unknown protein;	Heat shock protein 70, conserved site;Heat shock protein 70 family;	Unknown protein;	Luminal-binding protein 2;	hypothetical protein CARUB_v10008520mg;
AC.SP3B.Locus_369.6.10	Hsp70 protein;	Heat shock hsp70 proteins family signature 3.;Heat shock hsp70 proteins family signature 1.;Heat shock hsp70 proteins family signature 2.;	Unknown protein;	Unknown protein;	Heat shock protein 70, conserved site;Heat shock protein 70 family;	Unknown protein;	Luminal-binding protein 2;	hypothetical protein CARUB_v10008520mg;
AC.SP3B.Locus_369.7.10	Hsp70 protein;	Heat shock hsp70 proteins family signature 3.;Heat shock hsp70 proteins family signature 1.;Heat shock hsp70 proteins family signature 2.;	Unknown protein;	Unknown protein;	Heat shock protein 70, conserved site;Heat shock protein 70 family;	Unknown protein;	Heat shock protein, putative;	hypothetical protein CARUB_v10008520mg;
AC.SP3B.Locus_369.8.10	Hsp70 protein;	Heat shock hsp70 proteins family signature 3.;Heat shock hsp70 proteins family signature 1.;Heat shock hsp70 proteins family signature 2.;	Unknown protein;	Unknown protein;	Heat shock protein 70, conserved site;Heat shock protein 70 family;	Unknown protein;	Luminal-binding protein 2;	hypothetical protein CARUB_v10008520mg;
AC.SP3B.Locus_369.9.10	Hsp70 protein;	Heat shock hsp70 proteins family signature 3.;Heat shock hsp70 proteins family signature 1.;Heat shock hsp70 proteins family signature 2.;	Unknown protein;	Unknown protein;	Heat shock protein 70, conserved site;Heat shock protein 70 family;	Unknown protein;	Luminal-binding protein 2;	hypothetical protein CARUB_v10008520mg;
AC.SP3B.Locus_369.10.10	Unknown protein;	Unknown protein;	Unknown protein;	Unknown protein;	Unknown protein;	Unknown protein;	Uncharacterized protein;	conserved hypothetical protein;
AC.SP3B.Locus_369.10.20	Unknown protein;	Unknown protein;	Unknown protein;	Unknown protein;	Unknown protein;	Unknown protein;	Unknown protein;	Unknown protein;
AC.SP3B.Locus_369.11.10	Hsp70 protein;	Heat shock hsp70 proteins family signature 3.;Heat shock hsp70 proteins family signature 1.;Heat shock hsp70 proteins family signature 2.;	Unknown protein;	Unknown protein;	Heat shock protein 70, conserved site;Heat shock protein 70 family;	Unknown protein;	Luminal-binding protein 2;	hypothetical protein CARUB_v10008520mg;
AC.SP3B.Locus_369.12.10	Hsp70 protein;	Heat shock hsp70 proteins family signature 3.;Heat shock hsp70 proteins family signature 1.;Heat shock hsp70 proteins family signature 2.;	Unknown protein;	Unknown protein;	Heat shock protein 70, conserved site;Heat shock protein 70 family;	Unknown protein;	Luminal-binding protein 2;	hypothetical protein AMTR_s00009p00264000;
AC.SP3B.Locus_369.13.10	Cofilin/tropomyosin-type actin-binding protein;	Unknown protein;	ADF-H domain profile.;	Actin depolymerisation factor/cofilin -like domains;	Actin-binding, cofilin/tropomyosin type;	GO:0003779|GO:0005622;	Putative actin-depolymerizing factor;	PREDICTED: actin-depolymerizing factor 3-like;
AC.SP3B.Locus_369.14.10	Hsp70 protein;	Heat shock hsp70 proteins family signature 3.;Heat shock hsp70 proteins family signature 1.;Heat shock hsp70 proteins family signature 2.;	Unknown protein;	Unknown protein;	Heat shock protein 70, conserved site;Heat shock protein 70 family;	Unknown protein;	Luminal-binding protein 2;	hypothetical protein CARUB_v10008520mg;
AC.SP3B.Locus_370.1.10	WD domain, G-beta repeat;Protein kinase domain;	Trp-Asp (WD) repeats signature.;	Trp-Asp (WD) repeats circular profile.;Trp-Asp (WD) repeats profile.;Protein kinase domain profile.;	WD40 repeats;Serine/Threonine protein kinases, catalytic domain;	WD40 repeat, conserved site;Protein kinase domain;WD40 repeat;WD40-repeat-containing domain;Serine/threonine- /dual specificity protein kinase, catalytic domain;	GO:0005515;GO:0004672|GO:0005524|GO:0006468;	Ubiquitin ligase protein cop1, putative;	hypothetical protein AMTR_s00097p00139510;
AC.SP3B.Locus_370.2.10	Protein kinase domain;	Unknown protein;	Protein kinase domain profile.;	Unknown protein;	Protein kinase domain;	GO:0004672|GO:0005524|GO:0006468;	Unknown protein;	hypothetical protein CICLE_v10018610mg;
AC.SP3B.Locus_371.2.10	Unknown protein;	Unknown protein;	Unknown protein;	Unknown protein;	Unknown protein;	Unknown protein;	Unknown protein;	Os02g0782600, partial;
AC.SP3B.Locus_371.3.10	SacI homology domain;	Unknown protein;	Sac phosphatase domain profile.;	Unknown protein;	Synaptojanin, N-terminal;	GO:0042578;	Phosphoinositide 5-phosphatase, putative;	PREDICTED: phosphoinositide phosphatase SAC2-like isoform X1;
AC.SP3B.Locus_371.4.10	SacI homology domain;	Unknown protein;	Sac phosphatase domain profile.;	Unknown protein;	Synaptojanin, N-terminal;	GO:0042578;	Predicted protein (Fragment);	phosphoinositide phosphatase family protein;
AC.SP3B.Locus_371.5.10	SacI homology domain;	Unknown protein;	Sac phosphatase domain profile.;	Unknown protein;	Synaptojanin, N-terminal;	GO:0042578;	Phosphoinositide 5-phosphatase, putative;	PREDICTED: phosphoinositide phosphatase SAC2-like isoform X1;
AC.SP3B.Locus_372.1.10	S1 RNA binding domain;	Unknown protein;	S1 domain profile.;	Ribosomal protein S1-like RNA-binding domain;	Ribosomal protein S1, RNA-binding domain;RNA-binding domain, S1;	GO:0003723;	30S ribosomal protein S1, chloroplastic;	tex protein-relatedtranscription accessory protein, putative;
AC.SP3B.Locus_372.2.10	S1 RNA binding domain;	Unknown protein;	S1 domain profile.;	Ribosomal protein S1-like RNA-binding domain;	Ribosomal protein S1, RNA-binding domain;RNA-binding domain, S1;	GO:0003723;	30S ribosomal protein S1, chloroplastic;	tex protein-relatedtranscription accessory protein, putative;
AC.SP3B.Locus_373.4.10	Protein tyrosine kinase;	Protein kinases ATP-binding region signature.;Serine/Threonine protein kinases active-site signature.;	Protein kinase domain profile.;	Unknown protein;	Protein kinase, ATP binding site;Serine-threonine/tyrosine-protein kinase catalytic domain;Protein kinase domain;Serine/threonine-protein kinase, active site;	GO:0004672|GO:0006468;GO:0005524;GO:0004674|GO:0006468;GO:0004672|GO:0005524|GO:0006468;	Uncharacterized protein;	Pto-interacting 1-4;
AC.SP3B.Locus_373.6.10	Protein tyrosine kinase;	Protein kinases ATP-binding region signature.;Serine/Threonine protein kinases active-site signature.;	Protein kinase domain profile.;	Unknown protein;	Protein kinase, ATP binding site;Serine-threonine/tyrosine-protein kinase catalytic domain;Protein kinase domain;Serine/threonine-protein kinase, active site;	GO:0004672|GO:0006468;GO:0005524;GO:0004674|GO:0006468;GO:0004672|GO:0005524|GO:0006468;	Uncharacterized protein;	PREDICTED: serine/threonine-protein kinase At5g01020-like;
AC.SP3B.Locus_373.9.10	Protein tyrosine kinase;	Protein kinases ATP-binding region signature.;Serine/Threonine protein kinases active-site signature.;	Protein kinase domain profile.;	Unknown protein;	Protein kinase, ATP binding site;Serine-threonine/tyrosine-protein kinase catalytic domain;Protein kinase domain;Serine/threonine-protein kinase, active site;	GO:0004672|GO:0006468;GO:0005524;GO:0004674|GO:0006468;GO:0004672|GO:0005524|GO:0006468;	Uncharacterized protein;	PREDICTED: serine/threonine-protein kinase At5g01020-like;
AC.SP3B.Locus_374.1.10	DnaJ domain;DnaJ central domain;	Nt-dnaJ domain signature.;	Zinc finger CR-type profile.;dnaJ domain profile.;	DnaJ molecular chaperone homology domain;	DnaJ domain;DnaJ domain, conserved site;Heat shock protein DnaJ, cysteine-rich domain;	GO:0031072|GO:0051082;	Chaperone protein DNAj, putative (Fragment);	PREDICTED: chaperone protein DnaJ-like;
AC.SP3B.Locus_374.2.10	DnaJ domain;DnaJ C terminal domain;DnaJ central domain;	Nt-dnaJ domain signature.;	Zinc finger CR-type profile.;dnaJ domain profile.;	DnaJ molecular chaperone homology domain;	DnaJ domain;DnaJ domain, conserved site;Chaperone DnaJ, C-terminal;Heat shock protein DnaJ, cysteine-rich domain;	GO:0031072|GO:0051082;	Chaperone protein DNAj, putative (Fragment);	PREDICTED: chaperone protein DnaJ-like;
AC.SP3B.Locus_374.3.10	DnaJ domain;DnaJ C terminal domain;DnaJ central domain;	Nt-dnaJ domain signature.;	Zinc finger CR-type profile.;dnaJ domain profile.;	DnaJ molecular chaperone homology domain;	DnaJ domain;DnaJ domain, conserved site;Chaperone DnaJ, C-terminal;Heat shock protein DnaJ, cysteine-rich domain;	GO:0031072|GO:0051082;	Chaperone protein DNAj, putative (Fragment);	PREDICTED: dnaJ homolog subfamily A member 3, mitochondrial-like;
AC.SP3B.Locus_375.1.10	Suppressor of forked protein (Suf);S1 RNA binding domain;	Unknown protein;	S1 domain profile.;	HAT (Half-A-TPR) repeats;Ribosomal protein S1-like RNA-binding domain;	Suppressor of forked;Ribosomal protein S1, RNA-binding domain;RNA-processing protein, HAT helix;RNA-binding domain, S1;	GO:0003723;GO:0005634|GO:0006397;GO:0005622|GO:0006396;	Os07g0203300 protein (Fragment);	Os07g0203300, partial;
AC.SP3B.Locus_375.1.20	S1 RNA binding domain;	Unknown protein;	S1 domain profile.;	Ribosomal protein S1-like RNA-binding domain;	Ribosomal protein S1, RNA-binding domain;RNA-binding domain, S1;	GO:0003723;	Programmed cell death protein, putative;	programmed cell death protein, putative;
AC.SP3B.Locus_375.2.10	Suppressor of forked protein (Suf);S1 RNA binding domain;	Unknown protein;	S1 domain profile.;	HAT (Half-A-TPR) repeats;Ribosomal protein S1-like RNA-binding domain;	Suppressor of forked;Ribosomal protein S1, RNA-binding domain;RNA-processing protein, HAT helix;RNA-binding domain, S1;	GO:0003723;GO:0005634|GO:0006397;GO:0005622|GO:0006396;	Os07g0203300 protein (Fragment);	Os07g0203300, partial;
AC.SP3B.Locus_376.1.10	Helicase conserved C-terminal domain;DEAD/DEAH box helicase;	DEAD-box subfamily ATP-dependent helicases signature.;	Superfamilies 1 and 2 helicase C-terminal domain profile.;DEAD-box RNA helicase Q motif profile.;Superfamilies 1 and 2 helicase ATP-binding type-1 domain profile.;	helicase superfamily c-terminal domain;DEAD-like helicases superfamily;	RNA helicase, DEAD-box type, Q motif;RNA helicase, ATP-dependent, DEAD-box, conserved site;Helicase, C-terminal;Helicase, superfamily 1/2, ATP-binding domain;DNA/RNA helicase, DEAD/DEAH box type, N-terminal;	GO:0003676|GO:0004386|GO:0005524;GO:0003676|GO:0005524|GO:0008026;	Putative replication protein A1;	PREDICTED: LOW QUALITY PROTEIN: DEAD-box ATP-dependent RNA helicase 10-like;
AC.SP3B.Locus_377.1.10	Protein of unknown function (DUF1421);	Unknown protein;	Ubiquitin-associated domain (UBA) profile.;	Unknown protein;	Ubiquitin-associated/translation elongation factor EF1B, N-terminal, eukaryote;Protein of unknown function DUF1421;	Unknown protein;	Putative uncharacterized protein;	hypothetical protein SORBIDRAFT_09g005090;
AC.SP3B.Locus_378.1.10	Hpt domain;	Unknown protein;	Histidine-containing phosphotransfer (HPt) domain profile.;	Unknown protein;	Signal transduction histidine kinase, phosphotransfer (Hpt) domain;	GO:0000160|GO:0004871;	Putative uncharacterized protein Sb09g005800;	hypothetical protein AMTR_s00130p00121320;
AC.SP3B.Locus_378.2.10	B3 DNA binding domain;	Unknown protein;	B3 DNA-binding domain profile.;	B3 DNA binding domain;	B3 DNA binding domain;	GO:0003677;	Transcriptional factor B3 family protein / AT hook motif-containing protein;	hypothetical protein SORBIDRAFT_08g019900;
AC.SP3B.Locus_378.2.20	Hpt domain;	Unknown protein;	Histidine-containing phosphotransfer (HPt) domain profile.;	Unknown protein;	Signal transduction histidine kinase, phosphotransfer (Hpt) domain;	GO:0000160|GO:0004871;	Putative uncharacterized protein Sb09g005800;	hypothetical protein AMTR_s00130p00121320;
AC.SP3B.Locus_378.3.10	Hpt domain;	Unknown protein;	Histidine-containing phosphotransfer (HPt) domain profile.;	Unknown protein;	Signal transduction histidine kinase, phosphotransfer (Hpt) domain;	GO:0000160|GO:0004871;	Uncharacterized protein;	hypothetical protein AMTR_s00130p00121320;
AC.SP3B.Locus_378.4.10	B3 DNA binding domain;	Unknown protein;	B3 DNA-binding domain profile.;	B3 DNA binding domain;	B3 DNA binding domain;	GO:0003677;	Transcriptional factor B3 family protein / AT hook motif-containing protein;	B3 domain-containing protein;
AC.SP3B.Locus_378.4.20	Hpt domain;	Unknown protein;	Histidine-containing phosphotransfer (HPt) domain profile.;	Unknown protein;	Signal transduction histidine kinase, phosphotransfer (Hpt) domain;	GO:0000160|GO:0004871;	Uncharacterized protein;	hypothetical protein AMTR_s00130p00121320;
AC.SP3B.Locus_378.5.10	Unknown protein;	Unknown protein;	Unknown protein;	Unknown protein;	Unknown protein;	Unknown protein;	Unknown protein;	Uncharacterized protein TCM_018597;
AC.SP3B.Locus_378.6.10	B3 DNA binding domain;	Unknown protein;	B3 DNA-binding domain profile.;	B3 DNA binding domain;	B3 DNA binding domain;	GO:0003677;	Transcriptional factor B3 family protein / AT hook motif-containing protein;	hypothetical protein SORBIDRAFT_08g019900;
AC.SP3B.Locus_378.6.20	Unknown protein;	Unknown protein;	Unknown protein;	Unknown protein;	Unknown protein;	Unknown protein;	Uncharacterized protein;	PREDICTED: histidine-containing phosphotransfer protein 1-like;
AC.SP3B.Locus_378.7.10	B3 DNA binding domain;	Unknown protein;	B3 DNA-binding domain profile.;	B3 DNA binding domain;	B3 DNA binding domain;	GO:0003677;	Transcriptional factor B3 family protein / AT hook motif-containing protein;	hypothetical protein SORBIDRAFT_08g019900;
AC.SP3B.Locus_378.7.20	Hpt domain;	Unknown protein;	Histidine-containing phosphotransfer (HPt) domain profile.;	Unknown protein;	Signal transduction histidine kinase, phosphotransfer (Hpt) domain;	GO:0000160|GO:0004871;	Uncharacterized protein;	hypothetical protein AMTR_s00130p00121320;
AC.SP3B.Locus_379.1.10	RNA recognition motif. (a.k.a. RRM, RBD, or RNP domain);	Unknown protein;	Eukaryotic RNA Recognition Motif (RRM) profile.;	RNA recognition motif;	RNA recognition motif domain;	GO:0003676;	Unknown protein;	PREDICTED: heterogeneous nuclear ribonucleoprotein 1-like;
AC.SP3B.Locus_379.2.10	RNA recognition motif. (a.k.a. RRM, RBD, or RNP domain);	Unknown protein;	Eukaryotic RNA Recognition Motif (RRM) profile.;	RNA recognition motif;	RNA recognition motif domain;	GO:0003676;	Heterogeneous nuclear ribonucleoprotein A3;	PREDICTED: heterogeneous nuclear ribonucleoprotein 1-like;
AC.SP3B.Locus_380.1.10	SacI homology domain;	Unknown protein;	Sac phosphatase domain profile.;	Unknown protein;	Synaptojanin, N-terminal;	GO:0042578;	Phosphoinositide 5-phosphatase, putative;	hypothetical protein CARUB_v10016689mg;
AC.SP3B.Locus_380.2.10	SacI homology domain;	Unknown protein;	Sac phosphatase domain profile.;	Unknown protein;	Synaptojanin, N-terminal;	GO:0042578;	Phosphoinositide 5-phosphatase, putative;	PREDICTED: phosphoinositide phosphatase SAC2-like isoform X1;
AC.SP3B.Locus_380.3.10	SacI homology domain;	Unknown protein;	Sac phosphatase domain profile.;	Unknown protein;	Synaptojanin, N-terminal;	GO:0042578;	Phosphoinositide 5-phosphatase, putative;	hypothetical protein CARUB_v10016689mg;
AC.SP3B.Locus_383.1.10	Unknown protein;	Unknown protein;	LIS1 homology (LisH) motif profile.;	Unknown protein;	LisH dimerisation motif;	GO:0005515;	FGFR1 oncogene partner;	PREDICTED: protein TONNEAU 1b-like;
AC.SP3B.Locus_384.1.10	EF-hand domain pair;Protein kinase domain;	Protein kinases ATP-binding region signature.;Serine/Threonine protein kinases active-site signature.;EF-hand calcium-binding domain.;	EF-hand calcium-binding domain profile.;Protein kinase domain profile.;	EF-hand, calcium binding motif;Serine/Threonine protein kinases, catalytic domain;	EF-hand domain;Protein kinase, ATP binding site;EF-Hand 1, calcium-binding site;EF-hand domain pair;Protein kinase domain;Serine/threonine- /dual specificity protein kinase, catalytic domain;Serine/threonine-protein kinase, active site;	GO:0005524;GO:0004674|GO:0006468;GO:0005509;GO:0004672|GO:0005524|GO:0006468;	Os07g0568600 protein;	cpk14 calcium-dependent protein kinase;
AC.SP3B.Locus_385.1.10	Nop53 (60S ribosomal biogenesis);	Unknown protein;	Unknown protein;	Unknown protein;	P60-like;	Unknown protein;	cDNA, clone: J075187B20, full insert sequence;	P60-like, putative;
AC.SP3B.Locus_385.2.10	Nop53 (60S ribosomal biogenesis);	Unknown protein;	Unknown protein;	Unknown protein;	P60-like;	Unknown protein;	cDNA, clone: J075187B20, full insert sequence;	P60-like, putative;
AC.SP3B.Locus_386.1.10	Helix-loop-helix DNA-binding domain;	Unknown protein;	Myc-type, basic helix-loop-helix (bHLH) domain profile.;	helix loop helix domain;	Myc-type, basic helix-loop-helix (bHLH) domain;	GO:0046983;	DNA binding protein, putative;	DNA binding protein, putative;
AC.SP3B.Locus_387.1.10	NUMOD3 motif (2 copies);	Unknown protein;	Unknown protein;	Unknown protein;	Nuclease associated modular domain 3;	GO:0003677;	Predicted protein;	hypothetical protein CICLE_v10025233mg;
AC.SP3B.Locus_387.2.10	NUMOD3 motif (2 copies);	Unknown protein;	Unknown protein;	Unknown protein;	Nuclease associated modular domain 3;	GO:0003677;	Predicted protein;	hypothetical protein CICLE_v10025233mg;
AC.SP3B.Locus_390.1.10	Unknown protein;	Unknown protein;	Unknown protein;	Unknown protein;	Unknown protein;	Unknown protein;	TPR1;	conserved hypothetical protein;
AC.SP3B.Locus_390.2.10	Unknown protein;	Unknown protein;	Unknown protein;	Unknown protein;	Unknown protein;	Unknown protein;	At3g19990;	binding protein;
AC.SP3B.Locus_391.1.10	Mpv17 / PMP22 family;	Unknown protein;	Unknown protein;	Unknown protein;	Mpv17/PMP22;	GO:0016021;	Mpv17 / PMP22 family;	PREDICTED: PXMP2/4 family protein 4-like;
AC.SP3B.Locus_392.1.10	Unknown protein;	Unknown protein;	Unknown protein;	Unknown protein;	Unknown protein;	Unknown protein;	Uncharacterized protein;	predicted protein;
AC.SP3B.Locus_393.1.10	KH domain;	Unknown protein;	Type-1 KH domain profile.;	K homology RNA-binding domain;	K Homology domain;K Homology domain, type 1;	GO:0003723;	Nucleic acid binding protein, putative;	nucleic acid binding protein, putative;
AC.SP3B.Locus_394.7.10	ARP2/3 complex ARPC3 (21 kDa) subunit;	Unknown protein;	Unknown protein;	Unknown protein;	ARP2/3 complex, 21kDa subunit (p21-Arc);	GO:0005856|GO:0005885|GO:0030833|GO:0034314;	Actin-related protein C3;	actin-related protein ArpC3;
AC.SP3B.Locus_394.7.20	NAD dependent epimerase/dehydratase family;RmlD substrate binding domain;	Unknown protein;	Prokaryotic membrane lipoprotein lipid attachment site profile.;	Unknown protein;	NAD-dependent epimerase/dehydratase;dTDP-4-dehydrorhamnose reductase;	GO:0003824|GO:0044237|GO:0050662;GO:0008831|GO:0045226;	RHM1;	rhamnose biosynthetic enzyme 3;
AC.SP3B.Locus_394.8.10	ARP2/3 complex ARPC3 (21 kDa) subunit;	Unknown protein;	Unknown protein;	Unknown protein;	ARP2/3 complex, 21kDa subunit (p21-Arc);	GO:0005856|GO:0005885|GO:0030833|GO:0034314;	Actin-related protein C3;	actin-related protein ArpC3;
AC.SP3B.Locus_394.8.20	NAD dependent epimerase/dehydratase family;RmlD substrate binding domain;	Unknown protein;	Prokaryotic membrane lipoprotein lipid attachment site profile.;	Unknown protein;	NAD-dependent epimerase/dehydratase;dTDP-4-dehydrorhamnose reductase;	GO:0003824|GO:0044237|GO:0050662;GO:0008831|GO:0045226;	RHM1;	rhamnose biosynthetic enzyme 3;
AC.SP3B.Locus_394.9.10	NAD dependent epimerase/dehydratase family;RmlD substrate binding domain;	Unknown protein;	Prokaryotic membrane lipoprotein lipid attachment site profile.;	Unknown protein;	NAD-dependent epimerase/dehydratase;dTDP-4-dehydrorhamnose reductase;	GO:0003824|GO:0044237|GO:0050662;GO:0008831|GO:0045226;	Rhamnose synthase;	rhamnose biosynthetic enzyme 3;
AC.SP3B.Locus_394.10.10	NAD dependent epimerase/dehydratase family;RmlD substrate binding domain;	Unknown protein;	Prokaryotic membrane lipoprotein lipid attachment site profile.;	Unknown protein;	NAD-dependent epimerase/dehydratase;dTDP-4-dehydrorhamnose reductase;	GO:0003824|GO:0044237|GO:0050662;GO:0008831|GO:0045226;	RHM1;	rhamnose biosynthetic enzyme 3;
AC.SP3B.Locus_394.11.10	ARP2/3 complex ARPC3 (21 kDa) subunit;	Unknown protein;	Unknown protein;	Unknown protein;	ARP2/3 complex, 21kDa subunit (p21-Arc);	GO:0005856|GO:0005885|GO:0030833|GO:0034314;	Actin-related protein C3;	actin-related protein ArpC3;
AC.SP3B.Locus_394.11.20	NAD dependent epimerase/dehydratase family;RmlD substrate binding domain;	Unknown protein;	Prokaryotic membrane lipoprotein lipid attachment site profile.;	Unknown protein;	NAD-dependent epimerase/dehydratase;dTDP-4-dehydrorhamnose reductase;	GO:0003824|GO:0044237|GO:0050662;GO:0008831|GO:0045226;	RHM1;	rhamnose biosynthetic enzyme 3;
AC.SP3B.Locus_394.12.10	ARP2/3 complex ARPC3 (21 kDa) subunit;	Unknown protein;	Unknown protein;	Unknown protein;	ARP2/3 complex, 21kDa subunit (p21-Arc);	GO:0005856|GO:0005885|GO:0030833|GO:0034314;	Contains similarity to 21 KD subunit of the Arp2/3 protein complex (ARC21);	predicted protein;
AC.SP3B.Locus_394.13.10	Unknown protein;	Unknown protein;	Unknown protein;	Unknown protein;	Unknown protein;	Unknown protein;	Unknown protein;	predicted protein;
AC.SP3B.Locus_394.14.10	Protein of unknown function (DUF1012);	Unknown protein;	Unknown protein;	Unknown protein;	CASTOR/POLLUX/SYM8 ion channels;	Unknown protein;	Expressed protein;	PREDICTED: putative ion channel POLLUX-like 2-like isoform X3;
AC.SP3B.Locus_394.15.10	ARP2/3 complex ARPC3 (21 kDa) subunit;	Unknown protein;	Unknown protein;	Unknown protein;	ARP2/3 complex, 21kDa subunit (p21-Arc);	GO:0005856|GO:0005885|GO:0030833|GO:0034314;	Actin-related protein C3;	actin-related protein ArpC3;
AC.SP3B.Locus_394.15.20	NAD dependent epimerase/dehydratase family;RmlD substrate binding domain;	Unknown protein;	Prokaryotic membrane lipoprotein lipid attachment site profile.;	Unknown protein;	NAD-dependent epimerase/dehydratase;dTDP-4-dehydrorhamnose reductase;	GO:0003824|GO:0044237|GO:0050662;GO:0008831|GO:0045226;	RHM1;	rhamnose biosynthetic enzyme 3;
AC.SP3B.Locus_394.16.10	NAD dependent epimerase/dehydratase family;RmlD substrate binding domain;	Unknown protein;	Unknown protein;	Unknown protein;	NAD-dependent epimerase/dehydratase;dTDP-4-dehydrorhamnose reductase;	GO:0003824|GO:0044237|GO:0050662;GO:0008831|GO:0045226;	RHM1/ROL1;	UDP-L-rhamnose synthase;
AC.SP3B.Locus_395.2.10	Heavy-metal-associated domain;	Unknown protein;	Unknown protein;	Unknown protein;	Heavy metal-associated domain, HMA;	GO:0030001|GO:0046872;	Predicted protein;	metal ion binding protein, putative;
AC.SP3B.Locus_395.3.10	Heavy-metal-associated domain;	Unknown protein;	Unknown protein;	Unknown protein;	Heavy metal-associated domain, HMA;	GO:0030001|GO:0046872;	Predicted protein;	hypothetical protein MTR_1g099800;
AC.SP3B.Locus_395.4.10	Heavy-metal-associated domain;	Unknown protein;	Unknown protein;	Unknown protein;	Heavy metal-associated domain, HMA;	GO:0030001|GO:0046872;	Metal ion binding protein, putative;	metal ion binding protein, putative;
AC.SP3B.Locus_396.1.10	Arginosuccinate synthase;	Argininosuccinate synthase signature 2.;Argininosuccinate synthase signature 1.;	Unknown protein;	Unknown protein;	Argininosuccinate synthase, conserved site;Argininosuccinate synthase;	GO:0004055|GO:0005524|GO:0006526;	Argininosuccinate synthase, putative;	Arginosuccinate synthase family isoform 1;
AC.SP3B.Locus_396.2.10	Arginosuccinate synthase;	Argininosuccinate synthase signature 2.;Argininosuccinate synthase signature 1.;	Unknown protein;	Unknown protein;	Argininosuccinate synthase, conserved site;Argininosuccinate synthase;	GO:0004055|GO:0005524|GO:0006526;	Argininosuccinate synthase, putative;	hypothetical protein POPTR_0010s24550g;
AC.SP3B.Locus_399.1.10	Cellulase (glycosyl hydrolase family 5);	Unknown protein;	Unknown protein;	Unknown protein;	Glycoside hydrolase, family 5;	GO:0004553|GO:0005975;	Glucan 1,3-beta-glucosidase;	PREDICTED: glucan 1,3-beta-glucosidase A-like;
AC.SP3B.Locus_399.2.10	Cellulase (glycosyl hydrolase family 5);	Unknown protein;	Unknown protein;	Unknown protein;	Glycoside hydrolase, family 5;	GO:0004553|GO:0005975;	Glucan 1,3-beta-glucosidase;	PREDICTED: glucan 1,3-beta-glucosidase A-like;
AC.SP3B.Locus_399.3.10	Cellulase (glycosyl hydrolase family 5);	Unknown protein;	Unknown protein;	Unknown protein;	Glycoside hydrolase, family 5;	GO:0004553|GO:0005975;	Glucan 1,3-beta-glucosidase;	PREDICTED: glucan 1,3-beta-glucosidase A-like;
AC.SP3B.Locus_399.4.10	Cellulase (glycosyl hydrolase family 5);	Unknown protein;	Unknown protein;	Unknown protein;	Glycoside hydrolase, family 5;	GO:0004553|GO:0005975;	Glucan 1,3-beta-glucosidase;	PREDICTED: glucan 1,3-beta-glucosidase A-like;
AC.SP3B.Locus_399.5.10	Cellulase (glycosyl hydrolase family 5);	Unknown protein;	Unknown protein;	Unknown protein;	Glycoside hydrolase, family 5;	GO:0004553|GO:0005975;	Glucan 1,3-beta-glucosidase;	PREDICTED: glucan 1,3-beta-glucosidase A-like;
AC.SP3B.Locus_400.1.10	Unknown protein;	Unknown protein;	Unknown protein;	Unknown protein;	Unknown protein;	Unknown protein;	Putative uncharacterized protein P0708D12.17;	PREDICTED: metallothionein-like protein-like isoform 1;
AC.SP3B.Locus_400.2.10	Unknown protein;	Unknown protein;	Unknown protein;	Unknown protein;	Unknown protein;	Unknown protein;	Putative uncharacterized protein P0708D12.17;	PREDICTED: metallothionein-like protein-like isoform 1;
AC.SP3B.Locus_401.1.10	Adaptin N terminal region;Adaptin C-terminal domain;Alpha adaptin AP2, C-terminal domain;	Unknown protein;	Unknown protein;	Adaptin C-terminal domain;	Clathrin adaptor, alpha/beta/gamma-adaptin, appendage, Ig-like subdomain;Clathrin/coatomer adaptor, adaptin-like, N-terminal;Clathrin adaptor, alpha-adaptin, appendage, C-terminal subdomain;	GO:0006886|GO:0016192|GO:0030117;GO:0006886|GO:0016192|GO:0030131;	AP-2 complex subunit alpha, putative;	PREDICTED: AP-2 complex subunit alpha-1-like isoform X2;
AC.SP3B.Locus_401.2.10	Adaptin N terminal region;Adaptin C-terminal domain;Alpha adaptin AP2, C-terminal domain;	Unknown protein;	Unknown protein;	Adaptin C-terminal domain;	Clathrin adaptor, alpha/beta/gamma-adaptin, appendage, Ig-like subdomain;Clathrin/coatomer adaptor, adaptin-like, N-terminal;Clathrin adaptor, alpha-adaptin, appendage, C-terminal subdomain;	GO:0006886|GO:0016192|GO:0030117;GO:0006886|GO:0016192|GO:0030131;	AP-2 complex subunit alpha, putative;	PREDICTED: AP-2 complex subunit alpha-2-like;
AC.SP3B.Locus_401.3.10	Adaptin N terminal region;Adaptin C-terminal domain;Alpha adaptin AP2, C-terminal domain;	Unknown protein;	Unknown protein;	Adaptin C-terminal domain;	Clathrin adaptor, alpha/beta/gamma-adaptin, appendage, Ig-like subdomain;Clathrin/coatomer adaptor, adaptin-like, N-terminal;Clathrin adaptor, alpha-adaptin, appendage, C-terminal subdomain;	GO:0006886|GO:0016192|GO:0030117;GO:0006886|GO:0016192|GO:0030131;	AP-2 complex subunit alpha, putative;	PREDICTED: AP-2 complex subunit alpha-2-like;
AC.SP3B.Locus_402.1.10	60s Acidic ribosomal protein;	Unknown protein;	Unknown protein;	Unknown protein;	Ribosomal protein L10/L12;	GO:0003735|GO:0005622|GO:0005840|GO:0006414;	Predicted protein;	60S acidic ribosomal protein P2, putative;
AC.SP3B.Locus_403.1.10	Glycosyl hydrolases family 32 C terminal;Glycosyl hydrolases family 32 N-terminal domain;	Unknown protein;	Unknown protein;	Glycosyl hydrolases family 32;	Glycosyl hydrolase family 32, C-terminal;Glycosyl hydrolase family 32, N-terminal;Glycoside hydrolase, family 32;	GO:0004553|GO:0005975;	Sucrose sucrose 1-fructosyltransferase;	PREDICTED: beta-fructofuranosidase, insoluble isoenzyme 1-like isoform 2;
AC.SP3B.Locus_403.2.10	Glycosyl hydrolases family 32 N-terminal domain;	Unknown protein;	Unknown protein;	Glycosyl hydrolases family 32;	Glycosyl hydrolase family 32, N-terminal;Glycoside hydrolase, family 32;	GO:0004553|GO:0005975;	Sucrose sucrose 1-fructosyltransferase;	PREDICTED: beta-fructofuranosidase, soluble isoenzyme I-like;
AC.SP3B.Locus_403.3.10	Glycosyl hydrolases family 32 C terminal;Glycosyl hydrolases family 32 N-terminal domain;	Unknown protein;	Unknown protein;	Glycosyl hydrolases family 32;	Glycosyl hydrolase family 32, C-terminal;Glycosyl hydrolase family 32, N-terminal;Glycoside hydrolase, family 32;	GO:0004553|GO:0005975;	Sucrose sucrose 1-fructosyltransferase;	PREDICTED: beta-fructofuranosidase, insoluble isoenzyme 1-like isoform 2;
AC.SP3B.Locus_403.4.10	Glycosyl hydrolases family 32 C terminal;Glycosyl hydrolases family 32 N-terminal domain;	Unknown protein;	Unknown protein;	Glycosyl hydrolases family 32;	Glycosyl hydrolase family 32, C-terminal;Glycosyl hydrolase family 32, N-terminal;Glycoside hydrolase, family 32;	GO:0004553|GO:0005975;	Sucrose sucrose 1-fructosyltransferase;	PREDICTED: beta-fructofuranosidase, insoluble isoenzyme 1-like isoform 2;
AC.SP3B.Locus_404.1.10	Unknown protein;	Unknown protein;	Myotubularin phosphatase domain.;	Unknown protein;	Myotubularin phosphatase domain;	GO:0016311|GO:0016791;	Structural maintenance of chromosomes family protein;	predicted protein;
AC.SP3B.Locus_404.2.10	Unknown protein;	Unknown protein;	Unknown protein;	Unknown protein;	Unknown protein;	Unknown protein;	Structural maintenance of chromosomes 5 smc5, putative;	PREDICTED: structural maintenance of chromosomes protein 5-like;
AC.SP3B.Locus_404.3.10	Unknown protein;	Unknown protein;	Myotubularin phosphatase domain.;	Unknown protein;	Myotubularin phosphatase domain;	GO:0016311|GO:0016791;	Structural maintenance of chromosomes family protein;	predicted protein;
AC.SP3B.Locus_405.1.10	Haloacid dehalogenase-like hydrolase;	Unknown protein;	Unknown protein;	Unknown protein;	HAD-like domain;	Unknown protein;	Genetic modifier;	Haloacid dehalogenase-like hydrolase superfamily protein;
AC.SP3B.Locus_406.1.10	Major intrinsic protein;	MIP family signature.;	Unknown protein;	Unknown protein;	Major intrinsic protein;Major intrinsic protein, conserved site;	GO:0005215|GO:0006810|GO:0016020;	Aquaporin, MIP family, NIP subfamily;	hypothetical protein AMTR_s00065p00173470;
AC.SP3B.Locus_406.2.10	Major intrinsic protein;	MIP family signature.;	Unknown protein;	Unknown protein;	Major intrinsic protein;Major intrinsic protein, conserved site;	GO:0005215|GO:0006810|GO:0016020;	Nodulin 26-like intrinsic protein;	hypothetical protein SELMODRAFT_47059, partial;
AC.SP3B.Locus_406.3.10	Unknown protein;	Unknown protein;	Unknown protein;	Unknown protein;	Unknown protein;	Unknown protein;	Unknown protein;	Unknown protein;
AC.SP3B.Locus_406.4.10	Major intrinsic protein;	MIP family signature.;	Unknown protein;	Unknown protein;	Major intrinsic protein;Major intrinsic protein, conserved site;	GO:0005215|GO:0006810|GO:0016020;	Aquaporin, MIP family, NIP subfamily;	hypothetical protein AMTR_s00065p00173470;
AC.SP3B.Locus_408.2.10	MORN repeat;Phosphatidylinositol-4-phosphate 5-Kinase;	Unknown protein;	Phosphatidylinositol phosphate kinase (PIPK) domain profile.;	Possible plasma membrane-binding motif in junctophilins, PIP-5-kinases and protein kinases.;Phosphatidylinositol phosphate kinases;	Phosphatidylinositol-4-phosphate 5-kinase, core, subgroup;Phosphatidylinositol-4-phosphate 5-kinase, core;MORN motif;	GO:0016307|GO:0046488;	Uncharacterized protein (Fragment);	PREDICTED: phosphatidylinositol 4-phosphate 5-kinase 1-like;
AC.SP3B.Locus_408.3.10	MORN repeat;	Unknown protein;	Unknown protein;	Possible plasma membrane-binding motif in junctophilins, PIP-5-kinases and protein kinases.;	MORN motif;	Unknown protein;	Predicted protein;	PREDICTED: phosphatidylinositol 4-phosphate 5-kinase 6-like isoform X2;
AC.SP3B.Locus_408.5.10	Phosphatidylinositol-4-phosphate 5-Kinase;	Unknown protein;	Phosphatidylinositol phosphate kinase (PIPK) domain profile.;	Phosphatidylinositol phosphate kinases;	Phosphatidylinositol-4-phosphate 5-kinase, core, subgroup;Phosphatidylinositol-4-phosphate 5-kinase, core;	GO:0016307|GO:0046488;	Uncharacterized protein;	hypothetical protein SORBIDRAFT_01g010920;
AC.SP3B.Locus_408.6.10	Phosphatidylinositol-4-phosphate 5-Kinase;	Unknown protein;	Phosphatidylinositol phosphate kinase (PIPK) domain profile.;	Phosphatidylinositol phosphate kinases;	Phosphatidylinositol-4-phosphate 5-kinase, core, subgroup;Phosphatidylinositol-4-phosphate 5-kinase, core;	GO:0016307|GO:0046488;	Uncharacterized protein;	hypothetical protein SORBIDRAFT_01g010920;
AC.SP3B.Locus_408.7.10	Phosphatidylinositol-4-phosphate 5-Kinase;	Unknown protein;	Phosphatidylinositol phosphate kinase (PIPK) domain profile.;	Phosphatidylinositol phosphate kinases;	Phosphatidylinositol-4-phosphate 5-kinase, core, subgroup;Phosphatidylinositol-4-phosphate 5-kinase, core;	GO:0016307|GO:0046488;	Uncharacterized protein;	hypothetical protein SORBIDRAFT_01g010920;
AC.SP3B.Locus_408.8.10	Phosphatidylinositol-4-phosphate 5-Kinase;	Unknown protein;	Phosphatidylinositol phosphate kinase (PIPK) domain profile.;	Unknown protein;	Phosphatidylinositol-4-phosphate 5-kinase, core;	GO:0016307|GO:0046488;	Unknown protein;	PREDICTED: phosphatidylinositol 4-phosphate 5-kinase 9-like;
AC.SP3B.Locus_408.9.10	Phosphatidylinositol-4-phosphate 5-Kinase;	Unknown protein;	Phosphatidylinositol phosphate kinase (PIPK) domain profile.;	Phosphatidylinositol phosphate kinases;	Phosphatidylinositol-4-phosphate 5-kinase, core, subgroup;Phosphatidylinositol-4-phosphate 5-kinase, core;	GO:0016307|GO:0046488;	Putative uncharacterized protein Sb01g010920;	PREDICTED: phosphatidylinositol 4-phosphate 5-kinase 4-like;
AC.SP3B.Locus_408.10.10	Phosphatidylinositol-4-phosphate 5-Kinase;	Unknown protein;	Phosphatidylinositol phosphate kinase (PIPK) domain profile.;	Phosphatidylinositol phosphate kinases;	Phosphatidylinositol-4-phosphate 5-kinase, core, subgroup;Phosphatidylinositol-4-phosphate 5-kinase, core;	GO:0016307|GO:0046488;	Uncharacterized protein;	hypothetical protein SORBIDRAFT_01g010920;
AC.SP3B.Locus_408.11.10	Phosphatidylinositol-4-phosphate 5-Kinase;	Unknown protein;	Phosphatidylinositol phosphate kinase (PIPK) domain profile.;	Phosphatidylinositol phosphate kinases;	Phosphatidylinositol-4-phosphate 5-kinase, core, subgroup;Phosphatidylinositol-4-phosphate 5-kinase, core;	GO:0016307|GO:0046488;	Uncharacterized protein;	hypothetical protein SORBIDRAFT_01g010920;
AC.SP3B.Locus_409.1.10	TPR repeat;Tetratricopeptide repeat;	Unknown protein;	TPR repeat region circular profile.;	Tetratricopeptide repeats;	Tetratricopeptide repeat-containing domain;Tetratricopeptide repeat;	GO:0005515;	Chaperone binding protein, putative;	tetratricopeptide repeat domain-containing protein;
AC.SP3B.Locus_412.1.10	Triose-phosphate Transporter family;	Unknown protein;	Unknown protein;	Unknown protein;	Triose-phosphate transporter domain;	Unknown protein;	Triose phosphate/phosphate translocator, non-green plastid, chloroplast, putative;	PREDICTED: probable sugar phosphate/phosphate translocator At4g32390-like;
AC.SP3B.Locus_413.1.10	CRS1 / YhbY (CRM) domain;	Unknown protein;	CRM domain profile.;	Unknown protein;	RNA-binding, CRM domain;	GO:0003723;	Chloroplastic group IIA intron splicing facilitator CRS1, chloroplastic;	Os08g0360100;
AC.SP3B.Locus_413.2.10	CRS1 / YhbY (CRM) domain;	Unknown protein;	CRM domain profile.;	Unknown protein;	RNA-binding, CRM domain;	GO:0003723;	Putative uncharacterized protein;	hypothetical protein EUTSA_v10024391mg;
AC.SP3B.Locus_413.3.10	CRS1 / YhbY (CRM) domain;	Unknown protein;	CRM domain profile.;	Unknown protein;	RNA-binding, CRM domain;	GO:0003723;	Putative uncharacterized protein Sb07g015120;	hypothetical protein SORBIDRAFT_07g015120;
AC.SP3B.Locus_414.1.10	E1-E2 ATPase;haloacid dehalogenase-like hydrolase;	E1-E2 ATPases phosphorylation site.;	Unknown protein;	Unknown protein;	P-type ATPase, phosphorylation site;P-type ATPase, A domain;	GO:0000166|GO:0046872;	Putative ATPase, aminophospholipid transporter (APLT), class I, type 8A, member 1;	PREDICTED: putative phospholipid-transporting ATPase 9-like isoform X1;
AC.SP3B.Locus_414.3.10	E1-E2 ATPase;haloacid dehalogenase-like hydrolase;	E1-E2 ATPases phosphorylation site.;	Unknown protein;	Unknown protein;	P-type ATPase, phosphorylation site;P-type ATPase, A domain;	GO:0000166|GO:0046872;	Aminophospholipid ATPase;	PREDICTED: putative phospholipid-transporting ATPase 9-like;
AC.SP3B.Locus_414.4.10	E1-E2 ATPase;haloacid dehalogenase-like hydrolase;	E1-E2 ATPases phosphorylation site.;	Unknown protein;	Unknown protein;	P-type ATPase, phosphorylation site;P-type ATPase, A domain;	GO:0000166|GO:0046872;	Aminophospholipid ATPase;	PREDICTED: putative phospholipid-transporting ATPase 9-like;
AC.SP3B.Locus_416.1.10	Unknown protein;	Unknown protein;	Unknown protein;	Unknown protein;	Unknown protein;	Unknown protein;	Unknown protein;	Unknown protein;
AC.SP3B.Locus_416.2.10	Unknown protein;	Unknown protein;	Unknown protein;	Unknown protein;	Unknown protein;	Unknown protein;	Unknown protein;	Unknown protein;
AC.SP3B.Locus_417.1.10	Diaminopimelate epimerase;	Diaminopimelate epimerase signature.;	Unknown protein;	Unknown protein;	Diaminopimelate epimerase, active site;Diaminopimelate epimerase, DapF;	GO:0008837|GO:0009089;GO:0005737|GO:0008837|GO:0009089;	Diaminopimelate epimerase, putative;	hypothetical protein EUTSA_v10010477mg;
AC.SP3B.Locus_418.1.10	Hsp70 protein;	Heat shock hsp70 proteins family signature 3.;Heat shock hsp70 proteins family signature 1.;Heat shock hsp70 proteins family signature 2.;	Unknown protein;	Unknown protein;	Heat shock protein 70, conserved site;Heat shock protein 70 family;	Unknown protein;	Uncharacterized protein;	PREDICTED: heat shock 70 kDa protein, mitochondrial-like;
AC.SP3B.Locus_418.2.10	Hsp70 protein;	Heat shock hsp70 proteins family signature 3.;Heat shock hsp70 proteins family signature 1.;Heat shock hsp70 proteins family signature 2.;	Unknown protein;	Unknown protein;	Heat shock protein 70, conserved site;Heat shock protein 70 family;	Unknown protein;	Uncharacterized protein;	PREDICTED: heat shock 70 kDa protein, mitochondrial-like;
AC.SP3B.Locus_418.3.10	Hsp70 protein;	Heat shock hsp70 proteins family signature 3.;Heat shock hsp70 proteins family signature 1.;Heat shock hsp70 proteins family signature 2.;	Unknown protein;	Unknown protein;	Heat shock protein 70, conserved site;Heat shock protein 70 family;	Unknown protein;	Uncharacterized protein;	PREDICTED: heat shock 70 kDa protein, mitochondrial-like;
AC.SP3B.Locus_419.1.10	RNA recognition motif. (a.k.a. RRM, RBD, or RNP domain);	Unknown protein;	Eukaryotic RNA Recognition Motif (RRM) profile.;	RNA recognition motif;	RNA recognition motif domain;	GO:0003676;	Predicted protein;	PREDICTED: polyadenylate-binding protein 2-like;
AC.SP3B.Locus_420.1.10	Unknown protein;	Unknown protein;	Unknown protein;	Unknown protein;	Unknown protein;	Unknown protein;	Uncharacterized protein;	conserved hypothetical protein;
AC.SP3B.Locus_421.1.10	GDA1/CD39 (nucleoside phosphatase) family;	GDA1/CD39 family of nucleoside phosphatases signature.;	Unknown protein;	Unknown protein;	Nucleoside phosphatase GDA1/CD39;	GO:0016787;	Putative uncharacterized protein Sb01g036510;	hypothetical protein AMTR_s00007p00221730;
AC.SP3B.Locus_422.1.10	CBS domain;	Unknown protein;	CBS domain profile.;	Domain in cystathionine beta-synthase and other proteins.;	CBS domain;	GO:0030554;	Predicted protein;	hypothetical protein SELMODRAFT_430314;
AC.SP3B.Locus_422.2.10	CBS domain;	Unknown protein;	CBS domain profile.;	Domain in cystathionine beta-synthase and other proteins.;	CBS domain;	GO:0030554;	Predicted protein;	hypothetical protein SELMODRAFT_134636, partial;
AC.SP3B.Locus_423.1.10	Plant protein of unknown function (DUF641);	Unknown protein;	Unknown protein;	Unknown protein;	Domain of unknown function DUF641, plant;	Unknown protein;	Predicted protein;	hypothetical protein CARUB_v10009111mg;
AC.SP3B.Locus_423.2.10	Plant protein of unknown function (DUF641);	Unknown protein;	Unknown protein;	Unknown protein;	Domain of unknown function DUF641, plant;	Unknown protein;	Predicted protein;	hypothetical protein CARUB_v10009111mg;
AC.SP3B.Locus_424.1.10	Hsp70 protein;	Heat shock hsp70 proteins family signature 3.;Heat shock hsp70 proteins family signature 1.;Heat shock hsp70 proteins family signature 2.;	Unknown protein;	Unknown protein;	Heat shock protein 70, conserved site;Heat shock protein 70 family;	Unknown protein;	Heat shock cognate 70 kDa protein, putative, expressed;	Os11g0187500;
AC.SP3B.Locus_424.2.10	Hsp70 protein;	Heat shock hsp70 proteins family signature 3.;Heat shock hsp70 proteins family signature 1.;Heat shock hsp70 proteins family signature 2.;	Unknown protein;	Unknown protein;	Heat shock protein 70, conserved site;Heat shock protein 70 family;	Unknown protein;	Heat shock cognate 70 kDa protein, putative, expressed;	Os11g0187500;
AC.SP3B.Locus_424.2.20	Hsp70 protein;	Unknown protein;	Unknown protein;	Unknown protein;	Heat shock protein 70 family;	Unknown protein;	Putative uncharacterized protein;	hypothetical protein SORBIDRAFT_01g003220;
AC.SP3B.Locus_426.1.10	Leucine rich repeat N-terminal domain;Leucine Rich repeat;Leucine Rich Repeat;	Unknown protein;	Unknown protein;	Unknown protein;	Leucine-rich repeat;Leucine-rich repeat-containing N-terminal, type 2;	GO:0005515;	Polygalacturonase-inhibiting protein;	hypothetical protein EUTSA_v10006928mg;
AC.SP3B.Locus_426.2.10	Leucine rich repeat N-terminal domain;Leucine Rich repeat;Leucine Rich Repeat;	Unknown protein;	Unknown protein;	Unknown protein;	Leucine-rich repeat;Leucine-rich repeat-containing N-terminal, type 2;	GO:0005515;	Polygalacturonase-inhibiting protein;	hypothetical protein EUTSA_v10006928mg;
AC.SP3B.Locus_428.2.10	Protein kinase domain;Kinase associated domain 1;	Serine/Threonine protein kinases active-site signature.;	Kinase associated domain 1 (KA1) profile.;Ubiquitin-associated domain (UBA) profile.;Protein kinase domain profile.;	Serine/Threonine protein kinases, catalytic domain;	Ubiquitin-associated/translation elongation factor EF1B, N-terminal, eukaryote;Kinase associated domain 1 (KA1);Protein kinase domain;Serine/threonine- /dual specificity protein kinase, catalytic domain;Serine/threonine-protein kinase, active site;	GO:0004674|GO:0006468;GO:0004672|GO:0005524|GO:0006468;	Predicted protein;	predicted protein;
AC.SP3B.Locus_428.3.10	Protein kinase domain;Kinase associated domain 1;	Protein kinases ATP-binding region signature.;Serine/Threonine protein kinases active-site signature.;	Kinase associated domain 1 (KA1) profile.;Ubiquitin-associated domain (UBA) profile.;Protein kinase domain profile.;	Serine/Threonine protein kinases, catalytic domain;	Ubiquitin-associated/translation elongation factor EF1B, N-terminal, eukaryote;Kinase associated domain 1 (KA1);Protein kinase, ATP binding site;Protein kinase domain;Serine/threonine- /dual specificity protein kinase, catalytic domain;Serine/threonine-protein kinase, active site;	GO:0005524;GO:0004674|GO:0006468;GO:0004672|GO:0005524|GO:0006468;	Sucrose non-fermenting 1;	SNF1-related protein kinase 1.3;
AC.SP3B.Locus_428.4.10	Protein kinase domain;	Protein kinases ATP-binding region signature.;Serine/Threonine protein kinases active-site signature.;	Protein kinase domain profile.;	Serine/Threonine protein kinases, catalytic domain;	Protein kinase, ATP binding site;Protein kinase domain;Serine/threonine- /dual specificity protein kinase, catalytic domain;Serine/threonine-protein kinase, active site;	GO:0005524;GO:0004674|GO:0006468;GO:0004672|GO:0005524|GO:0006468;	Sucrose non-fermenting 1;	PREDICTED: mitogen-activated protein kinase kinase 2-like isoform X2;
AC.SP3B.Locus_428.5.10	Kinase associated domain 1;	Unknown protein;	Kinase associated domain 1 (KA1) profile.;Ubiquitin-associated domain (UBA) profile.;	Unknown protein;	Ubiquitin-associated/translation elongation factor EF1B, N-terminal, eukaryote;Kinase associated domain 1 (KA1);	Unknown protein;	Predicted protein;	predicted protein;
AC.SP3B.Locus_428.6.10	Protein kinase domain;Kinase associated domain 1;	Protein kinases ATP-binding region signature.;Serine/Threonine protein kinases active-site signature.;	Kinase associated domain 1 (KA1) profile.;Ubiquitin-associated domain (UBA) profile.;Protein kinase domain profile.;	Serine/Threonine protein kinases, catalytic domain;	Ubiquitin-associated/translation elongation factor EF1B, N-terminal, eukaryote;Kinase associated domain 1 (KA1);Protein kinase, ATP binding site;Protein kinase domain;Serine/threonine- /dual specificity protein kinase, catalytic domain;Serine/threonine-protein kinase, active site;	GO:0005524;GO:0004674|GO:0006468;GO:0004672|GO:0005524|GO:0006468;	Sucrose non-fermenting 1;	SNF1-related protein kinase 1.3;
AC.SP3B.Locus_429.1.10	Unknown protein;	Unknown protein;	Unknown protein;	Unknown protein;	Unknown protein;	Unknown protein;	Unknown protein;	PREDICTED: cell division cycle protein 48 homolog, partial;
AC.SP3B.Locus_429.1.20	ATPase family associated with various cellular activities (AAA);Cell division protein 48 (CDC48), N-terminal domain;Cell division protein 48 (CDC48), domain 2;	AAA-protein family signature.;	Unknown protein;	Cell division protein 48 (CDC48) N-terminal domain;ATPases associated with a variety of cellular activities;Cell division protein 48 (CDC48) domain 2;	CDC48, domain 2;CDC48, N-terminal subdomain;ATPase, AAA-type, core;ATPase, AAA-type, conserved site;AAA+ ATPase domain;	GO:0005524;GO:0000166|GO:0017111;	Cell division cycle protein 48, putative, expressed;	PREDICTED: cell division cycle protein 48 homolog;
AC.SP3B.Locus_429.2.10	ATPase family associated with various cellular activities (AAA);Cell division protein 48 (CDC48), N-terminal domain;Cell division protein 48 (CDC48), domain 2;	AAA-protein family signature.;	Unknown protein;	Cell division protein 48 (CDC48) N-terminal domain;ATPases associated with a variety of cellular activities;Cell division protein 48 (CDC48) domain 2;	CDC48, domain 2;CDC48, N-terminal subdomain;ATPase, AAA-type, core;ATPase, AAA-type, conserved site;AAA+ ATPase domain;	GO:0005524;GO:0000166|GO:0017111;	Cell division cycle protein 48 homolog;	PREDICTED: cell division control protein 48 homolog D-like;
AC.SP3B.Locus_429.3.10	ATPase family associated with various cellular activities (AAA);Cell division protein 48 (CDC48), N-terminal domain;Cell division protein 48 (CDC48), domain 2;	AAA-protein family signature.;	Unknown protein;	Cell division protein 48 (CDC48) N-terminal domain;ATPases associated with a variety of cellular activities;Cell division protein 48 (CDC48) domain 2;	CDC48, domain 2;CDC48, N-terminal subdomain;ATPase, AAA-type, core;ATPase, AAA-type, conserved site;AAA+ ATPase domain;	GO:0005524;GO:0000166|GO:0017111;	Cell division cycle protein 48 homolog;	PREDICTED: cell division control protein 48 homolog E-like;
AC.SP3B.Locus_429.4.10	ATPase family associated with various cellular activities (AAA);Cell division protein 48 (CDC48), N-terminal domain;Cell division protein 48 (CDC48), domain 2;	AAA-protein family signature.;	Unknown protein;	Cell division protein 48 (CDC48) N-terminal domain;ATPases associated with a variety of cellular activities;Cell division protein 48 (CDC48) domain 2;	CDC48, domain 2;CDC48, N-terminal subdomain;ATPase, AAA-type, core;ATPase, AAA-type, conserved site;AAA+ ATPase domain;	GO:0005524;GO:0000166|GO:0017111;	Cell division cycle protein 48 homolog;	PREDICTED: cell division control protein 48 homolog E-like;
AC.SP3B.Locus_430.1.10	Fungal domain of unknown function (DUF1712);	Unknown protein;	Unknown protein;	Unknown protein;	Protein of unknown function DUF1712, fungi;	Unknown protein;	Uncharacterized protein;	Leucine-rich repeat receptor-like protein kinase isoform 1;
AC.SP3B.Locus_432.1.10	Bacterial transferase hexapeptide (six repeats);Nucleotidyl transferase;	Unknown protein;	Unknown protein;	Unknown protein;	Nucleotidyl transferase;Bacterial transferase hexapeptide repeat;	GO:0009058|GO:0016779;	Probable mannose-1-phosphate guanylyltransferase 1;	PREDICTED: probable mannose-1-phosphate guanylyltransferase 3-like;
AC.SP3B.Locus_433.1.10	No apical meristem (NAM) protein;	Unknown protein;	NAC domain profile.;	Unknown protein;	NAC domain;	GO:0003677|GO:0006355;	NAC-like protein 14;	PREDICTED: NAC domain-containing protein 89-like;
AC.SP3B.Locus_433.2.10	No apical meristem (NAM) protein;	Unknown protein;	NAC domain profile.;	Unknown protein;	NAC domain;	GO:0003677|GO:0006355;	NAC-like protein 14;	PREDICTED: NAC domain-containing protein 89-like;
AC.SP3B.Locus_433.3.10	No apical meristem (NAM) protein;	Unknown protein;	NAC domain profile.;	Unknown protein;	NAC domain;	GO:0003677|GO:0006355;	NAC-like protein 14;	PREDICTED: NAC domain-containing protein 89-like;
AC.SP3B.Locus_434.1.10	D-mannose binding lectin;	Unknown protein;	Bulb-type lectin domain profile.;	Bulb-type mannose-specific lectin;	Bulb-type lectin domain;	Unknown protein;	Mannose-specific lectin 3;	hypothetical protein AMTR_s00029p00039860;
AC.SP3B.Locus_435.1.10	Translationally controlled tumour protein;	Translationally controlled tumor protein signature 2.;	Unknown protein;	Unknown protein;	Translationally controlled tumour protein;Translationally controlled tumour protein, conserved site;	Unknown protein;	Translationally controlled tumor protein;	translationally-controlled tumor protein homolog;
AC.SP3B.Locus_436.1.10	Profilin;	Profilin signature.;	Unknown protein;	Profilin;	Profilin;Profilin conserved site;	GO:0003779;GO:0003779|GO:0030036;	Profilin;	PREDICTED: LOW QUALITY PROTEIN: profilin-like;
AC.SP3B.Locus_436.2.10	Profilin;	Profilin signature.;	Unknown protein;	Profilin;	Profilin;Profilin conserved site;	GO:0003779;GO:0003779|GO:0030036;	Profilin;	profilin-1;
AC.SP3B.Locus_437.1.10	Pyrimidine 5'-nucleotidase (UMPH-1);	Unknown protein;	Unknown protein;	Unknown protein;	Pyrimidine 5'-nucleotidase, eukaryotic;	GO:0000287|GO:0005737|GO:0008253;	Predicted protein (Fragment);	PREDICTED: cytosolic 5'-nucleotidase 3-like isoform X1;
AC.SP3B.Locus_438.1.10	DWNN domain;	Unknown protein;	DWNN domain profile.;	Unknown protein;	DWNN domain;	GO:0005634|GO:0008270;	Uncharacterized protein;	hypothetical protein CICLE_v10018818mg;
AC.SP3B.Locus_438.2.10	DWNN domain;	Unknown protein;	DWNN domain profile.;	Unknown protein;	DWNN domain;	GO:0005634|GO:0008270;	Uncharacterized protein;	DWNN domain isoform 1;
AC.SP3B.Locus_438.3.10	DWNN domain;	Unknown protein;	DWNN domain profile.;	Unknown protein;	DWNN domain;	GO:0005634|GO:0008270;	Uncharacterized protein;	DWNN domain isoform 1;
AC.SP3B.Locus_439.1.10	Pyruvate kinase, barrel domain;Pyruvate kinase, alpha/beta domain;	Pyruvate kinase active site signature.;	Unknown protein;	Unknown protein;	Pyruvate kinase, C-terminal;Pyruvate kinase, barrel;Pyruvate kinase, active site;	GO:0004743|GO:0006096;GO:0000287|GO:0004743|GO:0006096|GO:0030955;	Pyruvate kinase;	pyruvate kinase, cytosolic isozyme;
AC.SP3B.Locus_440.1.10	Polyketide cyclase / dehydrase and lipid transport;short chain dehydrogenase;	Unknown protein;	Unknown protein;	Unknown protein;	Short-chain dehydrogenase/reductase SDR;Polyketide cyclase/dehydrase;	GO:0008152|GO:0016491;	15-hydroxyprostaglandin dehydrogenase;	hypothetical protein AMTR_s00126p00099760;
AC.SP3B.Locus_440.2.10	Polyketide cyclase / dehydrase and lipid transport;short chain dehydrogenase;	Unknown protein;	Unknown protein;	Unknown protein;	Short-chain dehydrogenase/reductase SDR;Polyketide cyclase/dehydrase;	GO:0008152|GO:0016491;	15-hydroxyprostaglandin dehydrogenase;	hypothetical protein AMTR_s00126p00099760;
AC.SP3B.Locus_441.1.10	Unknown protein;	Unknown protein;	Unknown protein;	Unknown protein;	Unknown protein;	Unknown protein;	Predicted protein (Fragment);	PREDICTED: hsp70-binding protein 1-like;
AC.SP3B.Locus_441.2.10	Unknown protein;	Unknown protein;	Unknown protein;	Unknown protein;	Unknown protein;	Unknown protein;	Predicted protein (Fragment);	PREDICTED: hsp70-binding protein 1-like;
AC.SP3B.Locus_442.1.10	Repeat in ubiquitin-activating (UBA) protein;Ubiquitin-activating enzyme e1 C-terminal domain;Ubiquitin-activating enzyme active site;ThiF family;	Ubiquitin-activating enzyme active site.;Ubiquitin-activating enzyme signature 1.;	Unknown protein;	Ubiquitin-activating enzyme e1 C-terminal domain;	Ubiquitin-activating enzyme;Ubiquitin-activating enzyme e1, C-terminal;Ubiquitin-activating enzyme repeat;Ubiquitin-activating enzyme, E1, active site;UBA/THIF-type NAD/FAD binding fold;	GO:0005524|GO:0006464|GO:0008641;GO:0003824;	Uncharacterized protein;	PREDICTED: ubiquitin-activating enzyme E1 2-like;
AC.SP3B.Locus_443.1.10	Unknown protein;	Unknown protein;	Unknown protein;	Unknown protein;	Unknown protein;	Unknown protein;	Expressed protein;	hypothetical protein SELMODRAFT_135283;
AC.SP3B.Locus_443.3.10	Unknown protein;	Unknown protein;	Unknown protein;	Unknown protein;	Unknown protein;	Unknown protein;	Expressed protein;	hypothetical protein SELMODRAFT_135283;
AC.SP3B.Locus_443.4.10	Unknown protein;	Unknown protein;	Unknown protein;	Unknown protein;	Unknown protein;	Unknown protein;	Expressed protein;	hypothetical protein SELMODRAFT_135283;
AC.SP3B.Locus_443.5.10	Unknown protein;	Unknown protein;	Unknown protein;	Unknown protein;	Unknown protein;	Unknown protein;	Expressed protein;	hypothetical protein SELMODRAFT_135283;
AC.SP3B.Locus_443.6.10	Unknown protein;	Unknown protein;	Unknown protein;	Unknown protein;	Unknown protein;	Unknown protein;	Expressed protein;	hypothetical protein SELMODRAFT_135283;
AC.SP3B.Locus_443.7.10	Unknown protein;	Unknown protein;	Unknown protein;	Unknown protein;	Unknown protein;	Unknown protein;	Expressed protein;	hypothetical protein SELMODRAFT_135283;
AC.SP3B.Locus_446.1.10	WD domain, G-beta repeat;	Trp-Asp (WD) repeats signature.;	Trp-Asp (WD) repeats circular profile.;	WD40 repeats;	WD40 repeat, conserved site;WD40 repeat;WD40-repeat-containing domain;	GO:0005515;	WD repeat 2;	PREDICTED: WD repeat-containing protein LWD1-like;
AC.SP3B.Locus_447.1.10	Ubiquitin-conjugating enzyme;	Ubiquitin-conjugating enzymes active site.;	Ubiquitin-conjugating enzymes family profile.;	Ubiquitin-conjugating enzyme E2, catalytic domain homologues;	Ubiquitin-conjugating enzyme, active site;Ubiquitin-conjugating enzyme, E2;	GO:0016881;	Predicted protein;	ubiquitin-conjugating enzyme E2 36;
AC.SP3B.Locus_447.2.10	Ubiquitin-conjugating enzyme;	Unknown protein;	Ubiquitin-conjugating enzymes family profile.;	Ubiquitin-conjugating enzyme E2, catalytic domain homologues;	Ubiquitin-conjugating enzyme, E2;	GO:0016881;	Ubiquitin-conjugating enzyme E2 36;	ubiquitin-conjugating enzyme E2 14;
AC.SP3B.Locus_447.3.10	Ubiquitin-conjugating enzyme;	Ubiquitin-conjugating enzymes active site.;	Ubiquitin-conjugating enzymes family profile.;	Ubiquitin-conjugating enzyme E2, catalytic domain homologues;	Ubiquitin-conjugating enzyme, active site;Ubiquitin-conjugating enzyme, E2;	GO:0016881;	Putative uncharacterized protein;	PREDICTED: ubiquitin-conjugating enzyme E2 36-like;
AC.SP3B.Locus_448.1.10	SNARE domain;	Syntaxin / epimorphin family signature.;	t-SNARE coiled-coil homology domain profile.;	Helical region found in SNAREs;	Syntaxin/epimorphin, conserved site;Target SNARE coiled-coil domain;	GO:0005484|GO:0006886|GO:0016020;GO:0005515;	Unknown protein;	PREDICTED: syntaxin-132-like;
AC.SP3B.Locus_448.2.10	SNARE domain;	Syntaxin / epimorphin family signature.;	t-SNARE coiled-coil homology domain profile.;	Helical region found in SNAREs;	Syntaxin/epimorphin, conserved site;Target SNARE coiled-coil domain;	GO:0005484|GO:0006886|GO:0016020;GO:0005515;	Unknown protein;	PREDICTED: syntaxin-132-like;
AC.SP3B.Locus_449.8.10	Glycosyl hydrolases family 35;	Glycosyl hydrolases family 35 putative active site.;	Unknown protein;	Unknown protein;	Glycoside hydrolase, family 35;Glycoside hydrolase, family 35, conserved site;	GO:0004553|GO:0005975;	Beta-galactosidase pBG(B);	hypothetical protein precursor;
AC.SP3B.Locus_449.9.10	Glycosyl hydrolases family 35;	Glycosyl hydrolases family 35 putative active site.;	Unknown protein;	Unknown protein;	Glycoside hydrolase, family 35;Glycoside hydrolase, family 35, conserved site;	GO:0004553|GO:0005975;	Beta-galactosidase;	PREDICTED: LOW QUALITY PROTEIN: beta-galactosidase 9-like;
AC.SP3B.Locus_449.10.10	Glycosyl hydrolases family 35;	Glycosyl hydrolases family 35 putative active site.;	Unknown protein;	Unknown protein;	Glycoside hydrolase, family 35;Glycoside hydrolase, family 35, conserved site;	GO:0004553|GO:0005975;	Beta-galactosidase;	PREDICTED: LOW QUALITY PROTEIN: beta-galactosidase-like;
AC.SP3B.Locus_449.11.10	Glycosyl hydrolases family 35;	Glycosyl hydrolases family 35 putative active site.;	Unknown protein;	Unknown protein;	Glycoside hydrolase, family 35;Glycoside hydrolase, family 35, conserved site;	GO:0004553|GO:0005975;	Beta-galactosidase;	PREDICTED: LOW QUALITY PROTEIN: beta-galactosidase-like;
AC.SP3B.Locus_449.12.10	Glycosyl hydrolases family 35;	Glycosyl hydrolases family 35 putative active site.;	Unknown protein;	Unknown protein;	Glycoside hydrolase, family 35;Glycoside hydrolase, family 35, conserved site;	GO:0004553|GO:0005975;	Beta-galactosidase;	PREDICTED: LOW QUALITY PROTEIN: beta-galactosidase-like;
AC.SP3B.Locus_449.13.10	Glycosyl hydrolases family 35;	Glycosyl hydrolases family 35 putative active site.;	Unknown protein;	Unknown protein;	Glycoside hydrolase, family 35;Glycoside hydrolase, family 35, conserved site;	GO:0004553|GO:0005975;	Beta-galactosidase;	Os10g0330600;
AC.SP3B.Locus_449.14.10	Glycosyl hydrolases family 35;	Glycosyl hydrolases family 35 putative active site.;	Unknown protein;	Unknown protein;	Glycoside hydrolase, family 35;Glycoside hydrolase, family 35, conserved site;	GO:0004553|GO:0005975;	Beta-galactosidase;	PREDICTED: LOW QUALITY PROTEIN: beta-galactosidase-like;
AC.SP3B.Locus_449.15.10	Glycosyl hydrolases family 35;	Unknown protein;	Unknown protein;	Unknown protein;	Glycoside hydrolase, family 35;	GO:0004553|GO:0005975;	Beta-galactosidase (Fragment);	Os02g0219200, partial;
AC.SP3B.Locus_449.16.10	Glycosyl hydrolases family 35;	Glycosyl hydrolases family 35 putative active site.;	Unknown protein;	Unknown protein;	Glycoside hydrolase, family 35;Glycoside hydrolase, family 35, conserved site;	GO:0004553|GO:0005975;	Beta-galactosidase;	PREDICTED: LOW QUALITY PROTEIN: beta-galactosidase-like;
AC.SP3B.Locus_449.17.10	Glycosyl hydrolases family 35;	Glycosyl hydrolases family 35 putative active site.;	Unknown protein;	Unknown protein;	Glycoside hydrolase, family 35;Glycoside hydrolase, family 35, conserved site;	GO:0004553|GO:0005975;	Beta-galactosidase;	PREDICTED: LOW QUALITY PROTEIN: beta-galactosidase-like;
AC.SP3B.Locus_450.1.10	Spc97 / Spc98 family;	Unknown protein;	Unknown protein;	Unknown protein;	Gamma-tubulin complex component protein;	GO:0000226|GO:0000922|GO:0005815;	Unknown protein;	Unknown protein;
AC.SP3B.Locus_450.2.10	Spc97 / Spc98 family;	Unknown protein;	Unknown protein;	Unknown protein;	Gamma-tubulin complex component protein;	GO:0000226|GO:0000922|GO:0005815;	Unknown protein;	Unknown protein;
AC.SP3B.Locus_451.1.10	Actin;	Actins signature 2.;Actins and actin-related proteins signature.;Actins signature 1.;	Unknown protein;	Actin;	Actin, conserved site;Actin-related protein;Actin/actin-like conserved site;	Unknown protein;	Actin;	PREDICTED: actin-1-like;
AC.SP3B.Locus_451.2.10	Actin;	Actins and actin-related proteins signature.;Actins signature 1.;	Unknown protein;	Actin;	Actin, conserved site;Actin-related protein;Actin/actin-like conserved site;	Unknown protein;	Putative actin family protein isoform 1;	hypothetical protein AMTR_s00068p00196840;
AC.SP3B.Locus_452.1.10	WD domain, G-beta repeat;	Unknown protein;	Trp-Asp (WD) repeats circular profile.;Trp-Asp (WD) repeats profile.;	WD40 repeats;	WD40 repeat;WD40-repeat-containing domain;	GO:0005515;	SEC13;	transport protein SEC13B;
AC.SP3B.Locus_452.2.10	WD domain, G-beta repeat;	Unknown protein;	Trp-Asp (WD) repeats circular profile.;Trp-Asp (WD) repeats profile.;	WD40 repeats;	WD40 repeat;WD40-repeat-containing domain;	GO:0005515;	Sec13p;	PREDICTED: protein SEC13 homolog;
AC.SP3B.Locus_452.3.10	WD domain, G-beta repeat;	Unknown protein;	Trp-Asp (WD) repeats circular profile.;Trp-Asp (WD) repeats profile.;	WD40 repeats;	WD40 repeat;WD40-repeat-containing domain;	GO:0005515;	Sec13p;	PREDICTED: protein SEC13 homolog;
AC.SP3B.Locus_452.4.10	WD domain, G-beta repeat;	Unknown protein;	Trp-Asp (WD) repeats circular profile.;Trp-Asp (WD) repeats profile.;	WD40 repeats;	WD40 repeat;WD40-repeat-containing domain;	GO:0005515;	Sec13p;	PREDICTED: protein SEC13 homolog;
AC.SP3B.Locus_452.5.10	WD domain, G-beta repeat;	Unknown protein;	Trp-Asp (WD) repeats circular profile.;Trp-Asp (WD) repeats profile.;	WD40 repeats;	WD40 repeat;WD40-repeat-containing domain;	GO:0005515;	Putative uncharacterized protein;	PREDICTED: protein SEC13 homolog;
AC.SP3B.Locus_452.6.10	WD domain, G-beta repeat;	Unknown protein;	Trp-Asp (WD) repeats circular profile.;Trp-Asp (WD) repeats profile.;	WD40 repeats;	WD40 repeat;WD40-repeat-containing domain;	GO:0005515;	SEC13 protein isoform 1;	PREDICTED: protein SEC13 homolog;
AC.SP3B.Locus_452.7.10	WD domain, G-beta repeat;	Unknown protein;	Trp-Asp (WD) repeats circular profile.;Trp-Asp (WD) repeats profile.;	WD40 repeats;	WD40 repeat;WD40-repeat-containing domain;	GO:0005515;	Sec13p;	PREDICTED: protein SEC13 homolog;
AC.SP3B.Locus_453.1.10	Ubiquitin family;Ribosomal protein S27a;	Ubiquitin domain signature.;	Ubiquitin domain profile.;	Ubiquitin homologues;	Ubiquitin conserved site;Ribosomal protein S27a;Ubiquitin domain;	GO:0005515;GO:0003735|GO:0005622|GO:0005840|GO:0006412;	Ubiquitin;	hypothetical protein COCSUDRAFT_32988;
AC.SP3B.Locus_454.1.10	Unknown protein;	Unknown protein;	Unknown protein;	Unknown protein;	Unknown protein;	Unknown protein;	Unknown protein;	hypothetical protein AMTR_s00061p00162760;
AC.SP3B.Locus_454.2.10	Unknown protein;	Unknown protein;	Unknown protein;	Unknown protein;	Unknown protein;	Unknown protein;	OSJNBa0081L15.3 protein;	hypothetical protein AMTR_s00049p00148370;
AC.SP3B.Locus_454.3.10	Unknown protein;	Unknown protein;	Unknown protein;	Unknown protein;	Unknown protein;	Unknown protein;	OSJNBa0081L15.3 protein;	hypothetical protein AMTR_s00049p00148370;
AC.SP3B.Locus_454.5.10	Unknown protein;	Unknown protein;	Unknown protein;	Unknown protein;	Unknown protein;	Unknown protein;	OSJNBa0081L15.3 protein;	hypothetical protein AMTR_s00049p00148370;
AC.SP3B.Locus_455.1.10	Homeobox associated leucine zipper;Homeobox domain;	'Homeobox' domain signature.;	'Homeobox' domain profile.;	Homeodomain;	Leucine zipper, homeobox-associated;Homeobox, conserved site;Homeobox domain;	GO:0003700|GO:0006355|GO:0043565;GO:0003677|GO:0005634|GO:0006355;GO:0005634|GO:0006355|GO:0043565;	HB-type transcription factor (Fragment);	PREDICTED: homeobox-leucine zipper protein ATHB-6-like;
AC.SP3B.Locus_455.2.10	Homeobox associated leucine zipper;Homeobox domain;	'Homeobox' domain signature.;	'Homeobox' domain profile.;	Homeodomain;	Leucine zipper, homeobox-associated;Homeobox, conserved site;Homeobox domain;	GO:0003700|GO:0006355|GO:0043565;GO:0003677|GO:0005634|GO:0006355;GO:0005634|GO:0006355|GO:0043565;	Homeodomain leucine zipper protein CPHB-4;	Alanine--glyoxylate aminotransferase 2 isoform 1;
AC.SP3B.Locus_456.1.10	Myelodysplasia-myeloid leukemia factor 1-interacting protein;	Unknown protein;	Unknown protein;	Unknown protein;	Myeloid leukemia factor;	Unknown protein;	Predicted protein;	hypothetical protein CICLE_v10020784mg;
AC.SP3B.Locus_456.2.10	Myelodysplasia-myeloid leukemia factor 1-interacting protein;	Unknown protein;	Unknown protein;	Unknown protein;	Myeloid leukemia factor;	Unknown protein;	Predicted protein;	hypothetical protein CICLE_v10020784mg;
AC.SP3B.Locus_457.2.10	NHL repeat;	Unknown protein;	Unknown protein;	Unknown protein;	NHL repeat;	GO:0005515;	Os02g0234200 protein;	NHL domain-containing protein isoform 1;
AC.SP3B.Locus_457.3.10	NHL repeat;	Unknown protein;	Unknown protein;	Unknown protein;	NHL repeat;	GO:0005515;	Os02g0234200 protein;	hypothetical protein AMTR_s00130p00074440;
AC.SP3B.Locus_458.1.10	Ubiquitin-conjugating enzyme;	Unknown protein;	Ubiquitin-conjugating enzymes family profile.;	Ubiquitin-conjugating enzyme E2, catalytic domain homologues;	Ubiquitin-conjugating enzyme, E2;	GO:0016881;	Predicted protein;	PREDICTED: SUMO-conjugating enzyme SCE1-like;
AC.SP3B.Locus_458.2.10	Ubiquitin-conjugating enzyme;	Ubiquitin-conjugating enzymes active site.;	Ubiquitin-conjugating enzymes family profile.;	Ubiquitin-conjugating enzyme E2, catalytic domain homologues;	Ubiquitin-conjugating enzyme, active site;Ubiquitin-conjugating enzyme, E2;	GO:0016881;	Predicted protein;	hypothetical protein CICLE_v10022662mg;
AC.SP3B.Locus_458.3.10	Ubiquitin-conjugating enzyme;	Ubiquitin-conjugating enzymes active site.;	Ubiquitin-conjugating enzymes family profile.;	Ubiquitin-conjugating enzyme E2, catalytic domain homologues;	Ubiquitin-conjugating enzyme, active site;Ubiquitin-conjugating enzyme, E2;	GO:0016881;	Ubiquitin-conjugating enzyme E2 28-like isoform 1;	PREDICTED: ubiquitin-conjugating enzyme E2-17 kDa-like isoform X1;
AC.SP3B.Locus_459.1.10	Calcineurin-like phosphoesterase superfamily domain;	Unknown protein;	Unknown protein;	Unknown protein;	Calcineurin-like phosphoesterase superfamily domain;	Unknown protein;	Vacuolar protein sorting;	Calcineurin-like metallo-phosphoesterase superfamily protein isoform 1;
AC.SP3B.Locus_459.2.10	Calcineurin-like phosphoesterase superfamily domain;	Unknown protein;	Unknown protein;	Unknown protein;	Calcineurin-like phosphoesterase superfamily domain;	Unknown protein;	Vacuolar protein sorting;	Calcineurin-like metallo-phosphoesterase superfamily protein isoform 1;
AC.SP3B.Locus_459.3.10	Calcineurin-like phosphoesterase superfamily domain;	Unknown protein;	Unknown protein;	Unknown protein;	Calcineurin-like phosphoesterase superfamily domain;	Unknown protein;	Vacuolar protein sorting;	Calcineurin-like metallo-phosphoesterase superfamily protein isoform 1;
AC.SP3B.Locus_459.4.10	Calcineurin-like phosphoesterase superfamily domain;	Unknown protein;	Unknown protein;	Unknown protein;	Calcineurin-like phosphoesterase superfamily domain;	Unknown protein;	Vacuolar protein sorting;	Calcineurin-like metallo-phosphoesterase superfamily protein isoform 1;
AC.SP3B.Locus_459.5.10	Calcineurin-like phosphoesterase superfamily domain;	Unknown protein;	Unknown protein;	Unknown protein;	Calcineurin-like phosphoesterase superfamily domain;	Unknown protein;	Vacuolar protein sorting;	Calcineurin-like metallo-phosphoesterase superfamily protein isoform 1;
AC.SP3B.Locus_459.6.10	Calcineurin-like phosphoesterase superfamily domain;	Unknown protein;	Unknown protein;	Unknown protein;	Calcineurin-like phosphoesterase superfamily domain;	Unknown protein;	Vacuolar protein sorting;	Calcineurin-like metallo-phosphoesterase superfamily protein isoform 1;
AC.SP3B.Locus_460.1.10	2OG-Fe(II) oxygenase superfamily;non-haem dioxygenase in morphine synthesis N-terminal;	Unknown protein;	Fe(2+) 2-oxoglutarate dioxygenase domain profile.;	Unknown protein;	Non-haem dioxygenase N-terminal domain;Oxoglutarate/iron-dependent dioxygenase;	GO:0016491|GO:0016706|GO:0055114;	Gibberellin 20-oxidase (Fragment);	hypothetical protein AMTR_s00062p00062250;
AC.SP3B.Locus_460.1.20	Tub family;F-box domain;	Tub family signature 1.;	Unknown protein;	Unknown protein;	Tubby, C-terminal, conserved site;Tubby, C-terminal;F-box domain;	GO:0005515;	TUB6 transcription factor (Fragment);	PREDICTED: tubby-like F-box protein 3-like isoform X1;
AC.SP3B.Locus_460.2.10	2OG-Fe(II) oxygenase superfamily;	Unknown protein;	Fe(2+) 2-oxoglutarate dioxygenase domain profile.;	Unknown protein;	Oxoglutarate/iron-dependent dioxygenase;	GO:0016491|GO:0016706|GO:0055114;	Gibberellin 20 oxidase 2;	PREDICTED: gibberellin 2-beta-dioxygenase 2-like;
AC.SP3B.Locus_460.3.10	Tub family;	Tub family signature 1.;	Unknown protein;	Unknown protein;	Tubby, C-terminal, conserved site;Tubby, C-terminal;	Unknown protein;	TUB6 transcription factor (Fragment);	Os11g0163600;
AC.SP3B.Locus_460.4.10	2OG-Fe(II) oxygenase superfamily;non-haem dioxygenase in morphine synthesis N-terminal;	Unknown protein;	Fe(2+) 2-oxoglutarate dioxygenase domain profile.;	Unknown protein;	Non-haem dioxygenase N-terminal domain;Oxoglutarate/iron-dependent dioxygenase;	GO:0016491|GO:0016706|GO:0055114;	Gibberellin 20-oxidase (Fragment);	hypothetical protein AMTR_s00062p00062250;
AC.SP3B.Locus_460.4.20	Tub family;F-box domain;	Tub family signature 1.;	Unknown protein;	Unknown protein;	Tubby, C-terminal, conserved site;Tubby, C-terminal;F-box domain;	GO:0005515;	TUB6 transcription factor (Fragment);	PREDICTED: tubby-like F-box protein 3-like isoform X1;
AC.SP3B.Locus_460.5.10	2OG-Fe(II) oxygenase superfamily;non-haem dioxygenase in morphine synthesis N-terminal;	Unknown protein;	Fe(2+) 2-oxoglutarate dioxygenase domain profile.;	Unknown protein;	Non-haem dioxygenase N-terminal domain;Oxoglutarate/iron-dependent dioxygenase;	GO:0016491|GO:0016706|GO:0055114;	Gibberellin 20-oxidase (Fragment);	hypothetical protein AMTR_s00062p00062250;
AC.SP3B.Locus_460.5.20	Tub family;F-box domain;	Tub family signature 1.;	Unknown protein;	Unknown protein;	Tubby, C-terminal, conserved site;Tubby, C-terminal;F-box domain;	GO:0005515;	TUB6 transcription factor (Fragment);	PREDICTED: tubby-like F-box protein 3-like isoform X1;
AC.SP3B.Locus_462.2.10	Rad4 transglutaminase-like domain;	Unknown protein;	Unknown protein;	Transglutaminase/protease-like homologues;	Rad4/PNGase transglutaminase-like fold;Transglutaminase-like;	GO:0003684|GO:0005634|GO:0006289;	Peptide-N(4)-(N-acetyl-beta-glucosaminyl)asparagine amidase;	PREDICTED: peptide-N(4)-(N-acetyl-beta-glucosaminyl)asparagine amidase-like isoform X2;
AC.SP3B.Locus_462.3.10	Unknown protein;	Unknown protein;	Unknown protein;	Unknown protein;	Unknown protein;	Unknown protein;	Uncharacterized protein;	Peptide n-glycanase, putative isoform 2;
AC.SP3B.Locus_462.4.10	Rad4 transglutaminase-like domain;	Unknown protein;	Unknown protein;	Transglutaminase/protease-like homologues;	Rad4/PNGase transglutaminase-like fold;Transglutaminase-like;	GO:0003684|GO:0005634|GO:0006289;	Peptide-N(4)-(N-acetyl-beta-glucosaminyl)asparagine amidase;	PREDICTED: peptide-N(4)-(N-acetyl-beta-glucosaminyl)asparagine amidase-like isoform X2;
AC.SP3B.Locus_463.1.10	PHD-finger;Domain of unknown function (DUF3594);	Zinc finger PHD-type signature.;	Zinc finger PHD-type profile.;	PHD zinc finger;	Zinc finger, PHD-type;Zinc finger, PHD-finger;Alfin;Zinc finger, PHD-type, conserved site;	GO:0006355|GO:0042393;GO:0005515;GO:0005515|GO:0008270;	ALFIN-like transcription factor;	Os03g0818300;
AC.SP3B.Locus_464.1.10	2OG-Fe(II) oxygenase superfamily;	Unknown protein;	Unknown protein;	Prolyl 4-hydroxylase alpha subunit homologues.;	Prolyl 4-hydroxylase, alpha subunit;Oxoglutarate/iron-dependent dioxygenase;	GO:0016491|GO:0016706|GO:0055114;GO:0005506|GO:0016705|GO:0031418|GO:0055114;	Oxidoreductase, putative;	predicted protein;
AC.SP3B.Locus_465.1.10	POT family;	Unknown protein;	Unknown protein;	Unknown protein;	Proton-dependent oligopeptide transporter family;	GO:0005215|GO:0006810|GO:0016020;	Nitrate transporter, putative;	PREDICTED: probable peptide/nitrate transporter At3g54450-like;
AC.SP3B.Locus_465.2.10	POT family;	Unknown protein;	Unknown protein;	Unknown protein;	Proton-dependent oligopeptide transporter family;	GO:0005215|GO:0006810|GO:0016020;	Predicted protein;	PREDICTED: probable peptide/nitrate transporter At5g62680;
AC.SP3B.Locus_465.3.10	POT family;	Unknown protein;	Unknown protein;	Unknown protein;	Proton-dependent oligopeptide transporter family;	GO:0005215|GO:0006810|GO:0016020;	Predicted protein;	PREDICTED: probable peptide/nitrate transporter At5g62680;
AC.SP3B.Locus_465.4.10	POT family;	Unknown protein;	Unknown protein;	Unknown protein;	Proton-dependent oligopeptide transporter family;	GO:0005215|GO:0006810|GO:0016020;	Predicted protein;	PREDICTED: probable peptide transporter At1g52190-like;
AC.SP3B.Locus_465.5.10	POT family;	Unknown protein;	Unknown protein;	Unknown protein;	Proton-dependent oligopeptide transporter family;	GO:0005215|GO:0006810|GO:0016020;	Predicted protein;	PREDICTED: probable peptide/nitrate transporter At5g62680;
AC.SP3B.Locus_465.6.10	POT family;	Unknown protein;	Unknown protein;	Unknown protein;	Proton-dependent oligopeptide transporter family;	GO:0005215|GO:0006810|GO:0016020;	Unknown protein;	PREDICTED: peptide transporter PTR3-A-like, partial;
AC.SP3B.Locus_465.8.10	POT family;	Unknown protein;	Unknown protein;	Unknown protein;	Proton-dependent oligopeptide transporter family;	GO:0005215|GO:0006810|GO:0016020;	Uncharacterized protein;	PREDICTED: nitrate transporter 1.3;
AC.SP3B.Locus_465.9.10	POT family;	Unknown protein;	Unknown protein;	Unknown protein;	Proton-dependent oligopeptide transporter family;	GO:0005215|GO:0006810|GO:0016020;	Nitrate transporter, putative;	PREDICTED: probable peptide transporter At1g52190-like isoform X3;
AC.SP3B.Locus_465.10.10	POT family;	Unknown protein;	Unknown protein;	Unknown protein;	Proton-dependent oligopeptide transporter family;	GO:0005215|GO:0006810|GO:0016020;	Predicted protein;	PREDICTED: probable peptide/nitrate transporter At5g62680;
AC.SP3B.Locus_466.1.10	Ribosomal protein L7Ae/L30e/S12e/Gadd45 family;	Ribosomal protein L7Ae signature.;	Unknown protein;	Unknown protein;	Ribosomal protein L7Ae/L30e/S12e/Gadd45;Ribosomal protein L7Ae conserved site;	GO:0030529|GO:0042254;	Ribosomal protein L7;	PREDICTED: NHP2-like protein 1-like;
AC.SP3B.Locus_467.1.10	DnaJ domain;Domain of unknown function (DUF4339);	Unknown protein;	dnaJ domain profile.;	DnaJ molecular chaperone homology domain;	DnaJ domain;Domain of unknown function DUF4339;	Unknown protein;	Heat shock protein binding protein, putative;	PREDICTED: dnaJ homolog subfamily C GRV2-like;
AC.SP3B.Locus_467.2.10	DnaJ domain;Domain of unknown function (DUF4339);	Unknown protein;	dnaJ domain profile.;	DnaJ molecular chaperone homology domain;	DnaJ domain;Domain of unknown function DUF4339;	Unknown protein;	Heat shock protein binding protein, putative;	hypothetical protein AMTR_s00013p00152000;
AC.SP3B.Locus_469.1.10	XPG N-terminal domain;XPG I-region;	XPG protein signature 1.;	Unknown protein;	Helix-hairpin-helix class 2 (Pol1 family) motifs;Xeroderma pigmentosum G I-region;Xeroderma pigmentosum G N-region;	XPG N-terminal;XPG conserved site;Helix-hairpin-helix motif, class 2;XPG-I domain;	GO:0003677|GO:0003824;GO:0004518|GO:0006281;GO:0016788;GO:0004518;	Flap endonuclease 1;	5'-3' exonuclease family protein isoform 5, partial;
AC.SP3B.Locus_469.2.10	XPG N-terminal domain;XPG I-region;	XPG protein signature 2.;XPG protein signature 1.;	Unknown protein;	Helix-hairpin-helix class 2 (Pol1 family) motifs;Xeroderma pigmentosum G I-region;Xeroderma pigmentosum G N-region;5'-3' exonuclease;	XPG N-terminal;XPG conserved site;5'-3' exonuclease, N-terminal;Helix-hairpin-helix motif, class 2;XPG-I domain;	GO:0003677|GO:0003824;GO:0003677;GO:0004518|GO:0006281;GO:0016788;GO:0004518;	Flap endonuclease 1;	5'-3' exonuclease family protein isoform 5, partial;
AC.SP3B.Locus_469.3.10	XPG N-terminal domain;XPG I-region;	XPG protein signature 2.;XPG protein signature 1.;	Unknown protein;	Helix-hairpin-helix class 2 (Pol1 family) motifs;Xeroderma pigmentosum G I-region;Xeroderma pigmentosum G N-region;5'-3' exonuclease;	XPG N-terminal;XPG conserved site;5'-3' exonuclease, N-terminal;Helix-hairpin-helix motif, class 2;XPG-I domain;	GO:0003677|GO:0003824;GO:0003677;GO:0004518|GO:0006281;GO:0016788;GO:0004518;	Flap endonuclease 1;	5'-3' exonuclease family protein isoform 5, partial;
AC.SP3B.Locus_470.5.10	Cytochrome P450;	Unknown protein;	Unknown protein;	Unknown protein;	Cytochrome P450;	GO:0005506|GO:0016705|GO:0020037|GO:0055114;	Unknown protein;	hypothetical protein AMTR_s00181p00037470;
AC.SP3B.Locus_470.7.10	Cytochrome P450;	Cytochrome P450 cysteine heme-iron ligand signature.;	Unknown protein;	Unknown protein;	Cytochrome P450, conserved site;Cytochrome P450;	GO:0016705|GO:0055114;GO:0005506|GO:0016705|GO:0020037|GO:0055114;	Predicted protein;	hypothetical protein SORBIDRAFT_01g016910;
AC.SP3B.Locus_470.8.10	Cytochrome P450;	Cytochrome P450 cysteine heme-iron ligand signature.;	Unknown protein;	Unknown protein;	Cytochrome P450, conserved site;Cytochrome P450;	GO:0016705|GO:0055114;GO:0005506|GO:0016705|GO:0020037|GO:0055114;	Predicted protein;	hypothetical protein SORBIDRAFT_01g016910;
AC.SP3B.Locus_470.9.10	Cytochrome P450;	Cytochrome P450 cysteine heme-iron ligand signature.;	Unknown protein;	Unknown protein;	Cytochrome P450, conserved site;Cytochrome P450;	GO:0016705|GO:0055114;GO:0005506|GO:0016705|GO:0020037|GO:0055114;	Predicted protein;	hypothetical protein SORBIDRAFT_01g016910;
AC.SP3B.Locus_470.10.10	Cytochrome P450;	Cytochrome P450 cysteine heme-iron ligand signature.;	Unknown protein;	Unknown protein;	Cytochrome P450, conserved site;Cytochrome P450;	GO:0016705|GO:0055114;GO:0005506|GO:0016705|GO:0020037|GO:0055114;	P450;	hypothetical protein SORBIDRAFT_01g016910;
AC.SP3B.Locus_470.11.10	Cytochrome P450;	Cytochrome P450 cysteine heme-iron ligand signature.;	Unknown protein;	Unknown protein;	Cytochrome P450, conserved site;Cytochrome P450;	GO:0016705|GO:0055114;GO:0005506|GO:0016705|GO:0020037|GO:0055114;	Predicted protein;	hypothetical protein SORBIDRAFT_01g016910;
AC.SP3B.Locus_470.12.10	Cytochrome P450;	Cytochrome P450 cysteine heme-iron ligand signature.;	Unknown protein;	Unknown protein;	Cytochrome P450, conserved site;Cytochrome P450;	GO:0016705|GO:0055114;GO:0005506|GO:0016705|GO:0020037|GO:0055114;	Predicted protein;	cytochrome P450, family 82, subfamily C, polypeptide 4;
AC.SP3B.Locus_470.13.10	Cytochrome P450;	Cytochrome P450 cysteine heme-iron ligand signature.;	Unknown protein;	Unknown protein;	Cytochrome P450, conserved site;Cytochrome P450;	GO:0016705|GO:0055114;GO:0005506|GO:0016705|GO:0020037|GO:0055114;	Predicted protein;	hypothetical protein SORBIDRAFT_01g016910;
AC.SP3B.Locus_470.14.10	Cytochrome P450;	Cytochrome P450 cysteine heme-iron ligand signature.;	Unknown protein;	Unknown protein;	Cytochrome P450, conserved site;Cytochrome P450;	GO:0016705|GO:0055114;GO:0005506|GO:0016705|GO:0020037|GO:0055114;	Predicted protein;	hypothetical protein SORBIDRAFT_01g016910;
AC.SP3B.Locus_470.15.10	Cytochrome P450;	Cytochrome P450 cysteine heme-iron ligand signature.;	Unknown protein;	Unknown protein;	Cytochrome P450, conserved site;Cytochrome P450;	GO:0016705|GO:0055114;GO:0005506|GO:0016705|GO:0020037|GO:0055114;	Predicted protein;	hypothetical protein SORBIDRAFT_01g016910;
AC.SP3B.Locus_470.16.10	Cytochrome P450;	Cytochrome P450 cysteine heme-iron ligand signature.;	Unknown protein;	Unknown protein;	Cytochrome P450, conserved site;Cytochrome P450;	GO:0016705|GO:0055114;GO:0005506|GO:0016705|GO:0020037|GO:0055114;	Predicted protein;	hypothetical protein SORBIDRAFT_01g016910;
AC.SP3B.Locus_471.2.10	5'-AMP-activated protein kinase beta subunit, interation domain;	Unknown protein;	Unknown protein;	5'-AMP-activated protein kinase beta subunit, interation domain;	5-AMP-activated protein kinase, beta subunit, interaction domain;	GO:0005515;	GAL83 (Fragment);	PREDICTED: SNF1-related protein kinase regulatory subunit beta-2-like;
AC.SP3B.Locus_471.4.10	5'-AMP-activated protein kinase beta subunit, interation domain;	Unknown protein;	Unknown protein;	5'-AMP-activated protein kinase beta subunit, interation domain;	5-AMP-activated protein kinase, beta subunit, interaction domain;	GO:0005515;	GAL83 (Fragment);	PREDICTED: SNF1-related protein kinase regulatory subunit beta-2-like isoform X2;
AC.SP3B.Locus_471.5.10	5'-AMP-activated protein kinase beta subunit, interation domain;	Unknown protein;	Unknown protein;	5'-AMP-activated protein kinase beta subunit, interation domain;	5-AMP-activated protein kinase, beta subunit, interaction domain;	GO:0005515;	GAL83 (Fragment);	PREDICTED: SNF1-related protein kinase regulatory subunit beta-1-like;
AC.SP3B.Locus_471.6.10	5'-AMP-activated protein kinase beta subunit, interation domain;	Unknown protein;	Unknown protein;	5'-AMP-activated protein kinase beta subunit, interation domain;	5-AMP-activated protein kinase, beta subunit, interaction domain;	GO:0005515;	GAL83 (Fragment);	PREDICTED: SNF1-related protein kinase regulatory subunit beta-2-like isoform X2;
AC.SP3B.Locus_472.2.10	AP2 domain;	Unknown protein;	AP2/ERF domain profile.;	DNA-binding domain in plant proteins such as APETALA2 and EREBPs;	AP2/ERF domain;	GO:0003700|GO:0006355;	Ethylene-responsive-element-binding factor 2;	ethylene responsive protein;
AC.SP3B.Locus_474.7.10	WD domain, G-beta repeat;BOP1NT (NUC169) domain;	Trp-Asp (WD) repeats signature.;	Trp-Asp (WD) repeats circular profile.;Trp-Asp (WD) repeats profile.;	WD40 repeats;BOP1NT (NUC169) domain;	WD40 repeat, conserved site;BOP1, N-terminal domain;WD40 repeat;WD40-repeat-containing domain;	GO:0006364;GO:0005515;	Os07g0435400 protein;	predicted protein;
AC.SP3B.Locus_474.8.10	WD domain, G-beta repeat;BOP1NT (NUC169) domain;	Trp-Asp (WD) repeats signature.;	Trp-Asp (WD) repeats circular profile.;Trp-Asp (WD) repeats profile.;	WD40 repeats;	WD40 repeat, conserved site;BOP1, N-terminal domain;WD40 repeat;WD40-repeat-containing domain;	GO:0006364;GO:0005515;	WD40 repeat protein;	PREDICTED: ribosome biogenesis protein BOP1 homolog;
AC.SP3B.Locus_474.9.10	WD domain, G-beta repeat;BOP1NT (NUC169) domain;	Trp-Asp (WD) repeats signature.;	Trp-Asp (WD) repeats circular profile.;Trp-Asp (WD) repeats profile.;	WD40 repeats;BOP1NT (NUC169) domain;	WD40 repeat, conserved site;BOP1, N-terminal domain;WD40 repeat;WD40-repeat-containing domain;	GO:0006364;GO:0005515;	Os07g0435400 protein;	predicted protein;
[truncated: 34,515 more rows]
