# Supplementary material for: Integrative structural annotation of de novo RNA-Seq provides an accurate reference gene set of the enormous genome of the onion (Allium cepa L.)
Source: DNA Res. 2014 Oct 31;22(1):19–27. doi: 10.1093/dnares/dsu035 (PMC4379974; doi:10.1093/dnares/dsu035)
Supplement: Supplementary Data [file supp_dsu035_dsu035supp_table9.xls]

## Sheet: ChangeID.H6.vs.SP3B.Flanking.20
Table S9. Sequence variations and their flanking regions between two cultivated onions
TRANSCRIPT_ID	POS	H6	SP3B	VAR_ TYPE	FLANKING_SEQ
AC.H6.Locus_25.1	252	T	G	Exon	GAATAAGGGGCACATCGTTACTAAGAGAGAGCTGCCTCTTAGGCCTTCTA{T/G}CAGAAAAGGGAAATCGAGCAAAAGAACTGTGTTCATCAAGAACTTGATAA
AC.H6.Locus_33.2	377	A	T	Other	AAGTCTGTTTCAGATTTCCTCTTTAACTTCTTTTTTGTTTCTTCAGTAGC{A/T}GTGCTTGTGGAGGTGCTGCCAACTCCAGCTTTTTCATAATGTTTTGTAGT
AC.H6.Locus_33.3	593	C	T	Exon	TTCTTTCTCTTCATTTTTTCTTCGTCCCGAATCTTGTCTCTATAAAGTCG{C/T}GATCTCTTTCTATCCTTTGATCTACTTATGGCATCTTTAATTGTGTTTAT
AC.H6.Locus_33.3	1007	A	G	Exon	GATTCAATCATTTCTCTCATGTTCCTCTTCAATGATCTGCGTTGAATAAT{A/G}TGGCCAACAATACCCATAAGCCGATCCATCAACACTTCCTTTGACATCTT
AC.H6.Locus_33.3	1844	G	A	Exon	ACTTGAAAGTATTCATCCAATTCAGCATCGTCAATGAATGAATCCTCAGT{G/A}TCATATTGATCATCATCCGGGGTATCATCAAGCTCCTCCTCATCGCTACT
AC.H6.Locus_34.3	1390	C	T	Intron	AGTTCAAATTGCAATATTCTTCACGATACAGTAGTATGCTCTTACTAAAA{C/T}ATAGTATCATTATCTTATCACATTCATCAACTGAATATGAAAGGAAAAAT
AC.H6.Locus_36.4	3362	C	T	Other	CTAACAAACCATCGCCGCGACCAACGAACTACCACGAATCCATCCTCTCA{C/T}GAACATCTCCCTACCACAATCGCGTAACCCATAATTCCAAAATACTTCAC
AC.H6.Locus_44.1	182	G	A	Exon	TCACTCCTCATTCTTCCTCAGTCATCTCTACAATGGAGTCCGGGCTGGTC{G/A}CGGGCTCACACTATCAACATGAGCTGCATGTTACAAATGCAAGCGAAGAT
AC.H6.Locus_44.1	403	A	G	Exon	CCCGTGTGTAGGCCGTGTTATATGTATGAACGGAGTGAAGGGTCTCAGTC{A/G}TGTCCTCAGTGCTACACTCGTTATAAGCGTCATAAAGGCTGTCCTAGAGT
AC.H6.Locus_45.1	805	C	G	Exon	GTGGATCTTCAAGCAATGCCGGTTACAGACAATATTGACTATGAAGTTGT{C/G}TTGGTAAATCGCATTATGGATCATTCACTTCAACAAATTGAGAAAAAAGC
AC.H6.Locus_45.1	2311	C	T	Exon	ACAGAGTTTCTGCCAAGAGGAAGTTTATACAGACTGTTGCATCGACCAAA{C/T}GTTAAACTAGATGAAAAGAGGCGACTGAAAATGGCTCTAGATGTGATTAA
AC.H6.Locus_45.1	2641	C	T	Exon	TTTGGTGTTATACTATGGGAATTAGCTACGATGCGCATGCCATGGGGTGG{C/T}ATGAACCCAATGCAAGTCGTTGGAGCTGTAGGGTTCCAGGATAGACGGTT
AC.H6.Locus_45.2	805	C	G	Exon	GTGGATCTTCAAGCAATGCCGGTTACAGACAATATTGACTATGAAGTTGT{C/G}TTGGTAAATCGCATTATGGATCATTCACTTCAACAAATTGAGAAAAAAGC
AC.H6.Locus_45.2	2311	C	T	Exon	ACAGAGTTTCTGCCAAGAGGAAGTTTATACAGACTGTTGCATCGACCAAA{C/T}GTTAAACTAGATGAAAAGAGGCGACTGAAAATGGCTCTAGATGTGATTAA
AC.H6.Locus_45.2	2641	C	T	Exon	TTTGGTGTTATACTATGGGAATTAGCTACGATGCGCATGCCATGGGGTGG{C/T}ATGAACCCAATGCAAGTCGTTGGAGCTGTAGGGTTCCAGGATAGACGGTT
AC.H6.Locus_48.1	684	T	C	Exon	CCACGAGTTCCTGGAGACGACGAAGAAGATGGTGTTGATGATTTGGATAA{T/C}GAGTTTAATTACATGCAAGGTAATGGCAAGTCAGTGCGTCCGTGGCAACA
AC.H6.Locus_48.1	843	G	A	Exon	ATCCCACGTCTAACAAGTGGACATCAGGTTTCTGGTGAAATACCAGATGC{G/A}TCACCTGATCGTCAGTCAATCAGATCGTCAGGACCACTTGGATTTGGTGA
AC.H6.Locus_48.1	2139	T	C	Exon	GAAGCAATGTGTTTCATGATGGATCCTGCCTATGGAAAGAAGACATGTTA{T/C}GTGCAGTTCCCACAAAGATTCGATGGCATCGACTTGCACGATCGATATGC
AC.H6.Locus_48.1	2229	C	T	Exon	GATCGATATGCCAATCGTAACATCGTCTTTTTTGATATCAACTTGAGAGG{C/T}TTAGATGGCATTCAGGGTCCGGTTTATGTTGGAACTGGATGCTGTTTCAA
AC.H6.Locus_48.1	2322	T	C	Exon	TGTTTCAACAGACAAGCTTTGTATGGTTATGATCCTGTGTTGACCGAGGC{T/C}GACTTAGAGCCTAACATTGTCTTCAAGAGTTGCTGTGGTTCTAGAAAGAA
AC.H6.Locus_48.1	2521	C	T	Exon	GTGTTGAAGGGTACGAAGATGAAAGATCTCATCTTATGTCTCAAAAGAAA{C/T}TGGAGAAACGTTTTGGGCAGTCACCAATTTTCATTGCGTCTACATTCATG
AC.H6.Locus_48.1	3354	C	T	Exon	CTCATCCCTCCCATGACCGTCCTCCTCTTCAACATCGTCGGCATCATCGC{C/T}GGAGTCTCCTTCGCCATCAACAGCGGCTACCAGTCCTGGGGCCCTCTCTT
AC.H6.Locus_48.1	3525	G	T	Exon	CAGAACAGAACCCCGACCATCGTCATCGTGTGGTCGATCCTGCTGGCGTC{G/T}ATTTTCTCGCTGCTGTGGGTCAGGATCGATCCGTTCACCACTGCCGAGCA
AC.H6.Locus_50.1	1096	T	C	Exon	CATCTGAGAAGACATTTAAGATGGAGTCGGTATCGACTGATGGCAGCTCA{T/C}ATAACGTGTTGTATGTATCTCTGCGATTGATGTCGACTGTAGAAAGATCT
AC.H6.Locus_51.4	1123	A	G	Exon	CATGGAATCTCTTCGGGGTTCCTGCAGCCAAAGACAGCAACTGCTTTCTC{A/G}CCAAATAGAAGGGTTTTTGAGTCCTTTACTTTAAGCTCGTGATGCTTCCA
AC.H6.Locus_56.12	89	A	T	Other	AAATCTACCTACATATCAAAACATCCTCACTTCTATACATACAAACCCAC{A/T}CTGCATCCATATACTTTCATCCCCTTTGCCATATCAACCTTGTTCATATT
AC.H6.Locus_56.46	1359	A	G	Other	GCAATCTTCTCTACTTTGACATGTTCAGAAGGCATACAAATATCATCCTT{A/G}TCTTTTACTTCATGCTCTTCAACTGGCTTCACTATAGTACCTGGAGGCGC
AC.H6.Locus_56.47	2153	A	G	Exon	AACTTGATCAAATGAAGCAAACCAGCAAAGTCGGTGTCCTCAGATGCTGT{A/G}TGTGCTAGTGCATATGCTGCTTCTATTCTGACTCTCCAGAACGCCTTTGA
AC.H6.Locus_56.47	3119	G	A	Other	TCAATTTTGCAGACAGTACAGTTGGCCTTGTAGCGTCGATAACGAGCTTC{G/A}TTATTTCCAAAGTACTTTTTGATAAATGACTCGGTAAGAAATCCAGCCAG
AC.H6.Locus_56.47	3659	A	G	Other	TCATCTTTGCTCAGAACCTGATAGAGTAAATCGCCATTGCTAACAGCCAC{A/G}TATTTCGAATCAACCGTATATTCCATGTCAAAAGTGCAAAATTCTGAAAT
AC.H6.Locus_56.50	1359	A	G	Exon	GCAATCTTCTCTACTTTGACATGTTCAGAAGGCATACAAATATCATCCTT{A/G}TCTTTTACTTCATGCTCTTCAACTGGCTTCACTATAGTACCTGGAGGCGC
AC.H6.Locus_56.51	1460	A	C	Other	CTGGATGACTCAGCCACATCATTCTCTGCAGATTTCTTCATCTTTGCCAT{A/C}TCTTTCTCTACTCTCTTCTTCTCCTTCTTCTGACGCTTGCGCTCCAAATA
AC.H6.Locus_56.52	892	C	A	Exon	TATATAGCGCCCGAAAGAGGATTTCTAATTGCATGCCTCATATAAGACAG{C/A}GCCTTCAATTTCTTTGATGATGTCTGCTCAGACATATGCTGCACATGAAG
AC.H6.Locus_56.52	3145	T	C	Exon	GCGTAAAAGGGTTTGCCTGATGTTTTACAGTGTACTAATATGGGGTTAAG{T/C}AGTGAAACATCAGGGAATCCTAATGCTTTTTGAAGAGCAGCAGTGCTAGG
AC.H6.Locus_60.1	235	A	G	Exon	ACAGCAAGCCTAGCATAAGGGACCTTATGTCTTACCTGCCTCCACAACAT{A/G}TCAACGGCATCGCCCTTCTTCGGAGGGTACTGAAATTCAAAATGGTGCGA
AC.H6.Locus_60.1	481	G	A	Exon	AGCTCGATGTGGTCGCTTATTATAACGGGGACGCAGTGGCTGACAATGGC{G/A}TCAAATAGACGGCATGAGGATGGGGTGTCCCCTGCTGGGTGCAGACAAAA
AC.H6.Locus_62.7	802	C	T	Exon	GGAGATCAAGTTGCTGCTGCCATGGGAATCTATGGACCAAGGACTACTTA{C/T}GTTATCGCTCTAAAAGATGCTCCTGGAACTCATGAATTCCTTCTCCTAGA
AC.H6.Locus_64.2	1141	T	C	Exon	CAGGTCCACGTTAGGAATATCAAGGCCACGTGCAGCAACATCAGTAGCAA{T/C}GAGCACATCAAATCGTCCTTCTCGGAAAGCAGCAAGCGTCCTATCTCTGT
AC.H6.Locus_64.3	1141	T	C	Exon	CAGGTCCACGTTAGGAATATCAAGGCCACGTGCAGCAACATCAGTAGCAA{T/C}GAGCACATCAAATCGTCCTTCTCGGAAAGCAGCAAGCGTCCTATCTCTGT
AC.H6.Locus_67.2	470	T	C	Exon	AGACTCGAAGTTCCTCCATATTGGCTGAACGATTCTCAAACTGGAGTGTA{T/C}GGTAAACCTGCGCCAGAGGATTTCACTACTGACTATGAACACTGGAAACA
AC.H6.Locus_67.3	549	T	C	Exon	AGACTCGAAGTTCCTCCATATTGGCTGAACGATTCTCAAACTGGAGTGTA{T/C}GGTAAACCTGCGCCAGAGGATTTCACTACTGACTATGAACACTGGAAACA
AC.H6.Locus_67.5	470	T	C	Exon	AGACTCGAAGTTCCTCCATATTGGCTGAACGATTCTCAAACTGGAGTGTA{T/C}GGTAAACCTGCGCCAGAGGATTTCACTACTGACTATGAACACTGGAAACA
AC.H6.Locus_68.1	614	T	A	Exon	CCTCTTCTTGCAGTAGCGACTGCAGCAGCAGCAGATGTTGCATCTCTAAC{T/A}GCAGAAAGCGCAGCTGCAGCGACCTTTTTTGCTTCCTCACTGCTCCCATT
AC.H6.Locus_72.14	249	A	G	Other	TATTGATCTGGCTTGTAGGCGATGAAACTGATGCATTGGACTTGACGGAC{A/G}TTGTCAAATCCGATGATTCTGCAGTAGGCTTTTGGGTACTCCTTCTTCAC
AC.H6.Locus_72.18	271	T	C	Exon	AATGGCTTCATCGTTGATGTCTTCTGCTACCATGTCGAGCGTGTCTCCAG{T/C}GCAATCTAGCATGGTCGCTCCTTTCACCGGTCTTAAGTCAATGTCAAGCT
AC.H6.Locus_74.1	100	A	G	Other	AAGCACCGGCTGTTAGACAAAAAAATTGTAACCTTTATAATCAGCCAAGG{A/G}TTGCACTGACGTATGAGTCGCCAATATACAGCTAAAGGTTGTCTGCACGT
AC.H6.Locus_74.1	1064	G	A	Exon	GCATGAGTTATTTGCAGAACATCCAAACAAGCAGCAATATTGCCATCTTT{G/A}TCTACCACAGGTAGGTGTAAGAATTTCCCATCATGCATAATATGCAACGC
AC.H6.Locus_78.1	689	A	G	Exon	CCAACACTATTATTCCCATCACCTGAAATATTAGTGGTTGTAACTGTGGC{A/G}TCATTTCCTACTATATTTCTCTGCGGTGAGCCGCTAACTTGGGCATTTGT
AC.H6.Locus_78.1	2912	T	C	Exon	GAAGCAACTGGAGATTGCAAGGACCCATTTCCAAGCATAATGCCTTCATG{T/C}AAAGGTTCAGCAAATTGTTTCGGGTGTTTGATTTTTTTAGCAGCAGTTTG
AC.H6.Locus_78.1	5685	C	T	Other	TGCCATCCATGGAATCAACCTCTTTTGTTGAAATTTCGAACCTTCATCTG{C/T}AGGAAAGCTTAGTCATGTCGGCAGGGCTTTGGAACCGAGAAGGAATTCTT
AC.H6.Locus_78.2	382	A	G	Exon	CCAACACTATTATTCCCATCACCTGAAATATTAGTGGTTGTAACTGTGGC{A/G}TCATTTCCTACTATATTTCTCTGCGGTGAGCCGCTAACTTGGGCATTTGT
AC.H6.Locus_78.2	2605	T	C	Exon	GAAGCAACTGGAGATTGCAAGGACCCATTTCCAAGCATAATGCCTTCATG{T/C}AAAGGTTCAGCAAATTGTTTCGGGTGTTTGATTTTTTTAGCAGCAGTTTG
AC.H6.Locus_78.2	5378	C	T	Other	TGCCATCCATGGAATCAACCTCTTTTGTTGAAATTTCGAACCTTCATCTG{C/T}AGGAAAGCTTAGTCATGTCGGCAGGGCTTTGGAACCGAGAAGGAATTCTT
AC.H6.Locus_82.1	1142	T	A	Other	TGCAGCTGGAAGTGATGGTATATGTCGAGGCAATGTGGGTAATATGTGAG{T/A}GGTATTGGCAACACTGTGCGGCAGTATTGTTGAGAGGTGGAAATTGAAGT
AC.H6.Locus_86.2	144	C	T	Other	TGCTGAAATAGCAGCTGAAGTTAAGGCAAACCAAGGGAAGTAACTGTGCA{C/T}CACAATTTTTTACCATCGCTTAATCACTCATCCCACGCAAGCCATCACGA
AC.H6.Locus_87.1	2583	T	C	Other	CAATCTTCTTTTCTTTAACTGAACACACAATGGATGCATGCTTTCTCCTA{T/C}GTCTCCAATGGTGCACTCGTGCAAAACAGCTGGACAAACATCTCAGGGAA
AC.H6.Locus_87.2	1238	C	T	Exon	CACCAAATGAAGATCATTAGACTCGAATGCGCCTATGGCTTCCAATATTG{C/T}ACGTTGGTGCCAAATCATATGATAGTCAAGTGGGTCATGTGTTGATGAAA
AC.H6.Locus_87.2	3470	T	C	Other	CAATCTTCTTTTCTTTAACTGAACACACAATGGATGCATGCTTTCTCCTA{T/C}GTCTCCAATGGTGCACTCGTGCAAAACAGTACTCAGTAGCTATATGAAAA
AC.H6.Locus_87.3	1238	C	T	Exon	CACCAAATGAAGATCATTAGACTCGAATGCGCCTATGGCTTCCAATATTG{C/T}ACGTTGGTGCCAAATCATATGATAGTCAAGTGGGTCATGTGTTGATGAAA
AC.H6.Locus_87.3	3470	T	C	Other	CAATCTTCTTTTCTTTAACTGAACACACAATGGATGCATGCTTTCTCCTA{T/C}GTCTCCAATGGTGCACTCGTGCAAAACAGCTGGACAAACATCTCAGGGAA
AC.H6.Locus_90.1	635	G	A	Exon	AGGTTGACAAGAAAGTAGAGGAGGTTGCTAATAGAGCGCATAGAAGAAAT{G/A}TTACTGAACCGCAGAGTTCTGGTCTAATTATTGAAGATAATCATGATTTG
AC.H6.Locus_90.4	635	G	A	Exon	AGGTTGACAAGAAAGTAGAGGAGGTTGCTAATAGAGCGCATAGAAGAAAT{G/A}TTACTGAACCGCAGAGTTCTGGTCTAATTATTGAAGATAATCATGATTTG
AC.H6.Locus_107.1	933	A	G	Exon	TGCATCTCATTAGGTGGGGGCAAGATCGCCCCATCCGATGCAAAAAAATC{A/G}CCATTATCAATATCATCATTCTCCGTTCCATACGCCTTCCCATTCGACTC
AC.H6.Locus_109.1	78	G	C	Other	CGAACCAAATCCTTCAGGACCCAAACCCTATTCTGAACATGATATAAATT{G/C}CTCGCAGCTGAATTTAGTTCGTCTCTTTCTTTTATCGAAGCCCTAGCCGC
AC.H6.Locus_109.1	167	A	T	Exon	AGCCCTAGCCGCCAATTGTCATACTCAAACCTTAATCTCTAAGCCATGGC{A/T}GAAACCCTAACCCTAAAAGGAGTGATGCGAGGCCACTCAGACCATGTAAC
AC.H6.Locus_114.12	579	C	T	Exon	AATCAGCGAAGAAACTGATGAAAAGGAAAAGGGTGGTGATGAAAATAAAG{C/T}GATGGAGGAAATTAAGGCTAATGAAGAAAGCAGTGCTGAAGATAGTAATA
AC.H6.Locus_122.1	263	G	A	Other	GTAAAATCAGTAAATTTAGCAGCGGCACACACATACACCCATCCTTATAT{G/A}CACACACACACATAAATACACACACGTGTATGATAATTTCGCTTTCCCTT
AC.H6.Locus_122.1	1325	T	A	Other	CTTCTCCCAGCAAAAGTACAAGTCGGCGTCTTCTCTGCCACCATGCCTCC{T/A}GAAGCCCTAGAAATAACCCGCAAGTTCATGAATAAACCCGTCCGCATCCT
AC.H6.Locus_124.3	1724	T	G	Other	TTCAGCTTGGCAGGGTCGATTGGGAGTTATTTTGGGACTGCATTGGTGAC{T/G}ATTGTGAGTGGGTATACAAAAAAGAGAGGAAATAACTGGTTGCAGGATGA
AC.H6.Locus_124.5	2510	T	G	Exon	TTCAGCTTGGCAGGGTCGATTGGGAGTTATTTTGGGACTGCATTGGTGAC{T/G}ATTGTGAGTGGGTATACAAAAAAGAGAGGAAATAACTGGTTGCAGGATGA
AC.H6.Locus_124.6	1638	T	G	Exon	TTCAGCTTGGCAGGGTCGATTGGGAGTTATTTTGGGACTGCATTGGTGAC{T/G}ATTGTGAGTGGGTATACAAAAAAGAGAGGAAATAACTGGTTGCAGGATGA
AC.H6.Locus_124.7	1795	T	G	Exon	TTCAGCTTGGCAGGGTCGATTGGGAGTTATTTTGGGACTGCATTGGTGAC{T/G}ATTGTGAGTGGGTATACAAAAAAGAGAGGAAATAACTGGTTGCAGGATGA
AC.H6.Locus_124.8	1725	T	G	Exon	TTCAGCTTGGCAGGGTCGATTGGGAGTTATTTTGGGACTGCATTGGTGAC{T/G}ATTGTGAGTGGGTATACAAAAAAGAGAGGAAATAACTGGTTGCAGGATGA
AC.H6.Locus_124.9	1874	T	G	Other	TTCAGCTTGGCAGGGTCGATTGGGAGTTATTTTGGGACTGCATTGGTGAC{T/G}ATTGTGAGTGGGTATACAAAAAAGAGAGGAAATAACTGGTTGCAGGATGA
AC.H6.Locus_124.10	2329	T	G	Exon	TTCAGCTTGGCAGGGTCGATTGGGAGTTATTTTGGGACTGCATTGGTGAC{T/G}ATTGTGAGTGGGTATACAAAAAAGAGAGGAAATAACTGGTTGCAGGATGA
AC.H6.Locus_124.11	1638	T	G	Exon	TTCAGCTTGGCAGGGTCGATTGGGAGTTATTTTGGGACTGCATTGGTGAC{T/G}ATTGTGAGTGGGTATACAAAAAAGAGAGGAAATAACTGGTTGCAGGATGA
AC.H6.Locus_127.1	848	T	C	Other	TCTATGGAGCTGAAATGACCATCACTCGTCGACATTCAGACTTATATTGG{T/C}GGCATGTCATTATTAATAGATAAAACCTAGTTGCTTACACCATGTTTTTT
AC.H6.Locus_127.1	1025	G	A	Other	GACTCTTACATAAAACTCTTTTCCACTTCGATGAAAATCAATTCAATGGT{G/A}TGAAATTACAATTTTGAAATGCCAATTTTAACTTTTGAAGGATGTATTTA
AC.H6.Locus_129.2	144	C	G	Other	GCCTAAACAACTGTGAGGGGAAGAAGTAAAAGAGGGAAAGAGATAAGATA{C/G}AGTTGGCTGATGGTTTTGAATTGATTCCGCCCCTTCATTTATATCAAAAT
AC.H6.Locus_129.2	292	A	G	Other	AAAGAAGAACGAGAAAGAGAATGTGGAGCATCTAACCACACATTTAATTT{A/G}TAACCTCACTATTCTCAAGGTTATATAATATTACGATGACACCTGTACTC
AC.H6.Locus_132.1	92	A	C	Other	GCCTCAACATTCAACTGCTACCATACAAGTACACACTACAACCATCAATA{A/C}TTCTTTGCAAAACTTCAACCTGAAACACTGCATCACCTCAAAATAGTTGA
AC.H6.Locus_132.1	523	G	A	Other	CTTACACAGTTGCTCGCACAACATTACAACTATATCACAGAATTACAACC{G/A}TATCACAGTTGCTTGCACAGCATTCAAATATCTTCCACTGTCATACCAAC
AC.H6.Locus_140.1	402	C	T	Other	GGTGTGGCTGAAAATCATGGCAGAAGGGCCAGAGGGAAAGATGATGGAAA{C/T}AGCAATATACTCGACCAAATAAAATCCACTGAATCAAAATCAGATGAGCA
AC.H6.Locus_140.2	1172	C	T	Other	GGTGTGGCTGAAAATCATGGCAGAAGGGCCAGAGGGAAAGATGATGGAAA{C/T}AGCAATATACTCGACCAAATAAAATCCACTGAATCAAAATCAGATGAGCA
AC.H6.Locus_140.4	1586	C	T	Exon	GGTGTGGCTGAAAATCATGGCAGAAGGGCCAGAGGGAAAGATGATGGAAA{C/T}AGCAATATACTCGACCAAATAAAATCCACTGAATCAAAATCAGATGAGCA
AC.H6.Locus_140.6	1595	C	T	Exon	GGTGTGGCTGAAAATCATGGCAGAAGGGCCAGAGGGAAAGATGATGGAAA{C/T}AGCAATATACTCGACCAAATAAAATCCACTGAATCAAAATCAGATGAGCA
AC.H6.Locus_140.7	371	C	T	Other	GGTGTGGCTGAAAATCATGGCAGAAGGGCCAGAGGGAAAGATGATGGAAA{C/T}AGCAATATACTCGACCAAATAAAATCCACTGAATCAAAATCAGATGAGCA
AC.H6.Locus_140.8	1595	C	T	Exon	GGTGTGGCTGAAAATCATGGCAGAAGGGCCAGAGGGAAAGATGATGGAAA{C/T}AGCAATATACTCGACCAAATAAAATCCACTGAATCAAAATCAGATGAGCA
AC.H6.Locus_140.9	1883	A	C	Other	CATCATTAACCACACCTCATCCATTAACCATCGCCACCACAACCAATCAT{A/C}TTTGCCGCATCATCATCAAACTTGTTGCCTATGTCAATCCATGCTTTCGC
AC.H6.Locus_140.10	1595	C	T	Exon	GGTGTGGCTGAAAATCATGGCAGAAGGGCCAGAGGGAAAGATGATGGAAA{C/T}AGCAATATACTCGACCAAATAAAATCCACTGAATCAAAATCAGATGAGCA
AC.H6.Locus_144.1	2095	C	T	Exon	TTTTTACATAATGGCATTGGTGGTGGTGGGGGACATGGTGGTAGAGGTGG{C/T}GATGGCTTCTTTAATGGTTCTTTGGTGAAAGGTGGCCCTAGCTATGGAAG
AC.H6.Locus_144.1	2448	G	A	Intron	AGTATTACATGAATCAGATCACCCTATACGTCATAACTTGAGGTTTCCTC{G/A}TTGATTTTTCCCTTTCTACCTGCATGTATGATGCATTTGATTCTATTTTT
AC.H6.Locus_144.1	2848	T	C	Exon	CTTTTATTCTTGCGTACGCTGATAATCAACAAAGAATCAATTATTTCAAG{T/C}ATTGGGGGTCTCGGAAGTCTTAAAGGAGGAGGAGGTGGTGGAGGTGGAAG
AC.H6.Locus_144.2	2095	C	T	Exon	TTTTTACATAATGGCATTGGTGGTGGTGGGGGACATGGTGGTAGAGGTGG{C/T}GATGGCTTCTTTAATGGTTCTTTGGTGAAAGGTGGCCCTAGCTATGGAAG
AC.H6.Locus_144.2	2422	T	C	Exon	CTTTTATTCTTGCGTACGCTGATAATCAACAAAGAATCAATTATTTCAAG{T/C}ATTGGGGGTCTCGGAAGTCTTAAAGGAGGAGGAGGTGGTGGAGGTGGAAG
AC.H6.Locus_152.1	1335	T	G	Exon	TTTGTTGATAAAGAAAAGGACATAGAGATGGGAAAAGATGATCTGCAGTC{T/G}AAACCAGAGAATATAAGAGAGAAAATAGTGGAAGGTAGGATCTCAAAGAG
AC.H6.Locus_152.2	1335	T	G	Exon	TTTGTTGATAAAGAAAAGGACATAGAGATGGGAAAAGATGATCTGCAGTC{T/G}AAACCAGAGAATATAAGAGAGAAAATAGTGGAAGGTAGGATCTCAAAGAG
AC.H6.Locus_153.1	620	C	T	Other	TAATCTATTAAATTTTTAAATCATGTTTCCATTAGTTTGCTATTTGACAA{C/T}ATGCAATTTGATCAAACATGTTCATTAAGAAAGAAAATCAATATGTTGTA
AC.H6.Locus_156.57	522	A	C	Other	GCTACCTGTTCGTTTATCATCAACATTGAAGCTATCTCTTGCCTTAGATT{A/C}TGTACATTTATCCTTGTTTCAATGATCGAATCATACATTTGTGAAGTGAT
AC.H6.Locus_156.57	835	A	G	Other	CGCTACTTGGTGAAGAAGGACTAGATGGCTTAGTCCTTATTGGACTTGAC{A/G}TGTACCTAGAACTAATAGAAGCCCTGCTAGGTGAAGGACTGGATGGCCTA
AC.H6.Locus_156.57	1341	C	T	Other	AATGGCGTTGAGTTTCTAGAAGATTTATCGCTTTTATTAGAACTATCAGA{C/T}GAAGTGTCAGATTGTAAAGAAACTGACAACCCACGCACAGAAGGCCATAA
AC.H6.Locus_156.57	1792	C	G	Other	ATCGCTTTGGTGAAGAACATCGTGGCGTTAATGTACTACTTGATTTGGAT{C/G}TTGAAGCAATTTCACTTGTTTTTGGTCTGCCGTTGTTTGGAATTGCATTG
AC.H6.Locus_156.64	426	C	T	Exon	TTCAACTAAACAATATCTTCCGCTTGCAGAGGGGACTTCGTAGGCTAGGA{C/T}ATGAGCTTTGGCAACATCTTGCACGTTTACCCACCCAAAAGTTACATTAC
AC.H6.Locus_156.64	487	T	C	Exon	GCAACATCTTGCACGTTTACCCACCCAAAAGTTACATTACGATAAGTCGG{T/C}GTTCCGTTAATTAAGTTTAGGATTGCGGCAGAACTTGTATTAAGAGTTGG
AC.H6.Locus_156.67	796	T	C	Exon	GCCATGGATGATGTCACAACTACCCTTTTAACAGTAGGTGTTTTCTTGCA{T/C}GATCCTAAAACGTTGAGTGTACCCTTCACCGCAGGTTCAATTAGTTCAGC
AC.H6.Locus_158.2	1178	T	A	Exon	GAGGAGAAAGTTCTAGAAGTGAAAGGTCTATTCTATGGTATAGGTCATAC{T/A}CCAAATAGTCAATTGCTAGGTGGTCAAGTTGAGCTCGATAGTACAGGATA
AC.H6.Locus_158.5	1155	T	A	Exon	GAGGAGAAAGTTCTAGAAGTGAAAGGTCTATTCTATGGTATAGGTCATAC{T/A}CCAAATAGTCAATTGCTAGGTGGTCAAGTTGAGCTCGATAGTACAGGATA
AC.H6.Locus_159.1	817	G	A	Exon	GATTGGAAGGTTAAATGCATCAATCAAAAAGTTAGAGAGAGAACTAAAGC{G/A}TGCCAATAAGCATGATGATGAGGTGTACAAAGACAAGCTAAAAAAGTCCA
AC.H6.Locus_160.1	605	C	T	Exon	TCAGTTATAAAGCAAAAGCTTGCTAAGAGGGATGGTGGAAGTATGGATCG{C/T}AGTCAGGATATAGCACGCTTGCAAGAATTTTACAAGCTTTACAGGAAGGC
AC.H6.Locus_160.2	578	C	T	Exon	TCAGTTATAAAGCAAAAGCTTGCTAAGAGGGATGGTGGAAGTATGGATCG{C/T}AGTCAGGATATAGCACGCTTGCAAGAATTTTACAAGCTTTACAGGAAGGC
AC.H6.Locus_160.2	3596	T	C	Exon	TTTCCAGATGAGTGGAAGAATTTTCTCTCCCGGATAGGTCGAGATGAGAA{T/C}GCAGAAGAGGCTGAATTATTTGATAATCCAAAAGATATTTTAGAACTTCG
AC.H6.Locus_162.1	725	A	G	Other	GCTGCCGAAGTTCACCCGTCCCGTTGCAACTCCTTTAGCCGAGCACTGCC{A/G}CTGCTGCCTTTTTGCCATTCGCAGCCCCGAGCATCACCCGCCGCTCGCCG
AC.H6.Locus_168.1	500	G	A	Exon	GATCTAGTCCATTGGCAAGGTCTCCAAATAGCACTTGCTCCATCCGAACC{G/A}TTTGACATAAATGGATGTTGGAGCGGGTCTGCAACAATATTACCCGACAA
AC.H6.Locus_168.2	500	G	A	Exon	GATCTAGTCCATTGGCAAGGTCTCCAAATAGCACTTGCTCCATCCGAACC{G/A}TTTGACATAAATGGATGTTGGAGCGGGTCTGCAACAATATTACCCGACAA
AC.H6.Locus_168.3	500	G	A	Exon	GATCTAGTCCATTGGCAAGGTCTCCAAATAGCACTTGCTCCATCCGAACC{G/A}TTTGACATAAATGGATGTTGGAGCGGGTCTGCAACAATATTACCCGACAA
AC.H6.Locus_168.4	3056	G	A	Exon	GATCTAGTCCATTGGCAAGGTCTCCAAATAGCACTTGCTCCATCCGAACC{G/A}TTTGACATAAATGGATGTTGGAGCGGGTCTGCAACAATATTACCCGACAA
AC.H6.Locus_168.5	2020	G	A	Exon	GATCTAGTCCATTGGCAAGGTCTCCAAATAGCACTTGCTCCATCCGAACC{G/A}TTTGACATAAATGGATGTTGGAGCGGGTCTGCAACAATATTACCCGACAA
AC.H6.Locus_168.6	500	G	A	Exon	GATCTAGTCCATTGGCAAGGTCTCCAAATAGCACTTGCTCCATCCGAACC{G/A}TTTGACATAAATGGATGTTGGAGCGGGTCTGCAACAATATTACCCGACAA
AC.H6.Locus_169.1	207	C	T	Other	CCTGGAAAGTGGATTAAGACGCTTTTTGGAAAGAAAACAATTAGATCAAA{C/T}AGCACCGAAGAAAGAAATGCGTCGAAGGCTAGAAAGGATAAAGGATATAC
AC.H6.Locus_169.1	849	G	A	Other	GTTATCATGCCTCTTCAAATCCAATACGATCAGGCTGAGCCGAATTCGGT{G/A}TACAACTGGATTGAGCGCTGGTCAATTTCTGGCTTCTGGAAACTACCAAT
AC.H6.Locus_170.9	1281	G	A	Exon	CCAGCTAGCACTGCCCTTCTGGAAATGATGATCTTTCATCTCCCTTCTCC{G/A}TCTACAGCACAGAAATATCGTGTTGAGAATCTTTATGAAGGGCCTTTGGA
AC.H6.Locus_170.9	1389	T	C	Exon	TACGCAAATGCCATCAGAAACTGTGATCCTGAGGGTCCACTCATGCTTTA{T/C}GTGTCTAAAATGATTCCGGCTTCCGACAAAGGTCGGTTCTTTGCATTTGG
AC.H6.Locus_171.5	154	C	T	Exon	AAGATGAAATCCCGGTCCTTGAAGCTCCGTGAAGCACACAATACGAAAAA{C/T}GCCGCAACAGTCTGCTCAATCATCTGGGGCGGTGACGATAACCTTCTATT
AC.H6.Locus_171.5	850	C	T	Exon	CTTAAAGGCGAACATGAGAAAGCTGTATGTTTTTTGTCTTGGTCCCCAAA{C/T}GGGAAATATATGGCCACTTCTAGTTTAGATAAGCAAGTTTTGATATGGGA
AC.H6.Locus_171.5	943	C	T	Exon	ATATGGGATATTGATCAAAGGCAGGATATTGACAGACAGAAATTTGAAGA{C/T}AGAATATGTTGTGTTGCATGGAAACCAAATGGAAATGCTTTGGCTGTAAT
AC.H6.Locus_171.5	1329	C	G	Exon	GATTCGTGAGATTGAGTCAAAAAAAAGAAAATCTACTAAACAAAAGGAGA{C/G}TTTATGCAATGGAACGGAAGATTGTGCAATTTCAAAAGGGTCAATAAGAT
AC.H6.Locus_172.1	397	T	C	Other	AAGTAAATGTCGTGCAGCATCTGAATAAAAGTGGCTTAATAAGGTAAGCG{T/C}AATGAGAAAGCTCATGGAAATTGTATATCTGGTTGCCATGATACAAATTG
AC.H6.Locus_172.2	196	T	C	Other	AAGTAAATGTCGTGCAGCATCTGAATAAAAGTGGCTTAATAAGGTAAGCG{T/C}AATGAGAAAGCTCATGGAAATTGTATATCTGGTTGCCATGATACAAATTG
AC.H6.Locus_174.11	1316	T	C	Other	TTGGAAATGAAATTGGACAGGTTGTAGAGATGGGTGAGAGTGCTATATGG{T/C}AGTGGAGTGAAAGTTTGATGGGTCTGAGTGTTTGCAGTGCGACTGGAAGT
AC.H6.Locus_180.1	884	T	C	Exon	TGCAATGATAGATGCCATCCATTTCAAAGTCTAGAAGCCGTGCGGAAACA{T/C}ATGGTGGCAAAAGCTCATTGCAAAATGCGATTTGGTGATGGTGGGGACGA
AC.H6.Locus_181.1	603	C	A	Exon	CAACGCCGTGAAGGAGGTGGTGGTGGTTATGGAGGAGGTGGTGGTTATGG{C/A}GGTGGAGGTGGTGGTGGTTACAGCCGCGGTGGTGGAGGCGGTTATGGTGG
AC.H6.Locus_181.2	729	C	A	Exon	CAACGCCGTGAAGGAGGTGGTGGTGGTTATGGAGGAGGTGGTGGTTATGG{C/A}GGTGGAGGTGGTGGTGGTTACAGCCGCGGTGGTGGAGGCGGTTATGGTGG
AC.H6.Locus_183.2	1387	C	T	Exon	TTATATATAGCCGAGTTATTACACAGCTAATATTTCTCTGCAGTTCATAG{C/T}GTCACCTCCCTCGGTAAAAGGTGGTAGCATATCTTTTTCAGGGATGATTC
AC.H6.Locus_185.2	693	C	A	Other	CGTTAGCTTGAATGATAATTATTGATGAACTCCCTTTTAGTTTTGTGGAG{C/A}GTGAAGGTTTTCTCGAATTTTGTTGGAAATTGTGTCCTAGTTTTTAAGTT
AC.H6.Locus_185.2	1887	T	C	Other	ACATTTGGAACACAAAAATGTGATGAACCACGATCTAGTACTTCCATTGA{T/C}AGTGAAAGTGTTGTAAATTTTACTGATATTCTTTCTTGAAAAAGAAATAC
AC.H6.Locus_188.7	528	A	G	Exon	CTGTATGTATCTATTTTAAGATCTTCATTACGCAGCTGAACATCAACCTC{A/G}TCAGCTTGAGGAAGAATAGCAACAGAAACCGCACTTGTGTGCACTCTTCC
AC.H6.Locus_188.8	546	A	G	Exon	CTGTATGTATCTATTTTAAGATCTTCATTACGCAGCTGAACATCAACCTC{A/G}TCAGCTTGAGGAAGAATAGCAACAGAAACCGCACTTGTGTGCACTCTTCC
AC.H6.Locus_188.8	666	A	G	Exon	ACACGCTGTACTCTATGAACTCCACTTTCATACTTAAGCTTTCCAAATGC{A/G}CCTGAACCTGATACTGCTCCGCTAGCTTCCTTATATCCTTTCAAGTCTGA
AC.H6.Locus_190.9	640	T	C	Exon	GTGCCTTTCTGTGTTTTAATCATTGCTGTAACTTCTTTTAGAATTTTGAG{T/C}GATCGTAGCTGTGTTTCTCGGGAAGTGCCCTCCGTGTTCTTTGTCATGTA
AC.H6.Locus_193.1	74	T	C	Other	CTGGGTATCGGGTCTTCGGATTCTGCCAAGTATAAATTCACACATAAAAG{T/C}AATGTTATATTCAGATGCACAGTGAGCTAAAGTTTCATGTTTATTGGTAC
AC.H6.Locus_194.1	523	C	T	Intron	GCAAAAAGGTTATTGTTTGTTTTTTGCTGATATGTTTTTGTTTTTTTGTA{C/T}GGTGGCGGTTGGACGTTGCTTTTGCTTTTGATATACTACAGATCCGAATG
AC.H6.Locus_194.1	740	C	A	Exon	CACCTGCCCTTAGCCATGGTCCCAGACCGCTCCTACGACGCAGACGGTGT{C/A}TGGACTGGTTCAGCCACAATTTTACCCGATGGCCGCATCATAATGCTCTA
AC.H6.Locus_194.1	1286	C	T	Exon	TACTATTCAATTGGGACTTATGACCCTAAGGCTAACACATGGGTTCCTGA{C/T}GTGGAGAGCCTTGATGTTGGTGTTGGGTTGAGATATGACTGGGGAAGGTT
AC.H6.Locus_194.1	1340	C	T	Exon	GAGAGCCTTGATGTTGGTGTTGGGTTGAGATATGACTGGGGAAGGTTTTA{C/T}GCTTCTAAGACGTTTTATGATGAGGTTAAGCAAAGAAGGATTTTATGGGG
AC.H6.Locus_194.1	2023	C	T	Exon	GGGAGAGCTAGTATGACGTCTAGAGTGTATCCAACAGAGGCAATTTACAA{C/T}GATGCACGCTTGTTTGTCTTCAATAATGCGACTGGTGCTTCCATTACTGC
AC.H6.Locus_194.2	613	C	A	Exon	CACCTGCCCTTAGCCATGGTCCCAGACCGCTCCTACGACGCAGACGGTGT{C/A}TGGACTGGTTCAGCCACAATTTTACCCGATGGCCGCATCATAATGCTCTA
AC.H6.Locus_194.2	1159	C	T	Exon	TACTATTCAATTGGGACTTATGACCCTAAGGCTAACACATGGGTTCCTGA{C/T}GTGGAGAGCCTTGATGTTGGTGTTGGGTTGAGATATGACTGGGGAAGGTT
AC.H6.Locus_194.2	1213	C	T	Exon	GAGAGCCTTGATGTTGGTGTTGGGTTGAGATATGACTGGGGAAGGTTTTA{C/T}GCTTCTAAGACGTTTTATGATGAGGTTAAGCAAAGAAGGATTTTATGGGG
AC.H6.Locus_194.2	1989	C	T	Exon	GGGAGAGCTAGTATGACGTCTAGAGTGTATCCAACAGAGGCAATTTACAA{C/T}GATGCACGCTTGTTTGTCTTCAATAATGCGACTGGTGCTTCCATTACTGC
AC.H6.Locus_194.3	613	C	A	Exon	CACCTGCCCTTAGCCATGGTCCCAGACCGCTCCTACGACGCAGACGGTGT{C/A}TGGACTGGTTCAGCCACAATTTTACCCGATGGCCGCATCATAATGCTCTA
AC.H6.Locus_194.3	1159	C	T	Exon	TACTATTCAATTGGGACTTATGACCCTAAGGCTAACACATGGGTTCCTGA{C/T}GTGGAGAGCCTTGATGTTGGTGTTGGGTTGAGATATGACTGGGGAAGGTT
AC.H6.Locus_194.3	1213	C	T	Exon	GAGAGCCTTGATGTTGGTGTTGGGTTGAGATATGACTGGGGAAGGTTTTA{C/T}GCTTCTAAGACGTTTTATGATGAGGTTAAGCAAAGAAGGATTTTATGGGG
AC.H6.Locus_194.3	1984	C	T	Exon	GGGAGAGCTAGTATGACGTCTAGAGTGTATCCAACAGAGGCAATTTACAA{C/T}GATGCACGCTTGTTTGTCTTCAATAATGCGACTGGTGCTTCCATTACTGC
AC.H6.Locus_194.4	613	C	A	Exon	CACCTGCCCTTAGCCATGGTCCCAGACCGCTCCTACGACGCAGACGGTGT{C/A}TGGACTGGTTCAGCCACAATTTTACCCGATGGCCGCATCATAATGCTCTA
AC.H6.Locus_194.4	1159	C	T	Exon	TACTATTCAATTGGGACTTATGACCCTAAGGCTAACACATGGGTTCCTGA{C/T}GTGGAGAGCCTTGATGTTGGTGTTGGGTTGAGATATGACTGGGGAAGGTT
AC.H6.Locus_194.4	1213	C	T	Exon	GAGAGCCTTGATGTTGGTGTTGGGTTGAGATATGACTGGGGAAGGTTTTA{C/T}GCTTCTAAGACGTTTTATGATGAGGTTAAGCAAAGAAGGATTTTATGGGG
AC.H6.Locus_194.4	1995	C	T	Exon	GGGAGAGCTAGTATGACGTCTAGAGTGTATCCAACAGAGGCAATTTACAA{C/T}GATGCACGCTTGTTTGTCTTCAATAATGCGACTGGTGCTTCCATTACTGC
AC.H6.Locus_194.5	523	C	T	Intron	GCAAAAAGGTTATTGTTTGTTTTTTGCTGATATGTTTTTGTTTTTTTGTA{C/T}GGTGGCGGTTGGACGTTGCTTTTGCTTTTGATATACTACAGATCCGAATG
AC.H6.Locus_194.5	1608	A	G	Intron	GCGATGACCGTGTTAATATCACAAGTTACGTAACCGACCAAAATACATCC{A/G}TAACTTGCTAGCTCTTACAAGCGTTGAATACCAAGCGTTTTTCCAAAATA
AC.H6.Locus_194.5	2718	C	A	Exon	CACCTGCCCTTAGCCATGGTCCCAGACCGCTCCTACGACGCAGACGGTGT{C/A}TGGACTGGTTCAGCCACAATTTTACCCGATGGCCGCATCATAATGCTCTA
AC.H6.Locus_194.5	3264	C	T	Exon	TACTATTCAATTGGGACTTATGACCCTAAGGCTAACACATGGGTTCCTGA{C/T}GTGGAGAGCCTTGATGTTGGTGTTGGGTTGAGATATGACTGGGGAAGGTT
AC.H6.Locus_194.5	3318	C	T	Exon	GAGAGCCTTGATGTTGGTGTTGGGTTGAGATATGACTGGGGAAGGTTTTA{C/T}GCTTCTAAGACGTTTTATGATGAGGTTAAGCAAAGAAGGATTTTATGGGG
AC.H6.Locus_194.5	4001	C	T	Exon	GGGAGAGCTAGTATGACGTCTAGAGTGTATCCAACAGAGGCAATTTACAA{C/T}GATGCACGCTTGTTTGTCTTCAATAATGCGACTGGTGCTTCCATTACTGC
AC.H6.Locus_194.6	613	C	A	Exon	CACCTGCCCTTAGCCATGGTCCCAGACCGCTCCTACGACGCAGACGGTGT{C/A}TGGACTGGTTCAGCCACAATTTTACCCGATGGCCGCATCATAATGCTCTA
AC.H6.Locus_194.6	1159	C	T	Exon	TACTATTCAATTGGGACTTATGACCCTAAGGCTAACACATGGGTTCCTGA{C/T}GTGGAGAGCCTTGATGTTGGTGTTGGGTTGAGATATGACTGGGGAAGGTT
AC.H6.Locus_194.6	1213	C	T	Exon	GAGAGCCTTGATGTTGGTGTTGGGTTGAGATATGACTGGGGAAGGTTTTA{C/T}GCTTCTAAGACGTTTTATGATGAGGTTAAGCAAAGAAGGATTTTATGGGG
AC.H6.Locus_194.6	1896	C	T	Exon	GGGAGAGCTAGTATGACGTCTAGAGTGTATCCAACAGAGGCAATTTACAA{C/T}GATGCACGCTTGTTTGTCTTCAATAATGCGACTGGTGCTTCCATTACTGC
AC.H6.Locus_195.14	2055	G	A	Exon	AGTATTCCCCATCCATAGCAGCAGTTTCGGCATCCAGTCATGCATGGATC{G/A}CTGTTATTAAATGAGGAGCAGTGCAATATCAGACCAAAGAAACCCAGCAA
AC.H6.Locus_200.1	1976	T	A	Exon	ATATACTCGGTCCTCAAAGACCTAAAATCTGACGGCTACAACGTAGAAGG{T/A}CTTCCAGACACACCCGAAGCCCTAATCGAAGATGTGATCCATGACAAAGA
AC.H6.Locus_200.1	2177	C	T	Exon	GGAAAGCCTCCAGGCAACCTCAACTCAGACGGTGAGAATCTCCTAGTCTA{C/T}GGCAAGCAATATGGCAACATCTTCATAGGCGTTCAGCCCACCTTCGGATA
AC.H6.Locus_200.1	3662	C	G	Exon	GTCTTCAGAGATCTCTTCATCAATCAGATGAACTTGCTCGATCGAGCAGT{C/G}AAAATGGTAGCAGAGTTAGATGAACCAGAAGACCAAAACTACGTGAGAAA
AC.H6.Locus_200.1	3752	A	G	Exon	TACGTGAGAAAGCATGCCAGGCAACAAGCAGAAGAATTAGGGGTCTCACT{A/G}CGTGAAGCTGCAACTCGAATTTTCTCAAATGCATCCGGTTCATACTCTTC
AC.H6.Locus_200.1	3833	A	G	Exon	GCATCCGGTTCATACTCTTCTAACGTGAATCTGGCAGTCGAAAACTCATC{A/G}TGGAACGATGAGAAGCAGCTTCAGGACATGTACTTGAGCAGAAAATCGTT
AC.H6.Locus_205.1	145	T	C	Other	GTACAAATCCCAAAAGAAGAAGAGAATACTACATAAAACAAGAGGGGTAA{T/C}AGACCCATAAACAACAGATTGGTTACAATAAGCAAAAGGCAAACATGCAC
AC.H6.Locus_205.1	3880	G	A	Exon	TTATTATTATCCTCCAAATTTGAACCTTCGCTGTTACTTTCCCTACTACC{G/A}CTCTCCTCGACAGGAGACAAAAGCGAAGGTGAAGAAGCCAAAGAAAGCAA
AC.H6.Locus_206.1	319	G	A	Exon	GGATATTCATTGTTGAGCCTTGCATCCACACATTGTCGAACCTTGTCTTC{G/A}CTAAGTCTTGGGGTTGCCCATGTGACAAGGCTCTGTTGTCCACGTGGCAG
AC.H6.Locus_206.2	319	G	A	Exon	GGATATTCATTGTTGAGCCTTGCATCCACACATTGTCGAACCTTGTCTTC{G/A}CTAAGTCTTGGGGTTGCCCATGTGACAAGGCTCTGTTGTCCACGTGGCAG
AC.H6.Locus_211.7	93	G	A	Other	TAACAGGTGAGCGTGTTTTTACTTATTTTATCGAACCATATATAATTAGC{G/A}AAGAATTACTTTGTTAAGCTTGAGTATTTTGAAAACTGGCTCCATCTCCA
AC.H6.Locus_219.1	144	T	A	Other	GGAATGAGATACAGAGAACTGGGGGACAAGTACATAAAATGCCAGGTTCC{T/A}GAAAACCAAGTAGCTCTAAACGAAGATGGGTTCCTTAACCACATTGCGAC
AC.H6.Locus_219.2	144	T	A	Other	GGAATGAGATACAGAGAACTGGGGGACAAGTACATAAAATGCCAGGTTCC{T/A}GAAAACCAAGTAGCTCTAAACGAAGATGGGTTCCTTAACCACATTGCGAC
AC.H6.Locus_231.2	763	C	T	Other	TACAGCAACAATTTGCTGTCAAACTTACTGGGTCGGGCTTTGAATAGGGA{C/T}ACCCAAAATAAGCGAAAACCCTAATTCGTTTAACCGCATCTTTTGGCTCG
AC.H6.Locus_234.1	1250	C	T	Exon	CAATAATTTGTTAATATTTGAAATTTATTATGGTAGGTTTGGACGAACGA{C/T}AAGTACGAGAGTTCGGAGCACAGGGTGTCGGTGACGTCGACAAAGGCAAG
AC.H6.Locus_236.1	1342	G	A	Other	TGCTTGCTGCCGACCATTCACCATACTCAAAACTACCAACAATTGCTACT{G/A}TTGCATCACTACCATACTCAAGTTGCAGCAGCAACAACTGTTGCTCCATC
AC.H6.Locus_236.1	1963	T	C	Other	ACCTCATCGAATACGCAGCCTGCAACCATTCACGACCTCAAACAATCGCG{T/C}AACCCCTCTAGTTCCCAAAACCAACCACGTTCGCAAGTATCGACTTGAAT
AC.H6.Locus_237.1	1267	C	G	Exon	TATCCCACAAATCGCCATTAGAAAGCTTTACCGACAGAATTTCAATTTTA{C/G}TTCCGTCGACGTTTGTAGGGTTTAGTGTATGAATTCTTACAGAGGTTTTA
AC.H6.Locus_238.3	1703	G	T	Other	TCAGATATTGATTCAAACTCATTCAACTAAAACACATCGTCAAGCTGAAA{G/T}AAAAAAGTTTATTCCTTAACCGGTTTTAATTTTACATGCTAAGGAAATAA
AC.H6.Locus_239.3	2692	G	A	Other	CGTCTCTGACAGTGACCGCTCCATTATTGAATCTGTTGAGTTTCTCGGTC{G/A}TCAAGACACGTTCTATGCACACTTGCTGCGCCAGCTGTACAAATCATGCA
AC.H6.Locus_239.9	2639	G	A	Exon	AACTTAACTATAAGCAACACAGCAGGGCCCAATGCCCACCAAGCGGTTGC{G/A}TTCGTGTCTGACAGCGACCGCTCCGTTATTGAATCCGTTGAATTTCTTGG
AC.H6.Locus_239.10	115	G	T	Exon	TATATAGCGCACCCAGCCCTCTCTCCATTAAAATTCACAATACCGAAATG{G/T}CCTATCCTTATTCCGTCCTACTTTCCTTCTTCCTCCTAACCACCGCCTTA
AC.H6.Locus_241.6	3596	C	T	Other	TTACTGGACAAAACTCCTTTTAAGGAATTTCAAAATAAGTTGTTGCTAAA{C/T}GAGCTCTTACGGTAAACGTTTATAAACAAAAGATAATTGACATAGGGCAA
AC.H6.Locus_243.1	586	G	A	Exon	TTGCCCGTCAGCCCGAACCGACCTATGGCAGACCTCATCTTGTCCTCCTC{G/A}TTGCCCGGGTATTCCTTTATCATGTACTGTAGGGCCGACATGTCCATGTC
AC.H6.Locus_248.1	1155	T	C	Exon	GCGACCTCATTTCATACTGTTAGAAAAAATTATTTCGAGCTTTTTTTCTA{T/C}ACCCATCAACTGTATGTTATATTCATTGTGTTCTTAGCTTTCCATGTTGG
AC.H6.Locus_248.5	1076	T	C	Exon	GCGACCTCATTTCATACTGTTAGAAAAAATTATTTCGAGCTTTTTTTCTA{T/C}ACCCATCAACTGTATGTTATATTCATTGTGTTCTTAGCTTTCCATGTTGG
AC.H6.Locus_250.3	1796	A	G	Exon	ATGTAAGCATTATGCCTGATTTACATCATGCAGGCTCCAATAGAGGATTC{A/G}CATTGCTCGAGCTTCAAACAAACAAAGATGCACGCAGTGCTTATAAGATA
AC.H6.Locus_256.7	510	G	T	Exon	GTCGAAACGGGCTTAGCGAGCTTAAACGATGCTTTGACTTTGGTAAGCTT{G/T}CCGCTTGCGGCCAGCCTCTTCAATTGAACGGAAAGCATCTTCTTGAAATT
AC.H6.Locus_264.3	1921	C	T	Exon	AACAAAGGCAAGATGATTGTGACAACCTTCTCAAGCGGAGGAGAAAGATA{C/T}ATGAGCACCCAGTTGTTCGATGAGGTCAGGGAAGAATGTGTTAACATGTC
AC.H6.Locus_264.4	1597	C	T	Exon	AACAAAGGCAAGATGATTGTGACAACCTTCTCAAGCGGAGGAGAAAGATA{C/T}ATGAGCACCCAGTTGTTCGATGAGGTCAGGGAAGAATGTGTTAACATGTC
AC.H6.Locus_264.5	1387	C	T	Exon	AACAAAGGCAAGATGATTGTGACAACCTTCTCAAGCGGAGGAGAAAGATA{C/T}ATGAGCACCCAGTTGTTCGATGAGGTCAGGGAAGAATGTGTTAACATGTC
AC.H6.Locus_264.5	1549	G	A	Other	GTATCTTTTTTACACTGCAAAGAATAAATCTTATCATGTCCTGGATATAC{G/A}TTGTAGCAAGAATGATATGATGTTGTATGAGTTCATGATCAAGATATTTA
AC.H6.Locus_267.2	1390	T	C	Other	AATGTTTATAGAGTTACAATAGCAACATGGAATATGGAAACTCAAACTGG{T/C}AAGGAACATAAGTTGGTAAAAAAAAATTAATAAAGTGAAGAATTGACATA
AC.H6.Locus_269.17	1406	A	G	Other	CGTGCAAACTGCACTTCCATCTCACCATCCCAAAGCTGCAACTTCTCCCT{A/G}CCGCCTTGCTACCACTAGCATCCTCCTGCAAGCTTACTCCAACAACCACA
AC.H6.Locus_269.18	992	G	T	Exon	CTTCGGTCAAACCCCTCCAAAAGTGGATGTGAATCAGGAAGTTCATATAC{G/T}AGATGTTCAGTTCGCAGTCTGCTAACATTCTTGAGCTTAGGCATGGGAAT
AC.H6.Locus_269.18	2261	T	G	Exon	GATGAGTTCATTTGTTTAGCACATGAATTTCCACCAAAACCAGAATCCAA{T/G}AAATTATCCTGAAAGCTGGACCAATCAACCTGATTATTAAAAGGCGCCTG
AC.H6.Locus_269.23	1485	A	G	Other	CGTGCAAACTGCACTTCCATCTCACCATCCCAAAGCTGCAACTTCTCCCT{A/G}CCGCCTTGCTACCACTAGCATCCTCCTGCAAGCTTACTCCAACAACCACA
AC.H6.Locus_269.26	992	G	T	Exon	CTTCGGTCAAACCCCTCCAAAAGTGGATGTGAATCAGGAAGTTCATATAC{G/T}AGATGTTCAGTTCGCAGTCTGCTAACATTCTTGAGCTTAGGCATGGGAAT
AC.H6.Locus_269.26	1357	C	T	Exon	CATAATTTGTGGGATTATGCCAGGTTCAAGTTGGGGCAAAGGAATCGGTG{C/T}GGGCACTTTTTCAGATGGAAGAGTGGATGAAGTCACTATTCTCTTCTCTT
AC.H6.Locus_269.26	2267	T	G	Exon	GATGAGTTCATTTGTTTAGCACATGAATTTCCACCAAAACCAGAATCCAA{T/G}AAATTATCCTGAAAGCTGGACCAATCAACCTGATTATTAAAAGGCGCCTG
AC.H6.Locus_273.1	2127	C	T	Exon	ATCAATGAGAAGAAGGCACAGCTCGAGACCTTGATAGCGAGGTTTAAAAA{C/T}GAAGAGGAATTGTACCATCGAACGTGCAAACAGGTGAGGGAGAAGTCAGT
AC.H6.Locus_273.2	1207	C	T	Exon	ATCAATGAGAAGAAGGCACAGCTCGAGACCTTGATAGCGAGGTTTAAAAA{C/T}GAAGAGGAATTGTACCATCGAACGTGCAAACAGGTGAGGGAGAAGTCAGT
AC.H6.Locus_273.3	2578	C	T	Exon	ATCAATGAGAAGAAGGCACAGCTCGAGACCTTGATAGCGAGGTTTAAAAA{C/T}GAAGAGGAATTGTACCATCGAACGTGCAAACAGGTGAGGGAGAAGTCAGT
AC.H6.Locus_273.4	453	G	T	Exon	GACACCCCTCTTCCGCCTCCACCGCCTCCGCTTCCCGACTATCCGACTCC{G/T}CCGCTGCAGAGAGCAGCCAGCATGCCGGACTTGCAACTTCCGAAAAAGCA
AC.H6.Locus_273.4	1495	A	G	Intron	AATGCCAAATTTGTGGAATAGCAAGCCAATTATTTAACAAGCTTAATTTC{A/G}CTAAATCCGTGGAGTGGTAATTTTCAGATAAACTAATGTTCAATGAGCAT
AC.H6.Locus_273.5	2109	C	T	Exon	ATCAATGAGAAGAAGGCACAGCTCGAGACCTTGATAGCGAGGTTTAAAAA{C/T}GAAGAGGAATTGTACCATCGAACGTGCAAACAGGTGAGGGAGAAGTCAGT
AC.H6.Locus_276.1	1876	A	G	Exon	TTGTTCTTACGGATCTCAACCATGTTGTCCTCTCGACGGCGGCGGCCCTC{A/G}TCGGCATCGACGGCGACCTTGTACTTGTTCCTGCGAACCTCAGCCCTCTC
AC.H6.Locus_296.1	538	G	A	Exon	TGGGAGGATGTGTTCTTGCTGCACGATAGAGGTGAATGGCCATCTAACCC{G/A}CCCGAATTTGAAGAAACCATGAAACAGTACAGAAAGCAACTAAAAAAGCT
AC.H6.Locus_296.1	784	C	T	Exon	GGACTACGGGCCCACACTGATGCTGGAGGAGTCATCCTACTCTTCCAAGA{C/T}GATGAAGTGAGTGGGCTACAGATACTCAAAGACGGGGAGTGGATCGATGT
AC.H6.Locus_296.2	980	C	T	Exon	GGACTACGGGCCCACACTGATGCTGGAGGAGTCATCCTACTCTTCCAAGA{C/T}GATGAAGTGAGTGGGCTACAGATACTCAAAGACGGGGAGTGGATCGATGT
AC.H6.Locus_296.2	1459	G	A	Other	GTTCTCTTCGCAGTTGTAAGTCAAAAGTGGAAGAAGTTATACTTGCAGGT{G/A}TTGAAGACTTTATTATTTGGGCTTGTAAAAACTAGTTTGCTTACGTTTTT
AC.H6.Locus_296.3	538	G	A	Exon	TGGGAGGATGTGTTCTTGCTGCACGATAGAGGTGAATGGCCATCTAACCC{G/A}CCCGAATTTGAAGAAACCATGAAACAGTACAGAAAGCAACTAAAAAAGCT
AC.H6.Locus_296.3	978	C	T	Exon	GGACTACGGGCCCACACTGATGCTGGAGGAGTCATCCTACTCTTCCAAGA{C/T}GATGAAGTGAGTGGGCTACAGATACTCAAAGACGGGGAGTGGATCGATGT
AC.H6.Locus_296.3	1457	G	A	Other	GTTCTCTTCGCAGTTGTAAGTCAAAAGTGGAAGAAGTTATACTTGCAGGT{G/A}TTGAAGACTTTATTATTTGGGCTTGTAAAAACTAGTTTGCTTACGTTTTT
AC.H6.Locus_296.4	538	G	A	Exon	TGGGAGGATGTGTTCTTGCTGCACGATAGAGGTGAATGGCCATCTAACCC{G/A}CCCGAATTTGAAGAAACCATGAAACAGTACAGAAAGCAACTAAAAAAGCT
AC.H6.Locus_296.4	784	C	T	Exon	GGACTACGGGCCCACACTGATGCTGGAGGAGTCATCCTACTCTTCCAAGA{C/T}GATGAAGTGAGTGGGCTACAGATACTCAAAGACGGGGAGTGGATCGATGT
AC.H6.Locus_296.4	1263	G	A	Other	GTTCTCTTCGCAGTTGTAAGTCAAAAGTGGAAGAAGTTATACTTGCAGGT{G/A}TTGAAGACTTTATTATTTGGGCTTGTAAAAACTAGTTTGCTTACGTTTTT
AC.H6.Locus_297.1	1405	C	A	Exon	GTAGTGGTTTTGAAAATCTTCTTAACATCCTCAAGTAGAGTCTTAGTCAT{C/A}GCGGGCACTGCAGGTGATCTGTAGTCCTCATTGTTTCGGTTCATTGCACG
AC.H6.Locus_297.2	1962	C	A	Exon	GTAGTGGTTTTGAAAATCTTCTTAACATCCTCAAGTAGAGTCTTAGTCAT{C/A}GCGGGCACTGCAGGTGATCTGTAGTCCTCATTGTTTCGGTTCATTGCACG
AC.H6.Locus_297.3	1822	C	A	Exon	GTAGTGGTTTTGAAAATCTTCTTAACATCCTCAAGTAGAGTCTTAGTCAT{C/A}GCGGGCACTGCAGGTGATCTGTAGTCCTCATTGTTTCGGTTCATTGCACG
AC.H6.Locus_297.4	2602	C	A	Exon	GTAGTGGTTTTGAAAATCTTCTTAACATCCTCAAGTAGAGTCTTAGTCAT{C/A}GCGGGCACTGCAGGTGATCTGTAGTCCTCATTGTTTCGGTTCATTGCACG
AC.H6.Locus_297.6	1405	C	A	Exon	GTAGTGGTTTTGAAAATCTTCTTAACATCCTCAAGTAGAGTCTTAGTCAT{C/A}GCGGGCACTGCAGGTGATCTGTAGTCCTCATTGTTTCGGTTCATTGCACG
AC.H6.Locus_299.1	432	A	G	Exon	GTGATAGCCCAACCGGATGTATTCAAAAGCCCGAATTCCGACACATACAT{A/G}CTATTTGGGGAAGCAAAGATTGAGGATTTGAACTCTCAGCTGCAGATGCA
AC.H6.Locus_304.1	814	A	C	Exon	AGCGATGGAGCATGTAGAAGATTCACAAGCAAACAAATAAGCCCTCAAGT{A/C}TCTTCCGGCAACTACAAAACAGGGCACATCTCCTACAAATTCAACCTTCT
AC.H6.Locus_304.1	946	T	C	Exon	ACTCTCCAATTCCATAGCGACGACGTTAAGCCAAAACCAAAATGCAGCAA{T/C}GACAACAGTAGTAGTAGTAATAGTAATAACGAGTCGCCGACAATTGTACT
AC.H6.Locus_308.1	566	A	G	Exon	CTAGTCGGGCCGGACGCGGCCCGTGTCACCGCAAAGCAGTGCGGGCCATC{A/G}CTCTGCACCACTCTCACCATGCTCGGCCCACCAAACAGGTTGTGAAGCCC
AC.H6.Locus_313.8	1507	T	G	Exon	CAGTGCCTATTCTCCATTTGTCTTTGGTTTTACATCCAGAAGCCAAATAA{T/G}CTACAAGATCATCCTTTGTCAATGGCTCTGTCATCACCACCGCGTCTTCA
AC.H6.Locus_315.2	1132	A	T	Exon	CGCAACAACGTGCTCTCATACTTTTAAAAGATATTGTAAAGAATATAGAG{A/T}CAGAGGAAGATGACCACAGAAATGACATCTCATTATATGGTTATAGTGTG
AC.H6.Locus_316.3	587	C	T	Other	TTGAAATGGTAACCACAATCTTTAGAATAGTAAGCAAATGAACGTGAATG{C/T}AGGGAAAATATTCTGACATAGTTCCTCTACGCTGAAGAATAATATAAAAT
AC.H6.Locus_321.1	533	C	T	Intron	TTTTGCCCATTTTCAAGTAACATATTTGCACAGTGTAAATTATGCATTAG{C/T}AGCTTACTTTTGAGGGACAGACAAAGAAGGGTACAATTCTTGCAAAACTT
AC.H6.Locus_325.1	686	A	G	Exon	CGACGAGCCGCAGAAAAAATATTTCCTCCTCTCGATTTCAATATGCAACC{A/G}CCTGCTCAAGAATTACAGGCCAGGGACTTGCATGACAACGTTTGGACATT
AC.H6.Locus_325.1	1560	C	A	Exon	CAATGCAGCCTGATTACATGCGACCAATAACCGGGCCTATAATTCAAAAT{C/A}TTGGCACTGCCGATATCTCAAGGCAGTTGGGTTTACAAGCTCAAATGTTA
AC.H6.Locus_326.4	175	G	A	Other	TAACAGTATAACACAGATAGAAATTCGAGCACAACAGTGGCTCTTTTATT{G/A}TAATATCACACCATTAAAAAGGAAGAAAAAAAGAGCAATAAAATACATAA
AC.H6.Locus_330.3	560	A	G	Exon	AGCTTTTCGTTGTTGGTGAAGGCATAAATCACAAGAGGTTTAGGCCTTGC{A/G}TTTATGAAATCAATGCTCTCTTCTATATTCTTTACTGTAATAATGGGAAG
AC.H6.Locus_331.5	688	T	C	Other	TTAATGTGGTCTTATTTATGTGGTGTGCTAGACTTCTGTTTAAATAATTA{T/C}TGTCGTCTTATATGCTTTTCTTTTCTTTTTCTTGTATCTTATCTGTGGGT
AC.H6.Locus_336.2	695	G	A	Intron	TATGAAAAGTTCAATAAAATCCATATTCAAGAAGAGACCGTGATGAAAAT{G/A}CAAAAGGTTGGAATATTTCACTAACTTGAAAAGAGTATCGGCAGATTTGG
AC.H6.Locus_341.1	1507	A	G	Exon	CTTGCAACATATTTATACTCCTTTGAGGTGGAGTAGCAGGCACCAAACTC{A/G}TTTTTCCATCTTCATCTTCTGAATCAGAATTATGATCACTCTGGTAATCA
AC.H6.Locus_341.4	1416	A	G	Exon	CTTGCAACATATTTATACTCCTTTGAGGTGGAGTAGCAGGCACCAAACTC{A/G}TTTTTCCATCTTCATCTTCTGAATCAGAATTATGATCACTCTGGTAATCA
AC.H6.Locus_341.5	1622	A	G	Exon	CTTGCAACATATTTATACTCCTTTGAGGTGGAGTAGCAGGCACCAAACTC{A/G}TTTTTCCATCTTCATCTTCTGAATCAGAATTATGATCACTCTGGTAATCA
AC.H6.Locus_341.6	1507	A	G	Exon	CTTGCAACATATTTATACTCCTTTGAGGTGGAGTAGCAGGCACCAAACTC{A/G}TTTTTCCATCTTCATCTTCTGAATCAGAATTATGATCACTCTGGTAATCA
AC.H6.Locus_346.1	238	G	A	Other	TACTTCTGTGCACTGTGCTATATACATTTCTGTGCTACAACAGTGCCTTC{G/A}TTCATCTGCACTTCTACTACATCATTTCAACTTACTGTCACACCCCATAC
AC.H6.Locus_346.1	503	A	G	Other	GTCACCATACACCGCTCCACTGACCAACCACAGCCAGCAACAAACATCAT{A/G}CTTCATCAACCATCCACATCCAATCAACTGTTACAAAAATTCTGCCTTCA
AC.H6.Locus_346.1	1492	G	A	Other	TCTACCCCATCTCACTGCATAAGAACTTCTTCCCATTGCCAACTTGCTGC{G/A}TACCATCTATCCACCAAATTGCAAACTTCCACTGCCTACCACCATCTATG
AC.H6.Locus_348.4	1821	A	C	Other	ATTGTTATTACCTAAAATTCAAGGTGAGGGGAATACAAATACGGAAAAGG{A/C}TAGAAGACGGAGGAAGAGTCCACATATACGAAGAAGGAGACCGATGGTTG
AC.H6.Locus_348.7	477	G	C	Other	TCCTCTGTTTTGAAGTGCTGGAAACCAAATTCCAACCTCTCAACTCCATT{G/C}ATTTCATTTGAAGAACTGCAACATAGCACCACCGGCATCTACAGGAGTGA
AC.H6.Locus_357.1	361	T	C	Other	AGGGCACTTCACAGAAAGGACCTGAGTTCGAACCAAACATCGGTTGAAAG{T/C}GTTGAGAGAAAGATGGGTTCTTGGAATCCTTTTGTTCCTCAACAAGGAGC
AC.H6.Locus_357.1	1561	C	T	Other	AGTAAATTGAATATAAACAGCTCTCCTAACACCAGTGATTTTGATAAGAA{C/T}AAGCAAACTGAAAATAGTTTTATTTTTGAGGGTAGCACAAATAATTCAAA
AC.H6.Locus_357.1	3106	C	G	Other	TCAGTATTTGATTCAGTAGCTAAAACTACTAGTGACTTACCTGCACAAAA{C/G}AAAGATGGATACGAAAAGGTTAAAGCTCAAGAATGTGATGCAACACAAGA
AC.H6.Locus_360.1	544	T	C	Exon	CGAGTTTCTTTTTGTTGTCGAAAGCACCGAGGACCCAGCATACTCTGCAG{T/C}AACTAGGTTGATCTCGGAGTTTAAGGACAGTGTTGATGCAAGGATCATTG
AC.H6.Locus_362.2	1124	A	G	Exon	TCATCTTTTTCTAGTTGTAAGACTTCATATGAACCGATAGGAAGGTTCTC{A/G}CCTTCGATTCCATCTTCACTGTCCTTCACATCATGATCCTCAATCTGAAT
AC.H6.Locus_375.1	123	T	C	Other	GATTTGACAATATAATGAAGTAGTAAGAAATAAATCAAATGATCTTCCAG{T/C}GACCAATTTTGTCCTCAGAAAATGGTCGGGATTTTCTCAAGGTTTTCGAG
AC.H6.Locus_375.2	123	T	C	Other	GATTTGACAATATAATGAAGTAGTAAGAAATAAATCAAATGATCTTCCAG{T/C}GACCAATTTTGTCCTCAGAAAATGGTCGGGATTTTCTCAAGGTTTTCGAG
AC.H6.Locus_375.3	123	T	C	Other	GATTTGACAATATAATGAAGTAGTAAGAAATAAATCAAATGATCTTCCAG{T/C}GACCAATTTTGTCCTCAGAAAATGGTCGGGATTTTCTCAAGGTTTTCGAG
AC.H6.Locus_378.1	79	A	G	Other	AGGTAAGATTTCTCATCCTTCTTTTATTTTAGTTTTCGTCTAATGTTTAC{A/G}GAACTTATATATCGGTATCTATTTGATTTATTTGAAAATCATTAGCCTAT
AC.H6.Locus_378.3	86	A	G	Other	TCATGCTTTTGTTTTTGTTTTAGTTTGATGTTTACATATCCTGTATTTCA{A/G}TATCTATTTGATTTGTTTCAAAATCATGCATCTATAGTTTGTAATCATGG
AC.H6.Locus_378.3	292	T	C	Other	CTGAGCTGTGAAATATTTTTGATTTATTTATGACTTTCAGATCTGAGCTA{T/C}GAATTATCTTTGATCTATTTATAACCTTTAGATCCGAGCTACGACTTTCA
AC.H6.Locus_396.9	761	T	A	Other	TGGGCTGCGTGTGTTTGGCTGATATTGTTCCTCCTTCCTCATATGGCTGC{T/A}GATCTATTCTGATTTGGAATTGGAAGAAATCATAGATCTGTTGTAGTTTG
AC.H6.Locus_397.5	1364	G	A	Exon	TTCCTCCTGCAGGGCTTGGTATTGTGACCTTAGCCGATAAACTTGGATTT{G/A}TACCACCTGGTGACAAAATGTTCAAATTTGTTCTCCTCATTCAGCACACA
AC.H6.Locus_397.7	1364	G	A	Exon	TTCCTCCTGCAGGGCTTGGTATTGTGACCTTAGCCGATAAACTTGGATTT{G/A}TACCACCTGGTGACAAAATGTTCAAATTTGTTCTCCTCATTCAGCACACA
AC.H6.Locus_399.2	177	A	G	Other	GAGGTTAACTGTAAATGGTCGAATAGTAATGCACCATTCAGGCTTAACTT{A/G}CTTGCACACTTTAGTTTCAGTTTGAAAGTTGTCAAAAAAATTATGGCACC
AC.H6.Locus_399.3	98	T	C	Other	TTTCAATATAATTGATTAATTATAATTTAAAGAACAAATCCTACTGCTTA{T/C}TGAGTTATTTCAGTCTTTAGTAAAGCTTAAATCGAAAGTAGTTAGATCCA
AC.H6.Locus_400.1	464	G	C	Other	CCACTGATTTTGGACAATGAAATTACCCTGCAAGATCCACCAATATTGTT{G/C}TTATTACTTTCAATGAGTCGACTTATCATATCACCTATGGAGTTATTAGG
AC.H6.Locus_400.1	1773	T	C	Other	CTAACCATATTATGAATATTGCTTTTACTACCATGATTTGGCACATATGG{T/C}GCGAAAGGAATTCTAGAATTTTCAAAGGTATCAAAATGCCATTTCAATTG
AC.H6.Locus_400.1	1838	A	G	Other	AGAATTTTCAAAGGTATCAAAATGCCATTTCAATTGAGAAACATGCTCAT{A/G}CTACAAGACTGTAACTATCTAATTAAGTTTAGACTAGACTATAAGAAGAT
AC.H6.Locus_403.1	446	C	A	Other	GTATACTCAAATCAAAAATAACCTAAACATGACAAAGTCAACCTACTTGT{C/A}GGTGATATCAAACAAATCGAAATCATAAGAGTTTTAATGAATTTTGCAAG
AC.H6.Locus_406.1	3192	T	C	Other	GCAGCCATTAATGGCAGAATGATTGGATTAAGTTTCACAGGTAAATCAGA{T/C}ATCCAGACAACAGCAGCAGCAACTGAGGCCGTGACAGTAACATGTAAATT
AC.H6.Locus_406.1	3318	A	G	Other	GATGTAGCCAAAAGCCGATTTTTTAGTCCTTCTACATAATCCACAGCATT{A/G}CTCTCATTTTCACCAATACTAGCGATATCTTTAGACAATAAACAATTTGA
AC.H6.Locus_406.1	3419	T	C	Other	GGCAAAGCTCATGGCATCTTGAATGCTCAGCGTGTCCAAATTTAAACTAG{T/C}GTTTGAATTTATAGCTTGAAAGAATCCAGAGGATTCAACTGACTGAAGCA
AC.H6.Locus_406.1	4158	A	G	Other	GGACACTGAAGCAAGAGACGCCACACTCTCACCGAACACTGAATGATCTC{A/G}TCATTTGATTCTAACAAAAGATTCTGAAAAACAATCCGCAGTGCATCGCC
AC.H6.Locus_406.1	6555	G	A	Other	ACAACAGCAACAAATCTTTACTCATTCGAGCATAACAATCCTGCAGAGCT{G/A}CGGGAGACAAGCACGCTATCGGGTCGGATCCAAAAATAGAGCTGACGTGG
AC.H6.Locus_410.10	1011	G	A	Exon	ATTGGCAACACTATGGCCTCAACAAGCTCTTGTATCTGCTTCTCAAGCCC{G/A}CCAATATCATTGTAATCTTCAGTGGGCTTTTCATCAACTTCCATTGCCTT
AC.H6.Locus_415.6	975	G	A	Other	GGTCCGGATCCATCACTTGTACAAATAGCTTCCATTCCGGGTAGTTTCCT{G/A}CAGAGGTACATGCTTTAGTTAGAAGTGCTACTGTATTTTGATAAAAAAAC
AC.H6.Locus_417.2	947	C	T	Intron	TTCCTGGTTGTTAATTGTTAATATAACTCCAGTTGAAACTAGAATATTGA{C/T}ATAATGCTTCAACTGTATTGAATATAACTACTTACCTAATAATTCCAGTT
AC.H6.Locus_417.4	608	G	A	Intron	TGGATTCTTTTTGTTTGGTATCACAAATAACAATGTTGCCATCATCACCT{G/A}CATTTAATTTAACCAGGCAGGTTTGTTGTATTAATCGGCATGTGGACGTT
AC.H6.Locus_417.5	353	G	A	Intron	TTTGTATGTTATTTTTCAGGAAATTTTTTACCTTACAATTTTTAAGAAAT{G/A}CCAGAATGTGGATGTATTACTGTCATTTTGTACAAATTATGCAATGTACA
AC.H6.Locus_419.9	2665	C	T	Other	CACTACTAGAAGGTGCCTGTGGACTATCTTGTGGTGTTTTTAATCAACTG{C/T}GTTTTTCTTGGCAGCATCAACAGCAACTCTACTATTTGGTTGGAACATGG
AC.H6.Locus_419.9	3794	G	A	Other	TGCACTTCTCGAAACATTCAGACTATCCTTCTCGATAGTTACCTTGCATC{G/A}CAAAGATGCCAATTATCCTAAAGAAATTAAGGACTTTCGAAGACATGAAA
AC.H6.Locus_420.1	484	T	C	Exon	AGTGGAACAAAAAAGTTGCACGTGCAAAGAAGATGCAGCACCAAGATCAA{T/C}GCAATGGCTAAAGATTTGTACTTCAACAAGGATGGTTCTGCTATCAAAAA
AC.H6.Locus_420.2	484	T	C	Exon	AGTGGAACAAAAAAGTTGCACGTGCAAAGAAGATGCAGCACCAAGATCAA{T/C}GCAATGGCTAAAGATTTGTACTTCAACAAGGATGGTTCTGCTATCAAAAA
AC.H6.Locus_420.2	2252	T	C	Other	GGGTTATTTAGGATTCAGCTCAGTGTGTGTATTATGACAATCCCATCTCA{T/C}ATCAGTGTGCAAAATAACTTGCATATTCTTATTATAGTGAGTGGGTAAAT
AC.H6.Locus_424.1	339	C	T	Exon	AAACCTTTTCAGACTTTGCTAACACAACACAAACCCGACTTCATAATAAG{C/T}GACGTGTTCTACCCATGGACGTCCGATCTTGGTATCCCTAGGCTCCTCTT
AC.H6.Locus_424.1	945	T	C	Exon	AAAGAGTGGATGCCGGACCGATATGACGAGGAAAAAGGATTGGTGGTGAG{T/C}GGATGGGTACCACAGACACAGATACTGAATCATGTATCCGTGGGAGGATT
AC.H6.Locus_424.1	1362	C	T	Exon	GAGATGAATAGATTGGTGAAGGAACTGACTGAATATATACAAATTAATGG{C/T}AAATGACTAAATGAGGGATGTAAAAGTGGAACTTCAACCTAAACGTAAAC
AC.H6.Locus_428.9	1298	G	A	Intron	TCTCTTTCCTCAAAGGTGTTCCTGTATCATGAACACAAGAACCAGTGACT{G/A}TTACATATCATTCCAAATAGAAGGTGCAAGGAGTAAATCTTTCTGAATAA
AC.H6.Locus_432.3	3408	A	G	Exon	TTAAGCAAGGGACATCCTTCATATTGACGAGGGTAATCCATAACAGTCAT{A/G}TCGTATTCTGATAGCATTTTACTTAGTTTGCTTTGATTCTCGCCTTCTCT
AC.H6.Locus_432.4	3673	A	G	Exon	TTAAGCAAGGGACATCCTTCATATTGACGAGGGTAATCCATAACAGTCAT{A/G}TCGTATTCTGATAGCATTTTACTTAGTTTGCTTTGATTCTCGCCTTCTCT
AC.H6.Locus_438.2	1217	A	C	Exon	CGTTTGAAGTAGTGAAAGCACCAATAGTACATGGCATAAGTTTGAACTGG{A/C}TGGATGACTCGATCTTCTTTGTACCCGAAATATTTGTACACAGGGAGGTA
AC.H6.Locus_441.1	2051	A	C	Exon	TTGGGGAGGCACTTGCTTTTGCAACCCTGATTGTGGAAGGTAATCACGTG{A/C}GATTGAGCGGTCAAGATGTAGAAAGGGGGACTTTCAGTCATAGGCATTCA
AC.H6.Locus_441.2	2283	A	C	Exon	TTGGGGAGGCACTTGCTTTTGCAACCCTGATTGTGGAAGGTAATCACGTG{A/C}GATTGAGCGGTCAAGATGTAGAAAGGGGGACTTTCAGTCATAGGCATTCA
AC.H6.Locus_441.3	2156	A	C	Exon	TTGGGGAGGCACTTGCTTTTGCAACCCTGATTGTGGAAGGTAATCACGTG{A/C}GATTGAGCGGTCAAGATGTAGAAAGGGGGACTTTCAGTCATAGGCATTCA
AC.H6.Locus_450.1	248	G	C	Other	CTTCCGAAGCTGATCCCTCTCCTCCCTCAAACCATGAAGATTTTTCCTCT{G/C}TTAGCTCTCTATCTACTCTAGAGGTAGATTGCGAAGTGCTGCTGCGAGTT
AC.H6.Locus_455.1	99	G	T	Other	AGTCCAAACTCCAACAGAAAAAAACCCCAATTCCCCAACCCTAATTTCTC{G/T}GTTTCATCATTCAATATCATGCTCTCTAGAAACACGTCACGCGGTCTATT
AC.H6.Locus_455.1	663	T	C	Exon	CAAGTTTTACTTAACCAAGATATGAGCTTCTTCGACACTTATGGGAACAA{T/C}GGGGACATAGTTAGCCAAGTTTTCACAGATGTTTTTCTCATTCAATCAAC
AC.H6.Locus_457.1	755	G	A	Other	TTATCAACTAACAAGTAGTTAAAATCTCTGTTAGCATAAAACGTGCTCAC{G/A}CTTATTGGCGCTAAGCATTTTAAATTAACCATTTATTGCAATTAGCATTT
AC.H6.Locus_458.1	962	T	A	Exon	CGTCTCAAGAGAAGTTCAGCAAATATGCACCCTGCAGCCCATACATCCAC{T/A}CCAGATCCATACTGTTTGCTGCCAAATAATAATTCAGGTGCTCTATACCA
AC.H6.Locus_458.4	1302	T	C	Exon	CAATGGAACTGCAAGATACCTCCAATGAGCCTCAACTTTGCCTTTGTGAA{T/C}AACGTCCGCTTGTCCGGCTTCACATCCAAAGACAGCAAGTACTTCCATTT
AC.H6.Locus_458.4	1575	T	C	Exon	ATGACTCTACTTGATGTTCAGTGTGGCCCAGGTCATGGCATCAGCGTAGG{T/C}AGCCTAGGGAAAGATGATGACAAGGGCGATGTCACTGGTCTTACCGTCAA
AC.H6.Locus_458.4	1691	T	C	Exon	TGGAACCATGTTTGGGCTCAGGATCAAGTCCTGGCAGGCCAAGGAAGGTG{T/C}GCATGATGGTGTGACCATAACTGTATCCGACTTCACTTATGATAACATCA
AC.H6.Locus_458.4	1866	A	G	Exon	CCTTCTACGGTGAAGATTCAAGGAGTTAAGTATTCGAATATAAAGGGCAC{A/G}TCTTCCACCCCAGAGATGATCAAATTCGTCTGCAGTGCCGCGAATCCATG
AC.H6.Locus_458.5	962	T	A	Exon	CGTCTCAAGAGAAGTTCAGCAAATATGCACCCTGCAGCCCATACATCCAC{T/A}CCAGATCCATACTGTTTGCTGCCAAATAATAATTCAGGTGCTCTATACCA
AC.H6.Locus_458.6	962	T	A	Exon	CGTCTCAAGAGAAGTTCAGCAAATATGCACCCTGCAGCCCATACATCCAC{T/A}CCAGATCCATACTGTTTGCTGCCAAATAATAATTCAGGTGCTCTATACCA
AC.H6.Locus_465.3	2350	G	T	Other	ATGAAAGATGAGACAAATCGCATACTCAAATTGAATTAAACGACGCAAGA{G/T}AATGGAATTAGTAAAGCATAGAGGCACGTAAAGGTGTAAGAAGTAAAGTT
AC.H6.Locus_470.2	1608	A	G	Exon	CCATGTGCATCTCGAATCATTGGATGCATGTACACCTTTTTGAAAGGCAC{A/G}TCACCACCAAGTTTCATCCCAAGCATCACCATGCGAGCCACCCAGAAAAA
AC.H6.Locus_472.1	370	G	C	Other	GGTTCAGGTCCCTGCTTGGCTCATGTCATCCATCTCCTTGTGCTAGAATT{G/C}AAGCTAGGCTGGAATGCTCGACGAATGAAGACGCTATCAAGATCCCCTCC
AC.H6.Locus_482.1	1209	G	A	Exon	GGTGAAAGCACTATAGCTTCTTTTTCAGGTACCAACCTCCTCGCTTCGAT{G/A}CACACAACTTCAAGTTCGCTAGGCTCTTCTTCTCTACCGGTAAATTCTCT
AC.H6.Locus_483.10	3701	G	A	Exon	AATAAAAATGATGTCCTCTCTGTCTCCTGCCAAAGAGGTACCTTTATATC{G/A}CTGGATCTTGCTCTTTTCCTCCCTAACTTTGTTTTCATGGTTTTGGAATG
AC.H6.Locus_496.1	508	T	C	Other	ACATTCTTTCAGTTCAAAAACCACATCGACAGAGTTTGGCAGCCAGAAAA{T/C}GAATACAAGTTAAAAATACATCGATTTGGCCATTTTATCATACATATATC
AC.H6.Locus_499.1	1464	C	T	Exon	AGTATGTAATCTGATCTCTTGTTATAAGCAACTTTTCCTGAGGGACACTG{C/T}AATCGCTCTTCAATGAAAAATTTGAAACTCATTGAGGGGTCTGATTCAGG
AC.H6.Locus_499.1	1800	T	C	Exon	GCGTCAAATGCAGATTTCAAACTCTGTCTATCAAAATATCGTGAAATGAA{T/C}GAGTGTGTAGAGAACGCAACTTGCATAATAGATGCCATATAGCAGCTATT
AC.H6.Locus_499.1	2099	T	C	Exon	GTCATCCTCCGGGTAAGAGAAAACGTCTGCTGCTTCTAAATCAGCAGTTA{T/C}AGTCCCAAGCTTTACAGCAAGAGGATATTTTGTCTCTTCATAATGTTCAA
AC.H6.Locus_499.1	2232	T	G	Exon	TTCTTCCTCCCGCAGAATATCATGCCATCAGTTAAATTAAGCCATAAATT{T/G}TCTGTTTTATCACATTTACAACATTTCCATCCAGAAGGTGGCACGGTAAC
AC.H6.Locus_502.1	251	T	C	Other	GTATGTATGCATGCATATGCTAATTAACTTCAAATAAATATAAAATAGAA{T/C}ACACTCCATCATTTGACGTAGACGATGATCAAATCAAAGGAGCGATATGA
AC.H6.Locus_505.1	907	T	C	Exon	ATCACAACGGCTATCAGCATGGCTGCTGTCAAGAAATCAAATTGCTTCCA{T/C}AGAAACGGTCATGATGCAAAATGCGATGAAAAACTAACTGTTTACATGCT
AC.H6.Locus_506.1	858	G	A	Intron	GACTTTTAGCTTTATACCATGTTAGAAACTTATCCTGGCTTTTATGCAGC{G/A}TGCTTAGTTTGTTTCAGTCCTTGTGTTTGCACTAAACCTATATATGCTTT
AC.H6.Locus_506.1	1951	T	C	Exon	CTTCAGGACTTCTTCAACGGGAAGGAGCTCTGCAAGAGCATCAACCCAGA{T/C}GAGGCAGTAGCGTATGGAGCGGCTGTGCAGGCAGCTATTCTAAGTGGAGA
AC.H6.Locus_506.2	1246	T	C	Exon	CTTCAGGACTTCTTCAACGGGAAGGAGCTCTGCAAGAGCATCAACCCAGA{T/C}GAGGCAGTAGCGTATGGAGCGGCTGTGCAGGCAGCTATTCTAAGTGGAGA
AC.H6.Locus_506.3	1017	T	C	Intron	CTTCAGGACTTCTTCAACGGGAAGGAGCTCTGCAAGAGCATCAACCCAGA{T/C}GAGGCAGTAGCGTATGGAGCGGCTGTGCAGGCAGCTATTCTAAGTGGAGA
AC.H6.Locus_508.1	1214	T	G	Exon	GACGTCAAAGCTAAGGTCATCGGGGAGACTGATGATCTCCGACTGCGCCC{T/G}CCGGTGCCCACGTGATCGAGCAGGGAAGTCCGACATTATGTTAACGTCAT
AC.H6.Locus_523.1	101	T	C	Other	AAACAAAAGATTCTCCAATTCCAAACATGCACATACATCAAAAATATTCC{T/C}CATGAATCAGGAAGTTCAGCAATAGCATTTAACGGTCACATGTTACAAAT
AC.H6.Locus_523.1	156	A	T	Other	AATCAGGAAGTTCAGCAATAGCATTTAACGGTCACATGTTACAAATTTCC{A/T}CTTACGAAGTATATTAAAATCGAGTTATGCAAGGAACATCGAAAACACTT
AC.H6.Locus_523.1	613	C	T	Exon	CTCAGCGAATTCAAATCGGCTACGCCATATAATGAAGCGCCTGCTTTAAA{C/T}GTATCACGGAAGGCAAGACATGCTAATGTAGTGTACCCACCAGCTGATCC
AC.H6.Locus_523.1	1309	G	A	Exon	TACGACCTTCCATTCTGTCTATAGCTGCAAACCAAATTATGACTGTCCAC{G/A}TCTTTATTGATGAAGTCATAGGAGTTAATGCCAAAAACCCATAATGGTTT
AC.H6.Locus_524.1	666	A	G	Exon	AGATGGAATCCAGGGTTCTAATCGAGAATAGTTTGCACTTTAAAGAAATT{A/G}TTGTGAGAAAGAAGGAGGGTGAAGTTCTTGAAGTCGATGATGTTGAAGAC
AC.H6.Locus_525.1	321	G	A	Exon	AACAATGGTAAGAAACTGATGGCTGTGCGCATTGTTAAACACACAATGGA{G/A}CTCATTCATTTGCTAACTGATCAGAACCCTATTCAAGTCATTGTTGATGC
AC.H6.Locus_548.11	345	T	C	Other	GGTTGCATTGATATAGGCTACTTGCTCTTGCCGTTACACAACAAAACAAA{T/C}GTTAAATTAACAGACAAAGAAAAGGTTTGCCCAAATGCTATCAATGAAGT
AC.H6.Locus_548.11	812	A	G	Other	AGAAGTTCACTACTATATCTTTCCCAATTTAAAAAGAGCAAATATTGCAC{A/G}CTTAAGCGCACTTAGGCACAAAAATATTTAAGCCGTGGACTCGATACTTT
AC.H6.Locus_548.13	4216	T	G	Other	CACATTATCTTTGGGATGCAAATTTATTAAGTAATCTGTTATCCATTTGA{T/G}AGAATCTCGAGCATAATCCAACTGCTTAACTTTATCCATTTGATCACCAT
AC.H6.Locus_549.1	828	T	C	Exon	ATAGCATCAATTGCAAATATGTTAAACTTCACAGACAACAACCTAAACAA{T/C}GAGGGCCGCCTTCGAACAGTTCTTGACGTAGGATGTGGAGTCGCAAGTTT
AC.H6.Locus_549.3	993	T	C	Exon	ATAGCATCAATTGCAAATATGTTAAACTTCACAGACAACAACCTAAACAA{T/C}GAGGGCCGCCTTCGAACAGTTCTTGACGTAGGATGTGGAGTCGCAAGTTT
AC.H6.Locus_549.4	993	T	C	Exon	ATAGCATCAATTGCAAATATGTTAAACTTCACAGACAACAACCTAAACAA{T/C}GAGGGCCGCCTTCGAACAGTTCTTGACGTAGGATGTGGAGTCGCAAGTTT
AC.H6.Locus_559.2	373	G	A	Exon	GGTTTTGCCTTCGTGGTTGGGGGTGGAGCAGCAATGGATGCCCAAGGGTC{G/A}CTATCGTCATTTAGCGTTGTCCTTCTCTGAGGTCTTGGAGCTGTTTTTGG
AC.H6.Locus_559.2	1081	A	G	Exon	TTCGCTATAAGCAAAAATTGATCTATGGCCTGAAACGCCTTTGATCTCAC{A/G}TCTCCATCTGGATCAATACACAATACAACAATATGAGGTAGGATGCGCGT
AC.H6.Locus_559.2	2841	A	G	Other	GAATGTTTTTGGGTTGAAATTGAGTTTGGATTATAAACTTAATTTTTGCT{A/G}TTGCTGATTTATTTATAAAACGCTAATTTTATTTCCGATTGCTTGAGTCG
AC.H6.Locus_559.3	373	G	A	Exon	GGTTTTGCCTTCGTGGTTGGGGGTGGAGCAGCAATGGATGCCCAAGGGTC{G/A}CTATCGTCATTTAGCGTTGTCCTTCTCTGAGGTCTTGGAGCTGTTTTTGG
AC.H6.Locus_559.3	625	T	A	Exon	CGACTAGAACTTGCTGGAGTATGCGATTGCACTATAGGTCTTTTTTGTGC{T/A}GCTTGGATGCTTGAAAGTGGAGTTGGTTTTTGTTCCTCGATTGGATCAAG
AC.H6.Locus_559.3	1081	A	G	Exon	TTCGCTATAAGCAAAAATTGATCTATGGCCTGAAACGCCTTTGATCTCAC{A/G}TCTCCATCTGGATCAATACACAATACAACAATATGAGGTAGGATGCGCGT
AC.H6.Locus_559.3	2494	A	T	Exon	GATAAAATATTTGGATGCCTGACTGTTCGCAAACGTTTAACACCATTGCG{A/T}CCTGCAGCCAGATGCCCATCCTGATTGTTACTTCCTGAAAGAGAGAATAT
AC.H6.Locus_561.1	568	G	A	Exon	ACCTCCATCGTGTACTTCCGGTCTGACCTACGCGTCCATGACAACGAGGC{G/A}TTGACCAATGCTTCAAATGATTCGTTTGCCCTTTTGCCCGTCTTCCTCTT
AC.H6.Locus_561.1	926	G	A	Exon	AGGAGGAGGGGATTGAGGTAAAACATTTTTGGGGGAGTACTTTGTATCAT{G/A}TGGAGGATTTGCCATTTGAGTTGGAGAAAATGCCAGTAAACTATGGTGGG
AC.H6.Locus_561.1	984	T	A	Exon	TTTGCCATTTGAGTTGGAGAAAATGCCAGTAAACTATGGTGGGTTTAGGG{T/A}GAAGGTGAAGGGTGTTGGGGTTAGGAAGGCCATCGAGGCTTTGGAGGAGA
AC.H6.Locus_561.1	1144	T	C	Exon	TTGGGATTGAATTCGCATGCTATTGGACAGGATGCAAAAACTTCAGTAAA{T/C}GCTACTCTAGTGGGAGGTGAAACTGAGGCATTGGAAAGACTAAAAAAGTT
AC.H6.Locus_561.1	1681	T	C	Other	GATGTAAAATTTGCTGTTACTAAAATTTCCGTGATCAATTATGTTATTTA{T/C}GGAAGAAATTGAAAATTGTTTTGTAGTGCTCCAAAATGTTGTAATATTAA
AC.H6.Locus_567.1	1475	T	G	Other	ATTCATACAATCCTCTTCTTGAACTGCCCCCCGCCACTGCTTCACTGTCC{T/G}CAACTCCCCTTCCGCCACTGCTACAACAAACTACAAACCTTCACCAGTTG
AC.H6.Locus_570.1	1024	A	G	Other	TATATTGGTTCGTTTTGGTAAATCCTTGTGTTGCTGATGGTGGATTGTTT{A/G}TCCAGTTTGCTTGGTATTTTGGTTGTTGATGTAATTGTTCTTGTTTGCTA
AC.H6.Locus_573.1	715	T	C	Exon	AAAGAACCATACTCCCACTAGATTTACCAAAAGGTTGGTCACTGCTGAAA{T/C}GATCAAATAGTGCCTATGTTCTGATTCATCTTGTATAAATGCATGCAGTG
AC.H6.Locus_577.1	296	C	T	Exon	GAGAGAGCGGAGGTTCGCCGAAACAAATATAAAGTCGCCGTCGATGCCGA{C/T}GAGGGCCGCCGCCGCCGCGAAGATAATATGGTTGAGATCCGTAAGAACAA
AC.H6.Locus_577.1	1468	C	A	Exon	TTCAGGTGGAACAACCGACCAAATTAAGTATGTTATCTTGTCAGGCACAG{C/A}GAAATCGAACTTTTTTTACATTTTAACCACAAATCTCATTACACCCGTCC
AC.H6.Locus_577.2	519	T	C	Other	AAAAATAGAGGGGCTTCCTCTCTCTTCACTCATACACACATATATACATA{T/C}GCGCGCGCACACGCACGCATACAAAGTGAAGACCGAACAGTTCATACTTT
AC.H6.Locus_577.3	296	C	T	Exon	GAGAGAGCGGAGGTTCGCCGAAACAAATATAAAGTCGCCGTCGATGCCGA{C/T}GAGGGCCGCCGCCGCCGCGAAGATAATATGGTTGAGATCCGTAAGAACAA
AC.H6.Locus_579.1	1098	G	A	Exon	ATCCGGGCCTGTATGTGCAGCAAAGCTTCTTGAGCTGGAAAAAGTTCATC{G/A}TTGGGGCCCTCTTGAGAAGTGATCACGATAATGCATTCACTTGAGCCGGG
AC.H6.Locus_582.3	340	A	T	Exon	AATAGATCTATACTCGGAGTAACTGTTTCTGGACCATTATTATCCATAAC{A/T}GAAACTGGGCTTTTATTCCCTCCAAATTCTTTGATTGCTTTGATGGTAGA
AC.H6.Locus_582.4	285	T	C	Other	ACTGCAGGTGTAAATGACAATCTTTCATTCTCTGGAGCTTCAGGACTTGG{T/C}AAGGGGTTCAACTGATCTAGCTGGACATCATTTAACTTTGGCTGTGCCAC
AC.H6.Locus_582.4	1721	C	T	Other	GTTAAACATTAGCCGATGAGAGAATTCATCGCTTTTATTCACATTCTGAA{C/T}GTTTGTAATTACATTTTTTCCACGATCACCGCCAAGAAGTTTGGATAATT
AC.H6.Locus_582.4	2521	C	T	Other	TTGCTCAAAGTGCTTACAAACCGGAGACTGGGGGGGAAAACTTGACTAAG{C/T}AGAGTGAAAATTCAGAAAAGTAGCTCAAAATCGAGAGAAAAGAGGGCTAC
AC.H6.Locus_582.7	1721	C	T	Exon	GTTAAACATTAGCCGATGAGAGAATTCATCGCTTTTATTCACATTCTGAA{C/T}GTTTGTAATTACATTTTTTCCACGATCACCGCCAAGAAGTTTGGATAATT
AC.H6.Locus_582.7	2633	C	T	Other	TTGCTCAAAGTGCTTACAAACCGGAGACTGGGGGGGAAAACTTGACTAAG{C/T}AGAGTGAAAATTCAGAAAAGTAGCTCAAAATCGAGAGAAAAGAGGGCTAC
AC.H6.Locus_582.8	340	A	T	Exon	AATAGATCTATACTCGGAGTAACTGTTTCTGGACCATTATTATCCATAAC{A/T}GAAACTGGGCTTTTATTCCCTCCAAATTCTTTGATTGCTTTGATGGTAGA
AC.H6.Locus_587.1	70	C	G	Other	TTCGATGTTCTTGTCTCTTTGTTCAAAGGATGAAGCAGAAACAAAGATGA{C/G}TAGCAAAGGAATGCATGAACCCAACAAAAAACTGATACAGCAGGCAACAA
AC.H6.Locus_587.1	757	A	G	Exon	ACATACCTGCCAGTTGGGTCCCACTCAATATCAGTAGCCATAAAATGTTC{A/G}CCAGTAGCCATGGTCTCGAGCTCATCGACATTGAAAAACTCAAGTTGACC
AC.H6.Locus_587.1	1984	C	T	Exon	GCTGGCACCCACTCATCCGGGACGCTCATGTACCTATCGAAGTCATCAAA{C/T}AGGTTTACAGCAAATATATGTGACTTGTCCAGTTTATAACCTTGTGTTTT
AC.H6.Locus_587.1	2334	T	C	Exon	TTCATCATCATCACTTTTGATTCCAAAATCTTCCCCAGGAGGCAAAATAA{T/C}GGAATCGATATCGACCGAAGACAAATCGATGCCCAATCTCTGCGCGCTTG
AC.H6.Locus_587.2	1413	A	G	Exon	GGCACCATCTGCCTAGGGTCATTCCAAAGAACCTCAGTCCACGTACCAGC{A/G}CGAATAACAAATTGATCTCTGGCTTTGTCATCAGCCAACCATTGTTGCAG
AC.H6.Locus_587.2	1895	T	C	Exon	TTCATCATCATCACTTTTGATTCCAAAATCTTCCCCAGGAGGCAAAATAA{T/C}GGAATCGATATCGACCGAAGACAAATCGATGCCCAATCTCTGCGCGCTTG
AC.H6.Locus_588.1	748	T	C	Exon	ACACATTCTCGATTTCAAAAACCATTCGGGCAAATTCGTAGTCGCTTACA{T/C}AAACATATGCAGTGAGAAAGAATATTACCTTGCTTGTGCTTGTAATGAAG
AC.H6.Locus_588.1	1491	A	G	Exon	ACGCCTTGGCATCCGATTTGATGTGGAGGGAGATAAAGCTTCTTTCCGCC{A/G}TCAAGCCCGTGATCGCATCAATGTCGGATGTCGCCGCGAGCGGCGGGTAT
AC.H6.Locus_588.1	1685	C	T	Exon	CTCTACGAACGTATCGGCTTCAACAAGGAACTGATATCTCGGGGCAAGTA{C/T}GCCGAGCTCTTCGCGGCGGATAACCGGTCCTTCAAACCGGAAGAAAGGGA
AC.H6.Locus_588.1	1755	C	A	Exon	ATAACCGGTCCTTCAAACCGGAAGAAAGGGAAATTTTCGAGAAATCGGCG{C/A}GGAGCGCTTATGAAAAGTTCAGGGACAAAGCGGCAGCGTCGAGGTCGATG
AC.H6.Locus_588.1	1901	A	G	Exon	GGCAAGGACGCGGCCGAAAGAGGGCTGGTCGATGCCGTGGGTGGGTTTTC{A/G}CGGGCCTTGGCGATTGCTAAACAGAAGGCGGGGATAGCGGGGGATGAGCG
AC.H6.Locus_592.1	572	G	A	Other	GTGAAGTTGCTGTTCGATGATGGTAGGCTGGTGTAGAAATGGTGGTTTGC{G/A}TGGGGATTGGAGCAGTAGTGGTTAGAGGTTTAGGGATAGAATTGGGTTTG
AC.H6.Locus_595.1	315	C	T	Other	ATTTGCTGCTTTAAACCCAAACACCCACCGAGCTTACCACTATCCTTTAG{C/T}AACCTTAGCTCTGCTCTGAAATTGCGCTACCCGGGTCCTAGATCTGCAAA
AC.H6.Locus_601.3	127	A	T	Other	CTTCTTTTTTCAAGTTAGGGTTCTGATTTTCTAAATAGTAATTTATAACC{A/T}CGATTCCTACATACGGAGATCGACGATGCAGGCGCAAAGGAGGACATTCA
AC.H6.Locus_601.4	62	C	G	Other	TTAACAAGTTTTCATAGTGCTTCCACAAGTGGATCCTCAATGGTTTATAT{C/G}ATGGAAATATGTCCACATTCTTCGTGAAGGATGGATTTCTTTGTTCTGAT
AC.H6.Locus_604.7	437	A	G	Exon	ATTCCAAGTGTAAGAGGTGCAACATCCAATAGAAGGATATCTTTCGTTTC{A/G}TCACCACCCTCACCACTGAGAATGCCACCTTGAACAGCGGCACCATAAGC
AC.H6.Locus_604.9	437	A	G	Exon	ATTCCAAGTGTAAGAGGTGCAACATCCAATAGAAGGATATCTTTCGTTTC{A/G}TCACCACCCTCACCACTGAGAATGCCACCTTGAACAGCGGCACCATAAGC
AC.H6.Locus_607.1	320	A	G	Other	AACTTTCAACTATTCTTCAATCAACCATTTGCAACACAATTTTCTGAGGC{A/G}TCTAGAATTCTCTGAAACAAAAAATGATTATGTTGTCATTGTTTTAATTC
AC.H6.Locus_607.2	320	A	G	Other	AACTTTCAACTATTCTTCAATCAACCATTTGCAACACAATTTTCTGAGGC{A/G}TCTAGAATTCTCTGAAACAAAAAATGATTATGTTGTCATTGTTTTAATTC
AC.H6.Locus_607.3	320	A	G	Other	AACTTTCAACTATTCTTCAATCAACCATTTGCAACACAATTTTCTGAGGC{A/G}TCTAGAATTCTCTGAAACAAAAAATGATTATGTTGTCATTGTTTTAATTC
AC.H6.Locus_607.3	2182	T	A	Other	ATATCATTCTCAAATGCTCTCCCAGTAGAACTTCTTTTGCTCGAACCACC{T/A}GATGTTCGTTTGGCTCCATCATTTTCCAGTTTTGTGGGAATAGATGGTTC
AC.H6.Locus_607.4	320	A	G	Other	AACTTTCAACTATTCTTCAATCAACCATTTGCAACACAATTTTCTGAGGC{A/G}TCTAGAATTCTCTGAAACAAAAAATGATTATGTTGTCATTGTTTTAATTC
AC.H6.Locus_607.5	320	A	G	Other	AACTTTCAACTATTCTTCAATCAACCATTTGCAACACAATTTTCTGAGGC{A/G}TCTAGAATTCTCTGAAACAAAAAATGATTATGTTGTCATTGTTTTAATTC
AC.H6.Locus_608.3	1186	G	A	Intron	ATATAGATAGAACTTAGAAGTTTCGAAATGGTTCAAAATTTTATGAAGAC{G/A}CCTACATGATGAAGAAATATATCTACAGCAAATCAATCTAAAACTTCTGA
AC.H6.Locus_608.3	1239	C	T	Intron	TACATGATGAAGAAATATATCTACAGCAAATCAATCTAAAACTTCTGATA{C/T}GAAAATGGAAAAGAGATAAATGAAGGATTAGAAATCATATACATGTTTAA
AC.H6.Locus_608.3	1815	G	A	Intron	GTGTGTGTGTGTGTGTAATTGTAGACATATATGCCTACCTAATTTTGATT{G/A}TTTGATTTCTAAACGCCTAAATATTGTTATTGAATGTGATTGATTAAAAC
AC.H6.Locus_610.4	276	A	G	Exon	AGTGGAACAGGTGCATGCAGTCGTAGGGTTTCTTTTACAATTGATTTGAC{A/G}TACAGAAGGCTGTAAAGGTCTTCTTCATGAATTATACTTTGGTTTTTTTT
AC.H6.Locus_611.10	540	A	G	Other	ATTTCTCCTTCAAGAGCATCCACTTCACATCCTGTACACATACCATTCCT{A/G}CATACATAAATTTCCAATCCACCAGTTTCACAAACCATCACAGTGCCATA
AC.H6.Locus_611.12	491	T	C	Other	CTTGCTAACTATCGACCACAACATCTGAACATCATCACGGCAGCAAACCA{T/C}AGCCATACTTGCTACTACAAACAACCAGTCACCATACAGTACACTTCATC
AC.H6.Locus_611.13	711	G	C	Other	CAAACCACCACAGTTACACAGATTTCAATTTCCACCACCATCACAAACCA{G/C}TGACAACAAATTTCTCCACACCAAACTACGTCCACTGCCACTTGCATTCT
AC.H6.Locus_615.1	1470	G	A	Other	GAAATAAAGTAGAATAGGCCAAATTTTACAGCTTAAGACAATTGCTTTGT{G/A}TTGTCTAGGAACAATTTTAGTTTAGTAAGAAGAAATTGGGTGTGAAGATT
AC.H6.Locus_627.1	1163	C	A	Exon	TCAAGAAAAGATGGAAGTTACAGTGAAGGAGATGAAGAACTTGAATTAGT{C/A}TCTGCAGAAGAGGAGATTAAGGAATGCAAAGCTAATTTGGAGCATTGCGA
AC.H6.Locus_627.1	1802	A	C	Exon	CCAACTGTCATTTCACCTAAAGCCCTGCAAAAGAAATCTTCACGGTTTGT{A/C}TCTGCTTCATTTTTTTCTTTTCAAGATGATGGTGAAGAGTTCACTGCTAC
AC.H6.Locus_627.1	3095	T	C	Exon	GGAAAAACTATACTCATCTCTTTAGTTGGTAGAATGTTTGGTGTTTCTAG{T/C}ATAGCTGCTATTCGGACTGGTCTTCTCCTTGCTCCTGGTGGTGAATTTGC
AC.H6.Locus_627.2	1163	C	A	Other	TCAAGAAAAGATGGAAGTTACAGTGAAGGAGATGAAGAACTTGAATTAGT{C/A}TCTGCAGAAGAGGAGATTAAGGAATGCAAAGCTAATTTGGAGCATTGCGA
AC.H6.Locus_627.2	1802	A	C	Other	CCAACTGTCATTTCACCTAAAGCCCTGCAAAAGAAATCTTCACGGTTTGT{A/C}TCTGCTTCATTTTTTTCTTTTCAAGATGATGGTGAAGAGTTCACTGCTAC
AC.H6.Locus_627.2	3099	T	C	Other	GGAAAAACTATACTCATCTCTTTAGTTGGTAGAATGTTTGGTGTTTCTAG{T/C}ATAGCTGCTATTCGGACTGGTCTTCTCCTTGCTCCTGGTGGTGAATTTGC
AC.H6.Locus_627.3	1163	C	A	Exon	TCAAGAAAAGATGGAAGTTACAGTGAAGGAGATGAAGAACTTGAATTAGT{C/A}TCTGCAGAAGAGGAGATTAAGGAATGCAAAGCTAATTTGGAGCATTGCGA
AC.H6.Locus_627.3	3005	T	C	Exon	GGAAAAACTATACTCATCTCTTTAGTTGGTAGAATGTTTGGTGTTTCTAG{T/C}ATAGCTGCTATTCGGACTGGTCTTCTCCTTGCTCCTGGTGGTGAATTTGC
AC.H6.Locus_627.4	912	T	C	Exon	GGAAAAACTATACTCATCTCTTTAGTTGGTAGAATGTTTGGTGTTTCTAG{T/C}ATAGCTGCTATTCGGACTGGTCTTCTCCTTGCTCCTGGTGGTGAATTTGC
AC.H6.Locus_627.5	460	G	C	Other	TTCTTCATTTTTTACTTGATTGTGTGTAGATGATCGGTTTAGGTTAATTT{G/C}ATGGGATTTTTGGTGGATTTTTAGTGTTTTTGATTACAGATAGATGGATT
AC.H6.Locus_627.5	1163	C	A	Exon	TCAAGAAAAGATGGAAGTTACAGTGAAGGAGATGAAGAACTTGAATTAGT{C/A}TCTGCAGAAGAGGAGATTAAGGAATGCAAAGCTAATTTGGAGCATTGCGA
AC.H6.Locus_627.6	1163	C	A	Exon	TCAAGAAAAGATGGAAGTTACAGTGAAGGAGATGAAGAACTTGAATTAGT{C/A}TCTGCAGAAGAGGAGATTAAGGAATGCAAAGCTAATTTGGAGCATTGCGA
AC.H6.Locus_627.6	1802	A	C	Exon	CCAACTGTCATTTCACCTAAAGCCCTGCAAAAGAAATCTTCACGGTTTGT{A/C}TCTGCTTCATTTTTTTCTTTTCAAGATGATGGTGAAGAGTTCACTGCTAC
AC.H6.Locus_627.6	3095	T	C	Exon	GGAAAAACTATACTCATCTCTTTAGTTGGTAGAATGTTTGGTGTTTCTAG{T/C}ATAGCTGCTATTCGGACTGGTCTTCTCCTTGCTCCTGGTGGTGAATTTGC
AC.H6.Locus_627.7	1163	C	A	Exon	TCAAGAAAAGATGGAAGTTACAGTGAAGGAGATGAAGAACTTGAATTAGT{C/A}TCTGCAGAAGAGGAGATTAAGGAATGCAAAGCTAATTTGGAGCATTGCGA
AC.H6.Locus_627.7	3095	T	C	Exon	GGAAAAACTATACTCATCTCTTTAGTTGGTAGAATGTTTGGTGTTTCTAG{T/C}ATAGCTGCTATTCGGACTGGTCTTCTCCTTGCTCCTGGTGGTGAATTTGC
AC.H6.Locus_629.1	82	T	C	Exon	TTGTTTGATTTGAAGAGATACAATGGAATTTCTCATTACGAAGTTGATCA{T/C}GCACCACTTTCTTGCCCTGGGGAGCTACTAGTGGAAGAACATCATAGTAA
AC.H6.Locus_632.1	395	C	T	Exon	TCATACCCACCGCGATGTGAACGAAAATGCGGAAGATGCAAACCATGCCA{C/T}GCAGTGCACGTGACTGTCCCACCAGGAACGCCCGAGATAGCCGAGTATTA
AC.H6.Locus_636.1	669	T	A	Exon	ACCCTCCAAACCTTCATCCTTCTTATCATCACAGGATTTTCTCTTGAGGG{T/A}GGTTGTGTTATTTTCATTCTTCAAATGCATGTTACTGGATGGACTAACTT
AC.H6.Locus_638.1	826	T	C	Other	AATTAATGTACTGGCGCTGGCCAATCAATATACTGGTCCAGACTGAGATA{T/C}GAGCAAAGGATTAAGAGTACTTAAGTTGATTTTAGGATTCTACAGTAGTA
AC.H6.Locus_644.10	162	T	C	Other	TCGGCGTCGGCATCAGCGTTCGACCTAGGGCGTAGCTGGTGGGATGGAGG{T/C}GCGCCACCATGGCGCCATCAGCGAATGACGATGACGACCGACATCATCAC
AC.H6.Locus_651.1	286	C	T	Exon	TCGGCCAATCCTCTTCGTCAGAATAGGATTGCTGAGTGCCTAATTGGTGA{C/T}GAGACTGGATCCATTCTTTTTACTGCCAGAAACGAACAAGTTGATATAAT
AC.H6.Locus_653.1	388	C	T	Exon	CAGTTAATCCCACACTGCTTAACATCCGGCCCAACAACACGGGTAGTAAA{C/T}GGGTCAACCCTGACCCACAGCAGCGAAAATATAGAAGCAAGCAGAATAGA
AC.H6.Locus_653.2	388	C	T	Exon	CAGTTAATCCCACACTGCTTAACATCCGGCCCAACAACACGGGTAGTAAA{C/T}GGGTCAACCCTGACCCACAGCAGCGAAAATATAGAAGCAAGCAGAATAGA
AC.H6.Locus_653.4	388	C	T	Exon	CAGTTAATCCCACACTGCTTAACATCCGGCCCAACAACACGGGTAGTAAA{C/T}GGGTCAACCCTGACCCACAGCAGCGAAAATATAGAAGCAAGCAGAATAGA
AC.H6.Locus_653.5	388	C	T	Exon	CAGTTAATCCCACACTGCTTAACATCCGGCCCAACAACACGGGTAGTAAA{C/T}GGGTCAACCCTGACCCACAGCAGCGAAAATATAGAAGCAAGCAGAATAGA
AC.H6.Locus_653.7	388	C	T	Exon	CAGTTAATCCCACACTGCTTAACATCCGGCCCAACAACACGGGTAGTAAA{C/T}GGGTCAACCCTGACCCACAGCAGCGAAAATATAGAAGCAAGCAGAATAGA
AC.H6.Locus_675.15	893	A	G	Other	TGTGAAAACATATGCATATTATGCTTTGATCTTTTTGCGTATAATTTGTT{A/G}CTGAACAATTCTGTGAACAGCAGATTGAGACAGTAAATAGGCATGATCAT
AC.H6.Locus_680.1	703	A	G	Exon	TGCACTCTCCCTGCATCTTCAACCAGTCGCTCTGTAAACGGAGTGGTCTC{A/G}TCCAAGTTCAATGCAAGGCAATCAGGTCTCTTAAGGAGTAACTGAAATGT
AC.H6.Locus_680.1	1105	G	A	Exon	AGCAAGATCATATACATATAAACGCTGACAACGTATTCAGCTTCTCCTTC{G/A}TTTTGATAGAACCATGGAGAAGGTGCACTCTCTCCCTTTCCACGATAATC
AC.H6.Locus_680.1	2522	G	T	Exon	TCATTTCCTTCGGAATCTTTATTCGGAAAGGAGGCTGTGGAGACATGTCC{G/T}CTACTCCATCTGGGCCAACAAAAGAAACCTGATAATCAGAAAAACAGTCC
AC.H6.Locus_680.1	2812	G	A	Exon	TTAGGTTTCCTTCGCATTAAAATGTTAAAAGTCCCATAAACATCTTCTCC{G/A}CCTTTTTCAGCTATATTATTGACATCCATGTGGTACTGTGCTGTATCTAA
AC.H6.Locus_683.3	1263	G	C	Exon	ATCTCTGACCAGAATAGGAGTATTGCTACTCTTGCCATCACCACACTCCT{G/C}AAAACAGGCAATGAATCAAGCGTGGATCGGTTGATGAAGCAAATTACTAA
AC.H6.Locus_685.1	9610	A	C	Other	TGTGGTTGCCAGCCGCTAAGGATGCAAGCCACTTTGCAAACAAGCTCATT{A/C}TATTGCTTCTCAAGTCTTCCGTGCTTAATTTTGCAAAATATTCCTTAATA
AC.H6.Locus_685.1	12432	G	A	Other	GCACGACTTTTAGGAATAACACATCTTTTTACCAAAATTTCAGATAGCTC{G/A}TTATCGGGAATTTCATCAACGTGAATTTCCAAAAAACGATTCCGGAAAGC
AC.H6.Locus_686.1	3514	T	G	Other	ACAAAACATATTACTGTCTAAGTTGTATTGTAAAACGGAAGTAATGAACA{T/G}AAAATCAATGTGAAGAAGAACTGAAAATCGAAAGTAATGGACCATCATGT
AC.H6.Locus_691.1	634	T	C	Other	TGCACTGGTTCAAGAATATGCTAACCGTTCAGCCGACCTTTGAAATCCTA{T/C}AAATTATTTTTCTGTGAAGTTTACTCAGTTGAGAACACTTGAGATGTTCC
AC.H6.Locus_691.2	461	T	C	Other	TGCACTGGTTCAAGAATATGCTAACCGTTCAGCCGACCTTTGAAATCCTA{T/C}AAATTATTTTTCTGTGAAGTTTACTCAGTTGAGAACACTTGAGATGTTCC
AC.H6.Locus_694.1	842	C	T	Exon	TCAAGAATAGCATCCCTTATAATCTTCATAGGCGTAAAAAAATTGAATGG{C/T}ACCACTTCTTTTGACAATTGTGCTTCCATTTTCAACACATTTTCTTTAAC
AC.H6.Locus_700.1	144	G	T	Other	TATCCACATATGCATTCAATGACTTATCTACAAAAGAATACATCACTACA{G/T}AACAAATAATAATCGAAACCAACATGTAATTCAATAATCATGATTAAGAT
AC.H6.Locus_700.1	733	A	G	Exon	ATAGGATACTCGGCCTTGAATCGAGTGCAAGCAAATTCAACTATCTCCTC{A/G}TTACTACCAGGTTCTTGTGCTCCAAACTGGTTGCATGGGAAGGCCAAGAT
AC.H6.Locus_701.29	1785	G	A	Other	TCACTACTGTCCTGCAAACAACCCATCATCCCATTCCAACTTCTTTAATC{G/A}CCTTCATTAACTGGCATCTCAGTGCAAGTCTCCATACTGCACATATTACC
AC.H6.Locus_701.30	930	A	G	Other	AATAACAAACGCAAGAGGATACACGTTTAAAATGCAAGTTCATGGCAATT{A/G}TGCAAGAGGATACACAAAAAGCATCAACATCCCTACAATTCAAGATGTAA
AC.H6.Locus_701.33	338	T	C	Other	ATCTTTGACTGCCTGTAACTCCAACCTTGCCGCAACTCCCTTCAGTCTAA{T/C}ACTGTCTTCAGTGTGCACCTCTTCAAACTACAACCCGACCATCAACAGCA
AC.H6.Locus_701.34	862	C	T	Other	CTAAGAAATATCAAACTTAAGTAATAGAAACAATGCACTGGCAGTAGCAA{C/T}GACCATTTTAATCAAATACTACCAAAACATACAAATTTCTTGCATAACAG
AC.H6.Locus_701.35	1785	G	A	Intron	TCACTACTGTCCTGCAAACAACCCATCATCCCATTCCAACTTCTTTAATC{G/A}CCTTCATTAACTGGCATCTCAGTGCAAGTCTCCATACTGCACATATTACC
AC.H6.Locus_707.2	1389	C	T	Exon	AGGAGAAACTCAGAAAATGACTCACCTGTTCCATCTAGGCGTACTTCACG{C/T}AGTGGAATGAGAAGCCCCATGCAAAAGATTAATGAGCTTCCACAGATAAG
AC.H6.Locus_707.6	1389	C	T	Exon	AGGAGAAACTCAGAAAATGACTCACCTGTTCCATCTAGGCGTACTTCACG{C/T}AGTGGAATGAGAAGCCCCATGCAAAAGATTAATGAGCTTCCACAGATAAG
AC.H6.Locus_707.6	2839	C	T	Intron	AATACATTGCACCAGTAAGTATTTGCTTAAATTTGTAAATTTAAAGTTGA{C/T}GGTTTGAAAGCCTGCATGAATCTTTGCTCGTTGGCACTGATGAAATTTTA
AC.H6.Locus_707.7	1389	C	T	Exon	AGGAGAAACTCAGAAAATGACTCACCTGTTCCATCTAGGCGTACTTCACG{C/T}AGTGGAATGAGAAGCCCCATGCAAAAGATTAATGAGCTTCCACAGATAAG
AC.H6.Locus_707.10	1389	C	T	Exon	AGGAGAAACTCAGAAAATGACTCACCTGTTCCATCTAGGCGTACTTCACG{C/T}AGTGGAATGAGAAGCCCCATGCAAAAGATTAATGAGCTTCCACAGATAAG
AC.H6.Locus_708.1	934	T	A	Exon	ATGCATGCTCTCGCCAACAAAAAATTGTAAATCCTTAAGCTTCGAGAGCA{T/A}GAATTTGGTGGCTCCCTCAATACCCTTTTTAAACTCCTCTGCCTTCTCAG
AC.H6.Locus_709.21	1128	G	A	Exon	CCCTGAGGACCAGGGAATCCACCAATTGGCCATCCAAGAGGCCATTTAAC{G/A}TCCTTTTGAAGGAGTGTGTACTCTTGCTCAATTCCATACCATGGTACTTC
AC.H6.Locus_713.1	719	G	A	Exon	AAGGAAGGAACTGATCATTCCCGATCTTCATATTTGGAGAATAAAAGTTC{G/A}TGGAAATATTCTCCAATTCATCAAAATAATTGAGCTTGCTTCGAAGTGCC
AC.H6.Locus_715.3	716	C	T	Other	CATGACTGGCTTTGTGGACAATATGGTAACCGTGCGTGATTATCAGGATA{C/T}AGTGCGTGTGGAAATTATAGATGATGTTGATAAAGATGCTTCTGTGCCTG
AC.H6.Locus_718.15	2702	A	G	Exon	TTGCCTTCATAACCTGGACTACAAACGCATGTATAACCAAACTTAGAGTC{A/G}TTACAAGAACTATTAGAACTAACGCATGCATAGTTCTCTGACTTGTTCAA
AC.H6.Locus_720.1	1058	T	C	Exon	CGCTGGGTGCTTGGACAATCGGACGGACGGTGGTTGTCTGGATGCGGATA{T/C}GGGGGATTTATGCGGGTCGGGTAACGGGTTTCGGGCGTTGAGGAAAGTAG
AC.H6.Locus_725.7	618	T	G	Other	AAGAAAAGAACATGCACACGAAACATTAGCAAATTTTCATAAAAATGAAA{T/G}AGAAAATTTTATTTAATCACCAACTCAATGATTTGTTACATGATTCCCAA
AC.H6.Locus_727.1	1047	C	G	Exon	ATGTAGCTTTATGTTATCTGGAAGGCCATGCTCCATTACAAAAAGTTTTA{C/G}AAATATATGACAACCACATTTGGAAAGAGTTGGAAAGAAGCGATGCAGAA
AC.H6.Locus_727.1	1110	C	T	Exon	ACCACATTTGGAAAGAGTTGGAAAGAAGCGATGCAGAATGTACTGAGGTA{C/T}ACGCTAATGCATTAGGCTTGTTGCTGAAAATTTATGTGCGTGGTCACAGT
AC.H6.Locus_727.1	1618	A	G	Exon	TAAGAAGAGAGAAGGCGTCCCTTTCTTGTGGAGATTATTGGCAAAAGCAT{A/G}CACCGAGGAAGGAATGGCAGAAGCCCATTCTGCAGCAAAGAAGGCAAATG
AC.H6.Locus_728.1	159	G	A	Other	TAACTCACTATAAGGAGATTATAATGCTGTTTAATTATGCACATTTACTC{G/A}TATGTTATAGACAATAAATTGTTGCTTTTCATATTTCCATTGTTAGTTAC
AC.H6.Locus_728.1	2576	C	T	Exon	GAAACAGTGACTGTTCAGAAGGACAATAATATCATTGTTGAGAATGGTAG{C/T}ACCAAAATCAATGAAGAAAATGCTTCTACACCAAAAGAAGACAAGGTAGT
AC.H6.Locus_732.1	565	A	G	Exon	GTTTCTGCTAGAGCATCTTTACCAACAAGCTGGACAATTTCATTTAAGTC{A/G}TCTTCTCTCTGGAGCACCTCACGAGCTTTTGTTCGAATATCAATAAAATC
AC.H6.Locus_732.3	565	A	G	Exon	GTTTCTGCTAGAGCATCTTTACCAACAAGCTGGACAATTTCATTTAAGTC{A/G}TCTTCTCTCTGGAGCACCTCACGAGCTTTTGTTCGAATATCAATAAAATC
AC.H6.Locus_733.1	510	T	C	Other	GAGCTCTATGTCAACCATTGCCTTCTTGATTTCTCCAGATACAAGATAAA{T/C}AGGCTGAGCAACATGACAATAACCCATTAGACGAGGAATGGAAGGAACAA
AC.H6.Locus_733.3	510	T	C	Exon	GAGCTCTATGTCAACCATTGCCTTCTTGATTTCTCCAGATACAAGATAAA{T/C}AGGCTGAGCAACATGACAATAACCCATTAGACGAGGAATGGAAGGAACAA
AC.H6.Locus_733.5	510	T	C	Other	GAGCTCTATGTCAACCATTGCCTTCTTGATTTCTCCAGATACAAGATAAA{T/C}AGGCTGAGCAACATGACAATAACCCATTAGACGAGGAATGGAAGGAACAA
AC.H6.Locus_733.7	510	T	C	Exon	GAGCTCTATGTCAACCATTGCCTTCTTGATTTCTCCAGATACAAGATAAA{T/C}AGGCTGAGCAACATGACAATAACCCATTAGACGAGGAATGGAAGGAACAA
AC.H6.Locus_737.1	859	T	C	Exon	TCTGGTTCATCAGGCAGTGGAGGTGCCTCCTCAGGCGGAGGTGGTGGTGG{T/C}GGCATTCCCTGTGGCATTGGAGGTGGTGGGATCATCATCCCCATGTTAGG
AC.H6.Locus_751.1	1229	G	A	Exon	CTCATAATATCGACGCAACCGTACACCGAGGAAGAGATACGATCGATCCT{G/A}GACATCAGATGCGAGGAAGAAGACGTCGACATGAGCCAAGACGCCAAAGT
AC.H6.Locus_756.1	944	A	G	Exon	TCGGGCCTCAACCAAGCGCAAGTGCCATTCTTACGGACTTCGGTGAGCTT{A/G}GCACCAAGCTTGGTGGCAAGCACGTGACTCAGAGGCATGAGCTCGGGAGT
AC.H6.Locus_760.3	1912	G	T	Other	GGTTAACTTGGTCTGCCATGAGTGGAGCCCTGCACTAATACCTAAGACAA{G/T}AAATTATCCTCGTATGAGTAGATAAATAAATATGATCCATGTAAAATAAA
AC.H6.Locus_765.1	1690	T	C	Exon	TCGGAATCCCCAAAAACTTGTCGAACAGCTTCTTCATCTTTTTGCTCTTC{T/C}ATCGGCCTCTGATTCCTAGACTGATCAACCTCATCGTCATTGTTATGTTC
AC.H6.Locus_765.1	2134	A	G	Exon	TGCTCGCCGAAGAGGTTCTGCATCATCTGGTTTCGGGTCTCATCTCCGAT{A/G}TCCCGATCTCCAGCCATCTTCTCTATTTAATTTAATTCCAAAGGATTTAA
AC.H6.Locus_768.3	187	T	C	Other	TCATGATGCAAACGAAACCAATTAATTTTTTAGGAACGTAAAAGCATATG{T/C}AAACTAATAATGGCTATTAAGATTTGGAGGTTTTGTTCTTGTGGCAGCCT
AC.H6.Locus_770.1	1220	C	T	Other	GCAACAGAAGTGATGATGCCAGAAGTGTGGTTTTCTTTGAATGAGCACAA{C/T}GGGGAGATGCTTGAGGTTTGACTAGTTTGCAATGTGACAGTGAGGAGGAT
AC.H6.Locus_770.3	268	T	A	Other	TGGTTCAGAGAAAGGAGAAGAGGCACGTTGACTGGAAGCTTGGTCGCGAC{T/A}GTGGGTTCTAGGTGGATCGGGGGTTGCAAGTTCGGGTTGCAGTGTTGAAG
AC.H6.Locus_772.1	457	C	T	Exon	TGTAATACAGCTCATACCACTGTAATGTTTTTCTTCATGCAGAGCAGAAA{C/T}GGCAGATTGAGCCGCAGCTTCTGCAGCATCAGAACCCACTAAAGCAGATA
AC.H6.Locus_772.2	437	C	T	Exon	ATTTGTCGCACAATCATCACTGTAATGTTTTTCTTCATGCAGAGCAGAAA{C/T}GGCAGATTGAGCCGCAGCTTCTGCAGCATCAGAACCCACTAAAGCAGATA
AC.H6.Locus_772.2	630	A	G	Exon	TGGCCATATTCAGCACCCATTGAATCACCGTTCTCGTTGGTTGAGCCAAT{A/G}TACTGCTCTCCAAAAGGTAAACTGATGAATTTAGCAACACATTCTTTTAC
AC.H6.Locus_772.2	1254	G	T	Exon	TCAGGAAGAAGCCTCCTCTCAGTTTCATGGATCTTATCATATGAAAACCA{G/T}CCAGAAAAGCTGGGGATAGTAATAGTGTATGAGGTCTTGGAAGGAGAAGA
AC.H6.Locus_775.1	1065	A	T	Exon	ATCTACTATCTATGGAATGGTCTCAGCCAGAAACCCAGGGTGAAGTAGTG{A/T}GTCCCAGAGGCGGTCATGCTGGTGCAGCAGTTGACGATAATTGGTATATA
AC.H6.Locus_775.2	1012	A	T	Exon	ATCTACTATCTATGGAATGGTCTCAGCCAGAAACCCAGGGTGAAGTAGTG{A/T}GTCCCAGAGGCGGTCATGCTGGTGCAGCAGTTGACGATAATTGGTATATA
AC.H6.Locus_783.1	550	A	C	Exon	AAGGTCCCCTAGAAACAGATCTCCAACTAGAACTACATCACACAGAAAAT{A/C}TTCTCCAGAAGGTAAATTCCCGAAAAGTCACAGTCGAGGGAGATCACCTA
AC.H6.Locus_783.1	1643	G	C	Other	CTGGGATGTTTTTGGCATTACAAAGTGTGATGGGTAAAAAAGATTATATT{G/C}TACCCATCCACTATTCTATGTGATGTACTTCTGTAGATTAATTACCTTTT
AC.H6.Locus_787.6	887	C	T	Exon	AGATCCCTGCCACTGAGGAATCCGGTTAATGGGATCTCCAAAGAAGCAGA{C/T}GTCCTCTGTCCTAATTGATCGCCCTCCACCCACACGAGTTGGGTGCCAAA
AC.H6.Locus_788.1	98	A	T	Other	ACATCGATGAGAACATTCTACTAGCTCATGAATAGGTTCGTGACTTTGGT{A/T}AACAAGGTAAACAGGGTAAACCAAAAATGTGCATTAAAATTGACTTGCAA
AC.H6.Locus_788.1	595	T	A	Other	AATCAAACTAAGTCTCAACTATTTTTCAGTATAGGTGCTGAGCATAAATC{T/A}GAAATTTCTACTATATTACATATACCAGAGAAGAATTTACCTATTAAGTA
AC.H6.Locus_792.1	307	G	A	Exon	AGGAGGAAATCTCCTTGTTTAATAGTAGCCTGATACAGTGCATTTTTGGC{G/A}TCGGGCCTGTTGGTTTCAAGAACACCTGCCACTTTGTCGATTTTGCAGTG
AC.H6.Locus_796.1	750	T	C	Exon	GTTGCAGGAAGCACAATAACCAGTTTATCTGTGAATTTCGTTTCTTTCAA{T/C}GCTTCAACCTTGTATTCTTTAACTCTGTCTATGCCAGAACCATCAATTCT
AC.H6.Locus_796.2	750	T	C	Exon	GTTGCAGGAAGCACAATAACCAGTTTATCTGTGAATTTCGTTTCTTTCAA{T/C}GCTTCAACCTTGTATTCTTTAACTCTGTCTATGCCAGAACCATCAATTCT
AC.H6.Locus_796.2	1513	T	C	Exon	AGTCATTCATCCCATCTTTGGTTACTGAAAAATTAAGTCTAGATCCAACA{T/C}GAATGATCGGGTCTTGAGGAAGTAACTGTGCACCAACAGAAACCAGAATA
AC.H6.Locus_796.3	750	T	C	Exon	GTTGCAGGAAGCACAATAACCAGTTTATCTGTGAATTTCGTTTCTTTCAA{T/C}GCTTCAACCTTGTATTCTTTAACTCTGTCTATGCCAGAACCATCAATTCT
AC.H6.Locus_816.1	1047	A	G	Other	TCAGATCTTACAGGATCTTTTCGATCCTGGATATGCCACTGGATATCAAT{A/G}TAGTTTCTTAATATACAGGCTTTATCAGAAATCTGCTCTTGAGGATGTGA
AC.H6.Locus_816.5	1241	A	G	Other	CTTTTTTTACATCATGACATCAGATCCTGGATATGCCACTGGATATCAAT{A/G}TAGTTTCTTAATATACAGGCTTTATCAGAAATCTGCTCTTGAGGATGTGA
AC.H6.Locus_817.2	4139	T	C	Other	TCCCATCGTAACGTCAATAGTCAATGCAGGAGCATGAAGGAAAAAATTAA{T/C}ATCATTGTTTGGGAGTTTCAAACTACAGTTCTTTAATAAATTCTCAATGC
AC.H6.Locus_824.1	1903	T	A	Exon	CTGTTTATGTGATTACTCCTATGTGGCCTGAAGGGAAGCCAGAGAGCGAG{T/A}CAGTGCAGGCAATTTTGCATTGGAACAGAGAGACCATTGAAATGATGTAC
AC.H6.Locus_824.1	2291	A	G	Exon	ACACGGATCATACCAACCTGCACACTTAAACACCCAAAATGGCAACGCCT{A/G}TGGTCAGATCCACGGCTATAGGATGTCGCTATGGTACGAGCATTTCATGA
AC.H6.Locus_830.1	643	G	A	Exon	TTCGTGCCTTCTTCATGCAAAGTACAAGTCAGCACGATCTTCAACTTATC{G/A}TAAAAATGGGAAAGCGGCAGCGATTCAGTATGGTACTGGAGCAATTGCTG
AC.H6.Locus_830.2	664	G	A	Exon	TTCGTGCCTTCTTCATGCAAAGTACAAGTCAGCACGATCTTCAACTTATC{G/A}TAAAAATGGGAAAGCGGCAGCGATTCAGTATGGTACTGGAGCAATTGCTG
AC.H6.Locus_830.4	643	G	A	Exon	TTCGTGCCTTCTTCATGCAAAGTACAAGTCAGCACGATCTTCAACTTATC{G/A}TAAAAATGGGAAAGCGGCAGCGATTCAGTATGGTACTGGAGCAATTGCTG
AC.H6.Locus_839.1	702	C	A	Exon	TATCAAGTCCTCGTCATCATTCACGAAAAGCCAACCGTTCATTCCGGTGG{C/A}GCATTGAGTTAAGGGCTCGAATTTGGTGTCTTTTAGGGTTTGAGAGATGA
AC.H6.Locus_841.2	575	C	T	Intron	AGTTTATTATTACAATTAACTTTAGTCATTTAGTAAATCGTTATCGCAAA{C/T}ATAGTCCACTATAAAACTAATGTTGTCCCAGCTAAGGGTATCTCAAATCA
AC.H6.Locus_841.2	680	G	T	Intron	GGAAGGGATTATGTGTTACAACACTCTTTCATAGCGTTAATAGTCTTGCA{G/T}AGAGTAAATATGTTTGTTGGTTGTAGGCTTTACAGCGGGGAAACAAGGAG
AC.H6.Locus_844.4	243	T	C	Other	CCCCACTGATATATTCGGTGCTTGGAAGCTCAAGAGATCTTGCAGTGGGA{T/C}CTGTCTCGATTGCTTCATTAGTGATGGGTTCTATGTTGAGAGAAGTGATT
AC.H6.Locus_848.7	1495	A	G	Intron	CTTGCCATGCCAACAAGCTGGTCCACATCATTGTTCATCAGGATTATCAC{A/G}TACACACCAATTACTTGATGCTGGGATTAACCTAGACATCTCAATACTTT
AC.H6.Locus_849.1	429	A	G	Exon	AAACTCAAGCAAAACCAATTACGAGTTTCAGTCCATTAGAAGCAGTCTCT{A/G}TGAAACCTCGCAGCAGTGGACTGGGAAACGAGAGCCTAAAGATAAAAAGA
AC.H6.Locus_849.2	900	A	G	Exon	AAACTCAAGCAAAACCAATTACGAGTTTCAGTCCATTAGAAGCAGTCTCT{A/G}TGAAACCTCGCAGCAGTGGACTGGGAAACGAGAGCCTAAAGATAAAAAGA
AC.H6.Locus_849.3	407	A	G	Exon	AAACTCAAGCAAAACCAATTACGAGTTTCAGTCCATTAGAAGCAGTCTCT{A/G}TGAAACCTCGCAGCAGTGGACTGGGAAACGAGAGCCTAAAGATAAAAAGA
AC.H6.Locus_849.3	499	T	G	Exon	ATAAAAAGAACCGAGCTCGTTGATAAAATCACATTTGCTCTAATTCCAGC{T/G}CTCATACTCACTTCAAAAGGATCGCTAACCACTTCCTTATTAGTTCTTTC
AC.H6.Locus_857.7	2958	A	G	Other	GTAGAAATAATATACAGAGCAATCATAACTTCTTTGCCCACTGATAATAT{A/G}TTAAATTTAAACCATGAGAGTATAATTTAATTGTTGGATCATACAGCCAA
AC.H6.Locus_857.8	3034	C	T	Other	CAAGGTTGTCCTCCCACTGGCGTTATAGGAGTCTGCATTTGGGATGTTTG{C/T}AGATATTGTGGTGGGCCATTGATAGTGTTTGCTTGCTGACCATATGAAGT
AC.H6.Locus_857.8	3161	A	G	Other	GTATATAGTATAAAATTAGACATGAACAATAAGCACGGCTCCAGGAGCAT{A/G}TAAATACTTATTTCAACTGAAGGCATATAAATACTTACTCCAATCAGTAC
AC.H6.Locus_857.9	72	G	A	Other	CATAATGCACTATAAACCAACAAGTTATAATGCCATGTTCTTGTCACTGT{G/A}GCCTAAAATTGGATTTGAATTATAAATAAATATATGGATCTATCCGTAAA
AC.H6.Locus_857.9	337	T	C	Other	TGTTGTATATCTCTACCTCACGTGTGTGCACATCATGTGTATCATACTAG{T/C}AACCCAACAAATAAAATATACTAAAACGATGTCAGTTGTAAAGGTTTAAC
AC.H6.Locus_859.1	141	C	T	Other	TTCGTTTATAAATTCATCTTCACTTTCCCATTTTCCAATCAGCGCATCAA{C/T}TTCATCACTCTCAAATCACATAAAACCCAACAAACTAAACAAAAATAATG
AC.H6.Locus_866.2	767	A	C	Intron	TATAATATTTTTCCTAGAGAGAGGTTTTATCAGCTTATTACACTATTAAT{A/C}TGCATAATATGGAATCAAATTTACCATCTTGAGCCTGCTAAGGTTGTCTG
AC.H6.Locus_866.2	1617	G	A	Exon	GTGATGCAGATCCTTGGCTCCATACCGAACCAATACAAAAATACTTCACC{G/A}TATTTAGATGTCCACTTTTGATAGTGTGGAAGAACTCTGGGAATGATATC
AC.H6.Locus_866.3	1722	G	A	Exon	GTGATGCAGATCCTTGGCTCCATACCGAACCAATACAAAAATACTTCACC{G/A}TATTTAGATGTCCACTTTTGATAGTGTGGAAGAACTCTGGGAATGATATC
AC.H6.Locus_866.4	1437	G	A	Exon	GTGATGCAGATCCTTGGCTCCATACCGAACCAATACAAAAATACTTCACC{G/A}TATTTAGATGTCCACTTTTGATAGTGTGGAAGAACTCTGGGAATGATATC
AC.H6.Locus_867.5	2619	T	C	Other	TCATCGTATTCTATTGCTGGTCAAAGGTTTTGTTTTTTTGTTTTTTGTTG{T/C}GACGGACTTGTTTAGTTTCAGCAGCCTTTTATGCTTGTTGACCATGTTTG
AC.H6.Locus_873.1	656	T	C	Exon	TTCTTCAAAGCAGAAACTCCACACAGGCAAAGAGCCCTAGCCTCAGACAA{T/C}GTATCAGCTAACCATAATAAGTACGTAGAAAGGACTTACAAGTACCGACC
AC.H6.Locus_873.1	947	C	T	Exon	TTGTTTTTGGGTATGCAGGAGAAGGGCTCTGTTACTTTTACGGTTGATTA{C/T}GAGTTTTCGGCGAGGACTAGACCGACTGGTGATTTTATGAGCAAGTACAA
AC.H6.Locus_873.2	947	C	T	Exon	TTGTTTTTGGGTATGCAGGAGAAGGGCTCTGTTACTTTTACGGTTGATTA{C/T}GAGTTTTCGGCGAGGACTAGACCGACTGGTGATTTTATGAGCAAGTACAA
AC.H6.Locus_873.3	1895	C	T	Exon	TTGTTTTTGGGTATGCAGGAGAAGGGCTCTGTTACTTTTACGGTTGATTA{C/T}GAGTTTTCGGCGAGGACTAGACCGACTGGTGATTTTATGAGCAAGTACAA
AC.H6.Locus_879.22	223	T	G	Other	CAAGAAGAAGAGACTAAATTAACAAGAATCAATCCATTCCTATTAATTCA{T/G}CCATCAGCAAAACTAAATAATATTTTGCTTCTAATTTCAACAGAAGATTA
AC.H6.Locus_879.32	806	C	G	Other	TACCTCCTCCATCATTTCATACTGTCATCACCAACCCCTCTGTCATCTCT{C/G}TCAACTCTCCTCCTACCATCATACATAAACAACCCCCGCCAAATAGACAT
AC.H6.Locus_879.38	1855	C	A	Other	TTTGTTGCTACTTACAACCCTGACCACCACTATATTACTGCCCATTCACT{C/A}TACGACCCATACTTCTACATATTGTCACAACAAACATTACTGCTACACAT
AC.H6.Locus_882.1	363	T	A	Exon	AAATGCTAGCATTCCTCCACTTATTAGTATCATAAGTGAAGTTGAAAATA{T/A}CTTTCTCTGACAGAAAAGTCGCCACTCCCTAATAAAGATAATTGCCGCGA
AC.H6.Locus_882.1	496	T	C	Exon	GATTTCCCACTCCTCCATGATCTTAAACTTGCAACACTAAGAGCTAACAA{T/C}GCACCACCAAGAATAACACCAAAACGAATAGCAGATATGCTCCCAGTGAG
AC.H6.Locus_882.1	967	T	A	Exon	TCGTTACCTTCTTCTTTAAGTTCATCATTGTCTTTATCCATTTCAACTTC{T/A}GGGTGTATCGTATCATCAGACGACGCAGGCAAGTATAACCTGAGATCAGC
AC.H6.Locus_884.1	986	G	C	Exon	TCAGTTACCATATGCAAACCATGGGCATGTTGTATTAGGTAATCCATCAC{G/C}AATTCTGTTTTATCCCATAAGCAGCACTGAGGTTCGATGTTTAGTTGATG
AC.H6.Locus_885.1	111	G	A	Other	TTCTCAAACAAATACCCCCATCTGCCATATACACTACCTACTCTCCCTCT{G/A}GTATAGACCATATCATCATCTCTGCAAACATACTTCACTAACATTCACCT
AC.H6.Locus_886.1	164	G	A	Other	GTACCTGATGTTTGCAATAATTATGGTATACTACTTGTTGGCTTGGTTTC{G/A}TGCTTGCTTAATATGAAGTATTGGATCAATTGGTAAAGCTTTTATGTTTT
AC.H6.Locus_886.2	69	G	A	Other	TCCTCATCTACATCCTGTACTATTTGAGAGGTGCTACACTAAACAAAATC{G/A}GTGAAGAGTCTTCGGCTTTTTCTTACGTATGTACCTGATGTTTGCAATAA
AC.H6.Locus_886.2	150	G	A	Other	GTACCTGATGTTTGCAATAATTATGGTATACTACTTGTTGGCTTGGTTTC{G/A}TGCTTGCTTAATATGAAGTATTGGATCAATTGGTAAAGCTTTTATGTTTT
AC.H6.Locus_890.3	1235	T	G	Intron	AACTTATGGGATTGGTTGTTTGACTCCTCTTTGAGGGGCTTACCACACCA{T/G}AAAACTGCAAGTTTGAACTATCTCCCATACATCGTACATCGTTCAATAAT
AC.H6.Locus_891.7	2033	A	G	Exon	TCGTCTTTCTCGACGACGTCGAATTGCTTCTTTCCATCTTTGATAGGGAT{A/G}TTTTGAACTTCCATCTCTTCCAGCCTCTCGTTTACTGTTGGATTATGTAT
AC.H6.Locus_892.8	648	T	G	Other	TCAAACACAACCACTAACTACACTGTAGTCAAACTTCACCTTAGAAAATC{T/G}CAGCCAAGCCATCATCACCACATCAAACAATACGCCTTCCACCTTCAATC
AC.H6.Locus_898.1	365	T	A	Exon	AGATGTAAAGCTGCTGCTGTTGAAGCAGTTGGAGAAGTGGAAGAAGAAGG{T/A}GAAGAGTCCGTTTCGGTTCCCGTTTCACCTTCTGATATGCTAACCATGTT
AC.H6.Locus_909.2	2127	T	C	Other	ATCTCAAGACCCCTTATTTGAAATTTTGGAGATGCATATTGCAACCTTTG{T/C}AATGATAAGGCTTTTATTACACCACCCATGGAGATGGCCTAAGTGCTTAA
AC.H6.Locus_913.1	1340	C	T	Other	TTTCAATCAAGGGAGCAAAAGTGAAGCTTATCTGTAATTTAGAGCGTTGA{C/T}GACAATTCAAAGCACACACGCATGCCTAATCTGATTGGGATGATGATTAA
AC.H6.Locus_917.8	826	C	T	Other	AATTAAGAATTATTGATCTATTAACACATAAAGTTTTACAAGAAAAAATA{C/T}GGTAGACATTTTAGAGCCCTTGCTTTAAATTCACTTTGAATCTTGACATG
AC.H6.Locus_919.7	154	C	T	Other	ATCATTCATATTGCACGTTATGCATCTGCATGTGTGCACACAAGCATATG{C/T}ATGTGTATGCGTATCTCTGTGTGTAGAAATTCTATTGGGGCACAACTAAA
AC.H6.Locus_923.1	444	G	A	Exon	TGGACGACCTCTTCTCATCCTGGCAAAAATGAGTGTTCAAACCCCCATCC{G/A}TACCTCTACTCACGTAAAAGTAAGTCGCCGTCTGCTCTGTCAAATCCTGA
AC.H6.Locus_923.2	833	A	G	Intron	ACTGTCCTCGGAACACCCTGCATTTTTACTCGGGTAAGACATTTGGCTGT{A/G}CCGTCAAATTAGATCAAAATAATCCAGAAATTTCCAAAACCTGAAGAGAA
AC.H6.Locus_923.2	1600	G	A	Exon	TGGCCGTCCGGTAGGATGGTGGCCGACCCGGTCCAGACGCCGTTGATGTC{G/A}TACCATTGGTCTGGGACCATGGCTAGGGGTAGGTGAGTCCAGTGGACTAG
AC.H6.Locus_923.3	537	G	A	Exon	TGGACGACCTCTTCTCATCCTGGCAAAAATGAGTGTTCAAACCCCCATCC{G/A}TACCTCTACTCACGTAAAAGTAAGTCGCCGTCTGCTCTGTCAAATCCTGA
AC.H6.Locus_923.3	1619	G	A	Exon	TGGCCGTCCGGTAGGATGGTGGCCGACCCGGTCCAGACGCCGTTGATGTC{G/A}TACCATTGGTCTGGGACCATGGCTAGGGGTAGGTGAGTCCAGTGGACTAG
AC.H6.Locus_923.4	444	G	A	Exon	TGGACGACCTCTTCTCATCCTGGCAAAAATGAGTGTTCAAACCCCCATCC{G/A}TACCTCTACTCACGTAAAAGTAAGTCGCCGTCTGCTCTGTCAAATCCTGA
AC.H6.Locus_923.4	1609	G	A	Exon	TGGCCGTCCGGTAGGATGGTGGCCGACCCGGTCCAGACGCCGTTGATGTC{G/A}TACCATTGGTCTGGGACCATGGCTAGGGGTAGGTGAGTCCAGTGGACTAG
AC.H6.Locus_923.5	1526	G	A	Exon	TGGCCGTCCGGTAGGATGGTGGCCGACCCGGTCCAGACGCCGTTGATGTC{G/A}TACCATTGGTCTGGGACCATGGCTAGGGGTAGGTGAGTCCAGTGGACTAG
AC.H6.Locus_928.4	79	A	C	Exon	GCTATTCACCGTAAACTTAGCAGCGTCACTCGCACTCATAATATGGAAAC{A/C}AGCCCACTTTACTCTCCCACTGGTACCCGATCCAGGTCCACTATTCATAT
AC.H6.Locus_935.1	157	T	C	Other	ACTTTATGCCACCACAACTAGCACCACCATCTTCACAGTTGAATTGTCTG{T/C}GAAGATTAATATATCCAATAAAACTCTCACCAAACTAATTCTACAAACAA
AC.H6.Locus_935.2	157	T	C	Other	ACTTTATGCCACCACAACTAGCACCACCATCTTCACAGTTGAATTGTCTG{T/C}GAAGATTAATATATCCAATAAAACTCTCACCAAACTAATTCTACAAACAA
AC.H6.Locus_935.3	1331	T	C	Intron	GAGATATAATACAAAGAGAATAAACACAGTTCACTATCCACATATGAAGG{T/C}ATGGAACATAACTATGGGTAACATGTAAAAGTGCAACACTACGAAAAAAA
AC.H6.Locus_940.6	351	T	C	Other	AGGAAGCCCACTTGGGACAGAATCCCAAAAGGAGCAATAGTAACCATAAA{T/C}GCCACTATGTTTGCCTTTCCCATAACAAATCTCACAGCTTTCTGCAGCTT
AC.H6.Locus_946.9	144	C	T	Other	CTAACAAACCCTGAACCAAGCAATCTCAGCCCTCCGTCTCCCTCCTCAAA{C/T}CCCTCCCCTCCATCCGATCCCCTCTTCGATTTCTATGACTCCGACGAGTT
AC.H6.Locus_946.9	300	A	G	Exon	CCTCCTCCGTCCGAAATGAACGCAACAACTTCAACACCTTCAGATCCGCC{A/G}TCCGTCCGTAAATACACTGTGGAAATTGTGTGCTTGAGTTTCTTGGTTAT
AC.H6.Locus_950.3	1240	G	A	Intron	TACAATTGATAACACAATAGATCTCCACAACTTCATTGCCTCCGATTTCC{G/A}CCTCCTATATAAGGGCAAAGGATCAATGGTCCAGAACTGTTGTGTCACAA
AC.H6.Locus_950.4	1070	T	G	Other	CATATGCATACATGCAAGATATATCCAAGTGTTTCAAATAACGTGTTTTA{T/G}ACCATTAATTTAATTTGAACTCTGCACTTCCTCTTGATAATCTGGTGCTT
AC.H6.Locus_951.1	3881	G	A	Exon	GGGTTTCAAACTGTTGCGCCCGTTAATGGTAGCAGCTCAAACTTGAATGC{G/A}TTTAATGCATCTAAGCAATCAAGGCATCAAAACAATCTGAGACAAGCCAC
AC.H6.Locus_951.2	3875	G	A	Exon	GGGTTTCAAACTGTTGCGCCCGTTAATGGTAGCAGCTCAAACTTGAATGC{G/A}TTTAATGCATCTAAGCAATCAAGGCATCAAAACAATCTGAGACAAGCCAC
AC.H6.Locus_951.3	4353	G	A	Other	GGGTTTCAAACTGTTGCGCCCGTTAATGGTAGCAGCTCAAACTTGAATGC{G/A}TTTAATGCATCTAAGCAATCAAGGCATCAAAACAATCTGAGACAAGCCAC
AC.H6.Locus_951.4	3881	G	A	Exon	GGGTTTCAAACTGTTGCGCCCGTTAATGGTAGCAGCTCAAACTTGAATGC{G/A}TTTAATGCATCTAAGCAATCAAGGCATCAAAACAATCTGAGACAAGCCAC
AC.H6.Locus_951.5	3881	G	A	Exon	GGGTTTCAAACTGTTGCGCCCGTTAATGGTAGCAGCTCAAACTTGAATGC{G/A}TTTAATGCATCTAAGCAATCAAGGCATCAAAACAATCTGAGACAAGCCAC
AC.H6.Locus_953.1	1161	C	T	Other	TCCCAAATCGCCGAACAGAACATCGATCACCGTGCGACCCAAACCACCCA{C/T}AGGCCCCAAATCACGACAAACCAATTCGAACCACCTCGGCAACACAATCG
AC.H6.Locus_958.1	407	T	C	Intron	ATCAGATGTCCTCAGGGCCATTGATAACCTGAAAATTAGACCAAAATGAA{T/C}GTCAATAGCTGAACACTGACAGCAAGTTTGCAAGTTTTCTTACCTTATTA
AC.H6.Locus_959.1	998	C	A	Exon	AGAATTGCTGATGATGAACTGTTGGAGGATGCAGCCGTTGTTGGTGCTAT{C/A}GATGAAGAAACTGAATTTAATGCTTTGGTGGAAGAGGAAGCTGCTCTTCT
AC.H6.Locus_971.1	2962	A	T	Exon	TTAGAAGAGCTTTTGATGGTCATACAAAATAGCCCAAGTACCGATGTATC{A/T}GCTATAGGTTATAGAATGCTTGTTTATCTGAAGTATTGCTTTCAAGGGCT
AC.H6.Locus_971.1	3272	C	G	Exon	TCTCTGAGGAGCACGTAGCCAATTCAACTAAAGAAATAGGAAAGGAAAAT{C/G}AGTTTGAAAATTCAGAAAATCAAAATTCAATGGCACAAAATGTGGTGAAT
AC.H6.Locus_971.2	3050	A	T	Exon	TTAGAAGAGCTTTTGATGGTCATACAAAATAGCCCAAGTACCGATGTATC{A/T}GCTATAGGTTATAGAATGCTTGTTTATCTGAAGTATTGCTTTCAAGGGCT
AC.H6.Locus_971.3	3050	A	T	Exon	TTAGAAGAGCTTTTGATGGTCATACAAAATAGCCCAAGTACCGATGTATC{A/T}GCTATAGGTTATAGAATGCTTGTTTATCTGAAGTATTGCTTTCAAGGGCT
AC.H6.Locus_971.3	5339	A	G	Exon	CAACATGCACATGATTCAGATGTGGATAAACATCACGGACTACAACAAAC{A/G}TCACGGGAAGGGAAGAAAGAAAGAATAAGAATTGCATAAAATGAAGAAGG
AC.H6.Locus_971.4	3050	A	T	Exon	TTAGAAGAGCTTTTGATGGTCATACAAAATAGCCCAAGTACCGATGTATC{A/T}GCTATAGGTTATAGAATGCTTGTTTATCTGAAGTATTGCTTTCAAGGGCT
AC.H6.Locus_971.4	5339	A	G	Intron	CAACATGCACATGATTCAGATGTGGATAAACATCACGGACTACAACAAAC{A/G}TCACGGTTTGAAATACTGAGCAACCTTCAAAAGTCCAGAAAATACCTTCA
AC.H6.Locus_971.5	3050	A	T	Exon	TTAGAAGAGCTTTTGATGGTCATACAAAATAGCCCAAGTACCGATGTATC{A/T}GCTATAGGTTATAGAATGCTTGTTTATCTGAAGTATTGCTTTCAAGGGCT
AC.H6.Locus_972.8	1951	C	T	Other	TAATAATAATAATAGGAGAAATGAGATCCTTACTCTTTTTTTATAGATGA{C/T}GATAATAGAATAGATAGGAAGGGGTGCATAGGAATTAGAGGAAATACAGA
AC.H6.Locus_972.11	830	G	A	Other	AATCCAGTTCAAACCTACGTTGGACTATGCGGATGTTTCTACTAACTTTT{G/A}TACCTGTCGTTATGATGTTATACGTATGCATCAACATGCTCGATTTATAC
AC.H6.Locus_978.1	191	A	G	Other	CTTATTATGAATTAATTAGCTTTTGAGACTGAATTTTTTAATATATACAT{A/G}TGCACAACTCTGTTCCTAATCTCCGATGAACTCTTATAAACTTGCAATGC
AC.H6.Locus_980.1	320	G	A	Exon	CGTCCTCATGGAAATAGCGGTGTCGTGAGAACTAAGTTTAGATCTAATTT{G/A}CCTCCTAAAGCTATGGGCGCTAAAGTTAGGGTTTTTATGTACCCGAGCAA
AC.H6.Locus_1014.1	1379	T	A	Exon	GAGGATGGCACGAAGAAAGAAGAAGACATAAGGTTCGCCACTAAAGAGCC{T/A}GTAAGTGGAGTGATATCGATACTAGAAGGTGTAGCCGCCAAGGCAAACGG
AC.H6.Locus_1014.2	2000	T	A	Exon	GAGGATGGCACGAAGAAAGAAGAAGACATAAGGTTCGCCACTAAAGAGCC{T/A}GTAAGTGGAGTGATATCGATACTAGAAGGTGTAGCCGCCAAGGCAAACGG
AC.H6.Locus_1014.3	1308	T	A	Exon	GAGGATGGCACGAAGAAAGAAGAAGACATAAGGTTCGCCACTAAAGAGCC{T/A}GTAAGTGGAGTGATATCGATACTAGAAGGTGTAGCCGCCAAGGCAAACGG
AC.H6.Locus_1015.1	356	A	G	Other	AGGCAGACCCGAAAAATGAAATGGATGAAAACCCGAAAGATGGAATGGAT{A/G}CTAAAACAAAGGATGGAACAATTGCAACACCTAAGTCAAGGGGACGAGGG
AC.H6.Locus_1017.3	1145	A	G	Other	TTGGAAGCTTCATGTATTCTGAACCACATGAGCTCTTTCAATGCATCTTC{A/G}CCACTAGCTGCTACTAATTATATAACACGCCTATCATACATGCATGTTCC
AC.H6.Locus_1017.3	1263	T	A	Other	TATAACTGTATTAACTTATTCATAGAAGAAGAGATCTAAGTACATAGTGC{T/A}GATGGCTGCGGCGGCTTCAACAATTGTCTCACCCTTCCTTGTTGGCCAAT
AC.H6.Locus_1021.8	77	A	G	Other	ATGTGGATGGACAGATTGTACATACTCTTAGTTTGAAGGTTTTGTTGACA{A/G}TCAAATTTTAAATAAAATTTAAATAGATTGTAGAAATGTATGGTTTTTGC
AC.H6.Locus_1026.3	1126	A	G	Exon	TCCCAAATCTTCCAAAAGAAGGACGCAGCCATAGGGAAAAACAAACAAAC{A/G}TCGACCCCAATCCTGCGTCCAACCTCAACGCACCACTTGACGTACACATC
AC.H6.Locus_1026.4	602	C	G	Exon	TCACCACCATCACATCCTCATCGTCCCCCAACGCTTGTTTCACTTTACCA{C/G}TAGATTCTCCACGGGCCACGAACAAGCATCGGGCCTTACTACGTTTCAGC
AC.H6.Locus_1028.1	740	C	T	Exon	AGTGAAGTGTGTGCCAGCTGCATAGGGTTGCTTTGGATGGTGCTTGCATA{C/T}GAAGAAAGGGAAGTGTAGCAGAGTGATGGGTATGTTGTTGCTCCACATTT
AC.H6.Locus_1028.2	740	C	T	Exon	AGTGAAGTGTGTGCCAGCTGCATAGGGTTGCTTTGGATGGTGCTTGCATA{C/T}GAAGAAAGGGAAGTGTAGCAGAGTGATGGGTATGTTGTTGCTCCACATTT
AC.H6.Locus_1028.3	740	C	T	Exon	AGTGAAGTGTGTGCCAGCTGCATAGGGTTGCTTTGGATGGTGCTTGCATA{C/T}GAAGAAAGGGAAGTGTAGCAGAGTGATGGGTATGTTGTTGCTCCACATTT
AC.H6.Locus_1028.4	1404	C	T	Exon	AGTGAAGTGTGTGCCAGCTGCATAGGGTTGCTTTGGATGGTGCTTGCATA{C/T}GAAGAAAGGGAAGTGTAGCAGAGTGATGGGTATGTTGTTGCTCCACATTT
AC.H6.Locus_1028.5	1227	C	T	Exon	AGTGAAGTGTGTGCCAGCTGCATAGGGTTGCTTTGGATGGTGCTTGCATA{C/T}GAAGAAAGGGAAGTGTAGCAGAGTGATGGGTATGTTGTTGCTCCACATTT
AC.H6.Locus_1028.6	740	C	T	Exon	AGTGAAGTGTGTGCCAGCTGCATAGGGTTGCTTTGGATGGTGCTTGCATA{C/T}GAAGAAAGGGAAGTGTAGCAGAGTGATGGGTATGTTGTTGCTCCACATTT
AC.H6.Locus_1028.8	740	C	T	Exon	AGTGAAGTGTGTGCCAGCTGCATAGGGTTGCTTTGGATGGTGCTTGCATA{C/T}GAAGAAAGGGAAGTGTAGCAGAGTGATGGGTATGTTGTTGCTCCACATTT
AC.H6.Locus_1043.1	1360	C	T	Exon	GCAATCCAGTAGAGAGATTGTGTGAACTTAAAGCTTTACTATTGCAACTA{C/T}GAAGTTTGAAAAATGGACTTGAGGCACAAAGCTTTGGATTAGATAGAAAG
AC.H6.Locus_1046.1	397	C	A	Exon	ATCTTTGAGTTGGTCGATCTGTTCATGTCTTGCATTTCCTCTTCCCTCTC{C/A}CGAAGATAAAACATTTCATCATGAATTGATGCGATAGTATCCTCCAACTT
AC.H6.Locus_1047.8	128	A	G	Other	AAGAACATAACAAATATATATAGATCATAACAAAAATTAAACTGAACCGC{A/G}CGGCTGTTCTTCCTACATAGCATCAATCCTTCCACAAATCTGCGAATTCA
AC.H6.Locus_1047.14	1362	G	C	Other	GATTAGCGTACGGCTTTTTTGTTCGGTCGTCAGTTACTGTCGCGATATCT{G/C}TGTGCGCGATTTTGAAATTTGAATTAGGGTTTTTTCTGTTGCCCCCCGAT
AC.H6.Locus_1052.1	763	T	C	Exon	ACCACTCACTCAGTAGCCATTCTGGAATCCTCTTACCCTCCTTCTTCTGG{T/C}AAGTTCAAAAAATCCCTCCTCCCCTATATCTGCCCTATTTTGAACTTCCA
AC.H6.Locus_1061.9	1068	T	A	Other	TCATTGTTTGCATTCACTTGATATTGTTATTTCTTAACCTGAGATTCCTC{T/A}CTGCCTGTACACATTATAACTGAATTCATTTGCATTTAGTATGCATTTTG
AC.H6.Locus_1067.2	740	C	T	Exon	TCAGGAACAACCGAGGATGCGAAAACATAAGCTCCACCGAGCTTTTCTGA{C/T}GAAGAGTTGACAACAGATATTGCTCTTGGGCCGCTCCTATCAGGGCCTGC
AC.H6.Locus_1070.1	559	T	C	Exon	TGATGCTGCACGATGTCTTGTACCTAATTTAAGAGTTCCATTTGATTCTG{T/C}AATTTATATGCCACATGCAATGAATGTCCATCCCGAGAGATATCTTCATG
AC.H6.Locus_1070.2	873	T	C	Exon	TGATGCTGCACGATGTCTTGTACCTAATTTAAGAGTTCCATTTGATTCTG{T/C}AATTTATATGCCACATGCAATGAATGTCCATCCCGAGAGATATCTTCATG
AC.H6.Locus_1070.3	614	T	C	Exon	TGATGCTGCACGATGTCTTGTACCTAATTTAAGAGTTCCATTTGATTCTG{T/C}AATTTATATGCCACATGCAATGAATGTCCATCCCGAGAGATATCTTCATG
AC.H6.Locus_1072.2	3642	G	A	Exon	TTCATATTGACCCTTTGTTGTCTAATCTTCTGGGACAGCACATGTCAACC{G/A}CGATATGGAATAGACTAGTATTGGGATTAAATGCTCAACTGAGGACAGTA
AC.H6.Locus_1072.3	3836	G	A	Exon	TTCATATTGACCCTTTGTTGTCTAATCTTCTGGGACAGCACATGTCAACC{G/A}CGATATGGAATAGACTAGTATTGGGATTAAATGCTCAACTGAGGACAGTA
AC.H6.Locus_1074.1	831	C	T	Exon	CAAATGCGAGCAGCTATTTGTGACATGGTTGCTATTGCTAGATATTTGAA{C/T}GTGACGCTAATAGTACCTGAGTTGGATAAAACTTCATTCTGGAGCGATCC
AC.H6.Locus_1074.1	1701	C	T	Exon	TTTGTTCCTACATATGATGGCAATATGGCAAAAGTTGTTGAAGGTCATCG{C/T}AGATATTTGGGATTCAAGAAGACATTCTTGCTAAACCGAAGATTTGTAGT
AC.H6.Locus_1075.2	2460	C	G	Other	AGGTTTTACTGGCTTGGAAGATGATCCATTATTCTTTCTGGTTTTCTAAA{C/G}TACATGTGTTATATGTAACTACTTGGAGTAATTGTTCATAGCATTATTAT
AC.H6.Locus_1075.4	985	T	C	Exon	TAAGATGCCGTATGGTTCCTATGGATATGTTGATCGAGATGATGTTCTTA{T/C}AGAATCTCTTACTGTTCGAGAGATGCTACACTACTCAGCACTTTTGCAAC
AC.H6.Locus_1075.4	2585	C	G	Other	AGGTTTTACTGGCTTGGAAGATGATCCATTATTCTTTCTGGTTTTCTAAA{C/G}TACATGTGTTATATGTAACTACTTGGAGTAATTGTTCATAGCATTATTAT
AC.H6.Locus_1076.1	1337	A	G	Exon	TTCTTTTCTTCAGCTGTTGTAGTAAATGTGATGCTGTAATCCTTTTCATC{A/G}TCCAGTTCAAGCATCTGAAGGAATTCTCTGGTAACTGTTTCCTCATCCTC
AC.H6.Locus_1090.1	631	C	T	Other	GAAAAGTGCAATGCCTCGGTTCAATTTATAGAGTTAAAGAGGCCAATGAG{C/T}AACAGCTCCTGTCCAAACACGTATCCTTATTCTGATTCTATATTTCCTTC
AC.H6.Locus_1091.15	956	G	A	Other	GCCTGCTCTTGATGTCTTCTCTACATCATCTTCCTTTCGTCTGTTGATCT{G/A}TAACTACTTCCTCCGGTGAGCTATGGTTGGCGATGTACAGTGATTTAGGT
AC.H6.Locus_1091.16	875	G	A	Other	GCCTGCTCTTGATGTCTTCTCTACATCATCTTCCTTTCGTCTGTTGATCT{G/A}TAACTACTTCCTCCGGTGAGCTATGGTTGGCGATGTACAGTGATTTAGGT
AC.H6.Locus_1101.1	262	T	C	Other	GATAAACAGAGAGTATGCTGAAAACCATCAAAAACAAAATAAAATTGGAA{T/C}GATCCCAACTTAAAACCACCCTCCATAAGAGGTGCGTACGTCATAGAATA
AC.H6.Locus_1101.1	486	A	G	Exon	ATGGAATATGAGCCTGTATTTGGATCCTTGACAGCTTTGAAGTTGTCCAC{A/G}CTCATTCCAAATTTCCCCAAAACGGAGTTTCCCATCTCCTTCAACTTCCC
AC.H6.Locus_1102.8	222	C	A	Other	AATACACTTCCTGAGCATTTTACATGATTGAAAAATAAAGGACAAGAAGT{C/A}TATAAACACACACACACAAAATCATTTCTCTGCTCTTCCTAAATCTCCCT
AC.H6.Locus_1102.8	1387	A	G	Exon	TCTTCATTTCCTGACCCAGCAGATCCTTTGAACATGCGCATAAACCCACC{A/G}CTGCTAGAATTTGATGCTGCTTTTCCATGAGTAAACAAGAAAGGCATCCC
AC.H6.Locus_1112.2	3418	G	A	Other	ACCCAGAAGCCATTAGTTCCTTGGCTACAAACATATGGAAGTGTTATCTT{G/A}CAAATGCTACTGTGTTGCAATCCCTGAAAGGTGCGTAGCCACATAATGAT
AC.H6.Locus_1116.1	825	T	C	Exon	CAAGGAGCAGATCTTTAGCTTGGAATCGCTGCTCGGCTTGGAACATGAGG{T/C}AGACGAGTCTTCTTCTAATGAGTTTGGGACTGTCAATGGGATTGGGATTG
AC.H6.Locus_1116.2	744	T	C	Exon	CAAGGAGCAGATCTTTAGCTTGGAATCGCTGCTCGGCTTGGAACATGAGG{T/C}AGACGAGTCTTCTTCTAATGAGTTTGGGACTGTCAATGGGATTGGGATTG
AC.H6.Locus_1129.1	4042	T	A	Other	CCTGCAAAATCTTTAGAATTTTCAGAAAATGAAAAGTAGAGCATCGAACC{T/A}GAGGAAACCTTGAAATATAAATCAGAAAGTAATTTTGATGCAAGCAACGA
AC.H6.Locus_1129.6	7028	T	A	Other	CCTGCAAAATCTTTAGAATTTTCAGAAAATGAAAAGTAGAGCATCGAACC{T/A}GAGGAAACCTTGAAATATAAATCAGAAAGTAATTTTGATGCAAGCAACGA
AC.H6.Locus_1129.7	7115	T	A	Other	CCTGCAAAATCTTTAGAATTTTCAGAAAATGAAAAGTAGAGCATCGAACC{T/A}GAGGAAACCTTGAAATATAAATCAGAAAGTAATTTTGATGCAAGCAACGA
AC.H6.Locus_1129.9	2919	T	A	Other	CCTGCAAAATCTTTAGAATTTTCAGAAAATGAAAAGTAGAGCATCGAACC{T/A}GAGGAAACCTTGAAATATAAATCAGAAAGTAATTTTGATGCAAGCAACGA
AC.H6.Locus_1134.1	584	A	G	Exon	ACTCCACGCTCGCCACGTGGCACAAGATTTTGAACTCCGTGCCGGTGTTT{A/G}CTCAGTCCGTGGTTGTGGGAACCGATTTGGTTCTTCTCGGCGGGTGGGAT
AC.H6.Locus_1143.1	75	G	A	Other	CCCCAAATCTAAAATAACAAAACCCTAAATTTAAAATCCAAATCAATGGC{G/A}CCGGCCGAACCCATTGAATCAATTGACCATTACACTAATCTTGGCTTGCC
AC.H6.Locus_1143.1	342	C	T	Other	AGCGTGTACGACGCAAAAATAAGGGCGGGGATCGAGAAGCGAAAAAGGGA{C/T}GAGCTCTATGGAATAAAAAGGAGGAAACTTGCGAGTGATTTGGAAGAGAG
AC.H6.Locus_1145.3	238	G	A	Other	CGAGAATCACAGAGAGAGTCGAAGTTGTTCATCGGTTGTCGCCGCCTTCT{G/A}CCACCTACCTGCACCGCCGGCCCTCATGATTGACGACGTCTATCGCCAAC
AC.H6.Locus_1146.2	762	G	A	Exon	TCATACCCAGAAGCATGCCATTTTGGCAAACCTCCGTCTAATACCCATAC{G/A}TTGTCATGTCCAAATGCTCGGAACATCCACCAAACACGTGCAGCACTAAA
AC.H6.Locus_1151.6	7956	G	A	Exon	GCAATAAGTTTCTCATAGTCCCAACTCTCCTTTGGAGCATCTTGAGGAAT{G/A}TTGGCCTCTAAGATATCATCCATGGTTAACTCTGCGTACTCTACAATAAG
AC.H6.Locus_1151.7	7956	G	A	Exon	GCAATAAGTTTCTCATAGTCCCAACTCTCCTTTGGAGCATCTTGAGGAAT{G/A}TTGGCCTCTAAGATATCATCCATGGTTAACTCTGCGTACTCTACAATAAG
AC.H6.Locus_1151.8	7956	G	A	Exon	GCAATAAGTTTCTCATAGTCCCAACTCTCCTTTGGAGCATCTTGAGGAAT{G/A}TTGGCCTCTAAGATATCATCCATGGTTAACTCTGCGTACTCTACAATAAG
AC.H6.Locus_1151.9	7956	G	A	Exon	GCAATAAGTTTCTCATAGTCCCAACTCTCCTTTGGAGCATCTTGAGGAAT{G/A}TTGGCCTCTAAGATATCATCCATGGTTAACTCTGCGTACTCTACAATAAG
AC.H6.Locus_1151.10	7956	G	A	Exon	GCAATAAGTTTCTCATAGTCCCAACTCTCCTTTGGAGCATCTTGAGGAAT{G/A}TTGGCCTCTAAGATATCATCCATGGTTAACTCTGCGTACTCTACAATAAG
AC.H6.Locus_1151.10	8679	A	C	Exon	TGCCAAGTTTTCTTCTGAGGAAGCTTCTTCACTGAAAATGCTCCTTCAAT{A/C}GGCTTGACAACTCTAGGCATAAGCATTTCACGGAGTTTCAATCTTCCTAT
AC.H6.Locus_1151.10	9288	G	A	Exon	TGAAGACCATCACTCCATCGTCTTCCTTGCATGACTCGTCCAGTAAATTC{G/A}TCGACAATCAGTACTTCCTTGGCACGGATGATGTAGTTAACATCCCTAAG
AC.H6.Locus_1151.11	7956	G	A	Exon	GCAATAAGTTTCTCATAGTCCCAACTCTCCTTTGGAGCATCTTGAGGAAT{G/A}TTGGCCTCTAAGATATCATCCATGGTTAACTCTGCGTACTCTACAATAAG
AC.H6.Locus_1151.11	8679	A	C	Exon	TGCCAAGTTTTCTTCTGAGGAAGCTTCTTCACTGAAAATGCTCCTTCAAT{A/C}GGCTTGACAACTCTAGGCATAAGCATTTCACGGAGTTTCAATCTTCCTAT
AC.H6.Locus_1151.13	88	A	T	Other	ACCATTAGATATCTTACAATGTACATAAAGCAAAAAATTCACCTTTACAA{A/T}AAACATTACATTTAGACCAATATACATCTTTACAACATAAAGAGAAGGGA
AC.H6.Locus_1151.13	685	G	A	Exon	GCAATAAGTTTCTCATAGTCCCAACTCTCCTTTGGAGCATCTTGAGGAAT{G/A}TTGGCCTCTAAGATATCATCCATGGTTAACTCTGCGTACTCTACAATAAG
AC.H6.Locus_1153.2	1597	C	T	Intron	TAATTGCTTTCTATTGCTAGCCTTACGCATACAAATATTTTTTTGCAACG{C/T}ATCCTTTCTAGGTTCATGACCGCGGGACGCCAGCTAGTTAAAAATCTCGA
AC.H6.Locus_1158.2	778	A	G	Exon	TTATTAAACCTGTAAGAATTGAAGAACTTAAGAATATATGGCAGCATGTT{A/G}TAAGAAAAAAGAAATATGAATCCAGAGATGAGAATTCTGTAGACAATAGT
AC.H6.Locus_1164.3	128	T	C	Other	ATTAACACATTATACAATGAATTATATTACAAAATCTTGCGAGATATAAG{T/C}AATTAAACAGTAAACAGATACAAAACGTGTGCTCTACTTAGATGAGCTAA
AC.H6.Locus_1166.1	1276	T	C	Exon	AATCCTTGTCTATCTTTCTTTATTTGCTTCAGCATAAATTTATCATTAGG{T/C}AGGTTTTCATCACTGAAATAATATTCAACCTGCCGAACAATCTTATCACG
AC.H6.Locus_1166.4	1790	T	C	Exon	AATCCTTGTCTATCTTTCTTTATTTGCTTCAGCATAAATTTATCATTAGG{T/C}AGGTTTTCATCACTGAAATAATATTCAACCTGCCGAACAATCTTATCACG
AC.H6.Locus_1166.5	1697	T	C	Exon	AATCCTTGTCTATCTTTCTTTATTTGCTTCAGCATAAATTTATCATTAGG{T/C}AGGTTTTCATCACTGAAATAATATTCAACCTGCCGAACAATCTTATCACG
AC.H6.Locus_1166.6	1103	T	C	Exon	AATCCTTGTCTATCTTTCTTTATTTGCTTCAGCATAAATTTATCATTAGG{T/C}AGGTTTTCATCACTGAAATAATATTCAACCTGCCGAACAATCTTATCACG
AC.H6.Locus_1177.1	798	G	A	Other	GGGATTATGACAAAATTATCGCTACACAAACAAAAAGTTACATATCTCCT{G/A}TTCGTTCAGGTAAAATTCGTTAAGATTTCAGAAATTTAACTGGATGCTAA
AC.H6.Locus_1177.1	1845	A	G	Exon	AAGAAGATAGTGAAAATGGTTTAGTGCTTCCAAACAAGGAAGCTGAAGGC{A/G}TTGTAGCAGCAGCAGAAGTTGAAGGCTGTGATGTGGCCTGAGTAGTACTC
AC.H6.Locus_1177.2	671	A	G	Other	AAGAAGATAGTGAAAATGGTTTAGTGCTTCCAAACAAGGAAGCTGAAGGC{A/G}TTGTAGCAGCAGCAGAAGTTGAAGGCTGTGATGTGGCCTGAGTAGTACTC
AC.H6.Locus_1177.3	2061	A	G	Exon	AAGAAGATAGTGAAAATGGTTTAGTGCTTCCAAACAAGGAAGCTGAAGGC{A/G}TTGTAGCAGCAGCAGAAGTTGAAGGCTGTGATGTGGCCTGAGTAGTACTC
AC.H6.Locus_1177.5	1453	A	G	Exon	AAGAAGATAGTGAAAATGGTTTAGTGCTTCCAAACAAGGAAGCTGAAGGC{A/G}TTGTAGCAGCAGCAGAAGTTGAAGGCTGTGATGTGGCCTGAGTAGTACTC
AC.H6.Locus_1186.10	2470	A	G	Exon	GTGAAAGTTGGCTTTGAATCAGAACTTGAGTTAGAGGAAGCTGTTCTCAC{A/G}TCAAAACCTTGAACTGTGCCATCCTCAAGACTGACCACAAAATTATGTTC
AC.H6.Locus_1186.18	631	A	G	Exon	GTGAAAGTTGGCTTTGAATCAGAACTTGAGTTAGAGGAAGCTGTTCTCAC{A/G}TCAAAACCTTGAACTGTGCCATCCTCAAGACTGACCACAAAATTATGTTC
AC.H6.Locus_1192.1	559	A	G	Other	CTCCTCTCTTCGTATCGATCTGATGCCGCTCTGGAGAAGCACATGCCTTC{A/G}TATCGATATGAGTTGGATCGATATGTACTGTGATCAATCCGAAGCAAGGT
AC.H6.Locus_1207.1	669	C	T	Exon	GAACAGGTTGAGCTAGTACGTGTACAGTTGAAAAGAGCAACAGAAAAGAG{C/T}GGAATACCAGATCTCAAAATATTTGAAGAAATCTACAAAATTATGACACA
AC.H6.Locus_1207.2	669	C	T	Exon	GAACAGGTTGAGCTAGTACGTGTACAGTTGAAAAGAGCAACAGAAAAGAG{C/T}GGAATACCAGATCTCAAAATATTTGAAGAAATCTACAAAATTATGACACA
AC.H6.Locus_1207.2	1954	C	A	Exon	AGGCGAATACTATTCCTGTTTTGATTGATTTGCTGAGGACTGGGCAGCCT{C/A}GAAACAAAGAAAATGCAACTGCTATACTGTTGGCGTTGTGTAAAAAAGAT
AC.H6.Locus_1207.2	2227	G	A	Other	GTGCAGTAGATGGTAAGTCCCTTTTGCTGCAATTTGTCATGTTTTGTTTT{G/A}TTCTGTGTGAAGTTGCTTGGTTTTGTCTTTCTAGTTGTGAAGAGCAGGTG
AC.H6.Locus_1209.1	57	C	T	Other	ACTCAGGTAACAGACTGCTCTGTAGCTAAATTTTAATGAGACAGTAGATG{C/T}TAGGTACAGAGAAACAAAAACATCAAGGATTAGTATAATCCAAAATAAAA
AC.H6.Locus_1210.1	227	A	G	Exon	CATTCTACAAGAGAATCGGATCCACCCTCAAACACAGATTACACACCGCT{A/G}CCTCCAAAAATATACTGGCACGTTCAAGGCAGTGGGGAGGTCGGAAAGGG
AC.H6.Locus_1212.2	1321	G	A	Other	GAGTTGAGGCAACAAAGAGCTATGCAGCAGCTTGGTATGTTGCAACAGCC{G/A}CATGCTTGGAGACCTCAGCGGGGCTTACCTGAAACTTCTGTTTCTCTTCT
AC.H6.Locus_1212.4	967	A	G	Other	TCAAACCCTGATCAAGAGTCTACTGCTGTTTCTGCTGCCGAGATTTCACC{A/G}TCGGAAAGACAAGAGCTTCAGAACAAGATAACTAAGCTTTTGGCTATGTT
AC.H6.Locus_1212.6	1321	G	A	Other	GAGTTGAGGCAACAAAGAGCTATGCAGCAGCTTGGTATGTTGCAACAGCC{G/A}CATGCTTGGAGACCTCAGCGGGGCTTACCTGAAACTTCTGTTTCTCTTCT
AC.H6.Locus_1216.1	112	C	T	Other	ACACTAATAATACCACAATATAGTCATCAAACCCAATTTGGGAGCTTCCA{C/T}GTAAATGCTCCAATAATAAAATAAGATACTATAATTTCATGCAAGACGTT
AC.H6.Locus_1216.1	1164	T	C	Other	TTGGTTCAAATTGAATAGCGACTGAAACGAATCAAGAATTCAGGGGAGAT{T/C}GAAGATTGTATTGAGATTTTTGGGTAACCCTAAATAGCACACGGTTGGAT
AC.H6.Locus_1225.1	1549	C	G	Exon	CAATGGAAGCTCCACATTTGGAATTTCACCAGTGAACGAGTTGTTCGATA{C/G}ATTAAGAGAAGTGAGATGGGTTAAGTTGGATATGGAAGGAGGAATGCTTC
AC.H6.Locus_1225.1	1714	C	T	Exon	CAAAGGGCCATTGAAATTATTGAACTGCAAATGAAGAGAAGTAAGAGTGG{C/T}AATGTTAAGAAGGTCTTCGGGAAAAGAGCCGGTCAAGCCATTAGATCTGA
AC.H6.Locus_1225.2	1476	C	G	Exon	CAATGGAAGCTCCACATTTGGAATTTCACCAGTGAACGAGTTGTTCGATA{C/G}ATTAAGAGAAGTGAGATGGGTTAAGTTGGATATGGAAGGAGGAATGCTTC
AC.H6.Locus_1225.2	1641	C	T	Exon	CAAAGGGCCATTGAAATTATTGAACTGCAAATGAAGAGAAGTAAGAGTGG{C/T}AATGTTAAGAAGGTCTTCGGGAAAAGAGCCGGTCAAGCCATTAGATCTGA
AC.H6.Locus_1225.3	1476	C	G	Exon	CAATGGAAGCTCCACATTTGGAATTTCACCAGTGAACGAGTTGTTCGATA{C/G}ATTAAGAGAAGTGAGATGGGTTAAGTTGGATATGGAAGGAGGAATGCTTC
AC.H6.Locus_1237.2	1883	T	C	Exon	GCTTTGCTTGCTTTCACTCTTGGAGTGAAGCAAATGATCTGTTGCTGTAA{T/C}AAGATGGATGCCACAACCCCCAAATACTCAAAGGCCCGATATGAAGAAAT
AC.H6.Locus_1239.1	263	G	A	Exon	TTTGGTTGCTATTGAATTTGACGCGGGGCTTTCCCATGCTGAAGTTAAGT{G/A}CTCTGGCATTCATGTTGTAGTTGATATCTCCATCATAAAGCATTCTGCGT
AC.H6.Locus_1242.4	178	C	G	Other	AACTTCTCCGTTTTCCCCACTCCTCTCACCACCATCAATGCCTCCGTCTA{C/G}ACGCCTCCCCTTCCGCCCCATCCGCTTCCTCCGCCTCTTCCCCCACTCCT
AC.H6.Locus_1242.9	1628	A	G	Other	TCTTTGCTACATCTATTATTTATGTTTTTTGGGGAAATGTCATTTGTTTC{A/G}TAGTCGAAGCCAGAATAATTTGAATTACTAGCCATGGTCATACATATCTG
AC.H6.Locus_1246.1	957	A	G	Exon	CTCATTCTATTCTCCTCTATCATCCCTAAGCTGAGTAAAGCACACGCTGC{A/G}TTCTGTTTAGCAGTGGACGTACCTGTTTTCAGTGCGTATATCAGAGGCTT
AC.H6.Locus_1248.1	567	C	T	Exon	GCTTTGAGGGAAGAGAGAAGATGTACGAAGGGCGTTCATGCCTTGACGGA{C/T}GTCCATGTGCCTCAACGCCATATCAATTGATTTTTTTGATATATTCCTTC
AC.H6.Locus_1248.2	567	C	T	Other	GCTTTGAGGGAAGAGAGAAGATGTACGAAGGGCGTTCATGCCTTGACGGA{C/T}GTCCTGATCTTTAAAGTCTTTCCCCAATCCTCAGTTGGCCTCAAACCACA
AC.H6.Locus_1252.1	117	G	A	Other	TCAATCTTGCCAGCGTCATTAGTCCAAACATCAGCAAAAATCCACTGAGT{G/A}CAATTTCTCTTGACTGAACCATGTTAATAATAAAATGATAATGAAAAACT
AC.H6.Locus_1252.1	801	A	G	Intron	ATTGGCTTGTTTTTTCTTTTAATAGTATCGCAGTACTCTCTCGCAAGAAC{A/G}TTAACTTTCCTCTGATCCATTCCTAGTTGACAGATGTCAGCCTTCAGGAA
AC.H6.Locus_1255.1	533	G	T	Other	CAGCTTCTTTAGGAACCATGGATTCTTCTTTATCTCTGGAATTGTAATCC{G/T}CTGGGAAGGATCTGCAACAAATATATTTGAGAGGAACTCTCTGCATTCTT
AC.H6.Locus_1255.2	533	G	T	Exon	CAGCTTCTTTAGGAACCATGGATTCTTCTTTATCTCTGGAATTGTAATCC{G/T}CTGGGAAGGATCTGCAACAAATATATTTGAGAGGAACTCTCTGCATTCTT
AC.H6.Locus_1255.4	458	G	T	Other	CAGCTTCTTTAGGAACCATGGATTCTTCTTTATCTCTGGAATTGTAATCC{G/T}CTGGGAAGGATCTGCAACAAATATATTTGAGAGGAACTCTCTGCATTCTT
AC.H6.Locus_1255.6	533	G	T	Other	CAGCTTCTTTAGGAACCATGGATTCTTCTTTATCTCTGGAATTGTAATCC{G/T}CTGGGAAGGATCTGCAACAAATATATTTGAGAGGAACTCTCTGCATTCTT
AC.H6.Locus_1255.6	1340	G	A	Other	AGTTAGCAGTAATATATGACCCCTTCTCCTTCCTAGTGTCTGTTGTAAAC{G/A}CAAGCACTGCAGGAGAAAGACCACGAAGTTTAAACCCTAATTTGACATTT
AC.H6.Locus_1255.7	533	G	T	Other	CAGCTTCTTTAGGAACCATGGATTCTTCTTTATCTCTGGAATTGTAATCC{G/T}CTGGGAAGGATCTGCAACAAATATATTTGAGAGGAACTCTCTGCATTCTT
AC.H6.Locus_1255.8	533	G	T	Other	CAGCTTCTTTAGGAACCATGGATTCTTCTTTATCTCTGGAATTGTAATCC{G/T}CTGGGAAGGATCTGCAACAAATATATTTGAGAGGAACTCTCTGCATTCTT
AC.H6.Locus_1255.9	533	G	T	Other	CAGCTTCTTTAGGAACCATGGATTCTTCTTTATCTCTGGAATTGTAATCC{G/T}CTTCACACATTTTTCGACAAAAATATCAGCAAAATGAATAATAATATACA
AC.H6.Locus_1270.1	595	C	T	Intron	GGCTTACTACCGCATTTGTTACCTCTCTATTGGGGATTCTCTTATCATCG{C/T}GAATGAACATATCTTATCGCCTTAAATGTACAGGGATTCCAAAATATGCC
AC.H6.Locus_1276.1	265	T	C	Other	AAATCCATGGCACAGGAGTTGGGTAACATGAGTGAAAAAGGTAGGGTATG{T/C}GAGTCTTAGCTTAGAGGTCATTAATTCCATTTTCACAAGATACTCACTTG
AC.H6.Locus_1282.1	52	T	C	Other	AAAATTCTAATGACCTTTTCTTACCGTACATCAGGCCCCTTTACGCATAA{T/C}GAGGTCTTCGCATTATCAAACTTGGTAGACTTTTTCGGCCCAGTTTCCAT
AC.H6.Locus_1284.3	286	G	A	Other	AACACTCGTCCTTTCTTTGATTGCCACATACATGAACATTCCCATTCCGC{G/A}CACGCGTACTCAATAAATTTAACATCAAATACCGCATTACCACTTGTTTC
AC.H6.Locus_1294.1	1362	G	A	Other	ATAACTAGTACATAAGTTCCTGCAAGCAATCTAATGATTCCAGCCACTCC{G/A}TAGATCGTTGAAACCGTAGTGGGAATTCCATGATTATCACCTTCGGTCAA
AC.H6.Locus_1294.4	1399	G	A	Exon	ATAACTAGTACATAAGTTCCTGCAAGCAATCTAATGATTCCAGCCACTCC{G/A}TAGATCGTTGAAACCGTAGTGGGAATTCCATGATTATCACCTTCGGTCAA
AC.H6.Locus_1295.9	1816	C	T	Other	TTTTTCTATGCTAAGAAAATACAATGGACTAAAACATTCAACGATTATGA{C/T}ATAGATTTGGATATCAAAGGGATATGTCCTGAGCTGGAAAAGATATCTGG
AC.H6.Locus_1299.1	1605	A	G	Exon	TCTTTGCAAAGATTAAACCTTACAAATTTTCCAAGATGATCTGGCCAACT{A/G}TCTGATCCTCTACTGTCGAATGGCCTATTAGCTTTCGGATTTCCCATATT
AC.H6.Locus_1299.2	1529	A	G	Exon	TCTTTGCAAAGATTAAACCTTACAAATTTTCCAAGATGATCTGGCCAACT{A/G}TCTGATCCTCTACTGTCGAATGGCCTATTAGCTTTCGGATTTCCCATATT
AC.H6.Locus_1299.3	1723	A	G	Exon	TCTTTGCAAAGATTAAACCTTACAAATTTTCCAAGATGATCTGGCCAACT{A/G}TCTGATCCTCTACTGTCGAATGGCCTATTAGCTTTCGGATTTCCCATATT
AC.H6.Locus_1299.4	1624	A	G	Exon	TCTTTGCAAAGATTAAACCTTACAAATTTTCCAAGATGATCTGGCCAACT{A/G}TCTGATCCTCTACTGTCGAATGGCCTATTAGCTTTCGGATTTCCCATATT
AC.H6.Locus_1312.1	784	C	T	Exon	GTGGCCTCGTGCCCTAAGCTGGAATCTGTGGATTTTTCGCATTGTGTTGG{C/T}GTTGGAGATCGCGAGGCTGCTGCTATATCCATGGCTAAGGGATTGAAGGA
AC.H6.Locus_1312.2	2087	T	C	Intron	CCCTTATTTCTTATTGTCCTAATATTAGACAGGTAAATATTCTAACCAAG{T/C}GCTATAAACATTGTTATGGATGATGAATCCAACTTGAGGCCAATATTGCA
AC.H6.Locus_1312.4	784	C	T	Exon	GTGGCCTCGTGCCCTAAGCTGGAATCTGTGGATTTTTCGCATTGTGTTGG{C/T}GTTGGAGATCGCGAGGCTGCTGCTATATCCATGGCTAAGGGATTGAAGGA
AC.H6.Locus_1312.4	1248	C	T	Intron	ACAAAAAGAATGCTGATTGCTGTCTGGTTCAGAATCTCTCAGTGGAAGAA{C/T}AAGTTCTTTTTCTTTAAAAATAATAACTGTTGGATGATAAGGAAAATAAA
AC.H6.Locus_1312.6	540	T	G	Other	GATATGTGGTAAATTGTTATACATGCTTATTGATCTGATAGATAACCAAA{T/G}AGGATTACTGACTAAACTGTTCAAATTTTTGGATTTTAAGATGGGAGTCT
AC.H6.Locus_1318.2	451	C	T	Intron	ATTCCAGGTATTTTTATTCTCACATGTTGCAATCTCATTTTACTAAATTA{C/T}AAAAGATTCTTAGATTTTATTGTATGTAACAATATGTATAATCATCATAA
AC.H6.Locus_1319.9	4054	T	G	Other	TGAAGCAGCAGTGGAATCAAGCGAAGTTGACAGCAGCAAGCAGTTGAGAA{T/G}CGTGGGGAGTTGATGGAGGAGTGAAGCTGGTTGATATGTGACTGTGCAGG
AC.H6.Locus_1320.1	83	G	C	Other	GAAATTGCATTTGGAACAAGAGATCAAATCTCATAATTATTATGAAAAAG{G/C}CGAAGGAAACAACATATAAAAGCTATTGTTTCTTTTGATAGCAAAACACG
AC.H6.Locus_1328.1	68	C	T	Exon	ATCCAAAATATTCTGCTAAAACCATAATTTAATGATTATGGTTTTCAAGC{C/T}CACCCTTCTGATTCAGTTCCACAGCCAACCTCTCATTCTCGAGCTTCATT
AC.H6.Locus_1328.1	361	A	G	Exon	AGATCGTCATCAGAATCAGCATTTTCATAGTCATCATGATCATCATTCAC{A/G}CCTCTCTTGTCGCTGTTATCATGCTCTCTGTTCTTAAGAGCCAACTGTAA
AC.H6.Locus_1335.1	105	C	T	Other	TCCTTTTCTTTCATCCTTCTTTCTCTAACAATATCCTCTTTATAACCATC{C/T}CCCATCTCAATCATCTCTAATCTTCTATCAAATCCAGAAATGGGTATCTG
AC.H6.Locus_1338.9	733	C	T	Other	TTGGTTTATGGAGAGGAATGCCTTGCTTAAGTCACAAATTCTCTCCTACA{C/T}AGATAGCATATCTACAAGATTGGCGTGAATTAGAAGCAGAACATTCTGTT
AC.H6.Locus_1343.4	6458	G	A	Other	AACGGTCAACTCGGAGCAAAAAAGGGATCGATGCGAGGAATGTGCGCCGC{G/A}TCATCATAGAGGCACGTGCGTCATCGATTCGAAGTGGATCGATTCGAATT
AC.H6.Locus_1358.2	1200	T	C	Exon	CTTGGAACCTCAGTCTTGGGTTCGCTCTTGGATGGTGTCACACTCTTGGA{T/C}GGTATCACACTCTTGGATGGTGTTGAAATTGAGCTCATTCTTCTATTATT
AC.H6.Locus_1358.3	1200	T	C	Exon	CTTGGAACCTCAGTCTTGGGTTCGCTCTTGGATGGTGTCACACTCTTGGA{T/C}GGTATCACACTCTTGGATGGTGTTGAAATTGAGCTCATTCTTCTATTATT
AC.H6.Locus_1359.1	223	G	C	Other	TTCATACATTACTTTCAGAAACCAAGAACCTATTCAATATTAACCTGAAA{G/C}ACATCCTTCCTCTCCTCCTCTTTCACCTTCGGCACAACAATCTTCAAAAC
AC.H6.Locus_1359.1	588	A	C	Exon	GCAGCCGTGAAATTGTCGATTAGGTTTAGGACGTCAGTTAGCGAGCGGGT{A/C}GGATTGAACGGATCAAACACTCCGGAGAAGAAGGGGAGATCGTTGTCCCT
AC.H6.Locus_1359.2	390	A	C	Exon	GCAGCCGTGAAATTGTCGATTAGGTTTAGGACGTCAGTTAGCGAGCGGGT{A/C}GGATTGAACGGATCAAACACTCCGGAGAAGAAGGGGAGATCGTTGTCCCT
AC.H6.Locus_1367.2	1221	A	G	Exon	GAGATAACTGCAATTTCAACTCCACTAGATAGAGTACCCTTGTATAACTT{A/G}CAATCTGATAGAGAACCAATAATATTACTGAAATCTTCACAAGCTGTTTG
AC.H6.Locus_1373.1	318	G	A	Other	AAGACTATTCACATTTGCACAATCCATGCATTAATGACCTTGGTGCATAT{G/A}CTATGTGAAGCAACAATAATGGTACATCGAAGCAAATTGTACATGGGAGC
AC.H6.Locus_1373.3	2104	G	A	Exon	GGCAGCGACTTGCCAGTTCAGCATAACAGAATGCTGACAGTGCAGCAGCT{G/A}TTCCGGCTATCAGAAATGAAATGGTTAGAGCAGGTCCTGATAGTTCTCTA
AC.H6.Locus_1373.5	2395	G	A	Exon	GGCAGCGACTTGCCAGTTCAGCATAACAGAATGCTGACAGTGCAGCAGCT{G/A}TTCCGGCTATCAGAAATGAAATGGTTAGAGCAGGTCCTGATAGTTCTCTA
AC.H6.Locus_1373.6	2377	G	A	Exon	GGCAGCGACTTGCCAGTTCAGCATAACAGAATGCTGACAGTGCAGCAGCT{G/A}TTCCGGCTATCAGAAATGAAATGGTTAGAGCAGGTCCTGATAGTTCTCTA
AC.H6.Locus_1373.7	1993	G	A	Exon	GGCAGCGACTTGCCAGTTCAGCATAACAGAATGCTGACAGTGCAGCAGCT{G/A}TTCCGGCTATCAGAAATGAAATGGTTAGAGCAGGTCCTGATAGTTCTCTA
AC.H6.Locus_1376.1	417	G	A	Exon	ACGAAATCCATTTCATGTACCACAATGTTTCCATCAACTCCGTGCTGAAC{G/A}CTGACACGCCAAACGCCCCTTCCATCGCCAAATGCCTCTCCATTTCCAGC
AC.H6.Locus_1376.3	1457	G	A	Exon	ACGAAATCCATTTCATGTACCACAATGTTTCCATCAACTCCGTGCTGAAC{G/A}CTGACACGCCAAACGCCCCTTCCATCGCCAAATGCCTCTCCATTTCCAGC
AC.H6.Locus_1376.4	661	A	C	Exon	TCAAGAAAATGAGCCACCCACATTGACCTTATCTCAAACGTGTAAAGATT{A/C}GCAAGACTACCCGAAAAACCAATAACTGCTAACTGAGGAATCCTAGGAAA
AC.H6.Locus_1376.5	661	A	C	Exon	TCAAGAAAATGAGCCACCCACATTGACCTTATCTCAAACGTGTAAAGATT{A/C}GCAAGACTACCCGAAAAACCAATAACTGCTAACTGAGGAATCCTAGGAAA
AC.H6.Locus_1376.6	1525	G	A	Exon	ACGAAATCCATTTCATGTACCACAATGTTTCCATCAACTCCGTGCTGAAC{G/A}CTGACACGCCAAACGCCCCTTCCATCGCCAAATGCCTCTCCATTTCCAGC
AC.H6.Locus_1378.4	317	G	A	Other	TTCCAAATCAAACAAAGCAGTCACCGGTATTCCTATGACCCAAACTTCTC{G/A}CTCGTGCTCTCTTCAACCTTTTCATAATTTAGAAAATCACCAAGAGAATC
AC.H6.Locus_1379.1	720	A	T	Exon	CCACTGATGAAATGGTACATGGTCTGAGCTAAGCTTAGTTTGCTAACTGG{A/T}GGCAGAACTCCAAAGGCATCACAAGCTAAAAGGATAACGTTCTTTGGCTG
AC.H6.Locus_1379.2	817	A	T	Exon	CCACTGATGAAATGGTACATGGTCTGAGCTAAGCTTAGTTTGCTAACTGG{A/T}GGCAGAACTCCAAAGGCATCACAAGCTAAAAGGATAACGTTCTTTGGCTG
AC.H6.Locus_1379.3	720	A	T	Exon	CCACTGATGAAATGGTACATGGTCTGAGCTAAGCTTAGTTTGCTAACTGG{A/T}GGCAGAACTCCAAAGGCATCACAAGCTAAAAGGATAACGTTCTTTGGCTG
AC.H6.Locus_1379.4	720	A	T	Exon	CCACTGATGAAATGGTACATGGTCTGAGCTAAGCTTAGTTTGCTAACTGG{A/T}GGCAGAACTCCAAAGGCATCACAAGCTAAAAGGATAACGTTCTTTGGCTG
AC.H6.Locus_1379.5	849	A	T	Exon	CCACTGATGAAATGGTACATGGTCTGAGCTAAGCTTAGTTTGCTAACTGG{A/T}GGCAGAACTCCAAAGGCATCACAAGCTAAAAGGATAACGTTCTTTGGCTG
AC.H6.Locus_1379.7	720	A	T	Exon	CCACTGATGAAATGGTACATGGTCTGAGCTAAGCTTAGTTTGCTAACTGG{A/T}GGCAGAACTCCAAAGGCATCACAAGCTAAAAGGATAACGTTCTTTGGCTG
AC.H6.Locus_1380.2	279	G	A	Exon	TAAATTCTGGTCTTTGATTATGGGCATTTCCTCTGAATATATGAAACTCC{G/A}TGTTCTTCATACTCAGCTTTGGAGAACCACATCTGCTGAAATGACCCAAG
AC.H6.Locus_1380.2	1575	G	A	Other	AAATCGATTACTATGGCTGAAACTTCATCACCACCGTACATAATGTTGGT{G/A}CCAGGGCGATTGAGTTTAAATCCAACCCTAAAGTCTTTCGATGTCCCTTG
AC.H6.Locus_1380.5	1212	A	C	Other	GTCACTGTTTAAGCTAAACTCACCCTGCTGGTTAAAAAACAATGATACAT{A/C}TAACTTATTCTAAGCAATAACAGTATAACACAACTAGCTTCAATATTCAA
AC.H6.Locus_1380.6	279	G	A	Exon	TAAATTCTGGTCTTTGATTATGGGCATTTCCTCTGAATATATGAAACTCC{G/A}TGTTCTTCATACTCAGCTTTGGAGAACCACATCTGCTGAAATGACCCAAG
AC.H6.Locus_1386.5	1862	A	G	Exon	GGAGCCGGTAACGATGAAGATGGTGTTGCTCAGGCCATATATCAGTATGC{A/G}TTCTAATTGTTAATTTTTCCAGCAATTAATGCATTGCAACAATTTAGTTC
AC.H6.Locus_1388.1	1648	A	T	Exon	TCCGGTTCTTCTGATATCTGTTACTCTCTTCTTGGTTACAATCCTTTGGC{A/T}GAAGCCTAAAACAAAATTTCATTATCTCCACCATATTCTTTTTCTTTAAT
AC.H6.Locus_1391.1	1206	G	A	Exon	TTAGAAAAAAGGCAGCGATCAATGCATGTTTTGCTGTGGTTAGTGCAAGT{G/A}CATCATACGTAGGACCATCATTGATAGATAAATTTGTAAGATTTCTAAGT
AC.H6.Locus_1391.2	1310	G	A	Exon	TTAGAAAAAAGGCAGCGATCAATGCATGTTTTGCTGTGGTTAGTGCAAGT{G/A}CATCATACGTAGGACCATCATTGATAGATAAATTTGTAAGATTTCTAAGT
AC.H6.Locus_1391.3	1206	G	A	Exon	TTAGAAAAAAGGCAGCGATCAATGCATGTTTTGCTGTGGTTAGTGCAAGT{G/A}CATCATACGTAGGACCATCATTGATAGATAAATTTGTAAGATTTCTAAGT
AC.H6.Locus_1393.1	734	G	C	Other	GATAATCGGAAAAAATTTGCACCTATTTAATTTGATTCGCAACCTCTCTA{G/C}TTTCAGACACTAGTTGTGGTTGAAACTGACCCTCGCGTACGATGATTCCA
AC.H6.Locus_1393.3	734	G	C	Other	GATAATCGGAAAAAATTTGCACCTATTTAATTTGATTCGCAACCTCTCTA{G/C}TTTCAGACACTAGTTGTGGTTGAAACTGACCCTCGCGTACGATGATTCCA
AC.H6.Locus_1393.6	734	G	C	Other	GATAATCGGAAAAAATTTGCACCTATTTAATTTGATTCGCAACCTCTCTA{G/C}TTTCAGACACTAGTTGTGGTTGAAACTGACCCTCGCGTACGATGATTCCA
AC.H6.Locus_1403.1	2687	G	A	Other	GTTTTTGTTTGTGTTGTTGGCTCTGGTTAAGTTTTAAATTTCAAATGTTC{G/A}TGGCTAAAAGTTTGTGTGGCAGAAACATTTTAGAAAATGTTATGAATATT
AC.H6.Locus_1403.2	1887	G	A	Other	GTTTTTGTTTGTGTTGTTGGCTCTGGTTAAGTTTTAAATTTCAAATGTTC{G/A}TGGCTAAAAGTTTGTGTGGCAGAAACATTTTAGAAAATGTTATGAATATT
AC.H6.Locus_1405.6	692	G	A	Exon	TTATTACTTTCAGCAGCTTCCAACACTGCAATTGTAAGCTTGGTAGCATT{G/A}CTCTTGAACACCGCGCTGCTATAATTTCTCAATACTTTTGTAGAAAACTC
AC.H6.Locus_1406.1	2833	T	C	Exon	AGATCTCTTTCATCATCTGACTCTTGAAGAAATGTCTCAAGTTCTTCAAG{T/C}GTGTAATTAGCAAGAGAATGGCGTGCTCTAGTTCTCCTTGAAATAGCATC
AC.H6.Locus_1406.2	1917	C	T	Exon	AGTAAACCATCTTCAGATTCGGTGAAGAGAATACGATTGACAACAGCCGA{C/T}GGAGGAGGCTCATAAGGAAAGAGTGCAGCATTAAACAGCGGATAAAATAC
AC.H6.Locus_1406.3	1794	C	T	Exon	AGTAAACCATCTTCAGATTCGGTGAAGAGAATACGATTGACAACAGCCGA{C/T}GGAGGAGGCTCATAAGGAAAGAGTGCAGCATTAAACAGCGGATAAAATAC
AC.H6.Locus_1406.3	2220	C	T	Exon	TTTGGATACTTAAAAAGATAGTCTGGATATGCGACTTTCTGTACAGCTAA{C/T}GATTCTTCTCTTCTAGACAAGATTTCTAGTATCATCCTCTGATACTCACA
AC.H6.Locus_1406.3	3017	A	G	Exon	TGTATTAACTCTAGATTGCACAATGATTTCTTCTTCCTCTTCACAGTTAC{A/G}TGTTTCATTTGAAGGTTTGAAAGGTGTGTCATGAATGCATTCATTATCGG
AC.H6.Locus_1406.5	1794	C	T	Exon	AGTAAACCATCTTCAGATTCGGTGAAGAGAATACGATTGACAACAGCCGA{C/T}GGAGGAGGCTCATAAGGAAAGAGTGCAGCATTAAACAGCGGATAAAATAC
AC.H6.Locus_1412.1	785	G	A	Exon	GTGGAAGTTTTAGATCCACTCGGACTAGGGGTGATAGACAATAAATCTTT{G/A}CGGCTGATTACTGATGCTTCAGTAAGCTCTCCTGCTCACAAAGACAAATC
AC.H6.Locus_1412.2	785	G	A	Exon	GTGGAAGTTTTAGATCCACTCGGACTAGGGGTGATAGACAATAAATCTTT{G/A}CGGCTGATTACTGATGCTTCAGTAAGCTCTCCTGCTCACAAAGACAAATC
AC.H6.Locus_1412.3	785	G	A	Exon	GTGGAAGTTTTAGATCCACTCGGACTAGGGGTGATAGACAATAAATCTTT{G/A}CGGCTGATTACTGATGCTTCAGTAAGCTCTCCTGCTCACAAAGACAAATC
AC.H6.Locus_1412.3	1187	G	A	Exon	ATCAGCGAAGTTGCCAATCGTGCATTTCAGCCTCTATTTGAGAGACAGGT{G/A}CAAGCTGAGAAGATACGATCGGTTCAAGGGATGCTACAAAGGTTCCGTAC
AC.H6.Locus_1413.2	202	G	T	Other	ATAAGCTTGTGTATGCCTTTCTTTCAATATATAGGAATAACCATATCATA{G/T}CAATTGTTTCACATGAGCCGTATATTTTATGCTAAGTTTTTACATGTCAC
AC.H6.Locus_1418.1	1221	C	T	Exon	GATATGAAAAAAGGATTGATTTCTTGTCATCGTTCTTTGATATATCTGGG{C/T}GATCTTGCTCGCTATAAAGGATCATATGGAGAGGGAGATTCTATCGGTCG
AC.H6.Locus_1418.1	1917	A	G	Exon	AACACGGAATCAGACGGTCAGTCGTATGCAAAAATCCTACAGCGTACAGT{A/G}CTACTTCAAAATGCTTATACAGCTGCTTTTGAATTTACTGGGCATATTAT
AC.H6.Locus_1418.2	344	T	C	Other	AGATCTATATTTATTTTGATAGTTTTGTTATACCTTAGTGAGATACTGGG{T/C}AGAAGATATCATCTTTTGTAGGCAAATATGTGTGTTTTTCTCACTTCCGA
AC.H6.Locus_1418.2	1221	C	T	Exon	GATATGAAAAAAGGATTGATTTCTTGTCATCGTTCTTTGATATATCTGGG{C/T}GATCTTGCTCGCTATAAAGGATCATATGGAGAGGGAGATTCTATCGGTCG
AC.H6.Locus_1418.3	344	T	C	Other	AGATCTATATTTATTTTGATAGTTTTGTTATACCTTAGTGAGATACTGGG{T/C}AGAAGATATCATCTTTTGTAGGCAAATATGTGTGTTTTTCTCACTTCCGA
AC.H6.Locus_1418.3	1917	A	G	Exon	AACACGGAATCAGACGGTCAGTCGTATGCAAAAATCCTACAGCGTACAGT{A/G}CTACTTCAAAATGCTTATACAGCTGCTTTTGAATTTACTGGGCATATTAT
AC.H6.Locus_1425.1	781	A	G	Exon	TCGAAGTTTCCAACCCTATCACTTTTCCAGGTCTTCTAGATGCCCCATCT{A/G}CTGCGACCGCAAACATCACTGCGCTCCTAGAAAAGGCTGGATGCAAAACC
AC.H6.Locus_1427.1	163	G	A	Exon	GCCACCATACTTTTGTTCATGTTGTTTAGCTTTGCATGCACAATGAGATC{G/A}TCGCCTATCAAAACCAGTCAAACATACATCATTCATATGGACAAGGAAAA
AC.H6.Locus_1428.2	667	C	T	Exon	GTTTTGAGACTGCAACAGGGTCAAAATCCATGAAAACTTCCCTAAATATG{C/T}GTCTTTTACTTAGGATTGATGGCCATGCAAGCTCAGCTAATGCACCTGAC
AC.H6.Locus_1428.3	309	A	G	Exon	GCAGTGGCAGCTGCACATTCTTCAAAGCGGTAACAACCGATGAGGTGGTC{A/G}TTGGTTAAGCCTGCAACTTGCATAAAGGTGTATATGACTGTAGGTCCAAC
AC.H6.Locus_1428.3	667	C	T	Exon	GTTTTGAGACTGCAACAGGGTCAAAATCCATGAAAACTTCCCTAAATATG{C/T}GTCTTTTACTTAGGATTGATGGCCATGCAAGCTCAGCTAATGCACCTGAC
AC.H6.Locus_1428.3	891	C	A	Exon	CAAAACTCTGGATAAGCACATTCCTTTACCTCACCATCTGAAACTACCTT{C/A}TCCAATTTTGCAGCGATTTTCGCTGCTTTTGGAACAACCTGTTTCTTTCT
AC.H6.Locus_1428.3	1359	T	A	Other	AACTTTCTGAGGAGGAAAATTAGGGTTTCACACTCACAAATCCCAAATGG{T/A}GTTCAGATTTGGTCCGGCATTGCAAACACACTAGATTTGAAACCCTAGAT
AC.H6.Locus_1429.2	1193	C	T	Exon	AGTTATAGAAGTTGCTTTATTCGAAGTGCCAGAATCTCCTACAGATTTAG{C/T}GTCTTCGTGCTGAGTTTTCTTTTGTTGAGTAACTGCAGCTGCTGGAATCT
AC.H6.Locus_1429.3	1193	C	T	Exon	AGTTATAGAAGTTGCTTTATTCGAAGTGCCAGAATCTCCTACAGATTTAG{C/T}GTCTTCGTGCTGAGTTTTCTTTTGTTGAGTAACTGCAGCTGCTGGAATCT
AC.H6.Locus_1430.3	803	C	T	Other	TTTTGCTTCGAATTTAAATTGATGCTGGTAGAATCTCATGCACCTTAAGG{C/T}AGATATTTTGACTAGAGCTATTGTGTTTGCTTTATATATGCTATAAATAA
AC.H6.Locus_1430.5	288	T	A	Exon	CGACTATCAAGGTGTATGGAAACATTCAAAAAGTGAGGGACATGATGACT{T/A}CGGCCTCCTTGTAAGTGAAAAGGCAAGAAAGTACGCCATAGTCAAGGAGT
AC.H6.Locus_1431.1	1531	C	T	Exon	TTCTCTATAAATTCTTTGACTACCTGTACATCTGACACCTCAAACTCTTG{C/T}AACCCAACAATGCATACCTGTTGTCTACCATCTTCCCTCATACAGAGTTT
AC.H6.Locus_1431.2	1531	C	T	Exon	TTCTCTATAAATTCTTTGACTACCTGTACATCTGACACCTCAAACTCTTG{C/T}AACCCAACAATGCATACCTGTTGTCTACCATCTTCCCTCATACAGAGTTT
AC.H6.Locus_1431.3	1531	C	T	Exon	TTCTCTATAAATTCTTTGACTACCTGTACATCTGACACCTCAAACTCTTG{C/T}AACCCAACAATGCATACCTGTTGTCTACCATCTTCCCTCATACAGAGTTT
AC.H6.Locus_1431.5	1531	C	T	Exon	TTCTCTATAAATTCTTTGACTACCTGTACATCTGACACCTCAAACTCTTG{C/T}AACCCAACAATGCATACCTGTTGTCTACCATCTTCCCTCATACAGAGTTT
AC.H6.Locus_1431.6	895	A	G	Exon	TCTTCTCTTCCATTATAAGCATTGCCAACATTAGAAGCAGAAAAGGTCCT{A/G}TCAATTTCTACTGGTTTTGCCTCAAGGTTTTGTGAGCTAAAATCATCTGG
AC.H6.Locus_1431.6	1531	C	T	Exon	TTCTCTATAAATTCTTTGACTACCTGTACATCTGACACCTCAAACTCTTG{C/T}AACCCAACAATGCATACCTGTTGTCTACCATCTTCCCTCATACAGAGTTT
AC.H6.Locus_1431.8	1531	C	T	Exon	TTCTCTATAAATTCTTTGACTACCTGTACATCTGACACCTCAAACTCTTG{C/T}AACCCAACAATGCATACCTGTTGTCTACCATCTTCCCTCATACAGAGTTT
AC.H6.Locus_1431.10	1531	C	T	Exon	TTCTCTATAAATTCTTTGACTACCTGTACATCTGACACCTCAAACTCTTG{C/T}AACCCAACAATGCATACCTGTTGTCTACCATCTTCCCTCATACAGAGTTT
AC.H6.Locus_1435.1	804	A	G	Exon	GCCCTACGCTGTATTACTCTATTGATATCATAAATCAGATATAGGGGCTC{A/G}TCTGGGATACTAAACGGAATCGATGCAAGCATCTCTGCACAATATACAAG
AC.H6.Locus_1435.2	804	A	G	Exon	GCCCTACGCTGTATTACTCTATTGATATCATAAATCAGATATAGGGGCTC{A/G}TCTGGGATACTAAACGGAATCGATGCAAGCATCTCTGCACAATATACAAG
AC.H6.Locus_1435.3	804	A	G	Exon	GCCCTACGCTGTATTACTCTATTGATATCATAAATCAGATATAGGGGCTC{A/G}TCTGGGATACTAAACGGAATCGATGCAAGCATCTCTGCACAATATACAAG
AC.H6.Locus_1436.1	6998	C	T	Exon	TTTTCCACCAAGAGCTTTGCAGAAATCATCAACTTCTGATATCGCAGACG{C/T}GTGTTTTGCAAGTATTCCATTTGTGTATCCGTTTTTCCACAAATTTTCAG
AC.H6.Locus_1436.2	6998	C	T	Exon	TTTTCCACCAAGAGCTTTGCAGAAATCATCAACTTCTGATATCGCAGACG{C/T}GTGTTTTGCAAGTATTCCATTTGTGTATCCGTTTTTCCACAAATTTTCAG
AC.H6.Locus_1436.2	7080	A	G	Other	TTTTTCCACAAATTTTCAGCCATTGTTAATTACTTAAGCTTCTTGATACT{A/G}TATTTTGTCTTAATCACTTAAAATTGGAGTAATCCAATGCAAGATCTCAG
AC.H6.Locus_1439.5	566	T	A	Exon	CGCTTCGCGAAGTAGCTCACGACAGAATTGAAGTAGTTTCTGATAGAATG{T/A}CTGTTATGCCCGTTGAACTTTTAGATGAGCTTAAGAACAAGCTTCGGGTG
AC.H6.Locus_1440.1	206	G	A	Other	TTCTCGCTCAGCCTTACTCGGCCATCGACTTTCACGAAAACGAGCTATTC{G/A}TCGTATCAAGATCGGTCGGTACAGAGAAAGCGCACATCGGTTGTGGTTTG
AC.H6.Locus_1440.1	377	C	T	Exon	GTCATCGATGCGACGGCGTCTGTTGGAGGCGGCGTACAGGATACGTACGG{C/T}GAAGATCGCGCTACCGAGGATCATTTTGTTACGCCTTGGAGCGTCACTGT
AC.H6.Locus_1441.1	512	C	T	Other	CGTCCATCCGGCCTCAGCAAACTCAGACGATCGATCGCCGCCGCCGGTGG{C/T}GTTCAGGTTCCCCGCTCCCTCTCCTACTTCAGCGGATCTGGATCCGAACC
AC.H6.Locus_1441.2	512	C	T	Other	CGTCCATCCGGCCTCAGCAAACTCAGACGATCGATCGCCGCCGCCGGTGG{C/T}GTTCAGGTTCCCCGCTCCCTCTCCTACTTCAGCGGATCTGGATCCGAACC
AC.H6.Locus_1451.3	79	G	T	Other	GCGGAAGAAGCGCCGATGTTGATCAAAGATGATGTCTCTATGCTAGATGT{G/T}GATGAAGCAACATATATAATTTCGAACTCAGACAACCTTCAACAATGTGA
AC.H6.Locus_1451.3	639	C	T	Exon	ACTTGGTGGAGAAAAACTCATAGTAAAAAGGCTGGAAAATGGTAATAATG{C/T}GAAGGAGAAAGAGAATTGTGCTTCCATTTTAACTGCCTGCATTAGAGCAC
AC.H6.Locus_1451.3	775	T	A	Exon	AACAAAAAGTCCATGCTGAAGCTTTTTTCCGGTAGTCAACTGAAATCACG{T/A}GGAAGTGCTATTTATCTGTTATGCGAGCTCCTTTGTTTTAAAAGGATGAG
AC.H6.Locus_1454.1	1131	G	A	Exon	ACGGAGTTTCAAGATTTTAATGTCGATGGATGTGTCGCTGAAAGCAAGTC{G/A}TGTTCATCTTCGAGCTACTGGTGGAATGCAGGGATGTATAAACAGCTGAC
AC.H6.Locus_1454.2	804	G	A	Exon	ACGGAGTTTCAAGATTTTAATGTCGATGGATGTGTCGCTGAAAGCAAGTC{G/A}TGTTCATCTTCGAGCTACTGGTGGAATGCAGGGATGTATAAACAGCTGAC
AC.H6.Locus_1456.1	631	C	T	Exon	AAAAGAACTGTGATTATCACCCAAGGTGCTGATCCTGTTATCGTTGCTCA{C/T}GACGGAAAGGTTGCAAAATATCCTGTTATTGGACTGCCTAAGGAGAAGCT
AC.H6.Locus_1456.4	963	C	T	Exon	AAAAGAACTGTGATTATCACCCAAGGTGCTGATCCTGTTATCGTTGCTCA{C/T}GACGGAAAGGTTGCAAAATATCCTGTTATTGGACTGCCTAAGGAGAAGCT
AC.H6.Locus_1456.5	1096	C	T	Exon	AAAAGAACTGTGATTATCACCCAAGGTGCTGATCCTGTTATCGTTGCTCA{C/T}GACGGAAAGGTTGCAAAATATCCTGTTATTGGACTGCCTAAGGAGAAGCT
AC.H6.Locus_1456.6	963	C	T	Exon	AAAAGAACTGTGATTATCACCCAAGGTGCTGATCCTGTTATCGTTGCTCA{C/T}GACGGAAAGGTTGCAAAATATCCTGTTATTGGACTGCCTAAGGAGAAGCT
AC.H6.Locus_1461.2	390	G	A	Exon	GGGAAAGTCACTAAAGGCCCATATGAAGGGAAGCCTGATGTAACTTTTTC{G/A}TTTAAAGACGATGATTTCCTTGCTGTGGCTACTGGGAAGATGAATCCACA
AC.H6.Locus_1467.4	166	C	T	Other	TTAGGGACAAGAAGCCGAAACTTAGCTGAAAAAGGTGTTTATACTTTGAA{C/T}AAAAATGAGCAAGCCTCAGGATGCACGAAGGACCTCTTCCCCATTTGGTA
AC.H6.Locus_1467.5	3515	T	C	Other	TGTGCAGTGCAAATCGCACAACTCAGCCCTTGAAACATGTTGGAAAAGAA{T/C}AATTTCTTGTCAGTTCATAGTTCATTCAAAAGTGGAATTTGTTGGTATAA
AC.H6.Locus_1467.5	3878	C	T	Other	TTCATATCGTTGATCAAATTTCACATTTTATACTAATTCATGCAGTTGAA{C/T}AAAAATGAGCAAGCCTCAGGATGCACGAAGGACCTCTTCCCCATTTGGTA
AC.H6.Locus_1467.6	164	C	T	Other	CTAGGGACAAGAAGCCGAAACTTAGCTGAAAAAGGTGTTTATACTTTGAA{C/T}AAAAATGAGCAAGCCTCAGGATGCACGAAGGACCTCTTCCCCATTTGGTA
AC.H6.Locus_1477.1	1553	C	G	Exon	CATCTCTTGAAATCAATGCCAGTAAATTTCTCAGGCCTTTCGCCAGGAGT{C/G}AGCGCCACCGGTGGAACGACTGTTGTAGGCTGAGTCACAGTCAGCGTCGG
AC.H6.Locus_1488.7	2452	A	C	Exon	ATTTGTCTTAAGAACATCTCTCAATGTTGATATAACTTCAGATGAAGTGG{A/C}TTTTAGAAGATCATCATCTTTATCATAAGGCTTATCCTTCAAATGATCGA
AC.H6.Locus_1490.4	1120	T	C	Other	GGAGAGGATGTTTCAATGGAGTTGTCAGGTGATTGTTGGCAGTAGGTGAA{T/C}AGAGGAAGGCAGTAGCTTTTGGTTTGTGGCAATGTTGTTGTGGAGCAGCG
AC.H6.Locus_1490.6	2352	T	C	Other	GGAGAGGATGTTTCAATGGAGTTGTCAGGTGATTGTTGGCAGTAGGTGAA{T/C}AGAGGAAGGCAGTAGCTTTTGGTTTGTGGCAATGTTGTTGTGGAGCAGCG
AC.H6.Locus_1490.8	1853	T	C	Other	GGAGAGGATGTTTCAATGGAGTTGTCAGGTGATTGTTGGCAGTAGGTGAA{T/C}AGAGGAAGGCAGTAGCTTTTGGTTTGTGGCAATGTTGTTGTGGAGCAGCG
AC.H6.Locus_1491.3	5181	G	A	Other	TGTCCACATTGTGCGGTTGGATGTTGTGAATCATTATACCTGTGATCTCC{G/A}TGCTTTGGACGTGCACTAGCCAATGATCCAGTAAATCCCACGCCTATAAC
AC.H6.Locus_1491.5	5181	G	A	Intron	TGTCCACATTGTGCGGTTGGATGTTGTGAATCATTATACCTGTGATCTCC{G/A}TGCTTTGGACGTGCACTAGCCAATGATCCAGTAAATCCCACGCCTATAAC
AC.H6.Locus_1493.12	1644	T	C	Other	GAATTCTATTAGTATATTTTTCTCTACCCCATAGCGTTGCAAATTTCAAG{T/C}ATAGAAACTTGTGTAAATAAGAAGAATCTATATATTGTCAAGTAGATCCC
AC.H6.Locus_1493.14	1547	T	C	Other	CCTCCAAAGGAAGAAAATCATCATCAGTACAGGTGAAGTAAACATATCAA{T/C}AATCTGTATGCTACAGTATAGACAACAAGAAAGACTGGATTACTTTCACA
AC.H6.Locus_1493.14	3265	C	T	Other	TTGTGCACAGTTGGTCTTCTATGCAGATATGGGAATGTCTAAGATTGGAG{C/T}GTGATGGTTGAAAGCAAGGCAGTGGTGGAAGTGGTCAGTGTGGATTGTTG
AC.H6.Locus_1493.15	2836	T	C	Other	GAATTCTATTAGTATATTTTTCTCTACCCCATAGCGTTGCAAATTTCAAG{T/C}ATAGAAACTTGTGTAAATAAGAAGAATCTATATATTGTCAAGTAGATCCC
AC.H6.Locus_1493.19	1547	T	C	Other	CCTCCAAAGGAAGAAAATCATCATCAGTACAGGTGAAGTAAACATATCAA{T/C}AATCTGTATGCTACAGTATAGACAACAAGAAAGACTGGATTACTTTCACA
AC.H6.Locus_1493.19	5151	C	G	Other	ATGGAGTGTAAGTACAAGTATCATTTCCATTTTCAGTAGTGTAAAATAAA{C/G}TAAAACAAAAGAAACGAATAATAAAACTTTAGTATTATAAAATATTTGGT
AC.H6.Locus_1493.19	5433	T	C	Other	TGATATGTGGCAGACAGAAGTTGGTAGGGGAGATGTAAGGGGCTGTTTTG{T/C}AGCGAGGTAGAAATGATGATGTTGACAATGTACTATCGAGGAGAACTTGG
AC.H6.Locus_1493.20	1547	T	C	Other	CCTCCAAAGGAAGAAAATCATCATCAGTACAGGTGAAGTAAACATATCAA{T/C}AATCTGTATGCTACAGTATAGACAACAAGAAAGACTGGATTACTTTCACA
AC.H6.Locus_1500.1	908	A	G	Intron	TAATTTCTTTTCTACTCCAATCCTTAATGATACTCTTGATGGAGAAGAGT{A/G}CTTTTTATAATTATGCATGTCAATGGATATCCGAAAAATTCAAAATTCAT
AC.H6.Locus_1500.1	1222	C	T	Intron	CAAAATTATCTATTATCATCATATTGTTAATTTTGCAGACTTTAATTCCG{C/T}GAAAAATATTTAAAATTCGTTAAATTAAAATTTTCTATTTATGTTTTTTT
AC.H6.Locus_1501.1	2120	C	T	Other	TGGTTAAGCTCTAAGGATGACATATCTTGCACAGATGGTTGTGATTCTTG{C/T}ACCTCTGAGTTCATTTGTTCAGTCTCTTTTTCTATTCTTTTCACTCCATC
AC.H6.Locus_1501.5	2086	C	T	Other	TGGTTAAGCTCTAAGGATGACATATCTTGCACAGATGGTTGTGATTCTTG{C/T}ACCTCTGAGTTCATTTGTTCAGTCTCTTTTTCTATTCTTTTCACTCCATC
AC.H6.Locus_1503.1	1201	C	T	Exon	TTCGAGAACTATCTCGCCGAGAAATACCCAGACGTAAAATTCTTCACTGA{C/T}GAATACACAGTGATAGACACTAAACGCTTCAAGTTCAAATTGAATAACTT
AC.H6.Locus_1514.1	135	G	A	Other	TGCAAAAATAATCCGACTGACCAAATGACACCGCGGTAGCCCCTGGTGCC{G/A}CGGTGTCCTTAGTCATGCATTTACGGAAAATAATCCGACTTGGTCGGTAT
AC.H6.Locus_1515.1	412	G	A	Other	TTCCCAAAATTCATTAAATTTCTGTTAATTTTTGCTTCATTGCCAACCTC{G/A}TTAATTTTCAATCTAAATTCTCATCTGGGTTCTAATAATTCCCCAGTTTA
AC.H6.Locus_1516.2	728	A	G	Exon	CCATTTAAAAGCGTGCTGGATAATATTCATAAGGATGTGAAGAAAGCTAC{A/G}TCTTTCTCGCCTGCACTATCAAACCTTGTTGATCAACTCTCTAAGGTTGT
AC.H6.Locus_1516.3	498	C	T	Exon	AGCCTGACATATGCTGATGTAGATGGGGACATCGTCACATTAGACAACGA{C/T}GATGAACTTTTCGATGCTGTTATCAGTCAGCGCTTGAACCCTCTCCGAAT
AC.H6.Locus_1516.3	786	A	G	Exon	CCATTTAAAAGCGTGCTGGATAATATTCATAAGGATGTGAAGAAAGCTAC{A/G}TCTTTCTCGCCTGCACTATCAAACCTTGTTGATCAACTCTCTAAGGTTGT
AC.H6.Locus_1516.4	417	G	A	Exon	GGGAAGCTCATGGATCACAACATGACCAAACTTAGGGCAAAAATTTGCTC{G/A}CTTTTCAAGTTCAGCCATGATACCGACCTTATCCTGACATATACTGATGT
AC.H6.Locus_1516.4	786	A	G	Exon	CCATTTAAAAGCGTGCTGGATAATATTCATAAGGATGTGAAGAAAGCTAC{A/G}TCTTTCTCGCCTGCACTATCAAACCTTGTTGATCAACTCTCTAAGGTTGT
AC.H6.Locus_1519.1	277	G	A	Exon	TTGCAGATGCAGAACTATGCAAAGAAGTTGGAATAAAAAAGTTCAAGAGC{G/A}TTACCAATAGAAGCATACCATCCCCAATTTCTGGATCCCCTCTTCATCAA
AC.H6.Locus_1519.1	444	C	G	Exon	CAACCATCACATCTTGCTAGTCTCATACCCACAATGCAATCCTACATTGA{C/G}TCAACAACTCTCCATTTTTCTAAAGAAGAAGAAGATATTGCCTTTTCCGA
AC.H6.Locus_1536.2	491	A	G	Exon	TATCCATCCAGGCTATGGATTTTTGTCAGAGAGTGCAGAATTTGCCCAAC{A/G}CTGTGAAGCCGAAGGGCTTACATTTATTGGACCTCCAGCATCTGCTATAC
AC.H6.Locus_1536.7	491	A	G	Exon	TATCCATCCAGGCTATGGATTTTTGTCAGAGAGTGCAGAATTTGCCCAAC{A/G}CTGTGAAGCCGAAGGGCTTACATTTATTGGACCTCCAGCATCTGCTATAC
AC.H6.Locus_1542.1	415	C	A	Exon	TACCTCCAGGACGCCTCCATCCTCCAGTTCAACCTTACCCAGCCCAACCT{C/A}CTCACCTCCCAGCTCCAGGTCACCATCTCCACCTACAACCCCAACTCCCG
AC.H6.Locus_1549.1	1767	G	A	Other	ATCGCCGCAACTTCAGCAACATCGAGCATCGCCTTCGAACAACCCCAATC{G/A}CCCTAACTTCAACTCTTTCCATTCGCTTCTCCTCAAACTGAAACTCAAAC
AC.H6.Locus_1550.2	1177	T	C	Exon	TCATTTTGGAGGAAGGATGAGGTGAAGGCGCTTGACCTTGGAGGTGATTA{T/C}GGGAAGCTGTTTGATGAAGGGCTGATGAGGTGGTACAGGTACGAGGAGTC
AC.H6.Locus_1550.3	1177	T	C	Exon	TCATTTTGGAGGAAGGATGAGGTGAAGGCGCTTGACCTTGGAGGTGATTA{T/C}GGGAAGCTGTTTGATGAAGGGTGCCTTAATATGGGGTTCAGAAATTGATC
AC.H6.Locus_1559.1	1065	A	C	Other	CTCTGCCTCTAACTCCACCTCCTACAACTACTTTCCCTTGTCACACTACT{A/C}TCATCAACAAACTAACTCCAAAACTTCCTGTTCCTTCCACCTTCTCCGAA
AC.H6.Locus_1571.1	738	C	G	Exon	ATTGGAGTTATAGGTTGGGGCTCTCAGGGTCCAGCCCAAGCACAAAATCT{C/G}AGAGACTCACTTGTCGAGGCCAGGTCAGACATCGTAGTCAAGATTGGATT
AC.H6.Locus_1571.2	738	C	G	Exon	ATTGGAGTTATAGGTTGGGGCTCTCAGGGTCCAGCCCAAGCACAAAATCT{C/G}AGAGACTCACTTGTCGAGGCCAGGTCAGACATCGTAGTCAAGATTGGATT
AC.H6.Locus_1573.1	224	G	A	Other	TGACAAGGAATCGCGAATTCGCAGCCTTTTCTTTTTATTGAATTTGAATC{G/A}TGAATGTTTTGATGGAGTCAAAAGGTGGTGAAACTGATTCTAGTAGTAGT
AC.H6.Locus_1573.2	292	A	C	Exon	GTAGTAGTATGCATTACGAAGCTCCCTTAGGTTACTGCATTGAAGACGTT{A/C}GACCAAACGGAGGAATCAAGAAATTCAGATCTGCTGCATACTCCAACTGT
AC.H6.Locus_1573.2	772	C	T	Exon	GAATCAAGCCTTTTCATCTATCCATACAAGATGATCCTTAAAACATGTGG{C/T}ACTACGCAGCTCCTAACATCAATTCCCAAGATTCTTGAGCTTGCTTCTGA
AC.H6.Locus_1573.4	292	A	C	Exon	GTAGTAGTATGCATTACGAAGCTCCCTTAGGTTACTGCATTGAAGACGTT{A/C}GACCAAACGGAGGAATCAAGAAATTCAGATCTGCTGCATACTCCAACTGT
AC.H6.Locus_1573.5	1002	G	A	Other	CTTAGTACATCATACTTGCAAAAATTTATCTCTCCTTATCGGTAATAGCT{G/A}TTGCTTTACTATACAAAATGGGGTGGCGATATTTTTGGGGGTTTTAATAC
AC.H6.Locus_1573.5	1488	A	C	Exon	GTAGTAGTATGCATTACGAAGCTCCCTTAGGTTACTGCATTGAAGACGTT{A/C}GACCAAACGGAGGAATCAAGAAATTCAGATCTGCTGCATACTCCAACTGT
AC.H6.Locus_1573.6	292	A	C	Exon	GTAGTAGTATGCATTACGAAGCTCCCTTAGGTTACTGCATTGAAGACGTT{A/C}GACCAAACGGAGGAATCAAGAAATTCAGATCTGCTGCATACTCCAACTGT
AC.H6.Locus_1573.6	890	G	A	Exon	TGTCTGCAAAGTACTCACGTGGTGCTTTCATCTTTCCAGAAGCGCAGCCT{G/A}CTCCTTACCAGAACTTTGCAGATGAGGTTTCTTTACTGAACAAATATTTT
AC.H6.Locus_1573.8	292	A	C	Exon	GTAGTAGTATGCATTACGAAGCTCCCTTAGGTTACTGCATTGAAGACGTT{A/C}GACCAAACGGAGGAATCAAGAAATTCAGATCTGCTGCATACTCCAACTGT
AC.H6.Locus_1577.3	177	A	G	Other	TCTGTGCACAAGTTATCAGGTAAAGTGGTATCGTTTCAGTGTTCTAGCAC{A/G}TCCTTTGTATAGTTCCATTATTTTATTTTATTTATGTTCAGCGACACTAT
AC.H6.Locus_1583.1	845	T	C	Other	CAGATTGATGCAGACTGAGAGGATATTAAGCTATATGACAAACTGATGCA{T/C}ATAAACATAGACTTGAAAATTCAGACAAAGTTGATGAATGATTCATTAAT
AC.H6.Locus_1587.5	1076	C	T	Other	TATAATATGATAAAGCATACTATTTTAAACAGTCATACATGAGTGTACAA{C/T}AACACATTTACGCTTTAGACAATAGAAAAAGTATCTTTATAGAGATGTCG
AC.H6.Locus_1592.6	1282	T	C	Intron	AAGAAACAGAACAGAAATTTTGTCGAACATGCAGATGAGAGAACTTCAAA{T/C}GTTAAAGAGAAATACTTGTGGAGGATTAATAATTGGCGTGCTTAAAAGGC
AC.H6.Locus_1593.3	2336	T	A	Other	GCTTCAGCATCACTAATATAACTATCTTCCTGATCTATCAGCTCCATATG{T/A}CTGACCTTAGGGTTCCGACTTTGAAAGGAGCTTTTCTCAAATTGCCTAAG
AC.H6.Locus_1593.4	2058	T	A	Other	GCTTCAGCATCACTAATATAACTATCTTCCTGATCTATCAGCTCCATATG{T/A}CTGACCTTAGGGTTCCGACTTTGAAAGGAGCTTTTCTCAAATTGCCTAAG
AC.H6.Locus_1595.3	629	C	G	Exon	AAAAGTATCAACCATACGCTTTCTGCATTTCTTTAACCATCCTTCATTAT{C/G}AAATCCATCATGGAGATTCAAAAGATCATTCAGCAATCTCATGGACGGTG
AC.H6.Locus_1598.1	248	G	C	Other	ATTTGGTTTGCAGGAGATGCTATTTTGATTTTGGGTTTGGTCTAGGAGCA{G/C}AGTTCGAGAATCAGGAATCTTGATTTGGTGATGTAGTCGATTTTGGGGTT
AC.H6.Locus_1598.1	382	C	T	Other	TGATGTTCTGGAGGTTGTTCGATTGGGGTTGTGTGGGAATGGTGATGTAG{C/T}GATGTTTGGTAATGTTGAAGTTGCAGCAGATGGATGATGAAAGGATAGTG
AC.H6.Locus_1598.1	546	C	T	Other	CAACTGGGTGAAGTGTAGATGCTTGAACGGGGAGGTAATGTGCACTGTTG{C/T}GGGTTGCTTTGTTGTGTGAGTTGATGGGTTGCTTGTTATGGTGTTGTAGC
AC.H6.Locus_1599.2	812	G	A	Other	ACCATAATTGGTATTTAAAGAACTTAATCCTTCAGTAATGGGCAACTCTT{G/A}TTGTTCCTTTTGGAAATCAGCAAGAGCAACGCCAGGAAGATAGAACCAAG
AC.H6.Locus_1607.1	649	T	C	Intron	GAAGCAGCCCAGAGGAACCTTGAGAGTTTCATTATGTTTTGTATATAATG{T/C}ATTCATACAAATATACAGTGATAAGAAGTATGCAAGAAATAATTTAGTGT
AC.H6.Locus_1607.1	876	A	G	Exon	AAAAGACCTTGACGATGGACTATCAGTGCAGGGATTAAATACACTGGAAC{A/G}TAAACAGGCAATGCTCTTCCATATGCTTGAAGAAGAAAAGTAAAAAAATG
AC.H6.Locus_1607.2	757	T	C	Intron	GAAGCAGCCCAGAGGAACCTTGAGAGTTTCATTATGTTTTGTATATAATG{T/C}ATTCATACAAATATACAGTGATAAGAAGTATGCAAGAAATAATTTAGTGT
AC.H6.Locus_1607.3	1589	A	G	Exon	AAAAGACCTTGACGATGGACTATCAGTGCAGGGATTAAATACACTGGAAC{A/G}TAAACAGGCAATGCTCTTCCATATGCTTGAAGAAGAAAAGTAAAAAAATG
AC.H6.Locus_1610.1	918	A	G	Exon	TTGGTACTTGTTCCTCCACAGGCTCAAGAAGGCCCTCCATTGCTTTCCTC{A/G}TCTCGTCAATCAACTCGTAAATGACTCTGAACAATCGAATCTCTACGTTC
AC.H6.Locus_1613.1	1143	G	C	Other	ATTGCCCACATGACAGTACAACTACTCCATCCCTTCAACTGTCATCACTT{G/C}TGCCATAAGACAAACTTGCCCATTCCAACATCGCATCCCACACAAGCAAC
AC.H6.Locus_1617.1	1039	T	C	Exon	TGCAACTCAAGAATGTCACCAAATGCTAAAAAGCTTTGTGAGACCACAGA{T/C}GCTAAAAAGCGTAGCGCATGTGCTAGTTCTCCTTGTGTAGAAGTTAAAGC
AC.H6.Locus_1617.2	1039	T	C	Exon	TGCAACTCAAGAATGTCACCAAATGCTAAAAAGCTTTGTGAGACCACAGA{T/C}GCTAAAAAGCGTAGCGCATGTGCTAGTTCTCCTTGTGTAGAAGTTAAAGC
AC.H6.Locus_1617.2	3115	A	G	Exon	AGATCTCCACCAAAAAATGGTTCTATAATTAAGATGACTCCAACAGTTGC{A/G}CCCAAATATTTCAACAAGAAATCCTGAATCATTCCAAACCACCAATGCTC
AC.H6.Locus_1617.3	2323	A	G	Exon	AGATCTCCACCAAAAAATGGTTCTATAATTAAGATGACTCCAACAGTTGC{A/G}CCCAAATATTTCAACAAGAAATCCTGAATCATTCCAAACCACCAATGCTC
AC.H6.Locus_1617.4	1039	T	C	Exon	TGCAACTCAAGAATGTCACCAAATGCTAAAAAGCTTTGTGAGACCACAGA{T/C}GCTAAAAAGCGTAGCGCATGTGCTAGTTCTCCTTGTGTAGAAGTTAAAGC
AC.H6.Locus_1619.1	566	G	A	Exon	GGAGTTGAATTGGATGGGATTAATTTCTCGGGGGGTTTGAGGACGGTTTT{G/A}TGCAAGAATTCGATCACGCGGAACTGGACTTGGCGTAAGGATTCACCAGA
AC.H6.Locus_1620.1	2068	T	C	Exon	ATAAATCAGTCCATGTTCTCCGGAACGTCGAGTACAGAATCATATGCAAG{T/C}GGAAGTAAAGTAAGAACAGTGCAATTACCATCTGTCTCTTCAAAAGAAAC
AC.H6.Locus_1632.4	510	A	G	Exon	CGGTCATCAACATCCATTGCATCAACACTTTCACCAGCATCAACATTATC{A/G}TCATTTGCTGCATCATTATCAGCCTTGCGCTTCATCTCCAGTTCTCTTTC
AC.H6.Locus_1632.10	510	A	G	Exon	CGGTCATCAACATCCATTGCATCAACACTTTCACCAGCATCAACATTATC{A/G}TCATTTGCTGCATCATTATCAGCCTTGCGCTTCATCTCCAGTTCTCTTTC
AC.H6.Locus_1637.3	189	T	G	Other	CACGCTTATCTACTTGGGCCAATAAATGGATTTCTTTTTAAAATCTCATC{T/G}CTTCATTTGTTACAACCAATTTTGCCATGACCATTCATTTAACATGTACC
AC.H6.Locus_1640.2	645	G	T	Other	TGTATTGTTGTTTTAGTTCACTCAGTTGCAGTTGAAGGTCTGCATTGCTC{G/T}AATGATCATTCTCTCGTGCAGTTTCAGTTGCAGTTCTGAGCACTACAATC
AC.H6.Locus_1645.1	1884	A	G	Exon	TCTTGATTCAAGCTTCGGACGAGTAGAGCATTTCCTTTTTGTTTCCTCTT{A/G}TATTTTGCCATATGTGGTTTCTTGCTCAAGGTACCTGGTTTTTTTCCTTT
AC.H6.Locus_1664.1	963	T	A	Exon	TTCTCCTTTTCTTCTTCGCTCTCACTTTTTTCCAACATGCCGTCTTGTAC{T/A}GCTTCAGCAAACACATCTTGACTGAACCATTGTTCCATGATTTGCTCTTG
AC.H6.Locus_1664.2	963	T	A	Exon	TTCTCCTTTTCTTCTTCGCTCTCACTTTTTTCCAACATGCCGTCTTGTAC{T/A}GCTTCAGCAAACACATCTTGACTGAACCATTGTTCCATGATTTGCTCTTG
AC.H6.Locus_1665.9	1006	G	A	Other	TTATGTCATAAACTTCTTCATGTTTAAATGTGTCCCAAAACTGTTTCAGT{G/A}TATGCTTTCTGAGCATCGCAGATTTCTGGCTACCCTAATTTCGTGGATTT
AC.H6.Locus_1667.4	179	T	G	Other	AGCAATGGTGGTTGTTGAACTTGAGGAGGGAAGTGGTTGATGTTCAGGCA{T/G}AAGCCGATTTGGTGGTGAATGTTTTGTTGCTTGTGCAGTTGTGCAAGATG
AC.H6.Locus_1667.4	476	C	A	Other	GTGTAACTGAAGGGGTTGTTGGTCGTTCGATTGTGGATGTGGAGTGATGT{C/A}TGTAAGATAGGCAAGTTTGTATGCGGAAATGTTGTGGAACTGTGAGGCTA
AC.H6.Locus_1680.1	1098	C	T	Exon	AAACTAGCTCCTGATAGGAAGAAATTCATGGAAGTTATCGGTGGATCAGG{C/T}GACATTAATTCTGACATTGAAAAATTCTGCACAGACTTTCCTCCTTTTTT
AC.H6.Locus_1695.1	1174	A	G	Exon	TCTATTAGATTCTGAACAAGTTCAATATCTTCTCGAGAAATTTTCCTATT{A/G}TCGCAGGTTGCGACTGACATTGAATCTGCATCAGCTACAGGATCATCAAG
AC.H6.Locus_1695.2	1170	A	G	Exon	CCTTTATTCATGTACAGAAGTTCAATATCTTCTCGAGAAATTTTCCTATT{A/G}TCGCAGGTTGCGACTGACATTGAATCTGCATCAGCTACAGGATCATCAAG
AC.H6.Locus_1695.4	1205	A	G	Other	TCTATTAGATTCTGAACAAGTTCAATATCTTCTCGAGAAATTTTCCTATT{A/G}TCGCAGGTTGCGACTGACATTGAATCTGCATCAGCTACAGGATCATCAAG
AC.H6.Locus_1695.5	1444	A	G	Exon	TCTATTAGATTCTGAACAAGTTCAATATCTTCTCGAGAAATTTTCCTATT{A/G}TCGCAGGTTGCGACTGACATTGAATCTGCATCAGCTACAGGATCATCAAG
AC.H6.Locus_1695.6	409	A	G	Exon	TAGATCAGCTACCAATTAAGTTCAATATCTTCTCGAGAAATTTTCCTATT{A/G}TCGCAGGTTGCGACTGACATTGAATCTGCATCAGCTACAGGATCATCAAG
AC.H6.Locus_1695.7	1771	A	G	Exon	TCTATTAGATTCTGAACAAGTTCAATATCTTCTCGAGAAATTTTCCTATT{A/G}TCGCAGGTTGCGACTGACATTGAATCTGCATCAGCTACAGGATCATCAAG
AC.H6.Locus_1695.8	1200	A	G	Exon	TCTATTAGATTCTGAACAAGTTCAATATCTTCTCGAGAAATTTTCCTATT{A/G}TCGCAGGTTGCGACTGACATTGAATCTGCATCAGCTACAGGATCATCAAG
AC.H6.Locus_1697.1	966	T	C	Exon	TATATCCCTAAAGAGCTTCTTTGGCCCCATATTCAAGAATTTGTCGATGG{T/C}GCGCTTTCTCACATTATGCAAATGTCTAAAGTTCTGGGTGAACAAGTAAA
AC.H6.Locus_1697.1	2284	A	G	Exon	CATTAGGAGAGAAGGGTGGTAGTGGCTCAATCGACAATGGCCTAGATTTT{A/G}TCGATAATATCAACGATCGAAAAAATTCCATTGAAAAAGCTTTGTCGAAA
AC.H6.Locus_1697.1	2498	C	T	Exon	TTTTGTTGGTATAATCAAGAATATATTTGAAGCTGCATCAAAAGATAAAA{C/T}GTCCGGACATGTAGGATTTATATTGTCAACCTCGCTAACCATTCAAGAGG
AC.H6.Locus_1707.2	537	A	G	Other	TCAGTTGCCATGGTTTCTTTATACTCATTTCCCACAGCAGTTGATCCTTC{A/G}TGTTTTGCATTATCCATATTAGAAAGAAATTCATCTTTGGTAAAGTTCGA
AC.H6.Locus_1707.2	806	C	G	Other	GAATTCCTCAGTGATACTTAGATTTGAAACAAATCCAGTTCTGTCATGTT{C/G}AGTATTTTCTTCTTGACCAACACTTGCATTATCATTCACATAATGCTGTA
AC.H6.Locus_1707.2	1066	C	T	Other	TCAAGTCGATCCCTATGTCGAAGTCGATGCTAGTGTTGTTGTCTTTTTCA{C/T}GTATGTCCACTGAGCTTGTAACCCTAGAAGATATGTTATCTCCACATTCA
AC.H6.Locus_1707.2	5047	A	G	Other	ATTGCTTACCAGCCTTCGAAGTACCAGAAATTTCAACAGGAACGATATCC{A/G}CTGATGCTTTTGAATCGCTTGTTGTTGACTTCTTTGCAAGACCAATGGCA
AC.H6.Locus_1707.3	537	A	G	Other	TCAGTTGCCATGGTTTCTTTATACTCATTTCCCACAGCAGTTGATCCTTC{A/G}TGTTTTGCATTATCCATATTAGAAAGAAATTCATCTTTGGTAAAGTTCGA
AC.H6.Locus_1707.3	806	C	G	Other	GAATTCCTCAGTGATACTTAGATTTGAAACAAATCCAGTTCTGTCATGTT{C/G}AGTATTTTCTTCTTGACCAACACTTGCATTATCATTCACATAATGCTGTA
AC.H6.Locus_1707.3	1480	C	T	Other	TAGTGTTGTTGTCTTCAATGTCAATTTCTTTAGGATTAATATCTTTTTCA{C/T}GTATGTCCACTGAGCTTGTAACCCTAGAAGATATGTTATCTCCACATTCA
AC.H6.Locus_1707.3	5461	A	G	Other	ATTGCTTACCAGCCTTCGAAGTACCAGAAATTTCAACAGGAACGATATCC{A/G}CTGATGCTTTTGAATCGCTTGTTGTTGACTTCTTTGCAAGACCAATGGCA
AC.H6.Locus_1707.4	537	A	G	Other	TCAGTTGCCATGGTTTCTTTATACTCATTTCCCACAGCAGTTGATCCTTC{A/G}TGTTTTGCATTATCCATATTAGAAAGAAATTCATCTTTGGTAAAGTTCGA
AC.H6.Locus_1707.4	1047	A	G	Other	ACCATGAGAATCAGAAAATTATTAGGTTGTCTGCTCGCCTAAAAATATCT{A/G}CGTTATTTATTAAGCACATGGCTTTAGAGCATGTAAACTGAAATGTCCAT
AC.H6.Locus_1707.4	1955	C	T	Other	TAGTGTTGTTGTCTTCAATGTCAATTTCTTTAGGATTAATATCTTTTTCA{C/T}GTATGTCCACTGAGCTTGTAACCCTAGAAGATATGTTATCTCCACATTCA
AC.H6.Locus_1707.4	5936	A	G	Other	ATTGCTTACCAGCCTTCGAAGTACCAGAAATTTCAACAGGAACGATATCC{A/G}CTGATGCTTTTGAATCGCTTGTTGTTGACTTCTTTGCAAGACCAATGGCA
AC.H6.Locus_1707.5	988	G	A	Exon	TCAGACTTAGCCCTAACTGTTTTTCTTTTTGATGCTCTATTTTGCTTCTC{G/A}TCGATACCCTTTGACTCGTCAACCACAAAAGTGACGTTTTTCTGAGAAAT
AC.H6.Locus_1707.6	537	A	G	Other	TCAGTTGCCATGGTTTCTTTATACTCATTTCCCACAGCAGTTGATCCTTC{A/G}TGTTTTGCATTATCCATATTAGAAAGAAATTCATCTTTGGTAAAGTTCGA
AC.H6.Locus_1707.6	806	C	G	Other	GAATTCCTCAGTGATACTTAGATTTGAAACAAATCCAGTTCTGTCATGTT{C/G}AGTATTTTCTTCTTGACCAACACTTGCATTATCATTCACATAATGCTGTA
AC.H6.Locus_1707.6	1096	C	T	Other	TAGTGTTGTTGTCTTCAATGTCAATTTCTTTAGGATTAATATCTTTTTCA{C/T}GTATGTCCACTGAGCTTGTAACCCTAGAAGATATGTTATCTCCACATTCA
AC.H6.Locus_1707.6	5077	A	G	Other	ATTGCTTACCAGCCTTCGAAGTACCAGAAATTTCAACAGGAACGATATCC{A/G}CTGATGCTTTTGAATCGCTTGTTGTTGACTTCTTTGCAAGACCAATGGCA
AC.H6.Locus_1709.3	367	G	A	Exon	ATATGAAGTTTTACTAGTGTCAACATCACATATCTGTCTACCATATCTTC{G/A}TACTTCTCATATAAAACTGGAAGTGTGAGCAAAACAAGAAGACAAAGGCA
AC.H6.Locus_1713.1	3177	A	G	Other	CCTATTTCAGAAACTGGGATCCAATACTGAATCGCGATTTCAATTTAAAC{A/G}TTGAATTGAAACAAAATCAAAAGACATTTAGATCGGCATCGCGATCTCGA
AC.H6.Locus_1717.2	4894	C	T	Exon	AACTACAAAAGCATAAAAGGTGCTGCTAAAAAGAGAAAAATCAGTTCTGG{C/T}ATGGCAAAGTGTTCTTCAAATTGTGCATCGTTGACCGAAGAAGAGTTGAT
AC.H6.Locus_1717.2	5052	T	C	Other	GATGTAGAGATTCTCGATCTAAACAAGCAGAAGTGGGAACATATAGACAG{T/C}GGTGGCACGCCTAGAAAGAAGGAAAATGTTCAACTTCCTTTGTACAAGAA
AC.H6.Locus_1717.3	4916	C	T	Exon	AACTACAAAAGCATAAAAGGTGCTGCTAAAAAGAGAAAAATCAGTTCTGG{C/T}ATGGCAAAGTGTTCTTCAAATTGTGCATCGTTGACCGAAGAAGAGTTGAT
AC.H6.Locus_1717.4	5104	T	C	Exon	GATGTAGAGATTCTCGATCTAAACAAGCAGAAGTGGGAACATATAGACAG{T/C}GGTGGCACGCCTAGAAAGAAGGAAAATGTTCAACTTCCTTTGTACAAGAA
AC.H6.Locus_1719.1	323	T	A	Exon	CTGTTTTGCTGGACTGGACAGTTTATTGGACACGGAGTGTTTGAGAAACG{T/A}GCACCTGCTCTGTTGGATAACCTTACCCAAGCTTTTCTAATGGCTCCCTT
AC.H6.Locus_1726.1	1425	G	A	Exon	CTCGGTACTCTTCTCCATTTGCAAAGTCGAATCTTACTGGATGTAAATCC{G/A}CCTGCGTTGACAACTGTTCATGTGTGGCTATGTTTTTCGATGAAAAGTCG
AC.H6.Locus_1731.1	1886	C	A	Other	ATTAAGAGTACCAAAGATCAGAAAAAATCTTATAATTGTGTCTCAATTTG{C/A}TAATGACAATAAAATATTCTTCGAATTTTATCATAAATATTGTCTTGTTA
AC.H6.Locus_1737.1	1410	G	A	Other	GGATGATGCCAAAAGCTGAAGACGAAGGAGGTATGTATTTTTTATGAATC{G/A}TATTTAAGAGATTTTTGTTTCCTGTTGAGAGAAGTTTAATTTAGGGATTT
AC.H6.Locus_1737.2	256	G	A	Other	GGATGATGCCAAAAGCTGAAGACGAAGGAGGTATGTATTTTTTATGAATC{G/A}TATTTAAGAGATTTTTGTTTCCTGTTGAGAGAAGTTTAATTTAGGGATTT
AC.H6.Locus_1737.4	3048	G	A	Other	GGATGATGCCAAAAGCTGAAGACGAAGGAGGTATGTATTTTTTATGAATC{G/A}TATTTAAGAGATTTTTGTTTCCTGTTGAGAGAAGTTTAATTTAGGGATTT
AC.H6.Locus_1740.1	759	T	C	Exon	CGTGCACTAGGAGACCTTACAGGGATCAAGAAGCACTTTAGTAGAAAACA{T/C}GGTGAAAAGAAGTGGAAATGCGAGAAATGTTCTAAGAAGTATGCGGTGCA
AC.H6.Locus_1740.1	867	T	C	Exon	TGGAAAGCACATTCAAAGACATGTGGCACTAGGGAGTACAAATGTGACTG{T/C}GGTACTCTTTTCTCACGGCGAGATAGCTTCATCACACATCGAGCATTTTG
AC.H6.Locus_1740.1	1521	A	T	Exon	GCACTGCTTCAGAAAGCAGCACAAATGGGGGCAACAACAAGCGGGACTGG{A/T}GGGACGAAAATGGCGTCAATCTTCAAACTACCAGGCTTCAACAGTGAGGA
AC.H6.Locus_1753.2	1678	G	A	Exon	TGAATGATTCACCAACTTTTTCAGATGGGGTGCCAAAAGAAGGAATACGC{G/A}TAGATGATATACTAGCTAGACATGCACAAATAACACTGATAAAGGAAAAG
AC.H6.Locus_1753.2	2561	T	C	Exon	TAATTCAGAATCTCATGCGAATGCTAATGGTCCAAAACCAGATCCATTGG{T/C}GTCAAATGAAAAGGAAGAAAAATCCGACAATGTAGGTGGAATCAATCATC
AC.H6.Locus_1753.3	5196	T	C	Other	TAATTCAGAATCTCATGCGAATGCTAATGGTCCAAAACCAGATCCATTGG{T/C}GTCAAATGAAAAGGAAGAAAAATCCGACAATGTAGGTGGAATCAATCATC
AC.H6.Locus_1753.4	5212	T	C	Other	TAATTCAGAATCTCATGCGAATGCTAATGGTCCAAAACCAGATCCATTGG{T/C}GTCAAATGAAAAGGAAGAAAAATCCGACAATGTAGGTGGAATCAATCATC
AC.H6.Locus_1753.5	4871	G	A	Exon	TTGCTTGTCGAGAATTAAGCCTCCCATATATAAATGGACCCAGAAATGAT{G/A}TGTCAACTTCTAATCACTCAAATAATGGTTATTCTGACAATGTAACCAAC
AC.H6.Locus_1753.5	5466	T	C	Exon	TAATTCAGAATCTCATGCGAATGCTAATGGTCCAAAACCAGATCCATTGG{T/C}GTCAAATGAAAAGGAAGAAAAATCCGACAATGTAGGTGGAATCAATCATC
AC.H6.Locus_1753.6	5201	T	C	Exon	TAATTCAGAATCTCATGCGAATGCTAATGGTCCAAAACCAGATCCATTGG{T/C}GTCAAATGAAAAGGAAGAAAAATCCGACAATGTAGGTGGAATCAATCATC
AC.H6.Locus_1753.7	5880	T	C	Exon	TAATTCAGAATCTCATGCGAATGCTAATGGTCCAAAACCAGATCCATTGG{T/C}GTCAAATGAAAAGGAAGAAAAATCCGACAATGTAGGTGGAATCAATCATC
AC.H6.Locus_1753.8	5216	T	C	Exon	TAATTCAGAATCTCATGCGAATGCTAATGGTCCAAAACCAGATCCATTGG{T/C}GTCAAATGAAAAGGAAGAAAAATCCGACAATGTAGGTGGAATCAATCATC
AC.H6.Locus_1763.1	1383	A	G	Other	AACCCATTGCCATGAACAAGAGCACCATCTAACGGCTTCAGACATACCAT{A/G}TTAAAACATTCAGGAATTTCAGGCTCCTCGTTATAAGAGATAGCAGCCAC
AC.H6.Locus_1778.1	243	T	C	Other	TATTTATTACAACCAAGATAAACATGAATCACAAACCAACCATGAAACAA{T/C}AGGAATCAAAGTAAACTGATTCAAAGGTGCAGACTTAGTATTCATTCTTG
AC.H6.Locus_1782.2	1056	C	T	Exon	TCGGACTCGGATGATTTAGTGATTTTTGAGTGGAGATTGGGGTGGCGAGG{C/T}AGGTATTCGGTTAGGAGCTGGACCAGCTGGTCTTTTGTGAAGTGGGTGAT
AC.H6.Locus_1783.1	218	C	G	Exon	TGATGGACGCTGGTATAATGGCTATATTGTAAGTTTTGAAGATGCCAAGT{C/G}TGCAAGGATATCATTCCTTACTCCAACTTCTGAAAATATGCTGATGTGCA
AC.H6.Locus_1790.1	554	G	A	Exon	GTAGCGATGGATGAAAGCAGTTGTCGCCATCTGATTATTGCTTGCATTTC{G/A}TTCTTCTTTCTCTCTTCGGATTCCCTCCTCTCTTCTTCTTCTCTGTATGC
AC.H6.Locus_1790.2	554	G	A	Exon	GTAGCGATGGATGAAAGCAGTTGTCGCCATCTGATTATTGCTTGCATTTC{G/A}TTCTTCTTTCTCTCTTCGGATTCCCTCCTCTCTTCTTCTTCTCTGTATGC
AC.H6.Locus_1790.2	1064	T	C	Exon	CGAAACCACCTCTGTTTTGTTTGTAGATTCTGAACACAAGAACGAGGATA{T/C}ACAGAATGACCAGAACAATATCCAAGTATTGGACCCTTTGGGTGAAGTAT
AC.H6.Locus_1790.3	2066	T	C	Other	GGCCTTGCAACTTTATTATAGGTGGCAGAATTTATCTTGGTGTCAAATCG{T/C}GCTGCATCATTAGGTGATGTTGCCACATCAGTCTCTGGTTTCAGAGAAGC
AC.H6.Locus_1790.6	554	G	A	Exon	GTAGCGATGGATGAAAGCAGTTGTCGCCATCTGATTATTGCTTGCATTTC{G/A}TTCTTCTTTCTCTCTTCGGATTCCCTCCTCTCTTCTTCTTCTCTGTATGC
AC.H6.Locus_1790.7	554	G	A	Exon	GTAGCGATGGATGAAAGCAGTTGTCGCCATCTGATTATTGCTTGCATTTC{G/A}TTCTTCTTTCTCTCTTCGGATTCCCTCCTCTCTTCTTCTTCTCTGTATGC
AC.H6.Locus_1790.9	554	G	A	Exon	GTAGCGATGGATGAAAGCAGTTGTCGCCATCTGATTATTGCTTGCATTTC{G/A}TTCTTCTTTCTCTCTTCGGATTCCCTCCTCTCTTCTTCTTCTCTGTATGC
AC.H6.Locus_1791.5	639	T	C	Other	TGGTTTAACACGGACACAGAAGCAATTATTCAACAAGCTTTACAAACAGG{T/C}GCTGGTCCTAATGTTTCAGATGCTTACACAATCAATGGCCTTCCTGGTCT
AC.H6.Locus_1792.8	720	G	A	Exon	GATCCAGTTGCACCTGCGACCCATGCTCTTGCAAATGAAATAATAGTGTC{G/A}TATATATTATGATTTTAATTCTTTGTGGGCGTGTATGAGTGAGTTCATTA
AC.H6.Locus_1793.1	450	T	C	Exon	TTCCATAACTGATGTCATTACTTGTGGTGGATGCCAAAGTGCACATACGG{T/C}AGCTCTAGCTGTTGCTTGTGCGGAAAGAGGAATAAAGTCGCATTTGCTGC
AC.H6.Locus_1794.1	56	A	C	Other	ACATAGCTGGATCGAAAAAACACAAAAAAAGAGAGAATGAATAAAGAAAA{A/C}TCAAAATAAATAATATATGAACTTTATAATTTTTAAGTTTTCACAGTATT
AC.H6.Locus_1794.1	951	A	G	Exon	AAGAGAAGGGTGCGGCGATAGTGAAGTTGATGATGCTGCATCTTCTTATT{A/G}CGATCCGTATCCTCAAAACAACCAAAATATGAACTGTAGAGTTTGTGGAA
AC.H6.Locus_1799.1	1328	C	T	Exon	GAGCTTGTAACAGAGGAGAACCCTTCTAATTATCTAGGGTACAATTGGGG{C/T}GAGTTCTTCAAGAAGAGGAAGATCAGTGACTATAAGAAATTGGCCGTTGA
AC.H6.Locus_1799.2	1172	C	T	Exon	GAGCTTGTAACAGAGGAGAACCCTTCTAATTATCTAGGGTACAATTGGGG{C/T}GAGTTCTTCAAGAAGAGGAAGATCAGTGACTATAAGAAATTGGCCGTTGA
AC.H6.Locus_1814.1	79	C	T	Other	ACTGCATTATATTTGGAAGTTCTCAATCATTTATCCAACTATAATGACAG{C/T}AAGTGATTTTATATCAATAGCTCCCATTACATCTGGAACACTGATAACAA
AC.H6.Locus_1818.2	1231	C	T	Exon	TGGATTATCATTCACTGAGTTAATCTCACGTTCAATAGACTTAGTTGATG{C/T}ACGAATAACTTCAATCTGAGGACCCAACCATTGAGGTGAGGTCCTTAATG
AC.H6.Locus_1820.1	340	G	C	Exon	CACAGTCGCACACCATAATATTCAAGATGATCTCCGATGCTGTTCCCACT{G/C}ACAGACCGACTACAAGATGGGTCTTCACCAGATTTGTCGCAGATTTCCTC
AC.H6.Locus_1823.1	198	G	A	Exon	TTGATACGGTCTTCTTGTCTTTTTTCTACGCTGGCACAAAGTTGGTTGCT{G/A}CTGCTGTTGTTGCATGAAGACGTAACAGCAGCTGCTGCTGCACATTCTTC
AC.H6.Locus_1823.1	599	T	C	Exon	AGTGCTTCCTGAAGCTATAATCTTTTTCTCATTCAGGTTGGAGACTGCAA{T/C}AGGGTCAAAATCCATGAAAACTTCCCTAAATATATGTCTTTTACTAAGGA
AC.H6.Locus_1828.1	167	C	T	Exon	TAGCAATGGCGACCGAAACCAAATCAGTTGAAAACGTAACTGCAGAACAA{C/T}CTTCCCCCGCCGCCACCAAAGCGGCCGCAAAGAAAAAGGTCCCCAAGAAG
AC.H6.Locus_1830.3	1327	G	C	Exon	TAACAAGGCAATGTTCTGTTTAAGTTTCAGGCTTCCAGAAGATGTATTTT{G/C}TAAAGAAGTTCATAAATCAGAAGGCGAGAATGATGTCTAATTTTATTTAC
AC.H6.Locus_1830.4	716	C	T	Other	CGTTATTTGAAAGAGAATGTGAAGATAAACAAGGTAGATGATAATGTGCG{C/T}GCATATAATATGGATGCTAGAAGATTTATGGTGCACTTAATGGTAGAATC
AC.H6.Locus_1833.1	1144	A	C	Exon	TCCCCATTCAACAGATGAGCGGGATATAGAGAAGTCTCTTAAGCCGCTAT{A/C}TATCCAGCTTTGCACCTCGTTAAGCCTATAAGAAGGCTTTACAAAATCTG
AC.H6.Locus_1836.1	122	T	C	Other	CTCCATCTATTTACTTGCATACAGACCAAGCTTTGCCTTCGCATACTTCG{T/C}ACCATACCATTCTTCATTTACCACATACCATTCTTCATTTACCAATCACC
AC.H6.Locus_1836.1	320	C	T	Other	CAACTTCACTTGCCGCATACTCTTCAATGAACTACCTTGCAACATTACAA{C/T}AAACCATGCCGCTGCCTGCCCATCCTCCTCACAACAGTGCGACTCCGAAA
AC.H6.Locus_1841.1	473	T	G	Exon	GTCCTCTTGCTTAACCATGTGGACATCATCGGCGTCTCTCTCATGAGTTC{T/G}CTCGCGATCGCGCTCCCTATCCCTCTTTCGAGGACGGTCGCGTTCGCGAT
AC.H6.Locus_1841.1	3082	T	C	Intron	AGCTACTAAGCACGAATATATAAGGGAGAAAACAAAACTGAAATCGATAA{T/C}ATTGACAATGCAATAGTAGCGTCTACTGGTGAATAAATGAAATGAAGAAG
AC.H6.Locus_1841.2	473	T	G	Exon	GTCCTCTTGCTTAACCATGTGGACATCATCGGCGTCTCTCTCATGAGTTC{T/G}CTCGCGATCGCGCTCCCTATCCCTCTTTCGAGGACGGTCGCGTTCGCGAT
AC.H6.Locus_1841.3	122	C	T	Other	AAGATACAGACTAAGACAACCCAACCCAACGTTACATAATAAACATTGCA{C/T}AAGTTCATCATCAAAGTCCCAACCAAAACAGGAAGCTGATTCCGATTCAG
AC.H6.Locus_1841.3	473	T	G	Exon	GTCCTCTTGCTTAACCATGTGGACATCATCGGCGTCTCTCTCATGAGTTC{T/G}CTCGCGATCGCGCTCCCTATCCCTCTTTCGAGGACGGTCGCGTTCGCGAT
AC.H6.Locus_1841.4	473	T	G	Exon	GTCCTCTTGCTTAACCATGTGGACATCATCGGCGTCTCTCTCATGAGTTC{T/G}CTCGCGATCGCGCTCCCTATCCCTCTTTCGAGGACGGTCGCGTTCGCGAT
AC.H6.Locus_1841.4	3414	G	A	Intron	AACAATGGCAGCAACTGGACCTGGTTATATCCGATTCTGGACATAACAAC{G/A}TTGTGGCAAAGTTCCACTGCATATACTCGCATATCTTATATGAGACAATT
AC.H6.Locus_1841.5	473	T	G	Exon	GTCCTCTTGCTTAACCATGTGGACATCATCGGCGTCTCTCTCATGAGTTC{T/G}CTCGCGATCGCGCTCCCTATCCCTCTTTCGAGGACGGTCGCGTTCGCGAT
AC.H6.Locus_1841.5	3284	G	A	Intron	AACAATGGCAGCAACTGGACCTGGTTATATCCGATTCTGGACATAACAAC{G/A}TTGTGGCAAAGTTCCACTGCATATACTCGCATATCTTATATGAGACAATT
AC.H6.Locus_1848.2	1718	A	G	Other	TAGCCTATCATCAAACATGACCGCCCTTCTTTTCTTCACCGACCAGAATC{A/G}CCAAAACCATAAAAAAAACATCCACTTCATAATTATTGATGCATCAGTGA
AC.H6.Locus_1848.9	1718	A	G	Other	TAGCCTATCATCAAACATGACCGCCCTTCTTTTCTTCACCGACCAGAATC{A/G}CCAAAACCATAAAAAAAACATCCACTTCATAATTATTGATGCATCAGTGA
AC.H6.Locus_1851.1	1936	G	A	Exon	TCATCAACCAGTAAGTCATCACTAAGAAGAGTTTCCAAGTTAGCATTTTC{G/A}TTTTCTGGTAAGGCTTCAGATACCATAGTTTTATCATCAGTTTTCGATTG
AC.H6.Locus_1851.1	3127	C	T	Exon	ATTGGATGTTGTGTACTTGGTGATGATGCTACATGTTGAAAACTCATATA{C/T}GAAGGTCTAGGGTGCATATGCTGCTGATTAGAGAAGGCTAATTGATATGA
AC.H6.Locus_1856.1	1016	C	T	Exon	GTATCGGACTCCGGCCTGCGCGGCCAAATGCATGATGTGAGTAAAAGGGA{C/T}GATGTCGAAGAGTTTGTTTAGCAGATCGGAGTCGTTAATGTCGCCTTCTA
AC.H6.Locus_1860.1	401	C	T	Exon	CAAGAAGGTAGTGAAAAGAAATGTCTGAATTCAGAGCTCTGGCATGCATG{C/T}GCTGGACCTCTTGTATGTTTGCCAACAATCGGGACTCGAGTAGTTTACTT
AC.H6.Locus_1860.1	2599	C	A	Other	CTTCTCTTAGTTCTCTTCAAGTCAGAAGAACCCAAACAGGTTCATGTTTG{C/A}GTGCCTTCATGTGCATCTACCACGGTTGTTTGTTTTCGTATTAGTTGTGG
AC.H6.Locus_1862.1	410	G	A	Exon	AAGAAACTTTTCAGCATGAACAATGTCAAACTGCATTACACAGATAAGGC{G/A}CTCAGAATAATTGCACAAAAAGCAATAGCCAAGAATACAGGGGCTCGTGG
AC.H6.Locus_1862.2	1671	G	A	Exon	AAGAAACTTTTCAGCATGAACAATGTCAAACTGCATTACACAGATAAGGC{G/A}CTCAGAATAATTGCACAAAAAGCAATAGCCAAGAATACAGGGGCTCGTGG
AC.H6.Locus_1862.3	1542	G	A	Exon	AAGAAACTTTTCAGCATGAACAATGTCAAACTGCATTACACAGATAAGGC{G/A}CTCAGAATAATTGCACAAAAAGCAATAGCCAAGAATACAGGGGCTCGTGG
AC.H6.Locus_1863.1	74	A	G	Other	TCAAACCTTACATAATTAGCGTGCAACATGTTGCTTAATGGAGTGAGTTC{A/G}ACGAAAACAAGATTACAACCCATAAATTTCAAATTCACATTTACACATCA
AC.H6.Locus_1863.1	687	A	T	Exon	TTTCAGGCTCAACAGCAATTGGATCTGTAGATGCAGTGGTTGGCTCCCCC{A/T}CTACACCATCCTCTCTGATTGGAGTATAAAGAGCTACTATCCTATATCCA
AC.H6.Locus_1863.1	1416	A	G	Exon	CTTGATAAGTAGTTGAAGTAGCTCCATCGATGATAATGGTTCCTTCTCGC{A/G}TTTCTCTGTACCAGCTATACAAACTAGAGCCCTCATGGCCACCATAATAC
AC.H6.Locus_1869.1	743	C	T	Other	ACCTCGCTAGGTTTGTTTGAAATATGAGTTAGATTTTGGTTTATGTTATA{C/T}AAACCTAAAACACACGCACATGCACGCAGTCAACTCGAAGTACTAGATTT
AC.H6.Locus_1871.1	727	G	A	Other	AAACCCCAGAGCCAGATGATATCCATTCAGCTGGATGAATCAAATTTCCT{G/A}CTCTGGAAATTACAAGTAGAAACATCTATTAGAGGATATGGATTAGAAGA
AC.H6.Locus_1871.1	823	T	C	Other	GAAGATTACATTCTTGGTACAAGAATTACACCACCAAAATTTGTTAGAGA{T/C}AATGAAGACAAACTAGTGCCTAATCAAGAATATACTGCACACCAAAGGCA
AC.H6.Locus_1871.1	1602	C	A	Other	TTCAACTCAGGCAGAAGTTCTAAATACTGAAGCCACAACAAATAATGATG{C/A}TAGTGATGACTGCTGGTACCCAGATTCAGGGGCTACTAACCATGTCACCA
AC.H6.Locus_1873.2	766	C	T	Exon	GGGGTGATGGGAGCGCTTATCGAGATGTTTTGGAGCTTGTGCCATGGGAA{C/T}GGGGTTGTCGTGCGGGTCGGGCTTGTTATAGGGCTTGGGTTGTAGGATGC
AC.H6.Locus_1873.2	1493	C	G	Other	TAAACATGCATTACATTAAAATACAGGTCCTTTAAAATAAATAACAAGGT{C/G}AACAAATTGTTGCTAGATATAACAAATAATGGTTGTAAAACGTATCTACT
AC.H6.Locus_1873.2	2057	C	A	Other	AACTGCAATTTTAGCCAGGTGACCTAAAAAATTATTTATGCTGGGACATT{C/A}GGTGTTATTTGCAACTCTTACATACCCTGCTGCCTCTTTTCCATTTCATC
AC.H6.Locus_1873.3	766	C	T	Exon	GGGGTGATGGGAGCGCTTATCGAGATGTTTTGGAGCTTGTGCCATGGGAA{C/T}GGGGTTGTCGTGCGGGTCGGGCTTGTTATAGGGCTTGGGTTGTAGGATGC
AC.H6.Locus_1874.8	634	C	T	Other	TCCTTTGTTGCATCCAGTAACAACTCTGCTTCTTCCAGCTTCTCTATCGA{C/T}GAATCATCATTCTCTGATCCTATAAGCAAATCCTTCCGCACCACCCATAG
AC.H6.Locus_1877.1	1725	C	T	Exon	CCACGCCTTATTAAGGACATGCTTGAAGCCTCTCCACATACCAGACCAGA{C/T}ATCACGCAGGTTTGGTTTCGTGTGAATGAACAGCTGCCTGTCCAGCTGCA
AC.H6.Locus_1884.9	81	T	G	Other	AAAAAAATTTGGCAACACCACAGATATTGGTGATGGCATGGAATGCTGGA{T/G}AGATATATCTGCAACAGCCTTTTACAAGCCATTGCCAGTAGTTGATTTTG
AC.H6.Locus_1884.10	522	T	G	Other	TTGTAGAAGGGCAAAGGTACATTAAGAAACTAAGCCCCAAACAAGTGACA{T/G}AAATTCTTAGATCTACTTGTCAACGTCCTATGGACCGTGAAAAAAGTATT
AC.H6.Locus_1884.13	522	T	G	Other	TTGTAGAAGGGCAAAGGTACATTAAGAAACTAAGCCCCAAACAAGTGACA{T/G}AAATTCTTAGATCTACTTGTCAACGTCCTATGGACCGTGAAAAAAGTATT
AC.H6.Locus_1884.14	452	A	G	Other	CCCTAAAAATATCTTGGTACTTGGCATATTGATTGGCTTTGTTGTCTATC{A/G}TTAGGTTTTTCTGTTGATGATCAAGGAAACAAAATTAGCGTGGTAGATTA
AC.H6.Locus_1884.14	613	T	G	Other	TTGTAGAAGGGCAAAGGTACATTAAGAAACTAAGCCCCAAACAAGTGACA{T/G}AAATTCTTAGATCTACTTGTCAACGTCCTATGGACCGTGAAAAAAGTATT
AC.H6.Locus_1887.2	1099	C	T	Exon	TTATTTTTATTTTTATTTTCCACAGCAGTTGTGGCCTCATCAAAACCTAG{C/T}AAAAAAATTCGGGAGAATCTTGTCTTTGGCAAAAAGCAACATAGTGGAGA
AC.H6.Locus_1887.3	436	C	T	Other	TTTGTGTGTATATGAGAAAAGTCTATTTTGACATAATTTATAGACACAAA{C/T}GGTGACATAATAGATCTTAACCATTAGATCTTCCCCGATTTTCACCCCTC
AC.H6.Locus_1887.3	2347	G	A	Other	CCGTTTGGTTTGTCGTTTTTAGTCTTCTGTTTTCGTCTAAACACAAATGC{G/A}CACTTCATAAGTATTTTTGGAAAACAAACAATTTTGAAAAATGAAATTAA
AC.H6.Locus_1893.1	1255	G	A	Exon	TCAAACTCAACAATCAGCTTTTCAAGGTTGGTAACAAATTGGGGAGATAT{G/A}TAGCCTCGATCAATCTCCATTCCTTCCTCAACATCAACAGTTGTTTCAAA
AC.H6.Locus_1895.1	86	T	C	Other	CACACGATTATTATGTCACTGGTTATATGCATTATGTACACAACTAACTG{T/C}TAGTACAACTTTCCATGAAATCTATTACACACCCAACTTGTTTAATAATG
AC.H6.Locus_1897.5	354	G	T	Other	CATAAACTATTTTCACCAGCATATTTTCTTGGTAAATAAAAATGCCTTAC{G/T}AGTGTAGAATAAATTCAGTTATCGTTGGAGCTAAAATAATTTTAATTTTC
AC.H6.Locus_1897.6	480	A	G	Intron	AGTCGTTGTGTATTTCCCATCGGAAAGCTTCAGTAAGTTTTTTCATCTTC{A/G}TCTGTGCTATGGTTAAATATAAGAACATTTATATGTATATCCGTGTATAA
AC.H6.Locus_1912.1	1573	G	A	Exon	GTAAAGGGATCTTCAAAAAGTTCACCTGTCAACGAGGAAATCCCTCCTTT{G/A}CTTGAAGAAGGTGGAAAACTCGAGATGTGGCGCATTAATGGAAGTGCTAA
AC.H6.Locus_1912.2	544	C	T	Exon	TCTTACATTGTTTTACAGACAAGTGCTGGAAAAGGAGGTACATACCTCTA{C/T}GACATTCACTTTTGGTTAGGAAAGGATACAAGCCAGGATGAAGCTGGTAC
AC.H6.Locus_1912.3	703	G	A	Exon	GTAAAGGGATCTTCAAAAAGTTCACCTGTCAACGAGGAAATCCCTCCTTT{G/A}CTTGAAGAAGGTGGAAAACTCGAGATGTGGCGCATTAATGGAAGTGCTAA
AC.H6.Locus_1912.4	1843	C	T	Intron	AAGACTGCGTACATTTTATCCATCCTAGGTCCCGCTCAAGCGGAGCCATG{C/T}GCATTAGGTAGAGAATGATCAATGACGACTGATGAGTTTTACAAGCACAT
AC.H6.Locus_1912.4	1995	C	T	Intron	TTACAAGAAACCTTAAGAAGATGTGTTGTACTCACTGAGATAAAAATTAA{C/T}GGTTTCACAAGAAACCTTTTATTCAAAAACTGATTTATCATGATTAGATA
AC.H6.Locus_1912.4	2196	G	A	Exon	GTAAAGGGATCTTCAAAAAGTTCACCTGTCAACGAGGAAATCCCTCCTTT{G/A}CTTGAAGAAGGTGGAAAACTCGAGATGTGGCGCATTAATGGAAGTGCTAA
AC.H6.Locus_1912.5	1525	G	A	Exon	GTAAAGGGATCTTCAAAAAGTTCACCTGTCAACGAGGAAATCCCTCCTTT{G/A}CTTGAAGAAGGTGGAAAACTCGAGATGTGGCGCATTAATGGAAGTGCTAA
AC.H6.Locus_1915.1	1724	A	T	Exon	ATCTCTCAGGGTATTAGCTGTGCTGATGTAGCAGATATTTGTGTCAAGGC{A/T}CTGCATGATTCAACTGCAAGAAACAAAAGCTTTGATGTGTGTTATGAATA
AC.H6.Locus_1915.2	759	C	T	Exon	TATTGTGCTACTGCACGCTCAACTATTACTGGTGATCTGAACAGAGTCGA{C/T}AACATAGGAGTGCAGAATGTCACAAAAGCATTTCAGGATTATAACAATCA
AC.H6.Locus_1915.2	1653	A	T	Exon	ATCTCTCAGGGTATTAGCTGTGCTGATGTAGCAGATATTTGTGTCAAGGC{A/T}CTGCATGATTCAACTGCAAGAAACAAAAGCTTTGATGTGTGTTATGAATA
AC.H6.Locus_1915.3	830	C	T	Exon	TATTGTGCTACTGCACGCTCAACTATTACTGGTGATCTGAACAGAGTCGA{C/T}AACATAGGAGTGCAGAATGTCACAAAAGCATTTCAGGATTATAACAATCA
AC.H6.Locus_1915.4	830	C	T	Exon	TATTGTGCTACTGCACGCTCAACTATTACTGGTGATCTGAACAGAGTCGA{C/T}AACATAGGAGTGCAGAATGTCACAAAAGCATTTCAGGATTATAACAATCA
AC.H6.Locus_1915.5	830	C	T	Exon	TATTGTGCTACTGCACGCTCAACTATTACTGGTGATCTGAACAGAGTCGA{C/T}AACATAGGAGTGCAGAATGTCACAAAAGCATTTCAGGATTATAACAATCA
AC.H6.Locus_1915.6	1724	A	T	Exon	ATCTCTCAGGGTATTAGCTGTGCTGATGTAGCAGATATTTGTGTCAAGGC{A/T}CTGCATGATTCAACTGCAAGAAACAAAAGCTTTGATGTGTGTTATGAATA
AC.H6.Locus_1925.1	410	A	G	Other	TCATCTTGTGATCCAGTCTTCATCCTCCATTCTTCATGGAAGAAGCAACC{A/G}CTTCTCCTTCCACATCCACCATTATTACCCGCTTATCCTTCATCACTTCT
AC.H6.Locus_1930.12	296	A	T	Other	AATTCTCTGGCCATCCCCTTCGCCAAACCAGAACACTGCATATACAACTG{A/T}CATAACAATCATCACATACACATCTCCTCAAACTTTCAACAACTACAATC
AC.H6.Locus_1931.5	1397	T	C	Intron	TTTGATAAGGCCCACAAGGGTTCAACCACACACAATTTTCCTTTTTGCAA{T/C}GACTTGTTGCATTATAAGAATGATACATAATTGTAGTTAGCAGATGGAAA
AC.H6.Locus_1932.1	501	T	G	Exon	ACTGGAAGAGAAGGAAGGAGGAAGAAATGATTTGCAAGCTTTGTGGCGAA{T/G}CTGGGCATTTTACTCAGGGATGCCCATCAACGCTTGGGGCAAACCGAAAA
AC.H6.Locus_1932.1	854	C	T	Exon	TCGATACCTAGATCTCCTGTACGTGCTCCAAGATCTAGATCTCCTGTACG{C/T}GCTTCGAGGTCCAGATCTCCAATTCGCCTACGAAGGTCCAGATCTCCTGT
AC.H6.Locus_1936.2	1220	T	C	Exon	GAAAGTTCTTTTTTCGGAAACCTCGATCAGAGAAACTACGTTACGAGCGG{T/C}GGGCACCCTAGAACCCCCTTTTATCAGGCTTTTCTAAAGTTGGCTAAGTC
AC.H6.Locus_1936.3	1480	T	C	Exon	GAAAGTTCTTTTTTCGGAAACCTCGATCAGAGAAACTACGTTACGAGCGG{T/C}GGGCACCCTAGAACCCCCTTTTATCAGGCTTTTCTAAAGTTGGCTAAGTC
AC.H6.Locus_1936.4	1352	T	C	Exon	GAAAGTTCTTTTTTCGGAAACCTCGATCAGAGAAACTACGTTACGAGCGG{T/C}GGGCACCCTAGAACCCCCTTTTATCAGGCTTTTCTAAAGTTGGCTAAGTC
AC.H6.Locus_1944.1	449	G	C	Exon	CTACCATTCTTGGACCCTTCAAGCTTGTTATATGTCAGTAATACATTAGA{G/C}ATCTTATATCTTTCACTTTCAACTGAATTTTTACTCGATTGCTGAAACCA
AC.H6.Locus_1949.2	1523	A	G	Exon	TGGTTTCTAAAGAAGGAATTGTTATCAATTCCTACATTCACCAAATCAGT{A/G}TAGGAATGTGACTTCGTAGGAGAAGCTAACTTCTTGGGTTTCCTTGTTTT
AC.H6.Locus_1949.2	1808	A	G	Exon	AGATCTGTATCAGAGTAGTCCCTTTTCATGGATAGGATTTCTTCATGCTC{A/G}TCTCCTCCTTCATAGGCAGTATCAGTTACCGTGGAGTAAAGTTTATTCAA
AC.H6.Locus_1949.3	2675	A	G	Exon	AGATCTGTATCAGAGTAGTCCCTTTTCATGGATAGGATTTCTTCATGCTC{A/G}TCTCCTCCTTCATAGGCAGTATCAGTTACCGTGGAGTAAAGTTTATTCAA
AC.H6.Locus_1949.5	1523	A	G	Exon	TGGTTTCTAAAGAAGGAATTGTTATCAATTCCTACATTCACCAAATCAGT{A/G}TAGGAATGTGACTTCGTAGGAGAAGCTAACTTCTTGGGTTTCCTTGTTTT
AC.H6.Locus_1949.5	1808	A	G	Exon	AGATCTGTATCAGAGTAGTCCCTTTTCATGGATAGGATTTCTTCATGCTC{A/G}TCTCCTCCTTCATAGGCAGTATCAGTTACCGTGGAGTAAAGTTTATTCAA
AC.H6.Locus_1950.1	93	G	A	Other	CCGAATTATTCCATTTATAATTTCTTTTCTTTACCCATTTTGATTCCACA{G/A}CCAGGCTTATTCCTGAAGGAAGAGATTTTGGGGCTAAAGCTAAGAAACCA
AC.H6.Locus_1957.1	1038	G	A	Exon	ATCTTGCTCCAAAATCTCTTTTCTTGACCCGTCCATCTCTTTTTCACTAC{G/A}TTGGCACTCGTGATGAGCTTCTGGAAGCCGCAGGGGAACTCTTTGCTAAT
AC.H6.Locus_1957.1	1208	T	C	Exon	GCTGATCTTGAGGCCAGGAAGACCTCTGGCTCCATTCTTTTGATTCCAGA{T/C}GACGAACTGCACTCATAATTGTACTATCTTAAACAGTGGTATTTGGCAGC
AC.H6.Locus_1958.1	2479	C	T	Other	AAGTTGTACATTATTTTATCATGAAAAAATAGATGGGGTTGATGGTCATA{C/T}GCATTAAAAATGTTTTATGCTTTACTTTAAATAAGAAAAATCTACAACTT
AC.H6.Locus_1964.1	743	G	A	Exon	TTGGAAATGCTTTCGACCATATGCTTTTAGCAGATCGAACTAATCTTCTT{G/A}CAGTTGTAAGCTCTTGATCCAATCCAATTATGTCAATGCATTGAGAGATC
AC.H6.Locus_1966.1	2009	T	C	Other	TAACGAGCCCGAAATCTGGTGGTGGAAAAAAGTTAGCTGTGACTGATTGA{T/C}AAATTTTGGCAAGAAAGGAAAGGAAGAAGAGAAGGGGAAGATTAGAAATT
AC.H6.Locus_1966.2	1994	T	C	Other	TAACGAGCCCGAAATCTGGTGGTGGAAAAAAGTTAGCTGTGACTGATTGA{T/C}AAATTTTGGCAAGAAAGGAAAGGAAGAAGAGAAGGGGAAGATTAGAAATT
AC.H6.Locus_1976.1	1209	T	C	Other	GAACTGAAAGCTTTGGATGATCATCTCAAGGCTCATGGGCCATTTATTAA{T/C}GGTGAGAACATATCCGCAGCTGACTTGAGCTTGGCACCCAAACTGTACCA
AC.H6.Locus_1977.1	2216	G	A	Exon	GAGCCTCAGTCCCTAGTGGAATTTTTTGGAACTCTTTCAAAGGAGTGGGC{G/A}CTAGAGTGCATGAAGGATCTTTTGCTTGTAAATTTGAGAGGAAATCTACA
AC.H6.Locus_1977.1	2540	A	T	Exon	GATGCTGAGAAGACGAAAAATTTTCTAATGGAAGCCAAGCTACCCGATGC{A/T}CGTCCCTTGATCAACGTTTGTGATCGTTTTGGTTTTGTTCCCGATCTTAC
AC.H6.Locus_1977.1	3623	T	C	Exon	CTAAGAGAAGGGCTTGTTAGTGATGCCATTGAGTCATTTATTCGAGCAGA{T/C}GATGCCACCCATTTCTTAGAAGTGATTCATGCAGCTCAGAATGTTGATGA
AC.H6.Locus_1981.1	1624	C	T	Other	ACAAAGTACAAAATACTGTTTTCCATTTCCGTTCCAATAATCGGGAAGTA{C/T}GATTTTTTTCTGCCCCATTTCGAGAATTTTGAAAAATTACTCTTTAATTG
AC.H6.Locus_1990.1	1293	A	T	Exon	GTGCCCTTCCCTTTAACAAGGCGAGATGCAAGTGTACTAGAGCTGGTAGC{A/T}CTGTTTCCCGGTATTTCCACTTCATTTCTAGAATTGGTAACGCTACTTCC
AC.H6.Locus_1990.1	2282	T	C	Intron	ATTTGCCTCACAGTACATGAAATCGGTATTTTGGCACGTGCATGTAAAAG{T/C}GAAAATCAATATCATAAAATATAGACAAAAAAAAGATGAGAGACAAACTA
AC.H6.Locus_1990.2	1293	A	T	Exon	GTGCCCTTCCCTTTAACAAGGCGAGATGCAAGTGTACTAGAGCTGGTAGC{A/T}CTGTTTCCCGGTATTTCCACTTCATTTCTAGAATTGGTAACGCTACTTCC
AC.H6.Locus_1993.1	275	G	A	Other	GGCAAGCACTGTCATTTCTACATCAACTGCTGTGCACAGTCAAAACTGCC{G/A}TACTCCACTCAAACAAAACCCACAAGACATGACCATCAACCACCATCCAC
AC.H6.Locus_2010.1	2256	C	T	Exon	CCTCCACCTAGTAAAACTAAGGAAGAAATACTTCTCTTTTTCAAGCTATA{C/T}GATCCTGAAAAGGAAGAAATGAGGTATGTTGGAAGGCTTTTTGTTAAGGG
AC.H6.Locus_2016.1	778	C	T	Exon	TTTCTCTGCGACCAGGCGGGGTCTACACGAAAACACAGCTTCAGGCGGAG{C/T}TGGAAACACTGGCTTCATGTGGAATGTTCGAGAAAGTAGACATGGAAGCA
AC.H6.Locus_2020.1	592	G	A	Exon	TCATCCTCTTCGGTTTCTTCACCTAATTTCACTTTCGATACGTCTTCCGC{G/A}CCTATTTACAATCACCCATGTCATCAAACTCAGTTCTTCGACGAATTTTC
AC.H6.Locus_2020.1	779	C	T	Exon	AAGCTCAAATCCAGTTAAACCAGCAGCACCAGCTCATGATTTCTCGAAGT{C/T}TACAAGCAAAAAACAACCAAAATCACACCTTTAACGCAAGATCTCAACCC
AC.H6.Locus_2024.1	683	C	T	Exon	CGTGTACCCTAGCTGCTCGGATGCAAAAGTTATGTGGGATCAAAATACAA{C/T}ACGATCCAGAGGTTTTGGTTTTGTTTCTTTCCGTAATGAACAGGATGCTC
AC.H6.Locus_2027.10	299	T	A	Other	TCCATTGAGCAAATTTTTTCACATTTCTTAAGTTGAATAATTGGAGACGC{T/A}GAAGTGAAGCTCCTAATGCCTTGGAGACAGGTTATAGTTGCTGTTGTGAA
AC.H6.Locus_2027.10	506	G	A	Other	ATGTATATTAAGAGGCATATTCTGGTTCAATTTTTGTTCTCTGTTTTTAT{G/A}TTACTGCGATATCAAGAAAAATGATGTATGTTGTATGGAAACTTATCATA
AC.H6.Locus_2030.2	614	T	A	Exon	GCAAACATTTCACTCATATGGTTCTTAAATGCTCGTCCAAGATTAGCAGG{T/A}GTCTCTGCTTCGATCAAGGTAGCTTCAGTTCTCAAAGCCACTGTATGCAT
AC.H6.Locus_2032.1	309	G	A	Exon	TGTCTGTTCTAATCGTCACCAGCGTCGGCGACATAGTGGTCGATCTGCAC{G/A}CAGATAGGTGCCCATTAACCACGAAAAACTTCCTCAAACTCTGCAAGATG
AC.H6.Locus_2032.1	584	C	T	Exon	ACTGTAGCAATGGCTAGTGCTGGTGAAAACTGTAATGCTTCTCAGTTCTA{C/T}ATAACTCTTCGAGATGAAATTGATTATCTAGATGGAAAACACACAGTATT
AC.H6.Locus_2039.2	636	G	A	Other	TTAATCATGCAAGGACATTGGTACTAAACTGTTGGAACCTATTTGTATAT{G/A}CTAAGTGAACTGTTATCATATGCCATTAGATTTGTAGAGTTAATACATGC
AC.H6.Locus_2039.3	1214	T	C	Other	CATTGGTTACATGTTTGATTTGGCAGGTTTTGGATATACTGTAATTCGTG{T/C}GTCTCCGAATTACTATGCACACAAGTGTTTTATATTCATACTTTTGGGCA
AC.H6.Locus_2039.3	1961	A	G	Other	TCACAAGTAGGAAACATGTTTTGGTATATATTTATGCAATATAATATAAT{A/G}TGCATGTCATGCTGTTAAATGCATTGTCTGTATCTTGACCTGACAGGTAG
AC.H6.Locus_2039.4	96	T	C	Other	GCATTTTGGAATGTGCAAATTATAGAATGGAAATGAGGAAGAAATGAGGC{T/C}GACTGTTTATTTTAGTTTCGAAATTGTATTCGCGCATTTCATAAATGTAC
AC.H6.Locus_2039.4	1431	A	T	Other	TCTTTGCTAACAGATCCCAACCCAGACGATCCTTTAGTTCCGGAAATAGC{A/T}CATATGTACAAGACAGACAGGAACAAGTATGAAACTACAGCAAGAAGCTG
AC.H6.Locus_2039.6	555	A	T	Exon	TCTTTGCTAACAGATCCCAACCCAGACGATCCTTTAGTTCCGGAAATAGC{A/T}CATATGTACAAGACAGACAGGAACAAGTATGAAACTACAGCAAGAAGCTG
AC.H6.Locus_2044.1	506	T	C	Other	CCAACAATGTAACCGAGTACAGTAGCAGCAAGCAAGAAAGGAAGGCTGCA{T/C}ATTTCCGTCTTCACTAGTTTTCTAACCGCCAATGCTGTGTATCCTGCTAC
AC.H6.Locus_2046.1	1512	T	A	Exon	AAATGATCCACATCATATATTTCTTCAAATGAGCTGGAGTCCTTCCAAAC{T/A}GGATTCACTTCAAGATGCGGTATTACAAGGGTTGCGTTTAAAATTTTTGC
AC.H6.Locus_2046.2	1366	T	A	Exon	AAATGATCCACATCATATATTTCTTCAAATGAGCTGGAGTCCTTCCAAAC{T/A}GGATTCACTTCAAGATGCGGTATTACAAGGGTTGCGTTTAAAATTTTTGC
AC.H6.Locus_2046.3	97	T	C	Other	ATTGCGTACATAAATTCCTGACAATAACATAACATCTACTTCTACGATAT{T/C}GTATATTTAATTATTAAGCTTATGTAACATGCTAAATGTCTTGAAAGCAA
AC.H6.Locus_2046.3	834	T	A	Exon	AAATGATCCACATCATATATTTCTTCAAATGAGCTGGAGTCCTTCCAAAC{T/A}GGATTCACTTCAAGATGCGGTATTACAAGGGTTGCGTTTAAAATTTTTGC
AC.H6.Locus_2046.5	1366	T	A	Exon	AAATGATCCACATCATATATTTCTTCAAATGAGCTGGAGTCCTTCCAAAC{T/A}GGATTCACTTCAAGATGCGGTATTACAAGGGTTGCGTTTAAAATTTTTGC
AC.H6.Locus_2054.1	449	T	C	Other	GGATTATTGAGGATGTTACTTGAAGTTGTGGATAAAATGACCGTGAAAAG{T/C}GAGGAATGGGATTTTAAACCATTGTGTGGATGTCTTCAGGTTTTGGCAGG
AC.H6.Locus_2056.1	805	A	G	Exon	TTGATGGATCTAATGTTAAGATCGATATAAGCGAAGAACTCTCAAAAATC{A/G}TAGAACTTGAATCAAGATTTAAATGTTCAAAGCAGGAGGTTGAGAAAGTA
AC.H6.Locus_2056.1	1339	G	A	Exon	CTATGCCAATTCAAGCAACACCATCACAGCTGAAACCTGAAAACCGTTAC{G/A}TTACAGATAACGACGTGAAGACAATGAGAGAGCCAATACAGTTGATGCAG
AC.H6.Locus_2068.2	404	A	C	Exon	CATCTGCTTCTTTGGAGATCCCAGTAACCGGATTCCTCAGTGGCAGGGAT{A/C}TTGATATAGCTGTTGATTTTACTGCTCCATCAAGACCAGGGAGCTATACA
AC.H6.Locus_2074.2	139	C	T	Other	TTTTTTATATATAAGCATAAAATCACATATAAAACTATAACATAACAAAG{C/T}ACCAACTTTTTATACAAAAGTTGCCACATTAAGTGGGCTGCAATACTTAT
AC.H6.Locus_2074.4	131	C	T	Other	TTTTTTATATATAAGCATAAAATCACATATAAAACTATAACATAACAAAG{C/T}ACCAACTTTTTATACAAAAGTTGCCACATTAAGTGGGCTGCAATACTTAT
AC.H6.Locus_2074.7	189	C	T	Other	CAAATAACTACAGCCGACAATATCAAACTACTTCAGTCCATTCACATCTA{C/T}AACACCCCCCACCAACAACCTGCACGCAATCACGTCCACCAAAACTTACA
AC.H6.Locus_2074.7	824	C	G	Other	AATTCATAACATTGTCTCTACAACCTCCAGTTCCATTTGTATTTCCACCA{C/G}TTACAAGTGCACAAAACAACTTCTCCATAATCACCACCATTTCAAACCAC
AC.H6.Locus_2074.7	1045	A	G	Other	ACACATATCAACTCTGATCAACCACTACTGCCACCTATACTGTCATAAAT{A/G}CATCCACATGTCTGAGCAATAGTGCTACCACCGTGTACTATACACCCACC
AC.H6.Locus_2074.7	1333	C	T	Other	TTTTTTATATATAAGCATAAAATCACATATAAAACTATAACATAACAAAG{C/T}ACCAACTTTTTATACAAAAGTTGCCACATTAAGTGGGCTGCAATACTTAT
AC.H6.Locus_2074.8	1523	C	T	Other	TTTTTTATATATAAGCATAAAATCACATATAAAACTATAACATAACAAAG{C/T}ACCAACTTTTTATACAAAAGTTGCCACATTAAGTGGGCTGCAATACTTAT
AC.H6.Locus_2086.1	390	A	G	Exon	CTTGGCCTACCAGTATCGCCGCCATTATCAAAATTACCATTTCTATCTCT{A/G}TAGTTACTTGTCCTTTCATGCTTAAATCTGTCACCCCATCTCCTTCCATT
AC.H6.Locus_2086.1	651	T	G	Exon	TCGCTCCTTCGACCTCTATTTGAATTATCACCGAATCGACTAGAACCATC{T/G}CGTTTTCTATTCCCATCATTGAACTCGTCGAAATGCTCAAACCTATTACT
AC.H6.Locus_2086.1	2558	T	G	Exon	CGGGACCGCCAAGTTTTGGCTATGTTCTTCCTTTTTACTCCGTTTTTCCC{T/G}CCATTGCCGAATTTTTTGTAGCGCGTCGAACTTTTCGGCAGTTTGGTTGT
AC.H6.Locus_2097.1	102	G	T	Intron	TGCATTTCGGTTGAAACTTAAAATAGATGTTTTTTAAACTTGTTTTTGAG{G/T}GGAGGGTTTGTTACACTAAGATTCAACTCCAAGTCACATATATTTTTATT
AC.H6.Locus_2097.2	297	A	T	Other	GGCGCTTCTGCGTTTCAGAGCACGCACTTTTCAGGAGAAACTATAGGTGG{A/T}GGTATTCAATGGAGAAGACTTGCAGACGTGGCACCAAACTCTTCTTCTCT
AC.H6.Locus_2097.3	297	A	T	Other	GGCGCTTCTGCGTTTCAGAGCACGCACTTTTCAGGAGAAACTATAGGTGG{A/T}GGTATTCAATGGAGAAGACTTGCAGACGTGGCACCAAACTCTTCTTCTCT
AC.H6.Locus_2097.3	795	C	T	Other	ATTGAACTTTAATATTTGTTGTCTTATGTTTGTTTTTTGAAAACTTGTTA{C/T}GAAGTTGAACTGATTTTGCTTATTTTGAGTTATTTCAATTCTAACCAATG
AC.H6.Locus_2097.4	297	A	T	Exon	GGCGCTTCTGCGTTTCAGAGCACGCACTTTTCAGGAGAAACTATAGGTGG{A/T}GGTATTCAATGGAGAAGACTTGCAGACGTGGCACCAAACTCTTCTTCTCT
AC.H6.Locus_2097.6	297	A	T	Exon	GGCGCTTCTGCGTTTCAGAGCACGCACTTTTCAGGAGAAACTATAGGTGG{A/T}GGTATTCAATGGAGAAGACTTGCAGACGTGGCACCAAACTCTTCTTCTCT
AC.H6.Locus_2109.1	1670	C	T	Exon	CAGAACAATCACCATTTTCCACCATTACCCACCTTCACTTCAAACCCCCA{C/T}GGGCCCTACAAGGGCATACAGGGAGCCAGGCATGCTAATAACTACAGTGG
AC.H6.Locus_2109.1	1851	A	G	Exon	TTCACCCGGGCTTTCTTATTCATAGTAAGCATCGAACAAGTGAAAAGCTC{A/G}TAGATGATGACATTTCTTGTTTGCTAACCATTGGATGTCCTGGTATGAAC
AC.H6.Locus_2109.1	1904	T	C	Exon	GATGATGACATTTCTTGTTTGCTAACCATTGGATGTCCTGGTATGAACAA{T/C}GAGAAGGTGACACAAGTTAATGTGAAAAAAGCTTCTCAGTTGGTGCTTTT
AC.H6.Locus_2110.8	442	T	A	Exon	CGGAGAATTGTGTGACTCTCAAACAAGTTGAAGTCTCCATGAGAAATGGC{T/A}GGCACTTGACCCATGGGATTAATTTCCATGTACTCTGGGTACTTGTGCTC
AC.H6.Locus_2110.9	1081	T	A	Exon	CGGAGAATTGTGTGACTCTCAAACAAGTTGAAGTCTCCATGAGAAATGGC{T/A}GGCACTTGACCCATGGGATTAATTTCCATGTACTCTGGGTACTTGTGCTC
AC.H6.Locus_2110.10	797	T	A	Exon	CGGAGAATTGTGTGACTCTCAAACAAGTTGAAGTCTCCATGAGAAATGGC{T/A}GGCACTTGACCCATGGGATTAATTTCCATGTACTCTGGGTACTTGTGCTC
AC.H6.Locus_2110.11	797	T	A	Exon	CGGAGAATTGTGTGACTCTCAAACAAGTTGAAGTCTCCATGAGAAATGGC{T/A}GGCACTTGACCCATGGGATTAATTTCCATGTACTCTGGGTACTTGTGCTC
AC.H6.Locus_2110.12	797	T	A	Exon	CGGAGAATTGTGTGACTCTCAAACAAGTTGAAGTCTCCATGAGAAATGGC{T/A}GGCACTTGACCCATGGGATTAATTTCCATGTACTCTGGGTACTTGTGCTC
AC.H6.Locus_2110.13	797	T	A	Exon	CGGAGAATTGTGTGACTCTCAAACAAGTTGAAGTCTCCATGAGAAATGGC{T/A}GGCACTTGACCCATGGGATTAATTTCCATGTACTCTGGGTACTTGTGCTC
AC.H6.Locus_2110.14	797	T	A	Exon	CGGAGAATTGTGTGACTCTCAAACAAGTTGAAGTCTCCATGAGAAATGGC{T/A}GGCACTTGACCCATGGGATTAATTTCCATGTACTCTGGGTACTTGTGCTC
AC.H6.Locus_2110.15	942	T	A	Exon	CGGAGAATTGTGTGACTCTCAAACAAGTTGAAGTCTCCATGAGAAATGGC{T/A}GGCACTTGACCCATGGGATTAATTTCCATGTACTCTGGGTACTTGTGCTC
AC.H6.Locus_2110.17	797	T	A	Exon	CGGAGAATTGTGTGACTCTCAAACAAGTTGAAGTCTCCATGAGAAATGGC{T/A}GGCACTTGACCCATGGGATTAATTTCCATGTACTCTGGGTACTTGTGCTC
AC.H6.Locus_2114.1	190	A	G	Exon	GCTGGTTCTGGCATACCTGAAGTGAAAGCTTACTTAAATGGTGTTGATGC{A/G}CACTCTATATTGGCTCCCAGTACGCTCTTTGTGAAGATATTTGGCTCTAT
AC.H6.Locus_2114.2	684	A	G	Exon	GCTGGTTCTGGCATACCTGAAGTGAAAGCTTACTTAAATGGTGTTGATGC{A/G}CACTCTATATTGGCTCCCAGTACGCTCTTTGTGAAGATATTTGGCTCTAT
AC.H6.Locus_2114.2	2295	T	A	Exon	TTGGAGATGTATGTTGATCTTCATCCTATTGCGAATACTTCGCCTTATAC{T/A}GTGGTTGAATCTATGTCTCTTGCAAAGGCTGCTGTGCTTTTCAGAGAGCT
AC.H6.Locus_2114.4	684	A	G	Exon	GCTGGTTCTGGCATACCTGAAGTGAAAGCTTACTTAAATGGTGTTGATGC{A/G}CACTCTATATTGGCTCCCAGTACGCTCTTTGTGAAGATATTTGGCTCTAT
AC.H6.Locus_2117.1	2263	A	G	Other	AGTTGTTGTAAAGTGGACGGTATGGTATAGTGCTTTAGCTCTAATCGGTC{A/G}TTTGTTCAAAGTGGATTTGATGATCTTGTTTACTACTTCCACTTGATTGT
AC.H6.Locus_2121.1	658	T	C	Exon	AGAGATGGATTTGGATTTGTGCATTTGATGCACAGATTTAAAACAAGCAA{T/C}ACCTCTTCCATAGAGTAGTTTGGACCAAGCTTCGGGTCAACTAGCTCTAT
AC.H6.Locus_2131.1	1932	C	T	Exon	CATAATGAACTTTTAGCTCTTCCTCCTCACGGATCTGAGATTTATCTTGG{C/T}GGTATTCCACTGGATGCAACTGAAGAAGATATAAAAACCTTTTGCGAGGA
AC.H6.Locus_2131.2	1611	C	T	Exon	CATAATGAACTTTTAGCTCTTCCTCCTCACGGATCTGAGATTTATCTTGG{C/T}GGTATTCCACTGGATGCAACTGAAGAAGATATAAAAACCTTTTGCGAGGA
AC.H6.Locus_2131.3	1941	C	T	Exon	CATAATGAACTTTTAGCTCTTCCTCCTCACGGATCTGAGATTTATCTTGG{C/T}GGTATTCCACTGGATGCAACTGAAGAAGATATAAAAACCTTTTGCGAGGA
AC.H6.Locus_2131.4	2040	C	T	Exon	CATAATGAACTTTTAGCTCTTCCTCCTCACGGATCTGAGATTTATCTTGG{C/T}GGTATTCCACTGGATGCAACTGAAGAAGATATAAAAACCTTTTGCGAGGA
AC.H6.Locus_2132.1	1296	G	A	Exon	TCGTACGAGAACTGAAGCAATATCTAGTGTATATCTTGGTCTTTCTTACT{G/A}TTGTGTTCTACATGATTCCAATAAGTTTCATCTCTGCCATTACCACTCTG
AC.H6.Locus_2132.1	1518	A	G	Exon	AGTTTCTTATGATGTTGTCCAAGGCAGAAGGGATTGTTTCTCAAAGCCAT{A/G}CTACACGGGCATCTTCTGGGAAATATTTCTACTTCATCGTGTTCAATGTT
AC.H6.Locus_2143.3	419	C	T	Exon	AATGTCTCATATGTTTATCACGCCATGTATGCCTACTTTGACCGAGACAA{C/T}GTTGCAATGAAAGGATTTGCCAAGTTTTTCAAGGAATCAAGTGAAGAGGA
AC.H6.Locus_2143.4	419	C	T	Exon	AATGTCTCATATGTTTATCACGCCATGTATGCCTACTTTGACCGAGACAA{C/T}GTTGCAATGAAAGGATTTGCCAAGTTTTTCAAGGAATCAAGTGAAGAGGA
AC.H6.Locus_2143.5	419	C	T	Exon	AATGTCTCATATGTTTATCACGCCATGTATGCCTACTTTGACCGAGACAA{C/T}GTTGCAATGAAAGGATTTGCCAAGTTTTTCAAGGAATCAAGTGAAGAGGA
AC.H6.Locus_2143.6	402	C	T	Exon	AATGTCTCATATGTTTATCACGCCATGTATGCCTACTTTGACCGAGACAA{C/T}GTTGCAATGAAAGGATTTGCCAAGTTTTTCAAGGAATCAAGTGAAGAGGA
AC.H6.Locus_2143.9	419	C	T	Exon	AATGTCTCATATGTTTATCACGCCATGTATGCCTACTTTGACCGAGACAA{C/T}GTTGCAATGAAAGGATTTGCCAAGTTTTTCAAGGAATCAAGTGAAGAGGA
AC.H6.Locus_2146.3	641	T	A	Exon	CCATTTCGCAGAATAGCACCGAGTCTCTGTATTAACGAGTATGAAGTTCC{T/A}GACAAAGCAACCTGGAATGCATTCTCAGGGCAGCTATAAAAGAATTTTGA
AC.H6.Locus_2149.9	1451	A	G	Other	ATTTTAATTGCTTTAATTACTCTAAATCCACTTAATTAAACTTTTAAAGT{A/G}TCCCACACTAAGTTAATCAAATCTCCCTTAAGTGGTTCTTTTAAATTTAA
AC.H6.Locus_2153.2	360	A	G	Other	ACTTTCTCAGGGAACATGAGTGGCAATCTTGAAGATACAGAAGGTGCAGC{A/G}TGGTCATCTGTTTCATTCTTCTCTCCAGGTTCTTTCTCATGAATTCCCAA
AC.H6.Locus_2153.3	503	G	A	Exon	ATGCGACCAACTGCACCTACATCTCCACTTAGATCTATAGAGTCTCCATC{G/A}CATTCAATAAGTGCCTTTGAGCGATTAACTTTCTCAGGGAACATGAGTGG
AC.H6.Locus_2153.3	581	A	G	Exon	ACTTTCTCAGGGAACATGAGTGGCAATCTTGAAGATACAGAAGGTGCAGC{A/G}TGGTCATCTGTTTCATTCTTCTCTCCAGGTTCTTTCTCATGAATTCCCAA
AC.H6.Locus_2153.4	503	G	A	Exon	ATGCGACCAACTGCACCTACATCTCCACTTAGATCTATAGAGTCTCCATC{G/A}CATTCAATAAGTGCCTTTGAGCGATTAACTTTCTCAGGGAACATGAGTGG
AC.H6.Locus_2153.4	581	A	G	Exon	ACTTTCTCAGGGAACATGAGTGGCAATCTTGAAGATACAGAAGGTGCAGC{A/G}TGGTCATCTGTTTCATTCTTCTCTCCAGGTTCTTTCTCATGAATTCCCAA
AC.H6.Locus_2154.3	753	C	T	Other	TTGGAACTAAAAGATCAGAGAAGAAATAACAATATCAATATTCACATCTG{C/T}GGCCATGAACCAATCTCATCTGCCATCTTTTTAGCTCGTGATCTTGTATC
AC.H6.Locus_2154.3	842	T	A	Other	TGATCTTGTATCTTCAAAACTACTTGTGGTTGCATGTCCACAGTCCATGC{T/A}CGTCCATCCGTAGTATACATCTGCACAGTCTACGCTGGCCTATCCACTTG
AC.H6.Locus_2154.4	273	T	C	Other	TTGCTTATCCTGCGTTGAAATGAAAGGATCTGCCTCATCAATTGTATCCA{T/C}GAGACTAACATCCTCACAATCCACTTCGTATGATGCTAGCAACATTCTCT
AC.H6.Locus_2155.1	100	G	A	Other	AGGAAATTTCATTTCTCCTTTTTCTTTTCAGAGCAGTTTAACTGACATAC{G/A}ACTAAAATGAAAGTTGGGTAACCCTAAAGAAAATGTAATTCAATGCAACA
AC.H6.Locus_2164.3	1984	T	A	Other	ACAAATGCTTACTGGTTAGGTCTGCTAGCACATTTGCAGTCATATTCTAC{T/A}CCCAGAAAGGTAAGATTTAAATATAAATGCCTGTGTTGGTAACAATATTT
AC.H6.Locus_2164.4	1984	T	A	Other	ACAAATGCTTACTGGTTAGGTCTGCTAGCACATTTGCAGTCATATTCTAC{T/A}CCCAGAAAGGATATCTCGTGCATTAAAGACTTGAATGCACTATATGAAGC
AC.H6.Locus_2164.5	1007	T	A	Other	ACAAATGCTTACTGGTTAGGTCTGCTAGCACATTTGCAGTCATATTCTAC{T/A}CCCAGAAAGGATATCTCGTGCATTAAAGACTTGAATGCACTATATGAAGC
AC.H6.Locus_2164.6	2326	T	A	Other	ACAAATGCTTACTGGTTAGGTCTGCTAGCACATTTGCAGTCATATTCTAC{T/A}CCCAGAAAGGATATCTCGTGCATTAAAGACTTGAATGCACTATATGAAGC
AC.H6.Locus_2164.8	1984	T	A	Other	ACAAATGCTTACTGGTTAGGTCTGCTAGCACATTTGCAGTCATATTCTAC{T/A}CCCAGAAAGGATATCTCGTGCATTAAAGACTTGAATGCACTATATGAAGC
AC.H6.Locus_2165.1	1193	A	G	Exon	GCATCTTTTAAGCAACTTTTGCATGGATTTCTAGTCCTCTCGATCAAGTC{A/G}TTCACCAAAGCTTCAAACTTTGATCTAGTTAAAGTGATGGTCAAATGCTT
AC.H6.Locus_2170.2	238	T	C	Exon	CCTTCAAAAGGTTCCTGGTCCTCGATCATCGCATTGACCCTCTCCTTCTG{T/C}GCCTCATCGTTGATATCGACCTTGGTCCACTCGTACAGCTCCATGTCGTA
AC.H6.Locus_2176.1	1150	C	A	Exon	CTACTTCATTACTTATCCACTCTTTCTCCACCAGAGCCTGTGGTTCCTTT{C/A}CGCTCTTTCAGCGCTGAAAACATGATCTTTCCTCCCGAGTCTCCAGGCAC
AC.H6.Locus_2177.2	1398	C	T	Other	ATTGTTTTGTGGTCTAGTGACTGACAGAGTGTAGGGAGGATGACAGTCAG{C/T}GTGACAGGGAATTTGCAGTGGTAATGAAGGGGATGTTACAGTTGTGTAGA
AC.H6.Locus_2184.1	356	A	G	Exon	AATCCACTAGTTCAGCGACAAGGTTAAAAATAGCATGCCATGGAATGCTC{A/G}CCCCAAGAAAATTCATGAGGAGGAAGAAAAAAGTAGGAGAAGAATTCAAA
AC.H6.Locus_2184.2	477	A	G	Exon	AATCCACTAGTTCAGCGACAAGGTTAAAAATAGCATGCCATGGAATGCTC{A/G}CCCCAAGAAAATTCATGAGGAGGAAGAAAAAAGTAGGAGAAGAATTCAAA
AC.H6.Locus_2188.1	734	T	C	Exon	TTAACAAAAAAAGTGCATGGCTACATAGTCAGACACGAATTCAGCCTCAA{T/C}GGTGCTCTCGGTGTTGCATTGATCACAATGTACAGCAAATGTGGGATCAT
AC.H6.Locus_2188.1	1352	T	C	Exon	AGGAGGAGGATGGAGGAGGATAAAGTGAGGAAAGTAGCAGGTGTGAGTAG{T/C}GTTGAAGTGGATGGAAGAGTACATGAATTTGTTGCCGGAGATGGGAGGAG
AC.H6.Locus_2195.1	2362	T	G	Exon	AAGATTCACTGTGGTTGGGTACATTATCGTCTGTAATACAGGGAAGTAGC{T/G}ACTCTGCTCATAAAATAAACCTTTCAAAACGGTGCTGCTGGTCTGCAGTA
AC.H6.Locus_2198.1	547	T	A	Other	GGGGACAATTCATTTTCTCGTCTATCGGGTTCTAGGGACTTATCTCTTCC{T/A}CTCATATTGGGCTCTGGCCTTTCTGGAGATATATCCCTTCCTTTCTTATC
AC.H6.Locus_2198.4	547	T	A	Exon	GGGGACAATTCATTTTCTCGTCTATCGGGTTCTAGGGACTTATCTCTTCC{T/A}CTCATATTGGGCTCTGGCCTTTCTGGAGATATATCCCTTCCTTTCTTATC
AC.H6.Locus_2198.5	547	T	A	Exon	GGGGACAATTCATTTTCTCGTCTATCGGGTTCTAGGGACTTATCTCTTCC{T/A}CTCATATTGGGCTCTGGCCTTTCTGGAGATATATCCCTTCCTTTCTTATC
AC.H6.Locus_2198.6	547	T	A	Exon	GGGGACAATTCATTTTCTCGTCTATCGGGTTCTAGGGACTTATCTCTTCC{T/A}CTCATATTGGGCTCTGGCCTTTCTGGAGATATATCCCTTCCTTTCTTATC
AC.H6.Locus_2198.8	547	T	A	Exon	GGGGACAATTCATTTTCTCGTCTATCGGGTTCTAGGGACTTATCTCTTCC{T/A}CTCATATTGGGCTCTGGCCTTTCTGGAGATATATCCCTTCCTTTCTTATC
AC.H6.Locus_2198.9	547	T	A	Exon	GGGGACAATTCATTTTCTCGTCTATCGGGTTCTAGGGACTTATCTCTTCC{T/A}CTCATATTGGGCTCTGGCCTTTCTGGAGATATATCCCTTCCTTTCTTATC
AC.H6.Locus_2209.2	1163	C	G	Intron	TTGTGACCCTAATAATTTCAAAAGGGAAACACATTAGGCTATATCATATA{C/G}TCAGACATTAAGGAAAAATGATACCCACATTCAACAGCTTTTAAGTTTGT
AC.H6.Locus_2209.3	1128	A	G	Intron	TGAAGATATCAAAAATATAAATCTTTTTCGTTTATATAATCAAAAAGTCC{A/G}TTCATGTATATGTTATATTAAGAAAAGGAAACAACAATTTTACCGGTTCT
AC.H6.Locus_2209.3	1604	G	C	Exon	TCCACATTGACAACCACTTTATTGTTGTAGTGAACTATTTTTGTGACCCT{G/C}TGGTTCAAACGGATATCAAGATCTGCTGCAAGAGCTTCGATTACTGGATG
AC.H6.Locus_2213.3	2413	T	C	Other	CAATAGCTACAATCACCGATCAAATTTCATTTGATTCTTTGGCATAACTG{T/C}ATAGAGAAATACATATAAGATGTTTTTAAAGTTCAAAAATAAATGAAACC
AC.H6.Locus_2215.2	1974	T	C	Exon	TGTAAGCTCATTGTTAATATTTATGTGGGTCGTATCTTTGATGTTAATCA{T/C}ACCTCTAGTTCAGAATGTATTATTTCTCACAGGTACTTCTATACAGAATA
AC.H6.Locus_2222.1	347	T	C	Other	AGAGAAGTAGGTTTCACACACGAAGAGCAAAGAGAGGCATGGGCCAAACA{T/C}GTGACTAATTGTACACCATGTACTTTGGAGTAGCACTAAATTTCTGATAA
AC.H6.Locus_2225.1	1107	C	T	Exon	CTTGCAAATGGTCATGCCGTGCATGATATTCATCATCCATGCAGAGCCAA{C/T}GTTGCCGTTCGAAAAGAGCTTCATACTCCAGCATCTGATCGTTCGTGCAT
AC.H6.Locus_2226.1	107	T	C	Other	ATTCCTTGAGGGCATTAAGAAAGAAAAAGTGGAAACAGTTTTCAAGCAAA{T/C}ATATGTTGATTTAAAATTTCATGACGTGCAAGGGAAGAATTATCAATGCG
AC.H6.Locus_2229.1	787	T	A	Exon	TGCAAAATCTCTCTATGTCTATTCAAGGTATGTGAAAGTATTTCCGAGCC{T/A}CCAGACGAAACCCAAGTTTGCATATGAGAGTTAACTTGCTGAAGCTGTTT
AC.H6.Locus_2234.1	732	T	C	Exon	AATCTTTTGTCTCTGATTCTCAATTTCATAATAATGATTAAGCAGTTGGG{T/C}ATAATCCTTGTTTTGCTGATCAGAATAAAGGTGACTGTTTCCATCTGTAA
AC.H6.Locus_2234.1	889	C	G	Exon	AGGCATGTTTCTGTTGTATTGCTGGAGATGCACTTGTTTTCATTTCCAGA{C/G}TCTGCATGCTCCATTGTGTTCGCAGTGAGAGCAGTATCTTTTTCATTACC
AC.H6.Locus_2239.8	156	A	G	Other	ACAAACACTGAGCTTCGAAGAACTGCTCCCACGATAGAAGTCGAAATATG{A/G}AAAGAAAGAAAGAGCAAAATTTAGATGGTACTGCGTCAAAATCCTGAATG
AC.H6.Locus_2239.8	217	T	C	Other	AGAGCAAAATTTAGATGGTACTGCGTCAAAATCCTGAATGAGCGACAAAA{T/C}AAAAAGAACACACCCTCCCATTAAACGTAGCCTCGACACCATAACACTGG
AC.H6.Locus_2239.8	282	C	A	Other	CTCCCATTAAACGTAGCCTCGACACCATAACACTGGGCCAAAAATTTGAG{C/A}TGGCGAAAAAGAATAGGAACCAATCTACAACCTTAATACTCACTTCAATA
AC.H6.Locus_2243.1	104	G	A	Other	GGAAAGAGGCTAAAAATAAATAGAATACACGTTGATTTCCAATCTAACTC{G/A}TATCATCCATAAATAAACTACCTATTATTTCACAATCCGATCTCGCAAGT
AC.H6.Locus_2243.1	271	C	T	Exon	AAGCGGATGCTTGATCGTTCGATTAGAGATATAGAGAGGGAAAGGCAAGG{C/T}TTGCAGAACCAGGAAAAGAAGTTGATTGCCGAAATCAAGAAAACTGCTAA
AC.H6.Locus_2243.1	454	A	G	Exon	AAATCTCAGCTCCAAGGTGTTTCTCTAAGAATACAGACATTGAAATCTAC{A/G}CAAGCAATGGGCGAGGCAATGAAAGGTGTGACGAAGGCAATGGGGCAAAT
AC.H6.Locus_2243.1	907	C	T	Other	TCTGGAGTCCTTGATAAATGGAGAGGCAAAACCAAGGTCATGTAATTTTA{C/T}ATATGTACATGTGATTTGTGTTCATACCATAGAATGATTTGAAAATGGGT
AC.H6.Locus_2252.1	660	C	T	Exon	AGGGAGCAAAACCCTTCTGGTAGAAGATTTTTGTGTAGCTATTGTGGACA{C/T}GTATCAAAACGACCCGTGCTTGATTTGCCAGAATGGAATTATTGCCCAAG
AC.H6.Locus_2258.2	1500	C	A	Exon	AGGTCTGGAAAGCCCTCTGATGAATTTGCTGAGTACATAAAACAAAGGGG{C/A}TACGATTTGCATGATGTAGAAGCTTATGGCGAGGTCTGCTCAAATTCCAT
AC.H6.Locus_2258.6	1719	C	A	Exon	AGGTCTGGAAAGCCCTCTGATGAATTTGCTGAGTACATAAAACAAAGGGG{C/A}TACGATTTGCATGATGTAGAAGCTTATGGCGAGATGCTAAAAGATGCTGG
AC.H6.Locus_2259.1	260	G	A	Other	ATCTTGATGAAAGAAAGGGAATATGGAGTCCAAATGCTGCCGCAGCGCTC{G/A}TGTAGTTCAAAGAGTATGAGACATAATCCATACGCCATAAAATTTACTGT
AC.H6.Locus_2260.1	1214	G	A	Other	CCAGTACTTATGGCGCCTACGGATATAGATCTTCCAGTTGTTGCTTGAAC{G/A}TTTTAAGTTTCTCCAGTGTTGTTTCTTTTAAGTTATTTTTTGCTCTAGAC
AC.H6.Locus_2260.2	2046	G	A	Other	CCAGTACTTATGGCGCCTACGGATATAGATCTTCCAGTTGTTGCTTGAAC{G/A}TTTTAAGTTTCTCCAGTGTTGTTTCTTTTAAGTTATTTTTTGCTCTAGAC
AC.H6.Locus_2260.3	930	G	A	Other	CCAGTACTTATGGCGCCTACGGATATAGATCTTCCAGTTGTTGCTTGAAC{G/A}TTTTAAGTTTCTCCAGTGTTGTTTCTTTTAAGTTATTTTTTGCTCTAGAC
AC.H6.Locus_2262.1	2853	G	A	Exon	CATCAGATGAGCGAGCCCTCTCAATGCTTTCACGTAAACCAGTTAAGTCT{G/A}CTCAACATGATTTGCCTGTTCATGCAGCTGCAACTAGAATCCAAAACAAG
AC.H6.Locus_2266.1	642	C	T	Other	GTGTTTCTTTGTTTATTTGAATGGTAGTTGTAGAAGTGGTTGACAGAAGG{C/T}GGAGGGGTAGAATGATGATCAGGTGGGCTTGTGATGTTGAAGGCAGGAGG
AC.H6.Locus_2272.6	980	A	G	Intron	GTTTTGAAGAATATGAATGTGAAAAGTAAATCTGTGATGCTTTCCCAGAC{A/G}TGATAAGTGAAAATATCTGAAAGGTCTTAAGTTAGGACTTAGGACTCTTT
AC.H6.Locus_2273.1	582	G	A	Exon	TTGACATATACCGAGCCTTTTGCGGCCTATTGTCACAGTAAAGAGCATAC{G/A}TCTTCATGCCGTGCAGCTGGTTTTTGTGCAATGTGTGCCCTTCAAAATCA
AC.H6.Locus_2273.1	1417	G	A	Exon	TGCTATTTTATGTCCGTGATAGAAGTTCAGTAAACAAAAGATCGGCTGAT{G/A}TAATTGGAGACAATAAGATGGCCGATTTACCTAAACGTCAAACGACCACA
AC.H6.Locus_2273.1	1983	G	A	Exon	TTGAAAAATGTATGCAAGCCATTGCAGTATTTTGGACGAAAACAACTTTT{G/A}TTTGCATCTCTATCTGTTCAGAAAAAGAAACTGAAGAAATGTAGAAGGCA
AC.H6.Locus_2273.2	1357	G	A	Exon	TGCTATTTTATGTCCGTGATAGAAGTTCAGTAAACAAAAGATCGGCTGAT{G/A}TAATTGGAGACAATAAGATGGCCGATTTACCTAAACGTCAAACGACCACA
AC.H6.Locus_2273.2	1923	G	A	Exon	TTGAAAAATGTATGCAAGCCATTGCAGTATTTTGGACGAAAACAACTTTT{G/A}TTTGCATCTCTATCTGTTCAGAAAAAGAAACTGAAGAAATGTAGAAGGCA
AC.H6.Locus_2275.2	447	A	G	Exon	TGAGTGTGGAAGTTCCACCATCTATATGCCAAGAGTGCTATGATAAGGTC{A/G}TCATCGAATATGCTAAGCAGGCGAAGGTTCCTGGATTTCGCCCTGGGAAA
AC.H6.Locus_2277.3	338	T	A	Exon	AAAAGAATCTCAACTCATGGGCAAGTAATCGAATAAAGGAACTCCTTACC{T/A}CTATGGATACGCTGAAATTCTCAAGTGGTAATGCAAACATCGATGAAATT
AC.H6.Locus_2284.5	3916	G	A	Other	GGGTCAATATCAATCCGCACCAACCACAAATAGAGGTGACCCGAACGTCC{G/A}TCGAATAATTCCGATCACCAGAGCACAAATAGGAGGAGAAACCACGAATG
AC.H6.Locus_2285.1	1015	A	G	Exon	ATAGGCCTCAATCCCTCTGACTGAAAAGCGCTAACAGTAGCCACTCTTTC{A/G}CCAAGTATTGAATTCACAGTTGAAGATTTTCCAACTCCACCTTTACCCAT
AC.H6.Locus_2289.3	609	C	T	Exon	AATGCATAGGAGGATCAAATCTAAGTGTAAAAGTGCTTCGCTTTTGTCTA{C/T}GTTGTTTCTGAAAAAATAGAGATGTCAACATGCGGATAGCAAAATCATAT
AC.H6.Locus_2289.4	609	C	T	Exon	AATGCATAGGAGGATCAAATCTAAGTGTAAAAGTGCTTCGCTTTTGTCTA{C/T}GTTGTTTCTGAGTAAAAGGCTAACAGCTTCAAAGAATCCTTGAAGAACAG
AC.H6.Locus_2290.1	1989	A	C	Exon	CCATCACTGACACTTCCATTATTTTTGCTAAGTGGAACACAAGCATCAAT{A/C}GGCTTAGCTAAATGCAGCGACCCGCAAATTCCAGACCCCTCAACAGGGAC
AC.H6.Locus_2290.5	727	G	A	Exon	TCCTTCCACCTACAATTGACATACGAGGTTCCACCACATGCGCAAACACC{G/A}TGTTGAACTTGTCACGCGAGTTCATCATGTACAGTCCGAGTTCTTCTAGG
AC.H6.Locus_2290.6	464	A	G	Exon	TGTTTGCAAACTGGGCAAAAAGAACCCCATTTCGTAAGCCAAGAGTCCAC{A/G}CATACTAAATGAAACTCATGAAGACAGGGAAGAGCTCTTAGAGTGTCCCC
AC.H6.Locus_2290.6	1061	A	C	Exon	CCATCACTGACACTTCCATTATTTTTGCTAAGTGGAACACAAGCATCAAT{A/C}GGCTTAGCTAAATGCAGCGACCCGCAAATTCCAGACCCCTCAACAGGGAC
AC.H6.Locus_2290.7	2328	A	C	Exon	CCATCACTGACACTTCCATTATTTTTGCTAAGTGGAACACAAGCATCAAT{A/C}GGCTTAGCTAAATGCAGCGACCCGCAAATTCCAGACCCCTCAACAGGGAC
AC.H6.Locus_2293.2	1243	A	T	Exon	TTTGTCCAAAGGCAACTCTTGCTATCAAATTGTTCGTGTATTCATGAAAC{A/T}GCACAGTGAAATTAACGGTTTTGTTGTTGTTGACTACTTCTAACATCTCG
AC.H6.Locus_2299.1	54	G	A	Other	CAAAGTAGCAATAAAATGTTCCGCTGGATACAGTTAAACACAAGCACGCA{G/A}AAGGCATGAAATCGATGAACTTTCCCAAAATTTAACAAATTAGGGTTTCC
AC.H6.Locus_2300.2	1240	C	T	Exon	GAAAATGAAGATGTGCTGGATGTGCTTCCTTTTTACAGGCGCAAGGAGTA{C/T}GTGAACGGGAAGGAGAAGGACTATATGTATAGTGGCCTAGGCGTGGAAGT
AC.H6.Locus_2311.1	1031	G	A	Other	CATCACCATTCACCACACTTCTGACAACCTTTCTCTTACTTCACCCGCCT{G/A}CCAATCGAACTCCCTGTCATTAAACACCAGCAGAACACAACCAGGAACCC
AC.H6.Locus_2313.8	81	C	T	Other	CAGGCTTCAAACTGCAAGAGGTAAAGGTGGATTAAGAATAAAAGCTGGAC{C/T}ATCTGAAATTTTGGGGACATTGGCATTTCAAAATCTAACAAACATTGCAA
AC.H6.Locus_2314.1	2678	G	A	Other	AAAAATTAAAGCCTCTTTATTTTTATTTTTGTATTTCAGTTGAGAATAGC{G/A}CATCCTTGAAACTGTAATTATGACCTTGTACTTCTACCATTTGTTATGAC
AC.H6.Locus_2316.1	982	A	T	Exon	AGCTGCAAATGAAGACTGCAACTGTTATAGCTATGATGCTAGAAAATTGC{A/T}GGAAGCCAAATGTGTTCATAAAGATCATGTTTCTGCGGTGATGGATATAG
AC.H6.Locus_2317.11	790	G	A	Exon	CGACCTCCAGAGTCCCTTCCATCAAATCTACCACCACGGCTGTTGAAGTC{G/A}TCCCTCATACCACCACCACGGCCGCCTCCTGAGTCCCAGCGACCTCGGCT
AC.H6.Locus_2319.1	3238	C	T	Exon	AGTTGACAAGGGAGAATTGACAGGAAAAACACTCTTAGATAAAAGACTAG{C/T}GAGGTCTTCAAATACATTGTTGCAGGTAATATCACAATCTAAATTAGCAT
AC.H6.Locus_2334.1	839	C	T	Other	CTCCCGTGGAATTTTTCTCAAGTTTGGACGACTTCAGCTTGATATGTTTA{C/T}AACATTTGAGCCTTTTCTGTATCAAGCATAATAATGTCAGCGAGTTCGTA
AC.H6.Locus_2334.1	1242	A	G	Other	CTTAAGAGTTGTTTCATTGATTTTGCTTTATATGTATTGGACTAAGTTCC{A/G}TTGTTATTGTAACTTTAATATCTTAAACTCTTAAAGACTATCAAGCGAAT
AC.H6.Locus_2334.1	1966	A	G	Other	TTTGAACTGTTCGGAGACTATTATATTAGATAGCATCCCCGTTTATTAGT{A/G}TCTTTATGTTTCAAATTAGTGAAATTCTATTAAACATAAATCCTACTTTT
AC.H6.Locus_2335.5	411	G	A	Other	ATATACTTGCCTCTGTGCATCTTCTTCCATCACCAAACTGCCTTGACACT{G/A}CAACTTGCCAACTTCATCACAAACATCACAGCACTGCACACACTTTAACT
AC.H6.Locus_2337.1	71	G	A	Other	CATGGATCCAGGCTATCTCTGTTGGATTCCACACATTATCAGAAGCCAGA{G/A}CAGTCGGAGAAAATAGAGGGCCAGAAATATCAGGTGGAACAGAGGAATCC
AC.H6.Locus_2337.1	679	T	G	Other	AAGGCGTGCCTCTGATAAAAATAGTGTCGTTACTAAGAGTTCGAAGTTGC{T/G}CCTCGGGCCTTGAGAACTTGAAGAAAAAAATAGAGTTGTCCATGTGGACT
AC.H6.Locus_2340.2	793	A	T	Other	ATCTAGGCAGTAAGGGTGGATAGGGATGTATATGCAATGGTGGGTGGTGG{A/T}GTGGTGCTGCTGCTATGGTTTGGTATTGAAAAGATAATGAGATTGAGGCT
AC.H6.Locus_2341.2	1904	C	T	Other	ATACCATCGCATTTGCTTTAAACTGGTGGAATTCAATTGTTCCTTTGTAA{C/T}AGTGGAAGTTACAGCTCTAGAAAAGATGTCATGCGAATATGAGGAGATAG
AC.H6.Locus_2341.3	1997	C	T	Other	ATACCATCGCATTTGCTTTAAACTGGTGGAATTCAATTGTTCCTTTGTAA{C/T}AGTGGAAGTTACAGCTCTAGAAAAGATGTCATGCGAATATGAGGAGATAG
AC.H6.Locus_2341.4	1904	C	T	Other	ATACCATCGCATTTGCTTTAAACTGGTGGAATTCAATTGTTCCTTTGTAA{C/T}AGTGGAAGTTACAGCTCTAGAAAAGATGTCATGCGAATATGAGGAGATAG
AC.H6.Locus_2352.1	1717	A	G	Other	TGTGATGATTGGATTCTAGTCTTTTTGAATTTCTTCGCATCTACTTCTGC{A/G}TCTTTCTACTTCTTTTTTGATGTCTTTTTCACCTGAGCTCATTTTTTCAG
AC.H6.Locus_2356.1	569	C	A	Exon	TTCGCTGCTGAGATCCGCGACCCAACCCGTCGTGGGTCTCGGGTCTGGCT{C/A}GGCACTTACGAAACCGCTGTTGAAGCAGCGAGAGCATATGATAAGGCGGC
AC.H6.Locus_2370.2	4664	T	G	Other	CAATATTTATCACTTTGAACATGTGAAAATAATAATAATAATAATAATAA{T/G}AAATGTTTACAAGGCTATTTCCTAACGGGAACGAAGGGACCAGTAGCAAC
AC.H6.Locus_2374.3	740	A	G	Other	TTCATTCGCGTGAGCTAGGAATAGATTGGTGAAGATGTCTCTGTTAGCAT{A/G}TCATATATTTTTGCTAATTTATGATGACCACAGGAACAACTTATGCGACT
AC.H6.Locus_2376.1	400	T	A	Exon	CAGGAATCGATTATCAATGGTTGGGAAGAAGGTCAGGTCGAAACTGCTAC{T/A}GCTTGGCTTAACAAGAGAAAGATAGAAGAGAAAAGAGCAAAGGCAGTAGA
AC.H6.Locus_2376.2	400	T	A	Exon	CAGGAATCGATTATCAATGGTTGGGAAGAAGGTCAGGTCGAAACTGCTAC{T/A}GCTTGGCTTAACAAGTTGAGGTATTTACAGATTTATTTTACTTATTTATT
AC.H6.Locus_2376.3	400	T	A	Exon	CAGGAATCGATTATCAATGGTTGGGAAGAAGGTCAGGTCGAAACTGCTAC{T/A}GCTTGGCTTAACAAGGTTGAGAGAAAGATAGAAGAGAAAAGAGCAAAGGC
AC.H6.Locus_2379.1	817	A	G	Exon	GGTATAGCAAATATAGTTCTAACATTCTCAGCTGTGAATGTTATTTTGCT{A/G}GCAATAGCCTGGGGCAAAAACGACCTTGCAGGCATCTTATCCCTAATATC
AC.H6.Locus_2379.1	1918	A	T	Exon	GAAGAGAGGGAAGTTGTGAGGTTGTTGTAAGAGGTACAAAGAATGTGAGC{A/T}GAAGTGCAAAATGTGGAGAGGGAGGAAGAGAGCTGGGAGGAGGAGAAGGA
AC.H6.Locus_2379.1	2041	G	A	Exon	GGCGATAATGGTGATAGCTTTGAGGTGAAGAAGAGAGGCTGCGGTTTGTT{G/A}TTTGATATCTTTCGGTTCCAGTATCTTAGCAGAGATGATTTTGGTGAGAG
AC.H6.Locus_2389.6	72	T	G	Other	GAGACAGTCTACCTTCTATTACCAGGTCTTCTATAAGCTTATTTGTTTCA{T/G}TATATCATATATGTGCTTTTAGCAGCTAGAATTAAAATTATTCTATATTT
AC.H6.Locus_2389.12	788	C	T	Exon	GAAGAGCAAGGAAGTTGCTCCTCTGAGATATCTCCAGTAGTTTCAATTGA{C/T}GGATATCAAGATGTTCCAGCAAACAATGAGAATGCGTTGATGAAAGCAGT
AC.H6.Locus_2396.1	617	G	T	Exon	AAATGCTATCGAGAAACCGCCTTAAGGTACCACCCCGACAAACAAGCCTC{G/T}CTTCTTTTATCAGAAGTGACCGAAGAAGCAAAGCAGAAGAAGAAAGACGA
AC.H6.Locus_2396.1	1202	C	T	Exon	GCTAAATTGATGGTGAAAAGAAAGCAAGAGGAAGAGGCTGCAAGGGCAGC{C/T}GAAGAGGAGAAACATAGGAAGGAGGAGGAGGAGAAGAAGGCAGCGGAAGC
AC.H6.Locus_2400.1	575	C	T	Exon	AGTAACTGCTGACGCTGTAGATCATTAGTATGAGGAATGCTTGCACGTAA{C/T}AATTCAATCGGCATCTCCCTTCCAACTGCTTTGCTTATATCCGACCCAAT
AC.H6.Locus_2400.1	1906	G	A	Exon	CTGAGAGTTGAATAATCGAGACTGTAAGTGGGAAAACTGTTGAGCTTGAT{G/A}TAACCTTTGTTGCTGTTGTGATAGTAGTTGAGCAGCATATAGCCCATTTG
AC.H6.Locus_2407.17	229	C	T	Exon	CATATAATAAGTTGAAAGCCAGAAAAATTGGACCTGTCGAAGTTGTGAAA{C/T}GAATTAATGACAATGCTTATAAGTTGAAGCTGCCGGAGGATATTTACACT
AC.H6.Locus_2407.20	113	G	C	Other	CCAATCATAGCTAAGTTGATTCTTGGAGCCAAGTATTTGGAGTTTATCGT{G/C}TTCATCTTGAAGTTGCAACGAGTTTGAAGATTCCGATCCATTCCATTTTG
AC.H6.Locus_2410.2	284	C	G	Exon	GTCCACGACGGCAGTAGAGTTTCCTCATCCAGTTGTCCCACCTTTTGCTT{C/G}TGGAGGCTTGCAGCCACCGCCGTATTATCATCCATCTTATCCTCCTGCGC
AC.H6.Locus_2410.3	284	C	G	Exon	GTCCACGACGGCAGTAGAGTTTCCTCATCCAGTTGTCCCACCTTTTGCTT{C/G}TGGAGGCTTGCAGCCACCGCCGTATTATCATCCATCTTATCCTCCTGCGC
AC.H6.Locus_2413.1	1756	G	A	Exon	AATGCATGGCCAGTTCGATCAGCAGCACATGCGCACCGATATGCCTGACC{G/A}CCTTTTCCAAAGTTTAAACTTTGACCTCCAAACGCGCGCTGATAAATTCT
AC.H6.Locus_2415.4	609	A	G	Exon	CTCTTTCCACCAAAATTTGGAATCTTGAACTTTAAACCACTACTGATGCT{A/G}CTGCTCCTACCATTGCTGTTATTAACAGCAACATCGGGTCTTTGGTAGAA
AC.H6.Locus_2419.1	93	G	C	Other	TAAAGGCTTTCAATACGATACTGTTGCACTATAAAGCTCAACCGATAGAA{G/C}TGAAGTTATTTTTCAATAGATTCCAGAAAGGTGCTACGTCGACGCACCTC
AC.H6.Locus_2420.1	78	G	A	Other	GGAAAAGCGTTCATATAATAAAATAGACAACTCATTTCTCAAATAATGGG{G/A}AAAAAATGCATATATGATTGTTTTTTACTTCTTCTCATTTGAGGATTCTG
AC.H6.Locus_2421.1	836	C	T	Exon	GTGTACGTGGATTACCTAGTATAAGTGAAACACATGATGATGCTATAGCA{C/T}GGATGAATGAGACCTCAACCAGAGCTGAAAGAGAACGAAAGAAGCAAGAG
AC.H6.Locus_2426.1	569	C	T	Other	TACTTCTGAATTTGTTATTGTTGAAGTCATGGTTTTTTTGTTCTATCTCG{C/T}AGTTCATGGTACATGTTTTCAAATAATCATTTTAACTTTGTGGTGTTCAG
AC.H6.Locus_2429.4	1603	C	A	Intron	AATACTGTTTCGATTTAAAGTTCAAACATTAGGACTTATTTTTCAACATT{C/A}GGACTTATTTTTCGAATCCTATTTTGAAACCTTGATTGTAGTAGTATATG
AC.H6.Locus_2429.4	2468	A	G	Intron	AACTTCTGTCTAGAGCATAATACTAGTTCCATTTGAACTATGTTACTGAC{A/G}CTTGTGTGACACTTATTGCTACCTGGTCCACTTTGTTTGAGTTTATGCCA
AC.H6.Locus_2436.1	1402	T	C	Exon	CAATTCATTTGGGATACCAACCATAACCTCAATGTTAGTCTTCTTTAGTG{T/C}AATAAGAGTTGCATCTTCAGCATCAAAAAGCTTCACTTTTTTAATCCCGT
AC.H6.Locus_2445.1	515	A	G	Exon	TCTCATAATCTATCCATGTATGCCACTGACCATTAATTTTGAACTTGGCT{A/G}CCTTTGCAAGCAGAACACAGCAAGAATGCTCATGCTCACAAGCAACCTCA
AC.H6.Locus_2446.5	1139	A	G	Exon	GAATGGCGGTTATGAACAATATGGGGCAGATGGGTTTGGCCATGGGATAC{A/G}CTGATGTATCTATATTTGTTTCAATGACTAGTATTTGGGGTTTCTTCGGA
AC.H6.Locus_2454.1	226	G	A	Exon	CGAGTCCCTATCGGCTCTCCTTGCTTGTTAACAAGAACAACTGCGTTGTC{G/A}TCGAACTTGATCTCGCTTCCATCGCATCTGCCTTTCTGCATGGCTGCACG
AC.H6.Locus_2454.1	498	G	T	Exon	CATCTGGATGAATGTCCTATGTTGCTGAGAGAAAATATTGCTGCCAATCA{G/T}ACTTGACTTGATCTCAGGAGAAATTGCCACAACCCCCAGCGTACTGTTGA
AC.H6.Locus_2454.2	226	G	A	Exon	CGAGTCCCTATCGGCTCTCCTTGCTTGTTAACAAGAACAACTGCGTTGTC{G/A}TCGAACTTGATCTCGCTTCCATCGCATCTGCCTTTCTGCATGGCTGCACG
AC.H6.Locus_2454.2	498	G	T	Exon	CATCTGGATGAATGTCCTATGTTGCTGAGAGAAAATATTGCTGCCAATCA{G/T}ACTTGACTTGATCTCAGGAGAAATTGCCACAACCCCCAGCGTACTGTTGA
AC.H6.Locus_2461.1	514	A	G	Other	TAACATTTTTCTCCACGTCCATTGCCGAGACCACGACATTATCTGAAGTC{A/G}TCGATTCACCTGCGATTTTTTCCGCTGGATCCTTGCTATACATCGAACCA
AC.H6.Locus_2463.1	894	A	G	Exon	AACTGAGTATTCTTTAAGATTTCAATGACATCAGCATTCCTCCTCCTTTC{A/G}TCTCCTTCTTTTTCTCCGGATGCTAAGTGACTGCACACGAAGCAGAAGCT
AC.H6.Locus_2469.2	2889	A	G	Other	TTTCGGATTTCGGACACGTTTCATCACTGAATTTTCACACAGGCTATCTC{A/G}TATCGGAGATCTCGGTTGAGATGAGTGTATCTCGGGTGTATATATTAGAT
AC.H6.Locus_2471.2	2073	G	C	Other	ATAACCTATCTTTGTTCTTCAAGTCCTTCATCTCTTCATAAATCATTCTT{G/C}ATCCACTCTCTGAACTAATTCTTCTAATTATTTGTCGCAACTGCTTTTCT
AC.H6.Locus_2476.2	604	G	A	Exon	TCCAATGGGTTACACTCTACTGGTTTGAAGTGTTTTAAAGCTGCTAATTT{G/A}TCTGCGATTTTAGTTGATGATGGGATTATATTTGATAAAATGCATGACTT
AC.H6.Locus_2476.2	1006	G	A	Exon	TATTTGTTCACACTTAGTTTGGATGTTGCTTTAACCTTCAATTTGCCTGT{G/A}CAAATTCACACAGGTTTTGGGGACAAAGACTTGGACTTGAGGTTATGCAA
AC.H6.Locus_2476.3	355	C	T	Exon	TCGTCGAATAAAATGGAGAAATATGCACAACTGAGAAAAGCGATAGAAAA{C/T}GTGAAGGCGATCGACGCTCATGCTCATAATTTAGTGGCTCTTGATTCTAA
AC.H6.Locus_2482.1	573	C	T	Exon	ATCTCTGTTTCTGAAGTGATATCACCTGATTTCATTGCCTCGTCTCTCAA{C/T}AAATCTCCATTTTGTAACGCTGATTTGCCTATTCTGGTTTCATGCACTAC
AC.H6.Locus_2498.4	98	A	G	Other	AAATTCGCACCTACCTCACTGCAAACCCAAATCAAAACAAACCTTCCTCT{A/G}TAAAAAAATCCAATTCCATCATCAACTTTCCTTTGCACTAAAAATTGCTA
AC.H6.Locus_2498.5	98	A	G	Other	AAATTCGCACCTACCTCACTGCAAACCCAAATCAAAACAAACCTTCCTCT{A/G}TAAAAAAATCCAATTCCATCATCAACTTTCCTTTGCACTAAAAATTGCTA
AC.H6.Locus_2500.1	93	T	A	Other	AAGAGGCAAGACCTTTATTACTTCCTGTTTCTCACTCCCAACCGATCTCT{T/A}GTTTCCATGAATTGAGTTTCACTCTCTTATTTAGTATTCTCATGGCACAA
AC.H6.Locus_2500.1	910	T	G	Other	TCAAAAAAAGCGTCTTTTGGGATTTCAGCCAGGTGATGCAGCCTCTAAAA{T/G}CAACCGCCAGCCTCTACAAATATCAAATAATCAGCAATCTCAACCTCACT
AC.H6.Locus_2510.5	719	T	C	Other	TGCAACACCAGTCTCCATTCTCCACCAAACAAACAAACTTCTTCTGCCAA{T/C}GCAAAACTGCAAGCATTCCTGCCATCTGCAACTACTCCATCTTCCTTCAC
AC.H6.Locus_2510.6	1253	T	C	Other	TGCAACACCAGTCTCCATTCTCCACCAAACAAACAAACTTCTTCTGCCAA{T/C}GCAAAACTGCAAGCATTCCTGCCATCTGCAACTACTCCATCTTCCTTCAC
AC.H6.Locus_2525.1	324	G	A	Other	TGCTCATCATCCCAGGCCAGCCAACTTCCTTGAGTTCCATTGTCAACATT{G/A}CCACTGATAACACCACTAGACTTGGTAGTGCAGGTTCCCATAACAGAAAA
AC.H6.Locus_2525.1	2309	C	T	Other	TGTCATACATCCAATGGTGCAATTCTGGATTCAATTTACTCAAATTCCAA{C/T}GGCAGTCATTCATAGAATTAATGCAATTTGTGCTAATTTTATATGGAAAT
AC.H6.Locus_2525.1	2793	T	C	Other	AAAGTTTCCACTCTGATAGTAGGTAATAGATGGAAGCAACAACTTGGTTA{T/C}GTTCCTATTCAGTTTCAGAAGACAATCTAAGCAATTACAATTCATAATCA
AC.H6.Locus_2525.2	324	G	A	Other	TGCTCATCATCCCAGGCCAGCCAACTTCCTTGAGTTCCATTGTCAACATT{G/A}CCACTGATAACACCACTAGACTTGGTAGTGCAGGTTCCCATAACAGAAAA
AC.H6.Locus_2530.1	1654	C	T	Exon	GCTCTATATGAAAGAGCTGTTGGAATCTATGCTTATTTAGTCAACATTAA{C/T}GCATATCATCAACCTGGTGTAGAAGCTGGAAAGAAGGCAGCAGGGGACAT
AC.H6.Locus_2544.2	66	T	C	Other	ATACATATAGGCTTTGTGGTCAGTATAAATTGGGGAAGAACAAAGACTCT{T/C}GATCCATGTTTTGTGTGGTGGGTCTCACCTGAAAAGAGAGGAAGAGAAAA
AC.H6.Locus_2548.1	2118	C	A	Exon	ATGTGAAGGAGTGGAGCGATTCATCCATGAGGATTTTCTAGTCACAGTAG{C/A}TCAAATAACACAGATAGATTTAAAACATGAAGTTTGGCAAGATATTAGAG
AC.H6.Locus_2565.1	1527	T	G	Other	GATCTTTCATATGAACATTGACAAGGATGTTCATACTGCAATTAAATATC{T/G}AAAGATGTGAAAGATCTTTCATATGAACATTTACCGTAAAAACATTTAGA
AC.H6.Locus_2566.1	2154	A	G	Exon	CAAAGTTTATTCATCTCGATGAAATTCTGAATAATAAACTCGACAGCATC{A/G}TTAACAGTGTCGACACCCCCTTCGTATTCGGATCCAATATCAGGCAATTT
AC.H6.Locus_2566.2	2229	A	G	Exon	CAAAGTTTATTCATCTCGATGAAATTCTGAATAATAAACTCGACAGCATC{A/G}TTAACAGTGTCGACACCCCCTTCGTATTCGGATCCAATATCAGGCAATTT
AC.H6.Locus_2566.3	2128	A	G	Exon	CAAAGTTTATTCATCTCGATGAAATTCTGAATAATAAACTCGACAGCATC{A/G}TTAACAGTGTCGACACCCCCTTCGTATTCGGATCCAATATCAGGCAATTT
AC.H6.Locus_2573.1	324	T	C	Exon	CAGAAACTCCGTGCATTTTATGACAAAAGGATTTCTCAAGAGGTTAACGG{T/C}GACGCTCTTGGAGAAGAGTTCAAAGGCTATGTGTTTAAGATCATGGGAGG
AC.H6.Locus_2575.1	888	T	C	Other	TCATTTCTACAATTTATCTCTGTGCAACAGTAACAGTGCATTTACGTGCA{T/C}ACCATTTACATAAACCGCCATCACCCTGTCCTTCCATCACCATATTGTTG
AC.H6.Locus_2579.1	573	C	T	Exon	TTCTAAGAGTCGTTCCGTTGAAAATTGGCATGCCATCAAAGTAAACTTTG{C/T}AATGATCAGCATTGAGCAGTCTATTACTTGCACCCATGTATAGAGGATAC
AC.H6.Locus_2579.1	2148	G	A	Other	CCAGCTGATGAACTTCATGATTGTAGCATGGCTTTAAAACTCCAGTCCTC{G/A}TCAAATCTCTCCAAATCTCCGCTTCTTCTCCTTCTCGGGCGTGGGCCCCG
AC.H6.Locus_2591.4	2071	G	T	Other	TCAATATATAAAAAATTGTAAATGACCATTGGTAACACTGGTAAGACACC{G/T}AGTTTGAGTAGATCGATGTCATGTGTTTAATTCCCCTAGGCATACAAAAA
AC.H6.Locus_2592.1	803	T	A	Exon	CGCGCCAGTTCGCCGAAGCAACCCTATAGAGATCGAAATTACTGCTGAGC{T/A}GCACCTTCTTGCTAGAATCGCGTGTATAGAACTTCTTTCTGGTTTCCGGA
AC.H6.Locus_2593.1	780	C	A	Exon	TTCTCTTTTGGGGAAATAGAAATGAAGGGACTAGTTTGAGTTCATTGAGT{C/A}TGAAAAGAGGGAATGAGGGAATGCTTGCTATTGATATTCCGAGAAGAGGA
AC.H6.Locus_2593.1	1067	G	C	Other	GCTAGTGGTGCAACTCCTAAAACTCCTTTGAGCTAGTGACATGAAGTTTT{G/C}ATTGCTTATTCAAAATATTTGGTAACCAAGTTCAAATATATACAAGCCAA
AC.H6.Locus_2597.2	1083	G	A	Exon	ATGTTACGATCTGCATCACCATCAGCTGCTGCACCAAATTCTGGTGGTTC{G/A}TCATTTGAAGTGGATTTACCAAGCCCCATTCGGGCCACCAACTCCTTTGC
AC.H6.Locus_2597.4	1083	G	A	Exon	ATGTTACGATCTGCATCACCATCAGCTGCTGCACCAAATTCTGGTGGTTC{G/A}TCATTTGAAGTGGATTTACCAAGCCCCATTCGGGCCACCAACTCCTTTGC
AC.H6.Locus_2597.6	1083	G	A	Exon	ATGTTACGATCTGCATCACCATCAGCTGCTGCACCAAATTCTGGTGGTTC{G/A}TCATTTGAAGTGGATTTACCAAGCCCCATTCGGGCCACCAACTCCTTTGC
AC.H6.Locus_2597.7	3162	G	A	Exon	ATGTTACGATCTGCATCACCATCAGCTGCTGCACCAAATTCTGGTGGTTC{G/A}TCATTTGAAGTGGATTTACCAAGCCCCATTCGGGCCACCAACTCCTTTGC
AC.H6.Locus_2601.4	805	A	T	Exon	CTCCATCAGTTACAGCTGCCCAACCATTGTTTCCAGTGAACAATGCCAAC{A/T}CCATATCACCACAGATCCCAGCTTCAAATATTGGAATGGGTGGTGTTGCA
AC.H6.Locus_2607.8	747	C	G	Exon	AAGGTTGAAACTTTCCCTGAAAACAAAGGTGAAGTGTGTGCTATTTTGAA{C/G}AAATACAATTCAGTTAGCAATAAAGTTGGGGAAAAGTACAAGCAGAATTC
AC.H6.Locus_2608.1	501	T	C	Exon	TGCTGCAGTTCATCTTGAGTTATGTAGCCACTTCCATCTTTGTCAAAATA{T/C}GAGAATGCTGCAAACATATGATCCTCTCTTTCTACTTTGTTCAAGTGTAA
AC.H6.Locus_2608.1	552	C	T	Exon	GAGAATGCTGCAAACATATGATCCTCTCTTTCTACTTTGTTCAAGTGTAA{C/T}GTCGCCGCTATGAACTCTCCATAGTCTATTGTTCCATTGTTATCCACATC
AC.H6.Locus_2608.1	1206	T	C	Exon	GGACTTCCTACTACGTCATTGAATATTTCTCCTGGCTTGAAGAAAACAGA{T/C}AACCCAAAATCAATGGTCTTCAAGGCCGCCTCCTCACTCCCATCCACAAA
AC.H6.Locus_2616.1	297	G	A	Exon	ATCTCTGTCCTTTTGGGTGGTACTGGCCCTACTCTTCAGAAAGCAGCAGC{G/A}CATGCTGCATCGTGTCATCCTTCAGTCTCGCAGGTGCTTGTCGCTGAAGC
AC.H6.Locus_2616.1	649	G	A	Exon	GTGTACTGACAGTCAGGTCCACATCATTCTCATTAGCACCAACGTCAAAT{G/A}CAGTATCGGATGCAGCACCAATCTCCCAGGTTGATCTCTCAACCTTTAAC
AC.H6.Locus_2621.1	1705	C	T	Exon	CTTATTCAGCAGCATGGATACCAATGTCCTTATGCTGTTTCTGAACTTAA{C/T}GAGAAGAACTTTTGGAGGATGTTCGATGGGCAGCTGTATGAGCATTGTAG
AC.H6.Locus_2621.2	1765	C	T	Exon	CTTATTCAGCAGCATGGATACCAATGTCCTTATGCTGTTTCTGAACTTAA{C/T}GAGAAGAACTTTTGGAGGATGTTCGATGGGCAGCTGTATGAGCATTGTAG
AC.H6.Locus_2621.3	1824	C	T	Exon	CTTATTCAGCAGCATGGATACCAATGTCCTTATGCTGTTTCTGAACTTAA{C/T}GAGAAGAACTTTTGGAGGATGTTCGATGGGCAGCTGTATGAGCATTGTAG
AC.H6.Locus_2621.4	1723	C	T	Exon	CTTATTCAGCAGCATGGATACCAATGTCCTTATGCTGTTTCTGAACTTAA{C/T}GAGAAGAACTTTTGGAGGATGTTCGATGGGCAGCTGTATGAGCATTGTAG
AC.H6.Locus_2621.5	1705	C	T	Exon	CTTATTCAGCAGCATGGATACCAATGTCCTTATGCTGTTTCTGAACTTAA{C/T}GAGAAGAACTTTTGGAGGATGTTCGATGGGCAGCTGTATGAGCATTGTAG
AC.H6.Locus_2630.4	1057	A	G	Other	AGGCTTACGTTCCAAATGTGAAATATCTTAAAATCTTTGATACTCCATCC{A/G}TTTTTACGAATGTGTATTCTTTCGTCACGAAGTATGATGCAACTAAGGTC
AC.H6.Locus_2640.3	1344	C	T	Exon	TGTGGTGTAGCCTATGAAACTTATTTCCCAATGCCTACGGCTGGAAAGGA{C/T}AAGCCATGGTACTCCATCGAACAAGCAAGCGTTCATTTCACCATCATATC
AC.H6.Locus_2642.5	957	A	G	Exon	TCACTTAATCTTGCCATTATTCGAGCATGTTCTTCCTCTAATGAAGACTC{A/G}TTTTGTGATTCTTCGGCAGAATTTTCTTTCATCTCCAAACGATCGTCCTG
AC.H6.Locus_2646.1	557	A	G	Exon	CCTCCAAATCAATCTCATTTTTCTCCTCCAATTCATGTACCTCATGGCTT{A/G}CAACAATTCCAACATGAAAATATACCTCAGCAATTTGGGCCATCGAACCT
AC.H6.Locus_2646.1	2028	G	A	Other	CTGAATCAGTTCGCAGTTGATATATAAAGGTGTAGCATAATCAGAGTTGC{G/A}TTGGTTAATGAATGAATGGATATTTGTGTAGTGTGTGCAGATGAGCGAGC
AC.H6.Locus_2646.2	63	G	A	Other	ATTGTTGATAAATAACCTAACTTTTATTTCACTGACCAATTTGTTTGTAT{G/A}GTGCATTCAAAATAATGCATGCGCATGTTACTATAGTATTAAGTAAGGTT
AC.H6.Locus_2646.2	1010	A	G	Other	CCTCCAAATCAATCTCATTTTTCTCCTCCAATTCATGTACCTCATGGCTT{A/G}CAACAATTCCAACATGAAAATATACCTCAGCAATTTGGGCCATCGAACCT
AC.H6.Locus_2646.2	2481	G	A	Other	CTGAATCAGTTCGCAGTTGATATATAAAGGTGTAGCATAATCAGAGTTGC{G/A}TTGGTTAATGAATGAATGGATATTTGTGTAGTGTGTGCAGATGAGCGAGC
AC.H6.Locus_2646.3	951	A	G	Exon	CCTCCAAATCAATCTCATTTTTCTCCTCCAATTCATGTACCTCATGGCTT{A/G}CAACAATTCCAACATGAAAATATACCTCAGCAATTTGGGCCATCGAACCT
AC.H6.Locus_2646.3	1962	C	A	Exon	ACTGTGAGCAAAATGGAGTTGGGGGCATTAAGCGCCTGCCTTGCTGCTGT{C/A}GTTTGCTCTTCAGAGCAACCGCCTCTCAGACCTATTGGAAACTCAGCTGG
AC.H6.Locus_2646.3	2422	G	A	Other	CTGAATCAGTTCGCAGTTGATATATAAAGGTGTAGCATAATCAGAGTTGC{G/A}TTGGTTAATGAATGAATGGATATTTGTGTAGTGTGTGCAGATGAGCGAGC
AC.H6.Locus_2647.3	656	A	G	Exon	TTAACGGATCTAAGACCATCACGAACAGCATCCTTGATTTGTGCAATGGT{A/G}TGATCATTAGGTCCTGCAGTACATTCTACGTGTTGCGATTTAATTGCCCA
AC.H6.Locus_2647.10	1559	A	G	Exon	AGCTCTCCTATAAATAAAACAGTACTCGTTGTTCCATCCCCACTTGTATC{A/G}TCCTGAGCAACTGCGGTCCTTGCAATCATGATTGCAGTAGGGTTTTGTAT
AC.H6.Locus_2648.1	580	T	C	Exon	AGGACTTGGACTACCGCCCGTAGAGGCAGCCTTTCGTTTTGGGCTGCATG{T/C}GTGCAGCCCTCCAGTGTTAGTTTTCTGCAGTCCATTACACTGCATATTTT
AC.H6.Locus_2648.1	860	G	T	Exon	CTACTCTAACTAACCCACTATCGCTATCCTCACCCCCCATTAACCTCATC{G/T}CTACCTCCAATCTCTCCAGATAATACCTCAATACCCTTTCCACGCTCTCC
AC.H6.Locus_2648.1	1523	T	C	Exon	CTTCAGCAAGCGGACACAAATCTTCACATGATTTCAAAGCTCTAATGGAA{T/C}ATTTCAAATTCTTATAAACGGTTCTGTTCAGGAATCTGTCTGTTAAATTA
AC.H6.Locus_2648.1	1642	A	G	Exon	AACTCTTCGGTCATTTGGAGATATTCGGCGGCACAACGAAGCTTAACCGC{A/G}TTAGACGCCGTCAAATTTACTTTGACGCCGTAGCAGAATTTGGCGGCGAG
AC.H6.Locus_2649.2	864	T	C	Other	GGAGTAGTGGGATTCTGTGAGCAGAAGTGGAAATGGCAGTAGGAATATGA{T/C}AATGGCAGTGTTTGGGTGTAGAAATGGTTGTGATATTGAAAGGTAGATGT
AC.H6.Locus_2661.1	966	T	C	Exon	CACGGAATGAAACGTAGAAGTCAGATACAGACGTATCTGGACTACAACGG{T/C}GGGCCTGGGGTCCAGCACTTGGCTATCAAAACTGATGATATATTCTCCAC
AC.H6.Locus_2671.25	4500	T	C	Exon	TGAGTCTGCTTCGGCGTCTGGTCTATCGGGTAGCTGCGGTTTGTTGGTCG{T/C}GAGCACAGCAACCACTTTTCGGGTGGTCAGGAAGAACTCCATCTTTTGTC
AC.H6.Locus_2671.25	4623	T	C	Exon	TTCGAATCTGAAGGGAGCAGCGGAGACAGTCGGTAGCTGGAAGAAGGAAG{T/C}GGGAGCGGTTGCATCTAGATCTGCAGCAGAAGCCATTGTTTTGGTTCGTC
AC.H6.Locus_2679.1	300	T	G	Other	GGTTGAATTTGTTGTTGGTAAAACTGGTGTTCCTGTGGCTATTGAATCCA{T/G}AGAAAGGGACATGGTCATTATGTGTATGACTAACACTGTGCCAACTGATT
AC.H6.Locus_2685.1	2379	G	A	Other	AGATATCTGGGTAGACCTATGGATCAATGGTACTTCTTTACTGGAAAAAC{G/A}TGGCTGGAATTTTATGAATGTCTCTGGTGGCTTAAATAGGAAAGTTTCTA
AC.H6.Locus_2685.2	1547	G	A	Other	AGATATCTGGGTAGACCTATGGATCAATGGTACTTCTTTACTGGAAAAAC{G/A}TGGCTGGAATTTTATGAATGTCTCTGGTGGCTTAAATAGGAAAGTTTCTA
AC.H6.Locus_2687.1	53	G	A	Other	TTATTTTATTTTTCAGTTTCCGTTCCTCTTTATCTTCTACAAATACGACC{G/A}ACTAAAACAAAAATCAAACTTCAAATTTCTTTCTCCTGTCTCTTTTTTTC
AC.H6.Locus_2688.1	735	G	A	Other	CCACTTCTTTACCACAGTCCTTGTCTACCACTGTAGCCAAATCCTTCATC{G/A}CCACCATACAACCACCAAGAAACCTGAACATCTGCATCAGCCATCTATCC
AC.H6.Locus_2688.1	1327	C	A	Other	GTAAACACCAACCTTCAATTCAAAACCACCTCGAACTCCATCCTTCAATT{C/A}GAAACCCGAACTAACAACCCTCTAATCATCGAAGTGCAGTTCACCTTTAG
AC.H6.Locus_2690.7	4982	T	C	Other	CATAAAGGAACAAGTTAAAAAGAGACAAGATTTTTTAAAGTGGTTCGGCA{T/C}GAAAATGCCTACGTCCACTGATTCTCTTTGTTAATTCACTTCATATGGGC
AC.H6.Locus_2693.1	504	C	A	Exon	AGAAGAAGATGAAAATGAAGGGGATGAAAACGAGGAAGGAAGTGAAGGAG{C/A}TGTAAATGAAGAAGAAGATGGAAGTGAAGGGGTCCAAAATGAAGAAGGCA
AC.H6.Locus_2693.2	465	C	A	Exon	AGAAGAAGATGAAAATGAAGGGGATGAAAACGAGGAAGGAAGTGAAGGAG{C/A}TGTAAATGAAGAAGAAGATGGAAGTGAAGGGGTCCAAAATGAAGAAGGCA
AC.H6.Locus_2693.4	1153	C	A	Exon	AGAAGAAGATGAAAATGAAGGGGATGAAAACGAGGAAGGAAGTGAAGGAG{C/A}TGTAAATGAAGAAGAAGATGGAAGTGAAGGGGTCCAAAATGAAGAAGGCA
AC.H6.Locus_2693.5	497	C	A	Exon	AGAAGAAGATGAAAATGAAGGGGATGAAAACGAGGAAGGAAGTGAAGGAG{C/A}TGTAAATGAAGAAGAAGATGGAAGTGAAGGGGTCCAAAATGAAGAAGGCA
AC.H6.Locus_2693.6	497	C	A	Exon	AGAAGAAGATGAAAATGAAGGGGATGAAAACGAGGAAGGAAGTGAAGGAG{C/A}TGTAAATGAAGAAGAAGATGGAAGTGAAGGGGTCCAAAATGAAGAAGGCA
AC.H6.Locus_2696.5	2233	A	G	Other	ATGAAGAAGCTAAGGGTGTTTAGTGACCATCTTCACTATATTCTCTCGTC{A/G}TTCCCCCAGTTCATTTGATAAGATTGTTAAGCGAGAACTCCATGAATTGC
AC.H6.Locus_2697.1	613	A	T	Exon	CAGCCTTCTTCTTTCTTCCAATTTCAACACCATAGTGTGTAAGATACCAC{A/T}GCTTGAAAGGAGCAGCATCAACTTGGACAATAGCACTTTTAACAAGTGTC
AC.H6.Locus_2698.1	493	T	G	Exon	ATCCTTAACAGCTAGCCCTGGGGTATCAGGATAGTTTTGTGCAAGTAATC{T/G}CAATTTGAATCCAGTATCTCTTTCAAGGCTGTCAATTTCTTGACGAAGCC
AC.H6.Locus_2700.9	1003	T	C	Other	GGCATTAGCAACTAAAGAGGCCTTTTGTTGGTGACTACTCCACTTGCATG{T/C}AGGAAAGGCAGGCGATTTAGAAACTGCAAGGAAAGGCAGATGATTTAGAT
AC.H6.Locus_2701.1	1336	T	C	Exon	ACAGGAACAGCATTAGCCATCTCTGCCTGAGGTGCATAATATGGCGCGAA{T/C}GGCGGAACAACATGAACACGAGGTTGGTCCCTATCATCCCAAACTTGGAG
AC.H6.Locus_2701.1	1701	T	C	Exon	CACAAACACACTTGTGTCTCGTATCTCCGGATTGATCCGAGTAAGAACAA{T/C}GCTACGATCTGGCAATCGAACAACCGGACGAAATGCATGGTTCTCAGCAC
AC.H6.Locus_2701.1	1948	C	T	Exon	TCACTTTCAGCATCAATTTTACGTGAGAGAGCATCAATTCTACCATCAAA{C/T}GATTTCATTGTGTTCGCAACGATAAGAGTTTCATCAAGGTCAAACACAAT
AC.H6.Locus_2701.2	207	G	A	Exon	CTTGTCCTAAACAATAAAATGACAAAACGTAGAAAATTGTGATATCACTC{G/A}CCTGAAAAAACCTCCTCTAACGTTGCATGCAACATTTCGTGCAACACACA
AC.H6.Locus_2701.2	310	T	C	Exon	ACAGGAACAGCATTAGCCATCTCTGCCTGAGGTGCATAATATGGCGCGAA{T/C}GGCGGAACAACATGAACACGAGGTTGGTCCCTATCATCCCAAACTTGGAG
AC.H6.Locus_2701.2	675	T	C	Exon	CACAAACACACTTGTGTCTCGTATCTCCGGATTGATCCGAGTAAGAACAA{T/C}GCTACGATCTGGCAATCGAACAACCGGACGAAATGCATGGTTCTCAGCAC
AC.H6.Locus_2701.2	922	C	T	Exon	TCACTTTCAGCATCAATTTTACGTGAGAGAGCATCAATTCTACCATCAAA{C/T}GATTTCATTGTGTTCGCAACGATAAGAGTTTCATCAAGGTCAAACACAAT
AC.H6.Locus_2701.5	1736	T	C	Exon	ACAGGAACAGCATTAGCCATCTCTGCCTGAGGTGCATAATATGGCGCGAA{T/C}GGCGGAACAACATGAACACGAGGTTGGTCCCTATCATCCCAAACTTGGAG
AC.H6.Locus_2701.5	2101	T	C	Exon	CACAAACACACTTGTGTCTCGTATCTCCGGATTGATCCGAGTAAGAACAA{T/C}GCTACGATCTGGCAATCGAACAACCGGACGAAATGCATGGTTCTCAGCAC
AC.H6.Locus_2701.5	2348	C	T	Exon	TCACTTTCAGCATCAATTTTACGTGAGAGAGCATCAATTCTACCATCAAA{C/T}GATTTCATTGTGTTCGCAACGATAAGAGTTTCATCAAGGTCAAACACAAT
AC.H6.Locus_2701.6	1345	T	C	Exon	ACAGGAACAGCATTAGCCATCTCTGCCTGAGGTGCATAATATGGCGCGAA{T/C}GGCGGAACAACATGAACACGAGGTTGGTCCCTATCATCCCAAACTTGGAG
AC.H6.Locus_2701.6	1710	T	C	Exon	CACAAACACACTTGTGTCTCGTATCTCCGGATTGATCCGAGTAAGAACAA{T/C}GCTACGATCTGGCAATCGAACAACCGGACGAAATGCATGGTTCTCAGCAC
AC.H6.Locus_2701.6	1957	C	T	Exon	TCACTTTCAGCATCAATTTTACGTGAGAGAGCATCAATTCTACCATCAAA{C/T}GATTTCATTGTGTTCGCAACGATAAGAGTTTCATCAAGGTCAAACACAAT
AC.H6.Locus_2705.1	702	G	A	Other	GATATTCTACTTGATGAAATTATACTCGAAAGGAATCTCAATTCAAGCAT{G/A}CCATCGACTCTTCCAGTTTTTGTTGCAGTATATGGTGATAAATTGAGAAA
AC.H6.Locus_2705.1	2383	A	G	Exon	CTTTCGAATCAAATAGCAGCAATGATTCTTCCAACAGTGATGCATCAACT{A/G}CTAAAAGTGGCGGTGGAAGCTCATTTAGTAGTAACAGTTTCAAGAAAAAG
AC.H6.Locus_2705.1	2460	C	G	Other	AGTAGTAACAGTTTCAAGAAAAAGAGGAAAGGAAAAAAACAATGGTAAAA{C/G}ATATTTTTATATCCGGTTCCTAGGAAGGCAGTACAACTTTATAAAGAAAA
AC.H6.Locus_2705.2	2313	C	G	Other	AGTAGTAACAGTTTCAAGAAAAAGAGGAAAGGAAAAAAACAATGGTAAAA{C/G}ATATTTTTATATCCGGTTCCTAGGAAGGCAGTACAACTTTATAAAGAAAA
AC.H6.Locus_2706.1	1844	C	T	Exon	TGCCATCACCAGGAAAGTACTGATCTAGCCTTTGGATGAGAAAGGAGAAA{C/T}GCGTCTCGAAATCTGTGAGTTTTCTAGTTTGATTATCCCACAAAACAAAT
AC.H6.Locus_2713.4	1972	A	T	Other	ATTGAATATACCAGCCGCTGTATGAACAAAACCTAATTTGTATTTTGAAC{A/T}GAATATTCTCCTTCTTACGCAAAACCGCTGGTTTTATTCTAGACGAAACG
AC.H6.Locus_2718.1	262	G	T	Other	CCGATGATGGATTTTCAGCTATTTTGTGGGGCAGTGAAGCTTGCTGATGC{G/T}ATTTGAAGAGGGGCGAAGTAATGGTCGAGTTTGATTGTCAGCGGTTGGTG
AC.H6.Locus_2725.1	634	A	G	Exon	GCAAACATTCCTGCTTCTGTGCACACCGCCTTGAGCTCAGCACCAGAGGC{A/G}CCATTCATCTTTGCTGCAATTTTCTTGAGGTCAATTCCACGCATCAAGTT
AC.H6.Locus_2729.1	802	C	T	Exon	TCCAGGATACATCTTCCCAATCCTTACATTTTTCTCATGGGTATGTTGGG{C/T}ATGGCCCAAAAGCATCACTGCCCAACAAATCGGTTCAGGCTATCACGGAC
AC.H6.Locus_2729.1	2196	T	C	Exon	AACTACTTTGTCTTCAGGTACAGGAAGGATTGGTGGAAGAAGTATAATTA{T/C}GTGCTGTCTGCTGCTTTGGATGCGGGTACGGCGTTTATGGGAGTGTTGCT
AC.H6.Locus_2729.2	802	C	T	Exon	TCCAGGATACATCTTCCCAATCCTTACATTTTTCTCATGGGTATGTTGGG{C/T}ATGGCCCAAAAGCATCACTGCCCAACAAATCGGTTCAGGCTATCACGGAC
AC.H6.Locus_2729.2	2105	T	C	Exon	AACTACTTTGTCTTCAGGTACAGGAAGGATTGGTGGAAGAAGTATAATTA{T/C}GTGCTGTCTGCTGCTTTGGATGCGGGTACGGCGTTTATGGGAGTGTTGCT
AC.H6.Locus_2736.2	1261	A	G	Other	ATAAACTCATTGGATGCATGAATGTTAGCACCTCTTAATTATCATCGAGT{A/G}CCTCTTCACACATACCTAAGCCGTTAACTTGTTGAAATAGAAGTTACTTG
AC.H6.Locus_2736.3	959	T	C	Exon	TGATGACCCGGAAATTCGCAAACAAGCATTGGAAGCTATATATTTAATTG{T/C}GTTACAGGAAGCTGGACGAAGAGCGTTGTGGTCAGTGAATGGACCCCGAA
AC.H6.Locus_2742.1	592	A	G	Exon	GTTTTCGAATCAATCCCATATATACAGAAGATGTTCTTTAATGGAGGTCT{A/G}TCCCAAGGTGTGAGAGGATTCAACACTGGATCACCCTGGTAGAAATTCTC
AC.H6.Locus_2742.2	196	A	G	Exon	GTTTTCGAATCAATCCCATATATACAGAAGATGTTCTTTAATGGAGGTCT{A/G}TCCCAAGGTGTGAGAGGATTCAACACTGGATCACCCTGGTAGAAATTCTC
AC.H6.Locus_2744.1	437	A	C	Exon	GCACCCTCACTGGATGAAGAAAACATATGCAGAATGGCTTTTGAACTGAT{A/C}TTTGCTTTCGATGAAGCTATTTCCCTTGGGCACAAAGAGAATGTGACGGT
AC.H6.Locus_2744.2	527	A	C	Exon	GCACCCTCACTGGATGAAGAAAACATATGCAGAATGGCTTTTGAACTGAT{A/C}TTTGCTTTCGATGAAGCTATTTCCCTTGGGCACAAAGAGAATGTGACGGT
AC.H6.Locus_2746.1	369	C	T	Exon	GTCTTCCCTAGCATAGTAGGCCGACCACGCCACACAGGTGTTATGGTTGG{C/T}ATGGGACAAAAGGATGCATATGTAGGAGATGAAGCACAATCCAAAAGAGG
AC.H6.Locus_2746.1	1542	A	G	Other	CTGTATTGTACCAAAACAACGTACTGTTGTAGCCCCTTTATTAAACTTGT{A/G}TTATGTATGCTATCATTTGAAGATTTAGTTTGTTGATATTCATGATGGAT
AC.H6.Locus_2747.5	923	C	T	Other	AATGCTATATGAATACACCATTATTATATAGAGGGAACTAGGGAAAATGA{C/T}AAACTTTGAAAAAAAATCTAGGTCGAATGACGCAAAGTTTCATTTTTAGG
AC.H6.Locus_2748.5	677	A	T	Exon	AGTTATGGTGGCGGAGGCTATGGAAGCAGTGGCGGCGGTTATGGTAGCAG{A/T}GGTGGAGGTGGATACAGTGGCGGTGGCAGTAATTATGGTGATAGTTTTGG
AC.H6.Locus_2749.2	1028	T	C	Other	AAACATAAATATTCTATGATTTTGAATAATTTATGTAGTTGCTCATACGA{T/C}GATACGACAATTTTGCTTTCAAATATGTTTGGACCAATTGTCATATGATT
AC.H6.Locus_2759.4	700	C	T	Exon	TCAAGGATTCTGTTTCGTCCTCGTATACTGATTGATGTATCAAGGATTGA{C/T}ATGACAACAACTGTTCTTGGTTTTAAAATATCCATGCCCATTATGATTGC
AC.H6.Locus_2762.1	104	A	T	Other	ATCTTCTTCTACCAACTACAATTTGAATGTATCGTGGTCGTTTTTAATTA{A/T}TTTTTTTTAAATAGCATACCTCCAGCAGTATATAAAAGGGCTAAACAAGC
AC.H6.Locus_2763.1	1141	G	A	Exon	GAATCAACATATAAAAATGAATGTATTCGGTAGAGCTCCGATCACGTTCT{G/A}CACCATGAGCAATGAGAGCATCTTCTGTGTTGTTGCTGTGATGGAGGTGT
AC.H6.Locus_2763.4	1141	G	A	Exon	GAATCAACATATAAAAATGAATGTATTCGGTAGAGCTCCGATCACGTTCT{G/A}CACCATGAGCAATGAGAGCATCTTCTGTGTTGTTGCTGTGATGGAGGTGT
AC.H6.Locus_2763.4	1196	C	T	Exon	ATGAGCAATGAGAGCATCTTCTGTGTTGTTGCTGTGATGGAGGTGTTCGG{C/T}GATGAATGTTGAGCTCTCAATAAGGGCATACCAAACTTTACACACAGACT
AC.H6.Locus_2772.2	608	T	C	Exon	CAATTTTATTACTCTACTCAATATGGGTACATGCCTTACCCAAGTGGTTA{T/C}GGATACCAACAAGGAATGTATAACCCTCAAATAGCAGCACAATACTACCA
AC.H6.Locus_2772.5	933	T	C	Exon	CAATTTTATTACTCTACTCAATATGGGTACATGCCTTACCCAAGTGGTTA{T/C}GGATACCAACAAGGAATGTATAACCCTCAAATAGCAGCACAATACTACCA
AC.H6.Locus_2772.6	713	T	C	Exon	CAATTTTATTACTCTACTCAATATGGGTACATGCCTTACCCAAGTGGTTA{T/C}GGATACCAACAAGGAATGTATAACCCTCAAATAGCAGCACAATACTACCA
AC.H6.Locus_2772.8	902	T	C	Intron	TTCTTTGGAGTGCGGAAAACAATTTAGAAAAAATATTTAAATATTGCAAA{T/C}AAAATGTTGAAAATTAGAAACTATATCTGTACAACTTGATCCAATCAGTT
AC.H6.Locus_2772.8	1667	T	C	Exon	CAATTTTATTACTCTACTCAATATGGGTACATGCCTTACCCAAGTGGTTA{T/C}GGATACCAACAAGGAATGTATAACCCTCAAATAGCAGCACAATACTACCA
AC.H6.Locus_2772.10	784	T	C	Exon	CAATTTTATTACTCTACTCAATATGGGTACATGCCTTACCCAAGTGGTTA{T/C}GGATACCAACAAGGAATGTATAACCCTCAAATAGCAGCACAATACTACCA
AC.H6.Locus_2776.1	112	T	A	Exon	ATAAATAATGGCTACAGATACCAAATCTTCGCTTATTCGCAAGAAAATAA{T/A}GGGGCTTGTTTGTTTTTTTGGCAGAAGCTTCAATCACTCGAAATGTAAAA
AC.H6.Locus_2779.2	826	G	A	Other	GAATTGGAGTTGTAAAGTGGTATGTCTGATGGCTGTGTTGTATTGGAGTT{G/A}TGAGACGTGGAAGATTGTGGGATGTGCAGGCTGCTGTGGATTGTTTGCAA
AC.H6.Locus_2779.2	880	C	T	Other	GACGTGGAAGATTGTGGGATGTGCAGGCTGCTGTGGATTGTTTGCAAATG{C/T}GGGTAGATGAAGAAGTGAAGTTGAGGATTGTATGAAGACAGTGTGGCGAC
AC.H6.Locus_2779.2	933	C	T	Other	GTAGATGAAGAAGTGAAGTTGAGGATTGTATGAAGACAGTGTGGCGACAG{C/T}GGAAATGTTGGAGTTTGATGTAGTGTAATGATTGAAGTGGTGGTTTGAGG
AC.H6.Locus_2779.2	1261	C	T	Other	AATTGGTTGGGTATGCAAAGGTCAGGGTAGTGTCAGGTTGAGCAGGTGCA{C/T}GGGGTTGTGAGGTAGGTTGAGTGGAAGGGTGGCAGTGAATGTTGACAAGG
AC.H6.Locus_2781.6	393	C	T	Exon	AGCAAAGAATGCAAAACTGAGACAATCCAAGACTTTAGCTTATGTGCATA{C/T}GCAAAAGTTACAGTGCTACGTGATTGAAGGTTCTTATTCGCATCGATCGT
AC.H6.Locus_2784.1	1156	A	G	Exon	AACCCCATATCAAGCATTCGATCTGCTTCATCAAGAACCACAAAAGACAC{A/G}TCCTTCAAACAACAGAAACCAGATTCGATAAGATCCTTCATCCTTCCAGG
AC.H6.Locus_2784.1	1405	A	G	Exon	GGTGAGAGGACAAGACAACGTGGAACAGCTTTTTTTGCTGTTTTCTTGTT{A/G}TCTTTCTCCAATATGTGCTTGAGTGCAGGAACACCAAAAGCTAGTGTCTT
AC.H6.Locus_2786.2	969	T	G	Exon	GTATGCCAAGCACCTTTACATTAGCTTTATTAGGCATGATCATCAAACTA{T/G}CGCCTTCGCGAATGCTGCCAGATTCAATTTTTCCCATCACAACTGTTCCC
AC.H6.Locus_2786.3	2400	A	C	Intron	ATAAACAATAATAATTTAAAAAAATGTCCTTTCACGTTTAATTTTTAATG{A/C}TATTTTTGGTTTTCTCTTAATAAAAAAACATAAGGAAACTTCTCTCTAAA
AC.H6.Locus_2786.4	1477	C	T	Exon	TCGCGAGTCTGCCCTCCCTTCTCATATCCAGTTTCAAATTCACCCTTGCG{C/T}GCAGATATAACCAATACGCCAACATCAGCCTGAGAGGCACCACTAATCAT
AC.H6.Locus_2786.5	2009	G	A	Exon	GATCTAAAGTTTGGGTATCAACGCCTGTAGACGGATCCAACTCAGTAGCG{G/A}CCTCCTCCGCGTCTGCCTTGTCGCTCCAGTGTTCGCAATCATCTACGACG
AC.H6.Locus_2786.5	2141	A	G	Other	TAGGTCTCAAATCATCCTCCATAGCTATGAATGATAAGAAACAGGGGGCG{A/G}AGTCCTGTATAATTTGGGAAAAGGAAAGAGATATTTACAATTTACAGAGA
AC.H6.Locus_2789.2	512	T	C	Exon	AATGTTGGCCTTGGATTCAAGACCCCAAGAGAAGCAATTGAAGGAACTTA{T/C}ATCGATAAGAAATGCCCTTTCACTGGTCATGTCTCCATTAGAGGTCGTAT
AC.H6.Locus_2790.3	673	G	A	Exon	TTTCTTGTATTCAATGCAGTTGGTGGAGGTACCGGTTCTGGATTAGGATC{G/A}CTCCTCCTTGAACGCCTCTCTGTTGATTATGGAAAGAAGTCAAAACTTGG
AC.H6.Locus_2794.1	384	G	A	Exon	CAAAACTCATTTGCATTGTAGTTGCCTCCACATATGCCACAAAGAGTTTC{G/A}CTGTGTTCATCTTCATCTTCGCTATAGTCTCCCTCGGTTACTTTTGAGTT
AC.H6.Locus_2794.3	384	G	A	Exon	CAAAACTCATTTGCATTGTAGTTGCCTCCACATATGCCACAAAGAGTTTC{G/A}CTGTGTTCATCTTCATCTTCGCTATAGTCTCCCTCGGTTACTTTTGAGTT
AC.H6.Locus_2795.2	73	T	C	Other	GGAACCAATTTAGATTTCTGATATTTAGTTAACATATCTGTTTACTGTTT{T/C}ATCTCCAATGATGTCAATACAGCTACATTGGTAATGCCCTTGACATATAG
AC.H6.Locus_2795.2	939	T	C	Other	GTGGATTTGTATGGTAGTTCATATATTATATGCATGTACACACTACTTGG{T/C}AGTGACTTCTAATATCGTTCCTCTGTTATTTAGTTCTTTTACCCGTCATT
AC.H6.Locus_2795.3	954	C	T	Intron	TCAATTTCCCTTCGTAGTGAAAATGGTATTGGATGATTTTTTCTGTAAGG{C/T}ATTACTAAGTAAATACTATGATGATTGATGCTAGATTTTATTTTATTGAT
AC.H6.Locus_2795.4	1231	C	T	Intron	TTCTTAACTTTGAGTTACATTAGTAATGCCCTTTAGTAATGCCCTTGACA{C/T}ATAGGAACCAATTTAGATTTCTGATATTTAGTTAACATGGCTGTCTACTG
AC.H6.Locus_2795.4	2434	T	C	Other	GTGGATTTGTATGGTAGTTCATATATTATATGCATGTACACACTACTTGG{T/C}AGTGACTTCTAATATCGTTCCTCTGTTATTTAGTTCTTTTACCCGTCATT
AC.H6.Locus_2798.1	1163	A	T	Exon	CAATTCTCAAATAATGGGAAATATTTAGCTTCATCATCTAATGATAAGTC{A/T}GCTATCATATGGGAGGTACATGTAGATGGGAAGCTCACACTAAAACACAG
AC.H6.Locus_2798.1	1628	T	G	Exon	CAAGAACATATGATCGAGGAGGAGCATATCATTACTTCGTTCTCTTTGTC{T/G}ATGGATGATGGATTTTTGCTGATTAATCTTGTGAATCAAGAGATTCATCT
AC.H6.Locus_2801.1	1023	T	G	Exon	ACTGGAACAATTCCTGCAGAATGGGGTTCTCTTCCACTCGTCAATCTGTC{T/G}CTTTTGGGGAATCGTATTTATGGAAGAATTCCAGATGAAATAGGAAACAT
AC.H6.Locus_2803.2	719	A	G	Other	CGCACATTGAGTTTAAAGCCAATTTAATATGGTGTCTTAACTAGTGACCC{A/G}TGCATTTTTTGCAACTATCATATATAGTGTTCTTGGCACCATGCTTTGTA
AC.H6.Locus_2805.2	355	A	G	Exon	TACATGTTGATCTTCTGAAGTTCTTTCTGTGCAAGCAGCCAAGATGATTC{A/G}TTTTGAAAGGTTGGCTTAATATCCAGATTTTCTGGCTTAATGAATTTCTG
AC.H6.Locus_2805.2	979	A	G	Other	GGCGATTCCTCGATTGTACCGATGATCCACAGTAGCACCCTTAATAACCC{A/G}TTACCGTATAAAAATCAATTTCATAGGGAGTTCAGAAGGGGATTGTGGAG
AC.H6.Locus_2805.3	1329	A	G	Exon	TACATGTTGATCTTCTGAAGTTCTTTCTGTGCAAGCAGCCAAGATGATTC{A/G}TTTTGAAAGGTTGGCTTAATATCCAGATTTTCTGGCTTAATGAATTTCTG
AC.H6.Locus_2805.3	1437	T	C	Exon	GATATTTTCTCAAACAGCTCCTCATCGAGTCTTACATCTTCCGGTGATGA{T/C}GCAAATGCACGGTTATACAGTTTTGTCATTACATATTTCTCTAATCCCTC
AC.H6.Locus_2805.3	1953	A	G	Other	GGCGATTCCTCGATTGTACCGATGATCCACAGTAGCACCCTTAATAACCC{A/G}TTACCGTATAAAAATCAATTTCATAGGGAGTTCAGAAGGGGATTGTGGAG
AC.H6.Locus_2829.4	536	G	A	Intron	GAAGCTTTGATTAGTTTACAGCTCAAAGCTTTACATCTTTCTGCTGGATT{G/A}CCATAATTATGTGGGTGTTTTTAGTTTACTAAGCTTATACATGTGAAGTT
AC.H6.Locus_2832.1	1057	T	C	Exon	AATTTCTTTTTCTTCGACTTAATATTCTCATTACTTGTGATTCGGTGCAG{T/C}GATTCACTGATCTTCTTTTTCAAAAGTACCGATTTCTGAACTGTAGATAA
AC.H6.Locus_2836.1	585	C	T	Exon	AAGGGAAATGCAAATGTAGAAGGCGAGGAAACAAAAGAAAACAATAGCAG{C/T}AATGCAGATAAAGAGAACGAAACTTCAGAGAAGACCACTGCATTAATGGT
AC.H6.Locus_2836.2	585	C	T	Exon	AAGGGAAATGCAAATGTAGAAGGCGAGGAAACAAAAGAAAACAATAGCAG{C/T}AATGCAGATAAAGAGAACGAAACTTCAGAGAAGACCACTGCATTAATGGT
AC.H6.Locus_2838.2	1532	A	G	Other	CATTACACTTCTAAAACTGTTGCATAACAAACAACTTGCAATTTTGCTCT{A/G}TGCAACTTTGTACAACACTTCATTACTTTAAAGAAAAGACACTGTTGCAC
AC.H6.Locus_2838.2	1678	G	C	Other	ACATTCCCAAGTCCACCACCCTTTCTCTGCTAAATCCACAATCACCATAT{G/C}TGCGACTAACCAGACCATAGTGCTTCATCCCTCCCTGCAACTGCCATTTA
AC.H6.Locus_2852.1	1252	G	A	Exon	TACTGCCCTGGATCTTTTACGTGGAAGACGGTGCTGAAAGATGAGGGATT{G/A}TCGTTGGTGAGGTGGTCGAAGGAGAAAACGAGTTTGATGAGGTCGGACTG
AC.H6.Locus_2854.1	1734	T	C	Exon	TCCGTGTCAACGGGCGAGAAACAGTTGAGGCACGAGAAGCATTATAGATA{T/C}GTAAGTACACATGATGTAGCATACTGGGCTAAAAGCTTTATACAAGATTT
AC.H6.Locus_2854.1	2939	A	T	Exon	AACACGCTCGAAGCTCTAGCTGATGTCTCTGATTCGCCTTCTTCTTCACC{A/T}GAAGAACCGTCTTCTCCAGTTTCTAATGATAGGCGCGGTGTTGATGATGT
AC.H6.Locus_2854.2	2463	A	T	Exon	AACACGCTCGAAGCTCTAGCTGATGTCTCTGATTCGCCTTCTTCTTCACC{A/T}GAAGAACCGTCTTCTCCAGTTTCTAATGATAGGCGCGGTGTTGATGATGT
AC.H6.Locus_2854.3	2815	A	T	Exon	AACACGCTCGAAGCTCTAGCTGATGTCTCTGATTCGCCTTCTTCTTCACC{A/T}GAAGAACCGTCTTCTCCAGTTTCTAATGATAGGCGCGGTGTTGATGATGT
AC.H6.Locus_2854.4	1734	T	C	Exon	TCCGTGTCAACGGGCGAGAAACAGTTGAGGCACGAGAAGCATTATAGATA{T/C}GTAAGTACACATGATGTAGCATACTGGGCTAAAAGCTTTATACAAGATTT
AC.H6.Locus_2854.4	3763	A	T	Exon	AACACGCTCGAAGCTCTAGCTGATGTCTCTGATTCGCCTTCTTCTTCACC{A/T}GAAGAACCGTCTTCTCCAGTTTCTAATGATAGGCGCGGTGTTGATGATGT
AC.H6.Locus_2854.5	1734	T	C	Exon	TCCGTGTCAACGGGCGAGAAACAGTTGAGGCACGAGAAGCATTATAGATA{T/C}GTAAGTACACATGATGTAGCATACTGGGCTAAAAGCTTTATACAAGATTT
AC.H6.Locus_2854.5	2706	A	T	Exon	AACACGCTCGAAGCTCTAGCTGATGTCTCTGATTCGCCTTCTTCTTCACC{A/T}GAAGAACCGTCTTCTCCAGTTTCTAATGATAGGCGCGGTGTTGATGATGT
AC.H6.Locus_2856.3	904	G	T	Other	TGATGTCGAAAATGCAAACAACTTGTTCTCGAGGCATCATTAACAAACAA{G/T}ATACACAAAGTGTAAGCAATCGCACCTAGCTAGAACAAATAAATCAAGAA
AC.H6.Locus_2859.4	94	G	A	Other	TTGCAAGTCTTATCTTCAGTAATAGGTTTAATGCGAGGTTTGTCTAATAT{G/A}TATCTCGATCAAAATGTGTTTTCCCTTCAATTGAATTAGCCCGGTATCGC
AC.H6.Locus_2862.3	444	C	T	Other	GGTGCAGCAGTTTTGGTGATGCACGATGCGGTAGCTAGAATGGCACATAG{C/T}AGAAGACAGATAAGCAGGAAGAAGTGGTAGTTCGTGAATGGCTGTTGTGG
AC.H6.Locus_2862.3	515	C	T	Other	GAAGTGGTAGTTCGTGAATGGCTGTTGTGGCTCGACCGTTGACAGTGAAG{C/T}GTGGGGGGTATGGCCAGTTGACAATGATGAAGTGCGAGAGTTGTGGGATA
AC.H6.Locus_2862.3	780	T	C	Other	GCAGGTCTGTTGGTATGTAAGTGTTGAAGTGGAGAAGTATGTTTGTTTGG{T/C}GGAGGAAGAACAGTCAGGAAGGCAGTGAAACAGCAGTTGTAGGCAGTCGG
AC.H6.Locus_2865.1	1483	C	T	Other	GTTTACGTGGGAAACTTGTCTGCATCTATCACCGCTGCTGATCTTCAGCA{C/T}GAGTTTAAAAACTTTGGCAGAATCAAACCACATGGTGTTTCAGTTAGGAG
AC.H6.Locus_2881.3	887	A	G	Exon	CATATGCTATAAGATCCCCACTTTCTACTGATTCCAACAAGGATGATGTC{A/G}CTACAGCATTTGTTAACCCACCACTCCTCATATTTGCACGTACCGGTGCC
AC.H6.Locus_2883.3	272	G	A	Exon	TTTTCCTCCAAAATGCATTAATTGCAATAAAGCTTAATGACAGAATCGGC{G/A}CCTGCTGTGAATAACCATGGCTGTTTTGGATGGAATTTGCAATCCAATAC
AC.H6.Locus_2883.3	323	G	A	Exon	CCTGCTGTGAATAACCATGGCTGTTTTGGATGGAATTTGCAATCCAATAC{G/A}CCTCTGCCTTTGAAAGTTGAATGGCCTCTTAAAATTTCCAAAGGTACAAT
AC.H6.Locus_2883.8	2256	T	A	Exon	TTGTACTTCTTTCTCTGCTTTCCTATGCACATTGATTCCCTCCTCTTCTG{T/A}ATCACCCTCAGTATCCTCAAAATCATCATCATCTGCATCAGACGAATCAA
AC.H6.Locus_2883.8	2481	T	C	Other	CCACGTATACACGTAAGTAGCAGTGACGAAACCAAGGTTTTTGTTTTCAA{T/C}GTGCAGAACTAGACAAATGTTCAAATATATTCTCAGAGATAAATGATCGG
AC.H6.Locus_2883.10	604	G	A	Exon	ATATCAAACCAGCACATTTTTCCTTCTTTGGTTCCCACAATTAAATTGTC{G/A}CCCAGGGGATGGATAGCAATGGAAGAAATTTCCCGAAGCTTTGTTTCAAG
AC.H6.Locus_2883.10	685	A	G	Exon	TCCCGAAGCTTTGTTTCAAGCTTCTTTAACATCTTTCCTTCCTTCAGATC{A/G}TATATACGAACATTTTTCTTAGTAGCAACAAATAGATAAGGCCTTTTCGG
AC.H6.Locus_2883.10	865	G	A	Exon	AATATTGCTTTGGAATCACCAGCAGGCACAACTGAGGTAAAATAATCTCC{G/A}CTCTTATGCCACTCCACTGTTGACACAGCCTTGAAGTGTTGCAAAGTGAG
AC.H6.Locus_2892.3	1492	G	A	Exon	GAAAAGAATTGTCAGTTTAGGATGGAAATTACTGGACATCTGTTACCTAC{G/A}CGATGAACCTATTGAAGACAGCCTGCTTGAAAGTACAGCGAAGATGTTTC
AC.H6.Locus_2893.17	233	G	A	Other	TCCTAATTCTTGATCTGAAACAACACTCAAATCCTAATTCTTAATGGTTC{G/A}TTTGCAGGAAGAAGCGATACGTATAGGCCACCGACGACGATGAATTTGTT
AC.H6.Locus_2895.1	2495	T	G	Other	GAGACAGACTTTATAATCAAATGACTTTAAGCTTGGCAAAACTAAACATA{T/G}AATATGAAATGCGAGTTCAGCGATGTCAGATGGAGGATGGAGATGCCACT
AC.H6.Locus_2898.1	2223	C	T	Exon	GCTTCATCGACCACAACAGTGATCCAAAGAAGACTAGAGCTGGACCGTCA{C/T}GAAACCAAGGAAAACGTGAACTCCACAAAGAACATCTCCAAACAACCCAG
AC.H6.Locus_2898.2	1175	C	T	Exon	GCTTCATCGACCACAACAGTGATCCAAAGAAGACTAGAGCTGGACCGTCA{C/T}GAAACCAAGGAAAACGTGAACTCCACAAAGAACATCTCCAAACAACCCAG
AC.H6.Locus_2898.3	1157	C	T	Exon	GCTTCATCGACCACAACAGTGATCCAAAGAAGACTAGAGCTGGACCGTCA{C/T}GAAACCAAGGAAAACGTGAACTCCACAAAGAACATCTCCAAACAACCCAG
AC.H6.Locus_2898.3	1331	G	A	Exon	CAGAAAATGGAAAGGTCTAAAAAGGTGTCTGAAGTGACTGCACGGTTGTC{G/A}CAGATGAGCATGAGTTCCTTAACCGGTCAAGTGAAGAAAGTGAAGCCTTC
AC.H6.Locus_2898.4	2238	C	T	Exon	GCTTCATCGACCACAACAGTGATCCAAAGAAGACTAGAGCTGGACCGTCA{C/T}GAAACCAAGGAAAACGTGAACTCCACAAAGAACATCTCCAAACAACCCAG
AC.H6.Locus_2898.4	2412	G	A	Exon	CAGAAAATGGAAAGGTCTAAAAAGGTGTCTGAAGTGACTGCACGGTTGTC{G/A}CAGATGAGCATGAGTTCCTTAACCGGTCAAGTGAAGAAAGTGAAGCCTTC
AC.H6.Locus_2913.9	2588	C	T	Other	TTCATGTACAAACTTTTTTGCTGAGTCACGAATTTAATACTACTACTTTA{C/T}AGTAACATGAACAATTCATTTGCGGTACTCAAAAATTAAATCCCCAGGTT
AC.H6.Locus_2914.1	247	A	T	Other	GTACTCGGATAAATAAATAAAAAACAAAGAACCAAAAGCATGACCAAAAG{A/T}GGGGATTTAAGCTCCAACAATTTCAGCCTCAGCTTCAATTGGAGTGTCCT
AC.H6.Locus_2915.1	1438	C	T	Exon	GTAGGCGACGCCCACGTCCTCCCTGCCTGTGCAGTCGGATCAGACGAGGG{C/T}GACATCGTCAAATCCTACATTCAATCCACTCCAAACCCAACGGCCACAAT
AC.H6.Locus_2923.1	1914	C	T	Exon	GAAGATCCCAATGTTGAATCTACAAGTTCTAGTCTTAACAAAATGATAAA{C/T}GAGGAAGACACGAAGTTGTCATATGGGGGTGAAGGTAACCAATCACAAAG
AC.H6.Locus_2923.2	1914	C	T	Other	GAAGATCCCAATGTTGAATCTACAAGTTCTAGTCTTAACAAAATGATAAA{C/T}GAGGAAGACACGAAGTTGTCATATGGGGGTCAACAATTGCAACAAAGTCA
AC.H6.Locus_2923.3	1908	C	T	Other	GAAGATCCCAATGTTGAATCTACAAGTTCTAGTCTTAACAAAATGATAAA{C/T}GAGGAAGACACGAAGTTGTCATATGGGGGTGAAGGTAACCAATCACAAAG
AC.H6.Locus_2923.4	372	T	C	Other	AAGAAGCTGCAGAGGTATCGTGACCAGATTAAGACATGGATTCAGTCTAG{T/C}GAGATAAAAGATAAAAAGGCTCTCATGGATGCACGTAAACTTATCGAGCG
AC.H6.Locus_2923.4	1893	C	T	Other	GAAGATCCCAATGTTGAATCTACAAGTTCTAGTCTTAACAAAATGATAAA{C/T}GAGGAAGACACGAAGTTGTCATATGGGGGTGAAGGTAACCAATCACAAAG
AC.H6.Locus_2923.5	372	T	C	Other	AAGAAGCTGCAGAGGTATCGTGACCAGATTAAGACATGGATTCAGTCTAG{T/C}GAGATAAAAGATAAAAAGGTTAGTGCCTCTTATGAGCAGGCTCTCATGGA
AC.H6.Locus_2923.5	1914	C	T	Other	GAAGATCCCAATGTTGAATCTACAAGTTCTAGTCTTAACAAAATGATAAA{C/T}GAGGAAGACACGAAGTTGTCATATGGGGGTGAAGGTAACCAATCACAAAG
AC.H6.Locus_2924.1	1652	T	C	Other	ACTACCTCAGAATACCAGCGTTATTGATGTTCTCTTATCTATTGAGATGA{T/C}GCCTATTTCAGTATCTACTGGTCGTAAAATCGTGAATACCATTGTGAGAC
AC.H6.Locus_2924.1	1943	G	C	Other	GCTGGAATTTCTAGTATCAAGCCAGCAGTCAGAAAATCCGAAAAGTTTAA{G/C}AGATGATAATTTGGTTGATTGCTTTGGTGAGTTTCTAGCCCCAGATATTG
AC.H6.Locus_2924.1	3084	A	G	Other	ATAGATGGTTTTAAGCAAGAAAGTTCAAGCAGCGAGAAAGCAAGTTCTCT{A/G}TTTTCATGCTTCCTTGCAATGAGTCGGAATCCAACTCTAGTCATTCTATT
AC.H6.Locus_2924.1	3294	A	G	Other	TTGGACGAAGAATCGGAAAACCAAGAAAATGATCCAATTAAAAAAGTTTT{A/G}CAACCTCATCTTGCTGTCCTTATTGATTCTTTCCATGGTCTTTTTGATTC
AC.H6.Locus_2924.1	4569	C	T	Other	AAAGAAGTTTACCCTAAATTTATGGAGTTGGTGAAATCTGATTCTGATAA{C/T}GTAAATGTTAATGTTAGTCTTGCTGCTTTGAAACTACTCAAACTATTACC
AC.H6.Locus_2924.1	5286	T	C	Other	AATTCTAATAATAATCATCTAATAGTGGGATTTGCTCTTGGTGTATTAAG{T/C}GACCGACTAAAGAAATTGAAGCTGGATAGGAATGATGAAAAGCTTCTATC
AC.H6.Locus_2924.1	6292	G	A	Exon	TTACATCAGCTATCAATGCCATCAGAAATATCAAATTTTCAAATGATTCC{G/A}CAATTCCATTTTGGAAAGAAGGTTACTACTCACTGCTTATGTTTGAGGCT
AC.H6.Locus_2932.3	403	T	A	Exon	AGAAAAAACTTTCAAATCGATTCGAGAACAGAATGGCGAAGTGCTCGATG{T/A}CAAAGACGTAATTTTGAAAGAAAAAGCGGATGAAAAGGAGGAGGAAGAAG
AC.H6.Locus_2935.3	339	C	T	Other	CTACATAAACCATCACAAACTCCTCCTGCAACTTCATCAACATCACTGCA{C/T}AACCTCCCTAAAGCCTCATTGTAAACAATACAACCTACAGCCAACAACTT
AC.H6.Locus_2935.3	817	G	A	Other	AACAATATCACCAACATTGCATACTACTATCACTGCTTCTCCACCTATCT{G/A}CAGCAACCAAACACTTCATCCACAACATACTTCAACCACATTAACTCCAC
AC.H6.Locus_2940.9	2399	A	G	Exon	CCGGATCGAATGAAGCTACATCTTTCGCTGTTTCGATATCCATTCTCACC{A/G}TTACCAAAATCCCTCATGCAAGCGCCCAAAAATCAACCCTTTTTTACACG
AC.H6.Locus_2948.1	1157	T	A	Exon	GCAGCAAAATTCCCAAATGATGTTGTACTCCATGAACATCACACACGGAC{T/A}GACATTGATGAGCTAAAGATTCCGTATGGAAAGAAAGAGAAGCGTTTGCG
AC.H6.Locus_2948.1	2327	C	T	Exon	AGGTATGGATTGAGAGACCTCACAGGCAAGACACCAGAAACATCTATTGG{C/T}GTTGCATTGTCTAGAGACACTAGATTATTTGAAAGAATAGCCCCATCAAC
AC.H6.Locus_2948.1	2507	C	T	Exon	GCATCTCAAAATGGTATTCTAGACTTGGAATTGGCTGAAAAGGAAGTTGA{C/T}GCTAATGATGTTGAAATAGATGAAGATTCCGAATCTTATGGGGATGCTGG
AC.H6.Locus_2948.1	2999	C	T	Exon	GACGAACATTTGAGCAAAGATGAACCTGCCTTCTTTATGACTTCTGTATA{C/T}AACGATCAAAACAATACTAATAACACAAAAGAGTCATCCACAAATCCTGA
AC.H6.Locus_2948.1	3742	T	C	Exon	TCTTGACGTGTTTTTCTTGGAACATACATCTCATTGTGGAGGAAAGCCAA{T/C}AGTGGAACCCAACTGGATAGCTGATGTGCCCATTAAGATTGAACTGCTCA
AC.H6.Locus_2948.1	5060	C	T	Other	TTGGGTGTGATTGAAAATATTACTTTGAATATTTTTTGTCTGAGTGGGCA{C/T}AGTATTCAGATTGTCGCGAGGATGGTCATGTAAAAATTTAGACTAGGAGT
AC.H6.Locus_2949.1	97	T	C	Other	TGAAAGTGAGGCCTAGTGCCATGCGTGAGGTACAGTGCTATTTAACTCAT{T/C}AGATAGCATGAGGCATGCGATTATATGATATTTGTCTATATCCTTAGAGT
AC.H6.Locus_2949.1	252	G	A	Other	TAAATTGTAAGAAATTTGTTGAAATCAAGTATTATGGACATTACTTGCTT{G/A}TTTTGGACATGAGTACTTTATGTTAACAGGTAATGTTGGAGCTCCCAAAA
AC.H6.Locus_2950.1	652	T	C	Exon	CAGTCATTTGCATCATGGGGCATAGATTATCTGAAGTATGACAACTGTAA{T/C}AATGGAAACATAAACCCAAAAATCCGGTATCCAGTAATGACTCGTGCTTT
AC.H6.Locus_2950.3	814	C	T	Exon	CTTTGGGGAGCTCAAGTAGGAAATAGCTGGAGAACAACTAATGACATAAA{C/T}GATTCATGGGAAAGCATGATCTCAAGGGCAGATGAAAATGAAGTGTATGC
AC.H6.Locus_2950.3	883	T	C	Exon	ATCTCAAGGGCAGATGAAAATGAAGTGTATGCTGACTTTGCAAGGCCTGG{T/C}GGCTGGAATGACCCGGACATGCTTGAAGTTGGGAATGGAGGGATGACTAA
AC.H6.Locus_2950.4	814	C	T	Exon	CTTTGGGGAGCTCAAGTAGGAAATAGCTGGAGAACAACTAATGACATAAA{C/T}GATTCATGGGAAAGCATGATCTCAAGGGCAGATGAAAATGAAGTGTATGC
AC.H6.Locus_2950.4	883	T	C	Exon	ATCTCAAGGGCAGATGAAAATGAAGTGTATGCTGACTTTGCAAGGCCTGG{T/C}GGCTGGAATGACCCGGACATGCTTGAAGTTGGGAATGGAGGGATGACTAA
AC.H6.Locus_2951.2	163	T	C	Other	TCGCATCAACAACCTTTCCCCTGCATATTCAACTTCATCCACTATATACA{T/C}AAATCCCAACAGTGCTGCCTTCATCTCTCTGCTACACTTGACATACCCTA
AC.H6.Locus_2954.1	1906	C	T	Other	CTGAGATTCAATTGTAAGTGAATAATAGCTGGTGACGCCAGATATTTTGA{C/T}AAAAACAATAGGAAAGGGGGGATAAGGAGAAAAATAAAATAGTTTATGTG
AC.H6.Locus_2954.2	1950	C	T	Other	CTGAGATTCAATTGTAAGTGAATAATAGCTGGTGACGCCAGATATTTTGA{C/T}AAAAACAATAGGAAAGGGGGGATAAGGAGAAAAATAAAATAGTTTATGTG
AC.H6.Locus_2954.3	1831	C	T	Other	CTGAGATTCAATTGTAAGTGAATAATAGCTGGTGACGCCAGATATTTTGA{C/T}AAAAACAATAGGAAAGGGGGGATAAGGAGAAAAATAAAATAGTTTATGTG
AC.H6.Locus_2954.5	584	C	A	Intron	ATACATTTATTAGTGGGCAAAATACAAAATCATGTCATAATCATATATTT{C/A}TGCGCTCGGTTGCATTTAAAATTCTTAGAAATTTTCAACTCCATGCAAGA
AC.H6.Locus_2954.5	2150	C	T	Other	CTGAGATTCAATTGTAAGTGAATAATAGCTGGTGACGCCAGATATTTTGA{C/T}AAAAACAATAGGAAAGGGGGGATAAGGAGAAAAATAAAATAGTTTATGTG
AC.H6.Locus_2954.7	1499	G	T	Intron	ATCCGAACTTTCAATCAAGACACCCCTAGAGATTGTAATATCTAGGTTGA{G/T}ATAAACTCCAAAAGAGATTAAATGAATTTTGATTTTTATTCTGACAGAAG
AC.H6.Locus_2954.7	1807	C	T	Intron	GGCAGCAATGTATGTGTTTTGGTTTTATAGAGATTCTTCTCTGAATAGGA{C/T}GATTGATAAGGACATTGTTATTGAAGGGAAGAAGCTTTAATTAGTGCTTT
AC.H6.Locus_2954.8	1906	C	T	Other	CTGAGATTCAATTGTAAGTGAATAATAGCTGGTGACGCCAGATATTTTGA{C/T}AAAAACAATAGGAAAGGGGGGATAAGGAGAAAAATAAAATAGTTTATGTG
AC.H6.Locus_2955.1	282	G	A	Exon	ATCCGAAACCCTAGTACAAGTCAACAACAACAACCTCGTATACAACCCTG{G/A}CTACACATACCTCGATCTTCCCACCAATATCAGCGTCTCCAAATCAAGCT
AC.H6.Locus_2960.1	1001	A	G	Other	TGGATCTATCCTTGAAGGCATCTAAAAAGCTATCAAAGCTTATTTCTCGT{A/G}CGCAGGATATACAGACAAAAGTAAATAAAGCCAAAGACATTGATAAAGAA
AC.H6.Locus_2960.2	1001	A	G	Other	TGGATCTATCCTTGAAGGCATCTAAAAAGCTATCAAAGCTTATTTCTCGT{A/G}CGCAGGATATACAGACAAAAGTAAATAAAGCCAAAGACATTGATAAAGAA
AC.H6.Locus_2964.1	181	T	C	Other	AGCAGTGCATAGACAACAAAACCCATAAATAAAATGTTTTTTTGGAATGA{T/C}GACGATGAGAATACAAGGAAACAAATTTAGTTGTAGTTCAGCACCTCATT
AC.H6.Locus_2964.1	541	A	G	Exon	ATTTGACCATTTTCATCCTTCAGCTTTTTCACAATCCCAACTAGCTCTAC{A/G}TAAGTTATATCATTGATTGAAGGTAAGTCATTAGCTGCTAAAACAACCTT
AC.H6.Locus_2964.1	1198	C	A	Exon	TTAAACGAAGGAACGGAATTCAAAAATAGATCAATCCACTGGATCTCGAT{C/A}GGAGTAGCTTTCCGAGGATTATCGGACGGGAATCTGTACGGAATCGTGCA
AC.H6.Locus_2964.1	1264	C	G	Exon	GGATTATCGGACGGGAATCTGTACGGAATCGTGCAAGCTCTATAATTGGT{C/G}TCGATCGGAGCTTGCAACAGAGGAAATGGTACAAATGGAGATTGGCTCTC
AC.H6.Locus_2966.6	630	A	G	Exon	GTTTTATGTTTTTGAGTTCATCTTCTTCGATTCTCTGCAAATCATTTGGC{A/G}CTGTAACATTTACCTTACTTGAAGTTTCTGCTTCATCGATAAGCTTAATG
AC.H6.Locus_2967.2	1122	C	T	Intron	AAATGCTTGAACATGTTCAGGCTTTGAAAAGGTTAGTAACGATAAACTTA{C/T}GAGAAAGTCGTAGCTTTACCGTACCAGTCCTGAGTATTAATGTTTTTTTC
AC.H6.Locus_2967.3	457	T	C	Other	CAGATCTCGCTCCAGTAGAGAAAACTGGTTCAATTAATAGAGGTATGCGG{T/C}AATAGATTGATATATCAAGTCTCTATTTTTTTTTTCATTTTTGTGTGTGT
AC.H6.Locus_2970.1	742	G	T	Exon	GGTTACAAAAACGATGCATACTTGGCAAGCCTTCTGCAACAAACTAACCA{G/T}CATTGATAAATAATTGAGGATACCATATATTTTTGAAGTGATTCATTCTT
AC.H6.Locus_2970.2	520	G	T	Exon	GGTTACAAAAACGATGCATACTTGGCAAGCCTTCTGCAACAAACTAACCA{G/T}CATTGATAAATAATTGAGGATACCATATATTTTTGAAGTGATTCATTCTT
AC.H6.Locus_2980.1	408	A	G	Exon	TATAATAAATTATCAGCAACATGGCTTTCTGGGTCGGATACTCCAACCAC{A/G}TCTACATACATAACGCAACGTTATGCATATGAGCTGCTTACAAATCCATT
AC.H6.Locus_2980.1	655	G	T	Exon	ATAACAAGCTCTCACATGACACATTCATCTCTTCTATTGGTGGAGGAAGA{G/T}CAATGCTAATACAGGTATATTCAGATGGTTGTCTTCGTTGTGCCAAATTT
AC.H6.Locus_2983.4	1545	C	G	Other	TGTTGCTGATAAAATTAAATTGAAGCTCAGTCATCAAACAAACTTGCCTA{C/G}ATATTTATGTTTTTCTTCTCTTTTTAAGGTTGTTTTTATAAGTGGCGTGA
AC.H6.Locus_2983.5	81	A	G	Exon	AGTGGAATGATTTATTGCCATTTCTTTTTCAGTGTAGCCAGAGTCCACAG{A/G}AGGACCACAGGGAAGTGGCTCTTATTCTTTTCAGCTCTCTCACCGAAACA
AC.H6.Locus_2987.1	297	C	T	Exon	ACACAACGCATTATAACTCACATTGAAAGACTTCAAACTTTTCATCTGCG{C/T}AACTTGTTTAGGTATGCTCCCATAAATCCTGTTCCGACTCAGATCAAGCT
AC.H6.Locus_3002.1	964	T	G	Exon	CTTGTGTATGAAAATCCATCGGCAGTGGGAAGACACCTTTGCATTGAATC{T/G}ATTGCACACTTCAGCGACTTTGCTTCCAAAGTTGCAGAGCTTTATCCAGA
AC.H6.Locus_3008.1	554	G	T	Exon	TTTGGGTCGGTGGCGCTTAGGGATAAGAACGTGGTGAGCTGCTTTTATCC{G/T}AGGCCGGAAGGGGAGATGAAGGAGGCGTTGGATATTGTTCCGGTTGGGGT
AC.H6.Locus_3009.1	303	C	T	Exon	CATTGTACAAAGTAAAAGTTTGCAGTCAAATAAGAGAGTCCAGATATGAA{C/T}AGTTCCTAGACTGACTATACTGAAGCAAACTGCCATAGGTTCTATCCCAT
AC.H6.Locus_3009.2	303	C	T	Exon	CATTGTACAAAGTAAAAGTTTGCAGTCAAATAAGAGAGTCCAGATATGAA{C/T}AGTTCCTAGACTGACTATACTGAAGCAAACTGCCATAGGTTCTATCCCAT
AC.H6.Locus_3009.3	90	C	T	Other	TTCATAATTTTATGTACAAGTTATTGAAATTGATATTACCAGTTTCCCAC{C/T}GTATAATGGTAATAAATTTATCATATTAAGCGAGAAACGACAATGTTCGT
AC.H6.Locus_3009.4	303	C	T	Exon	CATTGTACAAAGTAAAAGTTTGCAGTCAAATAAGAGAGTCCAGATATGAA{C/T}AGTTCCTAGACTGACTATACTGAAGCAAACTGCCATAGGTTCTATCCCAT
AC.H6.Locus_3009.6	303	C	T	Exon	CATTGTACAAAGTAAAAGTTTGCAGTCAAATAAGAGAGTCCAGATATGAA{C/T}AGTTCCTAGACTGACTATACTGAAGCAAACTGCCATAGGTTCTATCCCAT
AC.H6.Locus_3009.6	1884	A	T	Other	AATATATGACAAAAACATGCGGATCTAGAAATCAAGGGCTGAAATTAGGG{A/T}GGGCAACAATATCACGCGGCTACAATCATTTTCGCAGGATATGACAAACA
AC.H6.Locus_3009.7	303	C	T	Exon	CATTGTACAAAGTAAAAGTTTGCAGTCAAATAAGAGAGTCCAGATATGAA{C/T}AGTTCCTAGACTGACTATACTGAAGCAAACTGCCATAGGTTCTATCCCAT
AC.H6.Locus_3012.1	77	A	G	Other	TTTGCCTACTGTTAGATGCTGTCAAAAGATACCAAAAAACATACATATCT{A/G}TGTGTTTTTTCTTAAAAAAGGAGAGGAAAAAATAAAAAAGGGAGAAAAAA
AC.H6.Locus_3012.1	220	G	A	Exon	TCGACTGTCTTCAAATTCTACTTCCAATGTAAAAAGAAATCCTTTTAACT{G/A}TAATCCTTGCCGGAAATCAATCAGCCGACGAGAGATTTTTTTGGGATCTC
AC.H6.Locus_3017.1	810	C	T	Exon	GCATCTTTATCCTTGCATATTTGGAGAGCCACTACATCATCAGTAGCTAA{C/T}AGCGTGATCAAACCATAATCGGAATGCGCTCCAGCTCCAAATATTCCTTT
AC.H6.Locus_3017.2	354	C	T	Other	CAATAAAACAACAATTAACAAAAAGGTCAACAAATAAGTTGACAACACTA{C/T}GTATAGCTAGGCGTTCGATACTTCTCCAAGTATCTTGTATTTTACAGGGT
AC.H6.Locus_3017.2	810	C	T	Exon	GCATCTTTATCCTTGCATATTTGGAGAGCCACTACATCATCAGTAGCTAA{C/T}AGCGTGATCAAACCATAATCGGAATGCGCTCCAGCTCCAAATATTCCTTT
AC.H6.Locus_3019.1	2948	A	C	Other	AGAACTCTTGATCAATTCTCTTTTAAAATCCGATTTTAGCTTGGGAGAGG{A/C}TGAATTGCAGACCAAAGTGGGAAATTGCTTATTTTCAATTTGAGACTTGT
AC.H6.Locus_3024.1	1516	C	T	Exon	TATACTCAAGGTCGGTGAAGGAGCAGTAGCACAATGCATCAGTGGGTTCA{C/T}GGCAATTGATATCCCTCCTCCCCGTGGCCCTCTCTGGATCCTTGGTGATA
AC.H6.Locus_3024.2	1604	C	T	Exon	TATACTCAAGGTCGGTGAAGGAGCAGTAGCACAATGCATCAGTGGGTTCA{C/T}GGCAATTGATATCCCTCCTCCCCGTGGCCCTCTCTGGATCCTTGGTGATA
AC.H6.Locus_3024.3	1528	C	T	Exon	TATACTCAAGGTCGGTGAAGGAGCAGTAGCACAATGCATCAGTGGGTTCA{C/T}GGCAATTGATATCCCTCCTCCCCGTGGCCCTCTCTGGATCCTTGGTGATA
AC.H6.Locus_3027.3	92	T	C	Other	CCGAAAGGTCCAAACTCGGTTTTTGCAATTTTCTTTTGTCCTGCTCTTCT{T/C}CTCCTTCGCTTCCATTATGATTCAACAATGTAAAATATTGTTCTTAAATA
AC.H6.Locus_3040.3	365	T	C	Exon	ACCATGAAACCAGGTTCAGAGTTGCACCAGCAAATTCCAGAGTCATGGAA{T/C}GCATTCGTGTACATAATAGAAGGAGAGGGTGTTTTCGGTAAATTGAATTC
AC.H6.Locus_3042.1	1091	G	A	Exon	TTCTGCTTGATAATTGTTGCATGACCATCGCTCTCAAGAATAAGTGGAAT{G/A}CCCTTGTCGAAGTTAATAGCACGAGGAACATATTTTCTCCTGGATGGTAG
AC.H6.Locus_3042.1	1403	A	G	Exon	TAAATAATCCAACTGAATTTTGTATCACCTGTTGATTCAAAAAAGTTTCC{A/G}TTGAAAACCTTGATTTTTCCATCCGACAAAGAAATCTTTAGTGGTTGGTA
AC.H6.Locus_3042.1	1649	G	A	Intron	AAACCCTGATCAACCCAGTCCCAAATAAAACCTCCTTGAAGTCCAAAAGT{G/A}CTGTCTATAGCTTCCCAGTATTTGTGAATATTTCCATTGCTATTTCCCAT
AC.H6.Locus_3042.2	1091	G	A	Exon	TTCTGCTTGATAATTGTTGCATGACCATCGCTCTCAAGAATAAGTGGAAT{G/A}CCCTTGTCGAAGTTAATAGCACGAGGAACATATTTTCTCCTGGATGGTAG
AC.H6.Locus_3042.4	1091	G	A	Exon	TTCTGCTTGATAATTGTTGCATGACCATCGCTCTCAAGAATAAGTGGAAT{G/A}CCCTTGTCGAAGTTAATAGCACGAGGAACATATTTTCTCCTGGATGGTAG
AC.H6.Locus_3042.5	1091	G	A	Exon	TTCTGCTTGATAATTGTTGCATGACCATCGCTCTCAAGAATAAGTGGAAT{G/A}CCCTTGTCGAAGTTAATAGCACGAGGAACATATTTTCTCCTGGATGGTAG
AC.H6.Locus_3044.1	389	A	T	Other	CGTCTACAATAAGCTGTGACTTAGCGAGAAACAGTGACACAAACTCGTGC{A/T}GAGATGAGAGATTATGATTACTATATTGAACTTGAGCTAAAATCTTTTCC
AC.H6.Locus_3052.2	461	T	C	Exon	GGATTTTTGAATAAGGTTAATATCCCACAAAGTCAAATATATGCCATCAA{T/C}GATGCTTTAGATGCCGAGGGTGCTGCAGATGACTACGAAAAATGCTTGCA
AC.H6.Locus_3061.1	835	A	G	Exon	CCAGAGGAAAAGGAGCTTGTTTTTGTGCTTGTAACTCCGGAGTTTGAGGC{A/G}CCAACAAAGAAGATGAGGGAGGTGCTGCCTAAGGAGGTGGACATGAAAAT
AC.H6.Locus_3062.1	876	T	C	Exon	CAAGTTCTGGATTTGTCAAATAATAATTTATCAGGAGAAGTTCCATCAAA{T/C}GGATCATTTTCACTGTTCACCCCTATAAGTTTTCTAAATAATCCTAAATT
AC.H6.Locus_3062.1	1476	T	C	Exon	ATGACCCCTACAGAACGCCTTCTTGTGTATCCGTACATGGCTAATGGAAG{T/C}GTAGCTTCATGTTTAAGAGAACGTCCTCCAAACGAACCTCCACTTGACTG
AC.H6.Locus_3065.1	1380	C	T	Exon	CCTTGTCCTTGTGCACGAGAAACTGGAGGAGAGTTTGCATATACAAGTGA{C/T}GGCTTACTCAAACCCTCTTTTCTAGATGGATGCATGTCTATCAATAGCAA
AC.H6.Locus_3065.1	1860	C	T	Exon	CTGTTAAAGGACGATGAAGCTCTCTGTCTGGATGCCACATTTTATGGGAA{C/T}GTGGCAAGGTTTGTGAATCATAGATGTGTTGATGCAAATATGGTTGAGAT
AC.H6.Locus_3068.1	2274	G	A	Other	ATTTTCTGGTTGATCAACGGAATGCAAAATCCTAAATTCGGATTATCTTC{G/A}TGGAATCGAATTATTTTTGTTTTTTCTTAGTCAGAGAAAAGAAGAGGCAT
AC.H6.Locus_3068.2	675	T	C	Exon	CTGCTCATCACCTTTTGGTGAAGAAGAAGCCACTTCTTTCTCATCAACGA{T/C}GGTCATGTTTTCCTTAGGAACTTCATCGGCAATGAGATTAGATGTCTTTT
AC.H6.Locus_3068.2	2201	G	A	Other	ATTTTCTGGTTGATCAACGGAATGCAAAATCCTAAATTCGGATTATCTTC{G/A}TGGAATCGAATTATTTTTGTTTTTTCTTAGTCAGAGAAAAGAAGAGGCAT
AC.H6.Locus_3072.1	822	A	G	Exon	AATACCCGAGGACGAAGAAAGCAGTGAAAGAAAAGAGAATGGGTTGGTTT{A/G}TCCAAGTACTATGAGACCAGTAGCAGAAGGAGAATCCAACAGTGGGTGTG
AC.H6.Locus_3072.1	931	C	T	Exon	GCAAAAGTGGGACCCACGTACTACCCGGAGGGGTGGTACGTGGACGAAGA{C/T}GGCCAGCTGTCATGGTTCAACGCAGGCGTAAGAGTCGGTGTTGGTATAGG
AC.H6.Locus_3075.16	1038	T	A	Exon	GAGAGACAATGCCAAAATGGAGGACTAAATGGACGTCCTGAAAAGCTTGC{T/A}GATGTCTGCTATTCATGGTGGGTACTTTCAAGTCTGATATTAATCGACAG
AC.H6.Locus_3075.18	2380	T	C	Other	AAGCAAGCTACTGATCCATGGGGTATCTGCAGGGCAGTGGCATCTAGAGG{T/C}GATTCATGATATTTTGTGCACCCATCTGTTGTTTTTATCTCTTTTTTAAA
AC.H6.Locus_3087.3	192	A	G	Other	TGTTTTTTGATTTGACAATCTTCATATATTACTTCCTGGCTGATTTGCTT{A/G}TTTAATCCCGCTTACTTTGCGACATCTCAAACAATTACTTCAAAAATTAA
AC.H6.Locus_3094.1	2253	A	G	Exon	GCCCAAGAAGAATTTTCTACTACATACCCTGTTAATGAAGGACGAGGGAC{A/G}CGACTAGAGACTGCTCCCTCACTAATGTTAACAAATAACCGGTGGTTAAG
AC.H6.Locus_3097.1	1330	A	G	Exon	GCAAGATCAATAAAAGAAATCTTCCCAACAACCTTTCCACCTTTAGGTTC{A/G}TTCTCATCATTATTTTGCCGCCTTCTGGTGTCTTTCACCTCTTTTTGTTT
AC.H6.Locus_3100.2	706	G	A	Other	TCTCTTTCTGGAACAACGACCTAAACAAACACAAAGAAATCGAAGAGATC{G/A}TCAAAGAAGCATCAGAGAAATCAGAAGAGAGACCTTATGATGTATTTGAG
AC.H6.Locus_3101.1	829	C	T	Exon	GAGAGAATGGGATTATACAGTCGTCAGTATGCAAAAGTTGTAGTATTCAG{C/T}AAGGTCCCACTACCGAACTATAGAGCGGATCTTGATGATAAAAGGCCACA
AC.H6.Locus_3106.1	1597	A	G	Exon	GAAGCCTTTCATTTTTGGATCGAGTACGTAGCATGCTGATTCTTGAATGC{A/G}CAAAGATTTGTTCTTGAAGTCAGAGTTTGAATCGGAGGAGCATGGGGCCC
AC.H6.Locus_3106.2	1597	A	G	Exon	GAAGCCTTTCATTTTTGGATCGAGTACGTAGCATGCTGATTCTTGAATGC{A/G}CAAAGATTTGTTCTTGAAGTCAGAGTTTGAATCGGAGGAGCATGGGGCCC
AC.H6.Locus_3106.2	2141	G	A	Exon	AGAATTTGATCCAAAAGGAACGGTTGTTCACACGTGCTTAACACGTAACC{G/A}TTTCCATTGTTAACTGGCATCCAGACTTGAGCTAAAATTCCAGTACCAGA
AC.H6.Locus_3106.3	2003	A	G	Exon	GAAGCCTTTCATTTTTGGATCGAGTACGTAGCATGCTGATTCTTGAATGC{A/G}CAAAGATTTGTTCTTGAAGTCAGAGTTTGAATCGGAGGAGCATGGGGCCC
AC.H6.Locus_3106.4	1597	A	G	Exon	GAAGCCTTTCATTTTTGGATCGAGTACGTAGCATGCTGATTCTTGAATGC{A/G}CAAAGATTTGTTCTTGAAGTCAGAGTTTGAATCGGAGGAGCATGGGGCCC
AC.H6.Locus_3111.1	1483	T	C	Other	AACCTGGAGTCGTGGATCTGAAGCGAGCGACCGGATTTGAAGCTGAAGCA{T/C}GGAGTCGTCGGTCTGAAGCGGGCATGGATTTGGGTTGGAGATGTTTGCGG
AC.H6.Locus_3113.1	52	G	A	Other	ATTGACCTGCTCCTCTATATAATCTTACACCCCCCTCTCATAAAATTTCT{G/A}TATCTCCATACATCTTTCTTCCATTTGCTGTTTCTATTTCCTTCATCAAG
AC.H6.Locus_3113.1	175	A	G	Other	TTCTAGTTATTTCGAAGAATCAAAATAGCTTTCATCCACATTTCTTTGGT{A/G}ATAGTTTCATAATTCAGTCGTTTTGAAGCTGGCTTGCTTTCTATTTCATC
AC.H6.Locus_3113.1	865	A	C	Exon	AACCAAAAATACAATGGGGCAGAAACCCTAATTGGAAATGCAGCATGTGC{A/C}GGGCTAGCTGTCATGATCGTGATCCTGTCCACAGGCCACATATCCGGGGC
AC.H6.Locus_3113.1	1270	G	A	Exon	ATACTTGTGGGAGGACCATTAACTGGAGCATCGATGAACCCAGTTCGAAC{G/A}CTAGGGCCAGCGGTAGCAGCAGGCAACTACAGGCAAATATGGATATATAT
AC.H6.Locus_3115.1	712	T	C	Exon	GTGAACATATTCCGAGATCCACGGTGGGGAAGAGGCCAAGAGACACCTGG{T/C}GAAGATCCAGTGGTTGCTGGAAAATATGCGGCCGCTTATGTGAGAGGTCT
AC.H6.Locus_3115.1	1430	A	T	Exon	CCTTCAAAGCAGCCTTATGGTAACTTAGGTCCAAGAGATGTATGTACTCC{A/T}GCTCATCAGAACTTGGCTTTGGAAGCTGCCCGTCAAGGAATAGTGCTTTT
AC.H6.Locus_3115.2	712	T	C	Exon	GTGAACATATTCCGAGATCCACGGTGGGGAAGAGGCCAAGAGACACCTGG{T/C}GAAGATCCAGTGGTTGCTGGAAAATATGCGGCCGCTTATGTGAGAGGTCT
AC.H6.Locus_3115.2	1493	A	T	Exon	CCTTCAAAGCAGCCTTATGGTAACTTAGGTCCAAGAGATGTATGTACTCC{A/T}GCTCATCAGAACTTGGCTTTGGAAGCTGCCCGTCAAGGAATAGTGCTTTT
AC.H6.Locus_3115.3	712	T	C	Exon	GTGAACATATTCCGAGATCCACGGTGGGGAAGAGGCCAAGAGACACCTGG{T/C}GAAGATCCAGTGGTTGCTGGAAAATATGCGGCCGCTTATGTGAGAGGTCT
AC.H6.Locus_3115.3	1348	A	T	Exon	CCTTCAAAGCAGCCTTATGGTAACTTAGGTCCAAGAGATGTATGTACTCC{A/T}GCTCATCAGAACTTGGCTTTGGAAGCTGCCCGTCAAGGAATAGTGCTTTT
AC.H6.Locus_3115.4	2063	T	C	Other	GTGAACATATTCCGAGATCCACGGTGGGGAAGAGGCCAAGAGACACCTGG{T/C}GAAGATCCAGTGGTTGCTGGAAAATATGCGGCCGCTTATGTGAGAGGTCT
AC.H6.Locus_3115.4	2699	A	T	Other	CCTTCAAAGCAGCCTTATGGTAACTTAGGTCCAAGAGATGTATGTACTCC{A/T}GCTCATCAGAACTTGGCTTTGGAAGCTGCCCGTCAAGGAATAGTGCTTTT
AC.H6.Locus_3115.5	712	T	C	Exon	GTGAACATATTCCGAGATCCACGGTGGGGAAGAGGCCAAGAGACACCTGG{T/C}GAAGATCCAGTGGTTGCTGGAAAATATGCGGCCGCTTATGTGAGAGGTCT
AC.H6.Locus_3115.5	1348	A	T	Exon	CCTTCAAAGCAGCCTTATGGTAACTTAGGTCCAAGAGATGTATGTACTCC{A/T}GCTCATCAGAACTTGGCTTTGGAAGCTGCCCGTCAAGGAATAGTGCTTTT
AC.H6.Locus_3115.5	2057	C	T	Intron	TATCTCATGAACTCATGATTGGTCACATTTGTACAAGTGATATGATCATA{C/T}ACCATGCAGTTTATGCTGTGCATGTTTCCAGTTTTTGAGTCTTGCGCACA
AC.H6.Locus_3115.6	712	T	C	Other	GTGAACATATTCCGAGATCCACGGTGGGGAAGAGGCCAAGAGACACCTGG{T/C}GAAGATCCAGTGGTTGCTGGAAAATATGCGGCCGCTTATGTGAGAGGTCT
AC.H6.Locus_3115.6	2511	A	T	Other	CCTTCAAAGCAGCCTTATGGTAACTTAGGTCCAAGAGATGTATGTACTCC{A/T}GCTCATCAGAACTTGGCTTTGGAAGCTGCCCGTCAAGGAATAGTGCTTTT
AC.H6.Locus_3115.7	712	T	C	Exon	GTGAACATATTCCGAGATCCACGGTGGGGAAGAGGCCAAGAGACACCTGG{T/C}GAAGATCCAGTGGTTGCTGGAAAATATGCGGCCGCTTATGTGAGAGGTCT
AC.H6.Locus_3115.7	1348	A	T	Exon	CCTTCAAAGCAGCCTTATGGTAACTTAGGTCCAAGAGATGTATGTACTCC{A/T}GCTCATCAGAACTTGGCTTTGGAAGCTGCCCGTCAAGGAATAGTGCTTTT
AC.H6.Locus_3117.1	307	T	G	Other	TCCATCCTCACCTTGCTTAAATTTGTAGGGAATGCACCCCGAAACAAGTC{T/G}AAATCCATTCTCATATCTCTGTTTCTGCCTTCCAATTCTTGCAACAAATT
AC.H6.Locus_3117.2	211	T	G	Exon	TCCATCCTCACCTTGCTTAAATTTGTAGGGAATGCACCCCGAAACAAGTC{T/G}AAATCCATTCTCATATCTCTGTTTCTGCCTTCCAATTCTTGCAACAAATT
AC.H6.Locus_3117.3	205	T	G	Exon	TCCATCCTCACCTTGCTTAAATTTGTAGGGAATGCACCCCGAAACAAGTC{T/G}AAATCCATTCTCATATCTCTGTTTCTGCCTTCCAATTCTTGCAACAAATT
AC.H6.Locus_3123.1	607	C	G	Other	AGTTATTGTTATTACTATGATTGCCATGTCTTTTTGTAGCTTGTTCTGCT{C/G}TTAATTGTTTGCTACTATCACTTAAGTTATTATTACTATAACACCGTATA
AC.H6.Locus_3124.4	70	A	G	Other	CCTAAATCTGAAAGCTACACAAGCGAAGATTTCTCAAAGATCACACAAGA{A/G}CGAGTAGCTGCCTCATTGCCTGAATCTCCAATCCAGACACCCTCTAACTT
AC.H6.Locus_3125.1	409	C	T	Other	TTTTTTAGCTGTGCGCAAGTAAAGATCTGTATTTGTAATTTCAATTGCTA{C/T}ATCGTAGATCTTTGTTGCATATTGAAGAGTTAAGGGATCTGAATCATTTT
AC.H6.Locus_3125.1	1421	C	T	Exon	CCAATTGTTTCTAACCCGAATGGAAATAAGTCGTCAACTTTTGGTCCGAA{C/T}GTGACTGCTGGAGTAAATGGAAGTAATGGAGGAGGAGGTGGATCGAAAAT
AC.H6.Locus_3125.1	1817	C	T	Exon	GGATTTTCAGAGGAAAATCTTTTGGGTGAAGGAGGATTTGGTTGTGTATA{C/T}AAAGGATGCCTTTCAGATGGAAGGGAAGTTGCAGTTAAGCAACTTAAAGT
AC.H6.Locus_3125.1	2693	G	A	Exon	GAACTCTATTCCGCTCAATCTGCAGAAATAAGACTGTTTCAAAGAATGGC{G/A}TTTGGAAATCAAAATTACAGCAGCGACTTCAGTAACTTCAGCAACTTCAG
AC.H6.Locus_3125.2	227	C	T	Exon	CCAATTGTTTCTAACCCGAATGGAAATAAGTCGTCAACTTTTGGTCCGAA{C/T}GTGACTGCTGGAGTAAATGGAAGTAATGGAGGAGGAGGTGGATCGAAAAT
AC.H6.Locus_3125.2	623	C	T	Exon	GGATTTTCAGAGGAAAATCTTTTGGGTGAAGGAGGATTTGGTTGTGTATA{C/T}AAAGGATGCCTTTCAGATGGAAGGGAAGTTGCAGTTAAGCAACTTAAAGT
AC.H6.Locus_3125.2	1499	G	A	Exon	GAACTCTATTCCGCTCAATCTGCAGAAATAAGACTGTTTCAAAGAATGGC{G/A}TTTGGAAATCAAAATTACAGCAGCGACTTCAGTAACTTCAGCAACTTCAG
AC.H6.Locus_3128.1	873	G	A	Exon	GATGGGCCACATTCATATATCAAGGGCTTGGCTCTGACGATCAAGCCTTC{G/A}CTATTGAAAGGGAGCTCCCCTCCGTTTCGAACGGCACATGCACATTTATC
AC.H6.Locus_3128.1	1398	A	G	Intron	TCCAACTTCTGATCTGAGTCCTTCGGTCCATATCCACGAAACAGCAAAGT{A/G}TCAGTTTTAAATGCATTTTTGTCAAATTCCTCAAAGTGGATAGAGGCGAT
AC.H6.Locus_3128.1	1834	G	A	Intron	ATTCATCACCCTCCTCTTTCTCCTCTCTCTTTCTCTTAACCGAACAGTTA{G/A}CTCTACCATTCTCATGGCTCACATGTTCATCTTCAATGATTTTTTCCCTT
AC.H6.Locus_3144.1	1968	C	T	Exon	AGCATATAGCTTGTAATAGGATCATCTGTTTCCATTTGAGATCCTTGTAG{C/T}GACATCAAAACTTCCATGACCTGTTTAGCATCATCTCTAAATTTATCCTT
AC.H6.Locus_3144.1	2649	A	G	Exon	GCAAGATAAGCAGGCAAAAGCTCAGAAGCCACTGGAACTATAGTGTTCCC{A/G}CCAAGAGCAATCGAAAGCCTATCCAAACACTCCTGCCCAACACTATAATT
AC.H6.Locus_3144.2	886	A	G	Other	GATACTGAATTGTTAATTTTAGTAATTAAGTTGATTCGGTTAACCGGAAC{A/G}TCATTATTGTAAGCGTATGGTATGATATAGAATTCTTAAAAGGTGAAACC
AC.H6.Locus_3144.2	990	T	C	Other	TGCACGAGGCTCCCGCATGATAATGAGCTCCGAGGTGGATTGATAATGTA{T/C}GCAGTCTTTCCCTCGCATTGCCAAGAGGGCTGTTTCCTGACTCGAACCTG
AC.H6.Locus_3154.1	2776	A	T	Exon	CTCAGGGCTAGGGCAAATTACTACGTAAGTGCCCACAAGTTAGGAGATGG{A/T}GCACAATGGCGTCGAACAAGTGGACAACAAATTTACTCCCCTCTCCTTCT
AC.H6.Locus_3162.1	917	A	G	Exon	CAGTACAGATTAATTTGGCCAAAAGAGCAAAAAAGCCTGCTACAGCGACT{A/G}CTTCTAGTGCCAAGGATCCATCATTTGGTAACCAATCAGTAGCGGGGAGC
AC.H6.Locus_3165.5	974	G	A	Other	ACTTCCTCCATCACAATCAAACAGCTGAACCCACCGAACTATCATCAACC{G/A}TGCCTTCAATATCAGTAAACTCTCACACTGTGAGCTGCTGCAAACCAAAG
AC.H6.Locus_3165.5	1367	C	T	Other	CAAATACAATTGTTGCATTGCTTTGTATTGCTTTCAAAAATATCATTAAA{C/T}ACTCACTGTTGCATTGCTTTCATTGACCAACATAACTGAGCATCCACCAT
AC.H6.Locus_3165.5	1872	G	A	Other	CTCAAACCCCACAGCAACAAACTGCTTCACCATCCCCTTCAACTTCACCT{G/A}CATACCAAACTCCTTTCACCAACAATCGACTATCCCCAAACCAGTGAAAT
AC.H6.Locus_3167.1	1591	C	T	Other	TTGTACTTGTATCTTTTATTTCTTTGGATATTTTGAGTTGCATGATGGTG{C/T}AAGGATTATGACTTTTGATGTATGTTGTCTGTGCTTTGAGTTGGATCGGA
AC.H6.Locus_3168.1	1503	G	A	Exon	CCTCTAGTATCACACTCCTCTTGCAAAATCGAAATTGCATTCACGATACC{G/A}TCTTCTCCTCCCAAATCCCTTAAAACCTCATCGTTTTCCTCCACTGCAAG
AC.H6.Locus_3168.1	1610	C	T	Exon	ATCTTTGAACAAGTTCATCAGACAGGAAACGAACCCACTCCCTGTCTCTG{C/T}ATTACTTTCATTATCTTTCAAATGCTCCAACTCGAGCTTAGATCTAAAGG
AC.H6.Locus_3170.1	3380	G	A	Other	TAGTTGTCAAATGAAAATTATTAACTAAAATGGTGCATATATCGTGGTTT{G/A}TTTGAATATCATGCTGCCATTGGTTGTCAACATGCAGTCATTATCATATC
AC.H6.Locus_3170.2	3380	G	A	Other	TAGTTGTCAAATGAAAATTATTAACTAAAATGGTGCATATATCGTGGTTT{G/A}TTTGAATATCATGCTGCCATTGGTTGTCAACATGCAGTCATTATCATATC
AC.H6.Locus_3170.3	51	A	G	Exon	GGTGATACATCACTAGAGAGAACAGTTCAAATTGATGGTACACCTGAGCA{A/G}ATTGAAGCTGCAAAGCAGTTAGTCAATGAAGTTATTAGTGGCCAGAACCG
AC.H6.Locus_3189.1	318	C	T	Exon	TTGTTCGGTTTTGCTTTCTCCTTCGGTACCCCTTCTAACGGCTTCATAGG{C/T}AAGCAATCCTTCGCCCTAAACGACATACCCAACGACAGCTTCGACTATCC
AC.H6.Locus_3193.19	2312	G	A	Exon	GCACTGTCAGGCTCAGGTGTTTTAAATGCAAGATCCGGAAGCACAACTTC{G/A}TCTGGTCTCCTTTCTCAAATGACAACCACCCTTGGTGCTGATATGGCTAG
AC.H6.Locus_3193.23	3234	G	A	Exon	GCACTGTCAGGCTCAGGTGTTTTAAATGCAAGATCCGGAAGCACAACTTC{G/A}TCTGGTCTCCTTTCTCAAATGACAACCACCCTTGGTGCTGATATGGCTAG
AC.H6.Locus_3193.24	5463	G	A	Exon	GCACTGTCAGGCTCAGGTGTTTTAAATGCAAGATCCGGAAGCACAACTTC{G/A}TCTGGTCTCCTTTCTCAAATGACAACCACCCTTGGTGCTGATATGGCTAG
AC.H6.Locus_3209.1	830	C	T	Exon	GCTAATCCTACGGATTACAAACAGCACTGGATAAAAGACATGGTGTATGG{C/T}AAAGATGTAAAGGACGAAGAAGGCTTACCAAGTTTCGCTCTCATCAACAA
AC.H6.Locus_3209.1	1257	C	T	Exon	GGAGGAGTGCAAGATGGAACTACTATCGTACTTTATGAATGGCTCAAGGG{C/T}AAGAATCAGAGGTGGAGAATCGCTCCTTACTAATTAATAACCATAAATTT
AC.H6.Locus_3209.2	1198	C	T	Exon	GGAGGAGTGCAAGATGGAACTACTATCGTACTTTATGAATGGCTCAAGGG{C/T}AAGAATCAGAGGTGGAGAATCGCTCCTTACTAATTAATAACCATAAATTT
AC.H6.Locus_3209.3	1741	C	T	Exon	GCTAATCCTACGGATTACAAACAGCACTGGATAAAAGACATGGTGTATGG{C/T}AAAGATGTAAAGGACGAAGAAGGCTTACCAAGTTTCGCTCTCATCAACAA
AC.H6.Locus_3209.3	2035	C	T	Exon	GGAGGAGTGCAAGATGGAACTACTATCGTACTTTATGAATGGCTCAAGGG{C/T}AAGAATCAGAGGTGGAGAATCGCTCCTTACTAATTAATAACCATAAATTT
AC.H6.Locus_3209.4	830	C	T	Exon	GCTAATCCTACGGATTACAAACAGCACTGGATAAAAGACATGGTGTATGG{C/T}AAAGATGTAAAGGACGAAGAAGGCTTACCAAGTTTCGCTCTCATCAACAA
AC.H6.Locus_3209.4	1124	C	T	Exon	GGAGGAGTGCAAGATGGAACTACTATCGTACTTTATGAATGGCTCAAGGG{C/T}AAGAATCAGAGGTGGAGAATCGCTCCTTACTAATTAATAACCATAAATTT
AC.H6.Locus_3213.1	330	A	G	Exon	TCCCTACCCCAAGCGGGCCCGCCATCACCAGCCCAAGCTTTACTGCCACC{A/G}CTGCCGCCGGGAAACCATTCTCTCCCGGGAGAATTTTGCACTTTGGCACC
AC.H6.Locus_3213.1	1293	G	T	Exon	AGAAACTGCATAGCTTCATCCGCAGTCAAATTCTGAAAGCGAGGATGCAC{G/T}ATCATCCTGGGTTTAAAGTTTTTCTTAGCTAGCTCCTTTGCTTTTCTCGC
AC.H6.Locus_3213.1	2103	A	G	Exon	ATTGAACTGAAAAATACCTTTTTCCTGACGTACTTATTCATCATTTCTTT{A/G}CGTGTATATATGGGCCCATTACGTACTAGATCTCTCTGCAATGCTGAAGC
AC.H6.Locus_3213.1	2571	A	G	Exon	ATGTCTCTAGGATGATCTTCCACAATTCTAAAAATCACCTCATATATATC{A/G}TCCTTGAGTGGTCGACAGGCCAAATTTGCTGCACCCAAACACATAACATG
AC.H6.Locus_3213.1	3297	G	A	Exon	GAAGTAGGACTGGTTGATATGGTAGCATGTCTCATGAATGTGATGCGGAC{G/A}TGCTTCTTCACATTAGGTTCGCATCCAATCTCAACTGCAGCCATGTATCG
AC.H6.Locus_3213.2	1503	G	A	Exon	GAAGTAGGACTGGTTGATATGGTAGCATGTCTCATGAATGTGATGCGGAC{G/A}TGCTTCTTCACATTAGGTTCGCATCCAATCTCAACTGCAGCCATGTATCG
AC.H6.Locus_3217.1	712	G	A	Exon	TTATTTACCACAGACCACAAGTTTCCCAAGGAAAAGAATCGGAAATCCAT{G/A}TGAGCAGGTTGCAAATTTCCAATGAAGTAACCTCCTTTATCAGGCATCCA
AC.H6.Locus_3217.3	53	G	A	Other	TGTTGGTAGTATCAGATGCAAGTCGATAACGAATAGGTGGTCGAAAGGAG{G/A}GGTGATGGTGGAGGCCGCAAACCGATGATAAAATTCCATTGATGGGTGAT
AC.H6.Locus_3217.3	946	G	A	Exon	TTATTTACCACAGACCACAAGTTTCCCAAGGAAAAGAATCGGAAATCCAT{G/A}TGAGCAGGTTGCAAATTTCCAATGAAGTAACCTCCTTTATCAGGCATCCA
AC.H6.Locus_3217.4	712	G	A	Exon	TTATTTACCACAGACCACAAGTTTCCCAAGGAAAAGAATCGGAAATCCAT{G/A}TGAGCAGGTTGCAAATTTCCAATGAAGTAACCTCCTTTATCAGGCATCCA
AC.H6.Locus_3218.1	818	G	A	Other	AAGAGTAAACTGATCAAGTGAATTATTATGAAAAATGTTTCGCCATGGCT{G/A}TATTTTGTTCGCTGCTTTTATAAGGCTTGTTATGTATCGGAAGTTTATGC
AC.H6.Locus_3218.2	96	G	C	Other	ACACGTCAATTTTAGACACATAAGTACATATTCCGAGATGCATTATAAGA{G/C}CCGAGATGTCAATCTGAGATGTACACTCAATATGTACTCATCTCGTCCGA
AC.H6.Locus_3218.2	840	G	A	Other	AAGAGTAAACTGATCAAGTGAATTATTATGAAAAATGTTTCGCCATGGCT{G/A}TATTTTGTTCGCTGCTTTTATAAGGCTTGTTATGTATCGGAAGTTTATGC
AC.H6.Locus_3218.4	242	T	A	Exon	ACGTCTAGAAAGACTGGAACCACAATCGTTGGTTTGATCTTTAAGGACGG{T/A}GTTATTCTTGGAGCAGATACAAGAGCAACCGAAGGACCTATAGTTGCTGA
AC.H6.Locus_3218.4	957	G	A	Other	AAGAGTAAACTGATCAAGTGAATTATTATGAAAAATGTTTCGCCATGGCT{G/A}TATTTTGTTCGCTGCTTTTATAAGGCTTGTTATGTATCGGAAGTTTATGC
AC.H6.Locus_3232.2	3236	A	T	Other	TTTGACATTAATTGTAATAAAAACTACAAATATAGAACCGTGTGACTTTG{A/T}GCATATAGGAAACAAACCCGATATAGCAGGAGTAAGAATCCCATCACCAA
AC.H6.Locus_3233.9	691	G	A	Other	AACATATAACTTATGTGCTAACAAATAAAGGTGGCCTTCAGTTTCATTGT{G/A}CTGGTATTTAGGCAAGTAATTCATTCTCAGAGCGTCAAAAACTATGGGAT
AC.H6.Locus_3233.9	958	T	A	Other	GTGGTTTGGTCGAATCCACTTTACAGGGATGCGAATACACTTGGAGACGG{T/A}GGGGAATTGCAACGAACATAGACAAAATCCTAGTTAACTTTGAATTCATG
AC.H6.Locus_3233.9	1616	G	A	Other	AAGAAGAAGCTCTTGCGTACTACCATCTTTTATTCGATGGGGACACATCC{G/A}CTAATTATCCTATCATCGCAACTTGAATGCAGATTAATGATTTGGGAAAA
AC.H6.Locus_3238.1	1234	C	T	Exon	GATGAGAAATAGTGTATGTCACAGTGCCACCATTTGTGCCAACGCTATAA{C/T}GCATGCAGGAACGACAGTGGACACTTTCTTACGAGAAAATTTGGAATGGT
AC.H6.Locus_3239.1	60	G	T	Other	AAGTTTATTTTTAGATTCTAATTTTAAGGGATTTAAAAATATCCACAGAA{G/T}GGCATTTTTGGTAGTTCACGGTGACACCAAAAAAGTGGAACGTCAAATGT
AC.H6.Locus_3251.1	638	G	T	Exon	TGTGGGACCAGGGACGATGGTGAGAGCTGCCTCAAGAAATTCGATAGCTC{G/T}AGAATAAGTTCCCTTCTCATATGCCTTTTGTCCCACCTCAAACATAAGCT
AC.H6.Locus_3256.1	998	C	T	Exon	ATGGAGGAGACGGGAGCAAGGTTGATGAGGGAAAGAGACACTTTGAGGAA{C/T}ACTTTGAATTACTTGACTGCTGCTGCTGCGGTCAAGGATGTCTTTCCTTC
AC.H6.Locus_3263.2	808	A	G	Other	GTACAACATTTCAAAACAAATGCACTTTCCCACGACAGTTTAATTTGCCT{A/G}CAACCAAGGTAAATGGAGTGAGTATTCATTGTTGCTCTTAAATACTTTAA
AC.H6.Locus_3263.3	266	C	G	Other	TCACGAGATCAGGGATCTCATTCTTTATGCTCAACCTGATCTAATCGAAA{C/G}TCAAACAAGAAATGGAATGGACGACAATCCAACACTTAGATTTGCGCCAC
AC.H6.Locus_3264.1	915	C	T	Exon	AGTGCTCCACGATGTTCTTTATCAGTGAATAAATATGAGGGCTTTTGATA{C/T}ACAACTGACAGGCTGTTGAATTCATCGAAAATGCGATCTTTGATTTCACT
AC.H6.Locus_3268.2	646	A	G	Intron	TATTTTCTCCCTCATATGATAAGGCGGCACATAAACATAGTAAGTACGAC{A/G}TATATATGGAAAGATATGTTCATTGGTATACAGATATTAACCTTCTGATC
AC.H6.Locus_3272.2	1985	T	A	Exon	AAAAATCACAAGCCAGACCTTCCTATACCACCTCTCACATTGAATCAAGC{T/A}GGATCATACACTGTATGTATGAGTCAAGCATGGGATTCGAAGATTGTTAC
AC.H6.Locus_3273.1	279	A	G	Other	ATTTGCAGAAATAATCATGAAAAGTAATATGTGACTTCACCTAAATTCCT{A/G}CATTCACATATCATCAGTCACCACCAAGGCACCGACCACAGAGAGCACAT
AC.H6.Locus_3275.2	473	C	T	Exon	CAGTTTCGTCAAATTCTCAAAGAAATTGTGGCTACAAAAGAATCCATGGG{C/T}GAGATAATGCGAGCTTCTGCCTTCTCCCTAACCGAAGCCAAATATGCAGC
AC.H6.Locus_3277.1	600	A	C	Other	GAATTGGATGCGGTATTATTGGCCTTCAGTCATCTGTTTGAAGACCTGTG{A/C}GCAAATAAATCTGCACCAAAACCTGTATATTATATATAATACTCAAGAAA
AC.H6.Locus_3283.1	1396	T	A	Exon	AATACGGGCAAAAGGAAGCTATTAGCAGACAAACCTGCAGTTGCAGTTGG{T/A}GCAGGAGCAACTGCAGTTCTTGGTGCAACCTCTCTGTCTAAAATAGCAAC
AC.H6.Locus_3288.1	131	G	A	Other	GTCAACCCTTCAAATCTCACCCAATATTCGCCATTCATTCCTCTTTGGTC{G/A}TAACATTCCGAAAATAAACTCCGGCTTCTCCAATTTCAGTTTGAGTAATC
AC.H6.Locus_3288.1	1410	A	G	Exon	AGCATTGATAAATGGACCAATATACCTTGCATTCCCGAAGAATTGGGATC{A/G}TCGGTCAGCTCTGGCACTGTACACGGTAATTGGTTTTACGTCTACTCGAT
AC.H6.Locus_3294.16	7349	C	T	Other	ATGTGTGTACATTTTATATTGCTATCAAATTATAAAGGATGGGAATGATG{C/T}ATTTGTCTTTCTCACCTCGGCAGATAGGATGAAATTTACACCCATACTTA
AC.H6.Locus_3296.1	1278	A	T	Exon	GTGAGTGTCTTCCCAAAAGTGTCAACAACAATTCTAAAAGTGTTATCTGC{A/T}GCCAAGTATGGTGACTTGCGATCTTCTGGGTATTCATTTATAGACTTCTC
AC.H6.Locus_3300.1	510	G	A	Other	ACTGCTATCCTATTCCGCTCATACATACACATGCATTGTGATTTAGTTTT{G/A}CATACATGCACATAAATGCATATTACTTGTTCAATCCACATATACTACTC
AC.H6.Locus_3304.1	652	T	C	Exon	TCATCTCTTGAGTACAAACAATCCAAAAGCAGTGTGTGGTCATCAGCATG{T/C}AATGCTTGCTTAAGCATAACATGAACCGAGTCAGCACTAGGGGGTGCTAC
AC.H6.Locus_3305.1	292	G	A	Exon	CGTAGAAAAGTTTTTCTAAATAATGGGTCCCAACAAAGTACTTCTCAGAC{G/A}TTTACATTCCGTGAATTGGCTACTGCAACAAAGAATTTTAGATCTGATTG
AC.H6.Locus_3309.2	1201	T	A	Exon	GCACTGAGCAGAGAAATGAAATGGTGGACGTTAAAGAACCGGACAAGACG{T/A}CAAACATATCATTACCAACGCTATCCCTTTCTTCAGGTGCTGCCTTATTG
AC.H6.Locus_3309.3	1347	T	A	Exon	GCACTGAGCAGAGAAATGAAATGGTGGACGTTAAAGAACCGGACAAGACG{T/A}CAAACATATCATTACCAACGCTATCCCTTTCTTCAGGTGCTGCCTTATTG
AC.H6.Locus_3309.4	1277	T	A	Exon	GCACTGAGCAGAGAAATGAAATGGTGGACGTTAAAGAACCGGACAAGACG{T/A}CAAACATATCATTACCAACGCTATCCCTTTCTTCAGGTGCTGCCTTATTG
AC.H6.Locus_3309.5	1346	T	A	Exon	GCACTGAGCAGAGAAATGAAATGGTGGACGTTAAAGAACCGGACAAGACG{T/A}CAAACATATCATTACCAACGCTATCCCTTTCTTCAGGTGCTGCCTTATTG
AC.H6.Locus_3309.7	1659	T	A	Exon	GCACTGAGCAGAGAAATGAAATGGTGGACGTTAAAGAACCGGACAAGACG{T/A}CAAACATATCATTACCAACGCTATCCCTTTCTTCAGGTGCTGCCTTATTG
AC.H6.Locus_3309.9	1277	T	A	Exon	GCACTGAGCAGAGAAATGAAATGGTGGACGTTAAAGAACCGGACAAGACG{T/A}CAAACATATCATTACCAACGCTATCCCTTTCTTCAGGTGCTGCCTTATTG
AC.H6.Locus_3316.1	2223	A	G	Intron	ACCCTATAGCTATCATCGCTGTCCAGTGAGGCTTCACTATCATAATCACT{A/G}TCACTATCGCTTGATTTTGATGATTTTTTGGTTTTTTGTTGGCCATGAGC
AC.H6.Locus_3316.1	2713	T	C	Exon	CTGCATCACTATCGAGTTTCTCCTTTCTATATTTCTTATTAGGCAAAGGG{T/C}GCTTCGTCTTCTTACACTTACGCTTAGTAGGAGCCTTTAATCTATGAAAA
AC.H6.Locus_3316.1	3591	T	C	Exon	CTGCGTTCAATATCTTCTGGGTTTGCAGATGTAATGCCCAAACTGCTCAA{T/C}AAAAGTTTATCTTCATCGTTTTCCTCCATAGCTTGTTGCGGTGAAATGCT
AC.H6.Locus_3317.2	70	G	T	Other	CTACACTTGGAAGACGAAATATTGTAAATGCTAGTCAATGAAGGCCTTAT{G/T}CTGAGTCCCCTGGAAGCAAATTAAAGTTGCAGCTGTTGCGAATTTCGCTG
AC.H6.Locus_3321.1	107	G	A	Other	ATCTCTAGCCTATATTTGGTTTTGAAAATTTGGGAAACTCCCATAGATTC{G/A}AATCCAAAAATCGAAATACTTCAATAATCATCTACAGCAAATTGATTATG
AC.H6.Locus_3321.1	1549	A	G	Exon	TGATTAACTTTAATTTGGAGTGTGCTCTATTGAGAACTTGAGCTATTAGC{A/G}TGTTGTCAGGCATCCAATTGACTCTTGCTAAATATTCTTCATCGCTTTTG
AC.H6.Locus_3321.2	292	A	G	Exon	TTAACAAGCCTGGCCGTATGCCTGAAATGCACGTTCTCATCGATCATCCC{A/G}TGCACGAGCATCAGCTTCCCCTTCATGTTATCCACGTGGTGCATCACGGA
AC.H6.Locus_3321.2	1472	A	G	Exon	TGATTAACTTTAATTTGGAGTGTGCTCTATTGAGAACTTGAGCTATTAGC{A/G}TGTTGTCAGGCATCCAATTGACTCTTGCTAAATATTCTTCATCGCTTTTG
AC.H6.Locus_3335.2	320	T	C	Exon	CCTCCGCCACCAGAGTTTCATTCTCTGAAATCACAGGGCCTGGACGACGA{T/C}GACGAAGGTGATGAAGAATTCGGTGACGATGAATTTGAAGAAGATGACGA
AC.H6.Locus_3335.3	502	T	C	Exon	CCTCCGCCACCAGAGTTTCATTCTCTGAAATCACAGGGCCTGGACGACGA{T/C}GACGAAGGTGATGAAGAATTCGGTGACGATGAATTTGAAGAAGATGACGA
AC.H6.Locus_3335.5	756	T	C	Exon	CCTCCGCCACCAGAGTTTCATTCTCTGAAATCACAGGGCCTGGACGACGA{T/C}GACGAAGGTGATGAAGAATTCGGTGACGATGAATTTGAAGAAGATGACGA
AC.H6.Locus_3337.1	597	T	C	Exon	GAGTCCGTAGTGCAGGAAGCCAAAAAGCTGAAAGAGGATTCAGAGGAAAA{T/C}GCAAAGTTGAGAGAGTTCTTGGATGACCGTGGCAAGCTGGTTGATACTTT
AC.H6.Locus_3337.3	56	A	G	Other	ATAATGGTGCTCATGATGGCTGTGAAGAGCATCTTGTCAAACCGTTAGCT{A/G}ATGGCTCTGAGCCGTTGACAACCAATAATGATGCTGCTGAAAAAGCATTA
AC.H6.Locus_3337.3	421	T	G	Other	TATATGCATTCTTCTCATAGTGCCATGGAGAAGTTTCTCGAATTTTCAAC{T/G}AAGTATGATAATGGTGCTCATGATGGCTGTGAAGAGCATCTTGTCAACCT
AC.H6.Locus_3337.3	1078	T	C	Other	GAGTCCGTAGTGCAGGAAGCCAAAAAGCTGAAAGAGGATTCAGAGGAAAA{T/C}GCAAAGTTGAGAGAGTTCTTGGATGACCGTGGCAAGCTGGTTGATACTTT
AC.H6.Locus_3343.1	1254	C	T	Exon	GTTTTTAAAAGCATGGGTGAGAAGAAATGTAGTCCCGATACGTTGTCTTA{C/T}AATAATCTCATACAACAACTTGGGTCGAATAAGTTGGTTCAAGAGGCGGA
AC.H6.Locus_3343.1	1309	A	C	Exon	ATCTCATACAACAACTTGGGTCGAATAAGTTGGTTCAAGAGGCGGAGGAG{A/C}TTTACAAAGAGATGAGTGAAAGGGAGATTAACCCTGATGAGTATACTTAT
AC.H6.Locus_3343.1	1665	T	C	Exon	ATGCTAAAGGCAGTTAAGGGTATATTATTGGATGAGAGTTTGACATTTAG{T/C}GATGAAATGAAAGAGCTAGTAGAAGAGGCATTGCAAAAGGAAGGAAGGGA
AC.H6.Locus_3349.1	556	A	T	Exon	TTTGTGCATTACTTGGAAGTGCTTGAAGGGACTGATGGAGATAAAGTTCC{A/T}GGATGGCCTGTCTTCCACCAATCATCTGCTCATTCTAGTCCTTTGTTGTA
AC.H6.Locus_3349.1	2494	A	G	Exon	TTCTGTTTTTCTACACCCTCACCTCATCATCCACTGAAGGAGTGGAAATC{A/G}TGGAATCAAGGAAGAAATAATGTAGCAAGTAGGTATAACCGAGAAGGAAT
AC.H6.Locus_3349.1	2578	C	T	Exon	TATAACCGAGAAGGAATTTATATATCACATGGATCCAGAGCTTTTCGTGA{C/T}GAAGAAGGCAAACACTTTTGGATGGAGATGGAAGTTATAGACACAAGAGG
AC.H6.Locus_3349.1	3091	G	A	Other	TTGACTATTATAATCTCTAAACTAGATAGTAACAAAGGTTGGCCTGACCT{G/A}TTGTACCGTCCTAGTAAATTCCGAGGAGATAATAGAGGCATAATATACTA
AC.H6.Locus_3353.4	1821	T	G	Other	TTGAAATTTATTCTATAATGCCTCCCATAACAAACACAGAAACAACAACA{T/G}CTTGGTTTTAGAGATTAAAATCTTTCAACTTAGCTTCAGTGAGGCGAAGT
AC.H6.Locus_3354.15	3719	T	C	Exon	GCAATACTAAGGCATGCAACCGGCGACAAAAATATGACAATTCAAATACG{T/C}AATCACCCTTTGCCAATGACGATGTCCCAAAAATCACTACGACATGATCT
AC.H6.Locus_3356.1	906	G	A	Exon	AACTTGGCCATCAATTATCTGACGGGACATATGTGTGGAGCAAGGTCTAT{G/A}CCTTCCGCGCATCTCCTTATCCTGGACAGGATTCTTTGCAGAAAGTAGTA
AC.H6.Locus_3356.1	1280	C	T	Exon	ACCGAAGATTCTGGAGGTGAATGTGGTGTTGCGGCAGAAACTATGTTTTA{C/T}GTCCCAGCTGAAAATAGAGCTAAATTCTGGTATGCTACAGATTATGGTAT
AC.H6.Locus_3356.1	1628	C	T	Exon	GGTCATGTACATAATTATGAGAGGACCTGCCCAATTTACCAGAATCAATG{C/T}GTGAATAGCGAGAAATATCATTACTCTGGCACGATGAATGGAACTATTCA
AC.H6.Locus_3370.4	1125	C	T	Other	GAAGCCTGCAGAAATTTGATTTGTTTCCGTTGAAGATTCTGTTTATGTGG{C/T}GGCATTGTGAATTGGTTGTTTGGTTATGTGTTTGCTATTGCTGTATATTT
AC.H6.Locus_3372.1	597	T	C	Exon	GATTATGGCGGTTTGGTTGGGTGGAGGAGGCGAGTTGTAGTTGGATGTGG{T/C}AGGGTCGCGGCAAGGACGATGATGTTTAATTTTGGGTTTTATTATATTAA
AC.H6.Locus_3372.1	1478	A	G	Other	AAATGCTTTTGAAAATGTAATCTGCTTCCTTTCCGAGTGGCGGTATTGAT{A/G}CAGAGCGAGGGTGCTGTAAATGAAATGCTAATATCAGAATCTCAAATGCA
AC.H6.Locus_3372.2	597	T	C	Exon	GATTATGGCGGTTTGGTTGGGTGGAGGAGGCGAGTTGTAGTTGGATGTGG{T/C}AGGGTCGCGGCAAGGACGATGATGTTTAATTTTGGGTTTTATTATATTAA
AC.H6.Locus_3372.2	1032	C	T	Exon	ATTGTTCTCGTTGAATGCTGCTATTGTTTTGTATATGCACTTATAATTGA{C/T}GTTTGTCCAACGCTTTGTTTCCTCAGCTGATTCAAACCCTCGTCAACTCT
AC.H6.Locus_3380.1	716	G	A	Other	TCATCAAAATCATAACCAAGTTTCCATCACCTCCTCCTTCACTTCAGAGC{G/A}TCACATCAGCCATTAATCAAATTACCATCAACATCAGCTGCAACACAGAC
AC.H6.Locus_3380.3	716	G	A	Other	TCATCAAAATCATAACCAAGTTTCCATCACCTCCTCCTTCACTTCAGAGC{G/A}TCACATCAGCCATTAACCAAATTACCATCAACATCGGCTGCAACACAGAC
AC.H6.Locus_3381.1	1061	T	C	Exon	CTCAAACCTATTCTCACTCTAACCCGCTCCACATCTGAAAACCAAATCGA{T/C}ACCACCTTCTCTGAGAACGTAAACCCTAACCAAGAAATCCCCTTCGACCC
AC.H6.Locus_3382.1	2009	A	G	Other	GTTTTGGTTTCTAGTCTAGTACAGCTTCTTGAACTTTTTTTGTTGTTGTT{A/G}TTATTATTATTATTACTATATTTAGTGATGGCTTGTTTTCTGATAAACAT
AC.H6.Locus_3394.3	3238	G	A	Intron	TTGGATATAGGATTAACTAATCAAGTTCTTTGTAGTTCAGTCTCCAGCAT{G/A}CCCATGTTACATATTTCAATAATAATGGCCATACATACACTGTATAATTT
AC.H6.Locus_3396.1	1459	A	T	Other	AAGTGTGGTGGTGAAGATTGGTCATTGTGAAGTATGGTGTGGATGAGGAG{A/T}GGTAGTGACAACAAGTTGTTGTGGTGGTGAACAAGGTTTTGAAAGGTTGT
AC.H6.Locus_3396.1	1635	T	C	Other	CTTTGTATTGATAAGGCTAGTTGTGGCTTATGATGTTATGGTATGGCCAG{T/C}GTATGATATGGGATGAGAAGGCAGAAGAAAGATGTCACTATTTGATGTTT
AC.H6.Locus_3397.1	330	C	T	Other	GAAAGGTAAATGAACATCATGACATGGAATATTATAGGTATGAATACCGA{C/T}GACAAAGTCAGTCAGGTATTCACACTTCTAAAATCTCACAGACTTACCTT
AC.H6.Locus_3397.1	930	A	G	Other	GATTTCATGTCTATGTTTCCCCAATTCGGCACCATTGCCTTACCCTCTTC{A/G}CGATCATACACCTCTCCTAATATTTTTCAGCCTTCAACATAGGCACAGAA
AC.H6.Locus_3399.2	72	G	A	Other	TGCTTCAGCATGTAGTTATCATTGCTTTAGTGGTATACAAGTGTGAAGAT{G/A}TTACATTGCAGTGTGATGGTACTATGTGTGGGTAGTGTTTTTTAGTTTTC
AC.H6.Locus_3399.27	2346	A	G	Other	AATACACTACATTCCTGCGTACCTTCCAAGTGTTTAAACCATTATGAGAT{A/G}CATGAATATGTTAAGTGTTGTGTTCCATTGCTTGCATGCTTACCTTCCTT
AC.H6.Locus_3399.32	317	T	G	Other	TCAATTTTCCTTTAAGATAGGTCTGAACGCCTTTGGCTTCCTTAGGTCTC{T/G}AACCTTGAGCCATGAGAGATCCATCAAACTATGGACTCAAGGCCTATAAT
AC.H6.Locus_3399.32	5333	T	C	Other	ACTAAGAATAATGTCGATGCGCCTACCCATCCAGCCTGTCATTAAGCCAA{T/C}AGATATTGCGATCCAATAGTTCGACATCTTCCGAAAATGTCATCCTATGA
AC.H6.Locus_3401.1	508	A	G	Exon	TACCAGGTCATCGGAAATGACGGAAAGGCTAACGGCGTTATGACGTTTTC{A/G}TACGAGATCAAACAAAAGGTGGTAAAGTTACCCGCGATTCACGATAACAA
AC.H6.Locus_3402.4	2025	G	A	Exon	GGAGTTGCCTTGGTAATGCAGAATGAAGCGAATGAACGTGAGCTTTCCGC{G/A}CTGAAAGCTGTTGTAAAATGCATAGAAGAACACAAGCTCGAAGACCAGTA
AC.H6.Locus_3404.6	1345	C	G	Intron	GATACGACAAACATCTATTCCGTCATTTATATCAAACTATGACTTATTAA{C/G}TCTTTAATGCAATCTGCCAGTTCAAATATGCATTATTGCCAGTCTAGTTC
AC.H6.Locus_3405.1	349	T	C	Other	TGTTCATCAGAAAGATAATCTGGTAGCAACCTCCCAAATACACATCAAGG{T/C}AGAATTTACAGATTATGTAGTGTTTATATGGGACTTGCTTTCAGTGCCTT
AC.H6.Locus_3409.3	196	G	C	Other	CATGTTGATGAAAACTATGTGGCAGACCACCCTTCATGTAATAAGTTGGA{G/C}AGCATGAATGCTGAGGTTAAATCCATCTCGAATGTGAATGACTTCCCAAG
AC.H6.Locus_3409.4	1623	T	C	Exon	GGTATTATTGTATTGGACGCAGCCAATACATACAAGATACCAGATTTCGG{T/C}GTTAGGGAACCTAAAGAAGATATTCCCAATGGAAATGCTACTGAAATGCA
AC.H6.Locus_3411.10	464	G	A	Other	GTTGTAATGAAGGTTGACAGTGTTCAGTGCACTGATGGTTCAATGGTTGT{G/A}CAGTAAATTGTTGAAGTGTTGGAGGTTTTTTTGTTTGGTTTTGTCAGCAA
AC.H6.Locus_3414.1	1030	C	T	Exon	TAGTGCAACCCACGGGCAGCGCCTATGCAAATCTCCAAGCGCTGCCTCCA{C/T}GACAGGGGCTTGTTCTTAGTTTTGTACAGATGCTCGCGCAGAGTGCCATG
AC.H6.Locus_3414.2	1030	C	T	Exon	TAGTGCAACCCACGGGCAGCGCCTATGCAAATCTCCAAGCGCTGCCTCCA{C/T}GACAGGGGCTTGTTCTTAGTTTTGTACAGATGCTCGCGCAGAGTGCCATG
AC.H6.Locus_3418.7	929	G	C	Other	TGGAAGGTGTACAAGTCCTTGACATCTTACCAATTTATTTTGTTTACTTT{G/C}TCACACCTATGACTTAGACTATTAATACACTCTTAATCCCATAGCATATC
AC.H6.Locus_3418.8	704	T	C	Other	AATATGAAGATAGAATATGAAAATTGGAAAGAGTATTTGTCCGACTTTGA{T/C}GATGGTTGTAACAGTGAGCAACTGTGAATTCTATACAATCATTTTCCTTT
AC.H6.Locus_3418.15	1155	T	C	Exon	CAAATAGGAGGTAGGCTTCATGGAATAATCATAAAATATGGTCCAAATGG{T/C}GAGTTACTGCAAGTGCTTGAAGATAGGCAAGGCAAAGTGGTAAAGGCAGT
AC.H6.Locus_3419.1	1326	A	G	Exon	GCTGAACTAGTCTCTCTTTGGAGAAGATTCCTGATAGAGGTCCATGTATT{A/G}TCGCTAGCTTCATCTAGAAGAGCCCCTACAGGATCTGCAAGTGCTTTATC
AC.H6.Locus_3419.1	2271	T	C	Exon	GGTTCTAAATTTTCCAAAGGTGTCCTTGTTTTGTCACGTATGACAAAAAG{T/C}AAAGTTGTTTTACGAGGGCTAAATAAACGAAGCATGACCTGAAACACGGT
AC.H6.Locus_3419.1	2607	A	G	Exon	AAAGCATCCATTTCTTTGAAGTTGGTATGAAATAGATGATTCAACAAAGT{A/G}CTTTTTCCACTACTTTGTGGACCCATTATTGCTACAACTGCATAAGATAG
AC.H6.Locus_3419.2	1326	A	G	Exon	GCTGAACTAGTCTCTCTTTGGAGAAGATTCCTGATAGAGGTCCATGTATT{A/G}TCGCTAGCTTCATCTAGAAGAGCCCCTACAGGATCTGCAAGTGCTTTATC
AC.H6.Locus_3426.2	655	A	G	Exon	GCCAGCATGTGTTTTCCTTACTCGCCTACCGGTTCTCTTGGCCCCATGTC{A/G}CCTTCTTCTTCTTCCTTTTTGTTTCAGCAGGAGAAGCAGAGAGCTGCGAC
AC.H6.Locus_3428.1	247	G	C	Other	GCTCCTATTTAAAATAGGGCTTATTTCGTCTTTCCTTTTTTACTTCTCTA{G/C}TTTATAATTTGGAGGAGGCATTTTTGAGAAGTGTGGCTATTTCTAGCTTC
AC.H6.Locus_3431.3	3668	G	T	Exon	TGCGGGACTGAATTGGATCATGGAGTGAGTATGGTTGGTTATGGAACGAC{G/T}ATTGACGGAACTAAGTATTGGTTGGTGAAAAATTCATGGGGTTTGTCATG
AC.H6.Locus_3435.1	1257	T	C	Exon	GGATGTTAAAGTTGTCAACGTTGTCCTTGGCTTTCATAAAATCACAAGAA{T/C}GCTTGAGCTGATCCCACACTTTCTTTATTGTACAGTTTTCAAGTTTTTGT
AC.H6.Locus_3435.2	700	A	G	Intron	TATCCCTTAGAATCAATACCATCTCGATCGGCCAGATTTATCATCGATGC{A/G}TACTTGGGTCATATTAAAGCTAGCAACACACTTCAAATCAGGCTGTTAGT
AC.H6.Locus_3435.2	1671	T	C	Exon	GGATGTTAAAGTTGTCAACGTTGTCCTTGGCTTTCATAAAATCACAAGAA{T/C}GCTTGAGCTGATCCCACACTTTCTTTATTGTACAGTTTTCAAGTTTTTGT
AC.H6.Locus_3435.3	1436	C	T	Intron	GCTATTCATTTACAGCTACATTTCATTCTGCCCCAGGATTTGAAAAAGAG{C/T}ATCTCCTGTGACCAATTACTTGCAATAAACAAACAATACTACTGTTGAAT
AC.H6.Locus_3435.3	1894	T	A	Intron	GCTTACCGCCTAGCGATTCACCTAGGCCTGCCTAGACAAGATTTACTGTC{T/A}CATGTAAGAATCTAAACATGTATTTAGGTACTTGTTAGGCATTATTTAAG
AC.H6.Locus_3435.3	2341	T	C	Exon	GGATGTTAAAGTTGTCAACGTTGTCCTTGGCTTTCATAAAATCACAAGAA{T/C}GCTTGAGCTGATCCCACACTTTCTTTATTGTACAGTTTTCAAGTTTTTGT
AC.H6.Locus_3435.4	1262	T	C	Exon	GGATGTTAAAGTTGTCAACGTTGTCCTTGGCTTTCATAAAATCACAAGAA{T/C}GCTTGAGCTGATCCCACACTTTCTTTATTGTACAGTTTTCAAGTTTTTGT
AC.H6.Locus_3446.1	370	G	A	Other	TTATCTGCTTGTTCCACAGGGTTATCTCCCCTTTGATTTGTTCTGCCACC{G/A}TCTCCGCCGTTCTGCCACCGTCTTCTACCACTGCCTCCATCTTTTTGCCA
AC.H6.Locus_3446.1	711	A	C	Other	CAAATGCACATGTTAATTACATGCATTGTTGCTAAAACAAGGTTACCTGG{A/C}TGAACAATTTAACGAATTAGAAGAGTTACAGGTTGAAGTTAGTCCTAATT
AC.H6.Locus_3456.1	713	A	G	Other	AGGTGCGACAAACAAAACCAACTGCAACATAGAAACATGTCAGGTCATGC{A/G}CAGCCAAGGTTAAGCCCAAAGACTTAACATAAGGCCAAAATGAAATGGAA
AC.H6.Locus_3456.1	1351	G	A	Other	AAGTATCAGAGATAACACAACACGTCATGGGATAACAAACAACGGTATCC{G/A}TCACAGTTATCAGCCAATTCATATTCATAGAAACAACAGCTCAATTCACA
AC.H6.Locus_3459.1	104	G	A	Other	ACGAGTATGGAAGGCCCTTCCCGTATAAATCCCCTTCTAGATAATTCTGC{G/A}CCGGACCTTACGATTCAAATTCGATTCACACCAGCTTTTCATCCCTTTCC
AC.H6.Locus_3470.5	2359	T	G	Exon	CCGCAGTCATTTTTGGCCTCGAAACTCCCTTTGGTTCCAGTTTAGCTAGC{T/G}CGTTGTCTGCGACCTCGGTTCTAACGTCGGCTTCAACGAAATCATCTCGT
AC.H6.Locus_3470.7	1404	C	G	Exon	ATTCCATCTCTTGTTATAGAACCTTCAAGTAAAGCTTGACTTTTTTCCTT{C/G}TTCATGTAATTCACTTCTCCATCGATTTTTACAACTCCCATATCTATCAT
AC.H6.Locus_3471.2	1040	T	C	Exon	CCAGCCTCCTCAATAGCTGTAGCACTCGCCAATTGGAACAAGTCAGCATA{T/C}GAAATGCCTGGATACTTGTCCTTGAGAGGTTGGATGAGCTTTATAGCATT
AC.H6.Locus_3471.4	411	G	A	Other	ATCTTCATCTTGTGTTATTATAAGGGAAGGAGGCAGAAGAACAAAAGATC{G/A}TTTCTGTGGGTTTAATTTCTTAAGCCTGCAAATCATACAAGTATCACATG
AC.H6.Locus_3471.4	1164	T	C	Exon	CCAGCCTCCTCAATAGCTGTAGCACTCGCCAATTGGAACAAGTCAGCATA{T/C}GAAATGCCTGGATACTTGTCCTTGAGAGGTTGGATGAGCTTTATAGCATT
AC.H6.Locus_3471.5	857	T	C	Exon	CCAGCCTCCTCAATAGCTGTAGCACTCGCCAATTGGAACAAGTCAGCATA{T/C}GAAATGCCTGGATACTTGTCCTTGAGAGGTTGGATGAGCTTTATAGCATT
AC.H6.Locus_3471.7	1040	T	C	Exon	CCAGCCTCCTCAATAGCTGTAGCACTCGCCAATTGGAACAAGTCAGCATA{T/C}GAAATGCCTGGATACTTGTCCTTGAGAGGTTGGATGAGCTTTATAGCATT
AC.H6.Locus_3473.1	526	T	C	Exon	AACCCCATAGCAGTCGAGAAATACTTTCATCATTTCGAGCACCAAAGTTA{T/C}GGAGCCTGTCAACTCGATCAAAGAAGGCGCAGCGAACACCATCGATAGTC
AC.H6.Locus_3475.1	458	T	A	Other	AAATTTGATAATTTCCATCGCTGCAGTTCGGTCATTTTATTTTTCTGCAG{T/A}CAATATGGAAAAGATGGATGTTGATAGCCCGAATACTGACGTATCCAGAT
AC.H6.Locus_3475.1	1532	C	T	Exon	GAAGGAAGAAGCTGAACATCAGAAACAGCTCAAAAAGCAACAAGAAGAAG{C/T}AGAGAAAAGCAGGAAGCGGCGTGAAAAGGAAGAAGCTGAACTCAAGAAGC
AC.H6.Locus_3475.2	1258	C	T	Exon	GAAGGAAGAAGCTGAACATCAGAAACAGCTCAAAAAGCAACAAGAAGAAG{C/T}AGAGAAAAGCAGGAAGCGGCGTGAAAAGGAAGAAGCTGAACTCAAGAAGC
AC.H6.Locus_3475.3	1323	C	T	Exon	GAAGGAAGAAGCTGAACATCAGAAACAGCTCAAAAAGCAACAAGAAGAAG{C/T}AGAGAAAAGCAGGAAGCGGCGTGAAAAGGAAGAAGCTGAACTCAAGAAGC
AC.H6.Locus_3476.1	1279	G	C	Exon	AAGAGTTGGGTACATTAGAGAATTTACTTTCTTCATCCAAAGATGATATA{G/C}AATTGAAAACAACCAAATTAGAAGAAACAGAGTTGAAACTACAACAAGAG
AC.H6.Locus_3476.1	3024	C	T	Exon	GAAAAAATCGCCTCTCTTGAAGAACAAGCCCTTGAAGCAATTGAAAAGGA{C/T}GCTTCTTCAAAATCAAAGTTGGAGGCTAATGCAGTAACGATAGCTGAATT
AC.H6.Locus_3485.1	1814	G	A	Exon	CTTGTTGAGAGTTTCCTGAAGAAGGGTGAGCCAGCAGATGCTAGAACTGT{G/A}TTGGATGGGATGATCGAGCAAGGACACATGCCAACGAAGGAGCTGTTCCG
AC.H6.Locus_3485.2	62	G	T	Other	CTTCAGCCTTTAGTTTCAATTCCAAGGCTGGTATAGCCTGTAGCTCAAAG{G/T}TTTAGGTCTTGCTACTTGGATATTGGAGACCCACTGATCCTGAAACATCG
AC.H6.Locus_3485.2	1794	G	A	Exon	CTTGTTGAGAGTTTCCTGAAGAAGGGTGAGCCAGCAGATGCTAGAACTGT{G/A}TTGGATGGGATGATCGAGCAAGGACACATGCCAACGAAGGAGCTGTTCCG
AC.H6.Locus_3488.1	1778	C	T	Exon	ATCAAGAACTGGAACTACACTGCTTTTGTGGAAGCAATCAACAATGGTAA{C/T}GGTGGATGTTGGACTTCTAAGGTTCGCACTGAAGAAGAATTAGAATCAGC
AC.H6.Locus_3497.1	281	T	A	Other	TTGAGACGAAGTGGCAGTGGAAGTCGATGGTTTCAGCAAGCGTGTAGTTG{T/A}CGATGATGGTTGATTTCGTGGTCACGATATTTGAGTTAAGGTTGAAGTTG
AC.H6.Locus_3497.1	1026	C	T	Other	GGTCTGATGAATATGTAGATGATGGTAATGTTTGGACTGGAAGTGGAAAA{C/T}GGTTGTTGACAGACTGCAAGTAGGCAGTGGGGGTATATTTGTAGTCGTAT
AC.H6.Locus_3499.5	56	A	G	Other	ATATTGAAGTGAATATGAATGAGTTGTCTTAGTGTATTCAACATTGAATT{A/G}GTTTTTGAATTAATTGGAATAGGAATTTCTTAAGTGACTTTGGATATGGA
AC.H6.Locus_3500.3	862	A	G	Other	TTAACTGTGGCAGTTTTTGTTGGTAAGCATAACCAAAGCTTCGCCAAGGC{A/G}TAGTGCAAAAGGGTTGATGGTGTTCAAATTTAGTTGGAAAAAATAATATA
AC.H6.Locus_3503.3	3184	C	T	Other	TTTACTATCTTATAGCATAAATCTTATATTGATAGGAGCATGATCACGAA{C/T}AGAATAACTTCCAAAATTAACACAAAATTGATGAAACACATCCATCCATA
AC.H6.Locus_3504.1	77	C	A	Other	TCACGGCAAAAATCGTTTGGTTTACTACCTGATAATATCAGAATTACATA{C/A}AAGCGTGATTGATATAATGAATACAACACACTTAAATTAATGAATAAATA
AC.H6.Locus_3504.1	161	C	T	Other	AAATTAATGAATAAATAATGATACAAGTAGCCCCATTAATAGAAGCTAAA{C/T}GGAAAATCTTGAACAATGCCTAAATAAAAGCAGCGCACCAAGATGGGAGA
AC.H6.Locus_3504.1	700	G	A	Exon	ATAATCATCAACGACAATACTGGCGTTGATGTTGTTAAACTTCGGACACT{G/A}CCATCACCATCGCTAGAATGCCGCGATCTCTGAATTGCATCAGTTGAATC
AC.H6.Locus_3504.1	1150	A	G	Exon	GTATTGAATTCATCTTCTGCAGAATAATCAGGTCTTCTATTGTCAGAGTC{A/G}CTCAGTGTATCTTTTTGGAAATTACTTCTAGAAGGTGGATCATCAAATGA
AC.H6.Locus_3510.1	336	G	A	Exon	CATAATCATGTGTATATATATCATAATCATATTCATCACTCAATCTGCTC{G/A}CCAATCAAATCAAGACCAACCAACAAGAATGAAACACCCTGAAACAGCAA
AC.H6.Locus_3513.4	816	C	T	Intron	AGATCTTACTGCGTGCTTATATTCCAGAATCGAAAACCATCTTTTGCCAA{C/T}GCTTTGCTATTACCAGACATGTTTTCTCATAAATATCGTCATGGCGAATG
AC.H6.Locus_3513.9	1092	T	C	Exon	AGGGATCGATATGACCCACAATCCTGAATTTACTACATGTGAATTTTATA{T/C}GGCATATGCAGATTACAATGATTTGATGGACTTAACTGAGAAAATGATAT
AC.H6.Locus_3523.11	3366	G	T	Other	TAGCCAATTCACGGAATCAAGTGCGCTTGATTAACGTTCGAAAAATTGAA{G/T}ATCTTCTCTCACGGTATCGTGCGTGATCAACGTGTCGAAGATTGCTAAAG
AC.H6.Locus_3524.1	2446	T	A	Other	GGTGAGCGGTGGTTGACCAGGCGGAGGAATTTCAGCTGTTAATTAATAGG{T/A}GAAGAGATGAATAATCTGCAAATGATTTATCAAATAATTTATTTTACTTT
AC.H6.Locus_3526.1	441	G	A	Exon	GTTACTGCTGGTCATATCCTTTCAATTAGATTCCTCCACCTTTTTGTTTT{G/A}CTAACCATGGACTATAAATATTTATTTGAATAAGTGTGTATTTGATTGTT
AC.H6.Locus_3530.1	395	T	A	Exon	AGCTAATGACAAGGCGTTTGGTCTTGTATGCTGCTTCTGAAGTTCCGTTG{T/A}CACTAACCGAACTCACTGGAGAAAAATGTGAACCTAACAACAATTCAAAT
AC.H6.Locus_3545.1	424	T	C	Other	CTATATAGAAGCTCGCTAAATCGATGCGTTGTTCATCTGGTGTTCAATGG{T/C}AGGAAAAGAATCTTTCGGCTAGGAAAATCCAATCTAGGGTGTTGGAACGA
AC.H6.Locus_3548.1	1842	G	A	Exon	TCTAGTGCTTCTCTTCGTATTTTAAATCCATTCTCTTTAGCATATGTATC{G/A}TAGTAACTGTATGCTTCGTTGTGGGTTGAAAATTCCATACCCACATATGG
AC.H6.Locus_3553.1	425	A	G	Other	AAGACGAGATTACCAGCTCCTTCGCCTTTATATGCCCAATCTTTGGCATC{A/G}TCTTCTCTTAGAACCGTTAATTCCATACTTCATTCCAGCACCGCACCACC
AC.H6.Locus_3554.7	2435	G	A	Other	AGAGAATTAAGTATAATCAATTAGAGTGCAATCTTAATTGACAGTTGGTT{G/A}TTTTTGTTACTTTTCGTCTCTTCGTTCAAGTTTAACTAAAACTTACAATT
AC.H6.Locus_3559.1	367	G	C	Other	GTGGGAAATATGTCAGTGATGTGGTAAGGGAGGATGTATGTCAGTGGGTA{G/C}TTGTTGAATGGTGTAGTGATGGGTTGTATTGAATGTGAATGTAGCCGAGA
AC.H6.Locus_3559.1	1130	C	G	Other	TAGAAAGAAATGTGCATGGCACAACAACAGTTTGAAGTTGTAGTGCAAAA{C/G}AGGATGTTTGAAATAGTTGTTATAGGAGGTTGAGCTTGTGGTCAGGCAGG
AC.H6.Locus_3561.1	502	C	G	Exon	AAAGCCTCATGGTTCTGGCCATCAAAGCCCAGAAACAATAGAGCGATGCT{C/G}AGTGAAGTTCCACCAAGTAAAACCCATCTTTGAAGAGGCAGGACTTTATT
AC.H6.Locus_3562.1	1776	G	A	Exon	AATCTAGCAGTAGGCCTGTCAAGAAACTCTCTTTCCTTGACATTATAGAC{G/A}TAGACACCAGGTAGATCTTGCAAGTTTCTCTTTTCTTTAGTGTTGAAGAA
AC.H6.Locus_3562.2	784	C	T	Exon	TCGTAACAGATTAGAGGATTTCTGAATTTGCTCATCAGTGGCACGTGGTA{C/T}AGCATCTTCTGATGTATGAAGCTCTTCAGGATATCTTATATCATCGGAAT
AC.H6.Locus_3562.2	2336	G	A	Other	CTGAAAATTCCTTCTGGATCCAAATCCATGATTGTAATGAGAAAAGGTGT{G/A}TCTTGTCACTATAATTTGAAACCCTAGAAAAATATCCCGCCTTTTTGCCG
AC.H6.Locus_3562.3	2717	G	A	Other	CTGAAAATTCCTTCTGGATCCAAATCCATGATTGTAATGAGAAAAGGTGT{G/A}TCTTGTCACTATAATTTGAAACCCTAGAAAAATATCCCGCCTTTTTGCCG
AC.H6.Locus_3562.4	2030	G	A	Exon	AATCTAGCAGTAGGCCTGTCAAGAAACTCTCTTTCCTTGACATTATAGAC{G/A}TAGACACCAGGTAGATCTTGCAAGTTTCTCTTTTCTTTAGTGTTGAAGAA
AC.H6.Locus_3562.6	1724	A	G	Exon	TTCTTTGCAGAACCCTTCCGCAATAAAGCCTGAGCAACCCACAGAGCATT{A/G}TATAGGGAATTTTCTCGAATCGCCGGTATGATACCATAAAGACTACCAAT
AC.H6.Locus_3562.6	1868	G	A	Exon	AATCTAGCAGTAGGCCTGTCAAGAAACTCTCTTTCCTTGACATTATAGAC{G/A}TAGACACCAGGTAGATCTTGCAAGTTTCTCTTTTCTTTAGTGTTGAAGAA
AC.H6.Locus_3562.6	1922	T	G	Exon	ACACCAGGTAGATCTTGCAAGTTTCTCTTTTCTTTAGTGTTGAAGAAACA{T/G}ATTGCAACTTCATTATTAGAATTTCCAATAATCTGTGACTTCAGAGATTG
AC.H6.Locus_3562.6	2114	A	G	Exon	ATCAGATACACAACAAACTCCTTAGTCGCTTCTCTTTCCTGAAAAAACTC{A/G}TTTTCGGAATCCGAATCGTCCCTGAAAATTCCTTCTGGATCCAAATCCAT
AC.H6.Locus_3562.7	2314	G	A	Exon	AATCTAGCAGTAGGCCTGTCAAGAAACTCTCTTTCCTTGACATTATAGAC{G/A}TAGACACCAGGTAGATCTTGCAAGTTTCTCTTTTCTTTAGTGTTGAAGAA
AC.H6.Locus_3562.7	2560	A	G	Exon	ATCAGATACACAACAAACTCCTTAGTCGCTTCTCTTTCCTGAAAAAACTC{A/G}TTTTCGGAATCCGAATCGTCCCTGAAAATTCCTTCTGGATCCAAATCCAT
AC.H6.Locus_3562.8	1947	G	A	Exon	AATCTAGCAGTAGGCCTGTCAAGAAACTCTCTTTCCTTGACATTATAGAC{G/A}TAGACACCAGGTAGATCTTGCAAGTTTCTCTTTTCTTTAGTGTTGAAGAA
AC.H6.Locus_3562.9	1947	G	A	Exon	AATCTAGCAGTAGGCCTGTCAAGAAACTCTCTTTCCTTGACATTATAGAC{G/A}TAGACACCAGGTAGATCTTGCAAGTTTCTCTTTTCTTTAGTGTTGAAGAA
AC.H6.Locus_3562.9	2193	A	G	Exon	ATCAGATACACAACAAACTCCTTAGTCGCTTCTCTTTCCTGAAAAAACTC{A/G}TTTTCGGAATCCGAATCGTCCCTGAAAATTCCTTCTGGATCCAAATCCAT
AC.H6.Locus_3570.1	697	C	A	Exon	TTTAAGGACTTGATTCCAACGTTGGAGCCCTTTGATTTCAACTGGACAGT{C/A}GCAATAAGATCAGTATATGTCTCAACTGCACTTTTCCATTTTCCCTGAGC
AC.H6.Locus_3577.1	292	A	G	Other	TCCAATAGGCCCTAACTTACAAAATTGGACGGAAGTCATAAAATGCTGAT{A/G}TGCACTATTTAATTCTTCAGATTCAGAAAGGTTGCTTACCTCCAACAAAT
AC.H6.Locus_3577.3	520	T	C	Intron	ACACATAAGCTATCGATTTGTAAAGTAAATTCATCTATCGATTTGTAAAG{T/C}AAATGCATCCTTGTGTCGTATAACATTATTTATTCTCATGTCACGCTGTT
AC.H6.Locus_3577.3	1096	C	G	Intron	TTTTTGTCAATATTGTTGGATTGTGAACATTATAGCTAAAATATTGATTT{C/G}TACATTTGAATTCAAAGTCAATCTCTTGTATCTTTCTAGTTTCTTGTATA
AC.H6.Locus_3577.3	1717	A	G	Intron	TGAAATCCCAACTTAGAAGGATAATTATTGGAACTGTGTTACATAAGTAT{A/G}TCAGGGGACTTGTAATTGAACACAAATACTGTTATTTAACCAACTCAGAT
AC.H6.Locus_3577.3	3009	C	G	Intron	GGTATTATGTTTTCAATCAAAGCACATTTTTATTTTGGAATTAACATATA{C/G}AAAAATAGGACTCAAACATCATGAATTCTTAGCTTGTGTTTTAAAACGAA
AC.H6.Locus_3578.2	814	A	G	Exon	TTCATCAGAGTAGTGATAATAAAAGAGATAAAAGGAAGCCAGTTTGGCCT{A/G}CAAGTAGGATCAGCCATTAGGGACAGATTAGTCTCCTATGACAAATTCGA
AC.H6.Locus_3580.1	349	G	A	Exon	GTGATAGTGGAAGCTCTCAAGGTGGATAGTTTGCAGAAACTTTGTTCCTC{G/A}TTGGAACCAATTCTTCGTCGTGTTGTCAGTGAAGAAGTGGAGCGAGCTCT
AC.H6.Locus_3582.1	322	T	C	Other	ATACCCCCATTAGCAATTTTGAATCAAATTCGACTGCCTCTTGCTTGCAA{T/C}ATAAAACCTAATACCATACCCGAGTTGTGCTTTATTCAGCCTCATCGCCT
AC.H6.Locus_3582.4	149	C	T	Other	TAATTATCATAGGAAATAAAACGAAACGTACATAACAGTTGCATTTCATA{C/T}GTTTACCATCGTAAATAGATCTACCACCTCCATCTTGGGTCAAAAATAAC
AC.H6.Locus_3582.9	322	T	C	Other	ATACCCCCATTAGCAATTTTGAATCAAATTCGACTGCCTCTTGCTTGCAA{T/C}ATAAAACCTAATACCATACCACCAGATCCACTAGTTGTGAGCGACAGGGA
AC.H6.Locus_3583.1	1659	A	C	Other	GGAGCTTGGTGGAATGTGTACGGAAGAAGTAGAAGCCTTGTATGGAGTTG{A/C}TTTTGTATCTAGATTGGATCATTTTTTCAAAAGATATCTCGCGGTTTACT
AC.H6.Locus_3583.2	2219	A	C	Other	GGAGCTTGGTGGAATGTGTACGGAAGAAGTAGAAGCCTTGTATGGAGTTG{A/C}TTTTGTATCTAGATTGGATCATTTTTTCAAAAGATATCTCGCGGTTTACT
AC.H6.Locus_3583.3	2161	A	C	Other	GGAGCTTGGTGGAATGTGTACGGAAGAAGTAGAAGCCTTGTATGGAGTTG{A/C}TTTTGTATCTAGATTGGATCATTTTTTCAAAAGATATCTCGCGGTTTACT
AC.H6.Locus_3583.4	297	G	A	Other	ATTTAAGTATCACTTTTGTTATATATATAAAAAAACTTGTTTTAAGAGAC{G/A}TTTCAATTTTTTCATTTACAGGAAGCTGCATGGGGAAAGTAGAAGGCTAG
AC.H6.Locus_3583.4	409	A	C	Other	GGAGCTTGGTGGAATGTGTACGGAAGAAGTAGAAGCCTTGTATGGAGTTG{A/C}TTTTGTATCTAGATTGGATCATTTTTTCAAAAGATATCTCGCGGTTTACT
AC.H6.Locus_3583.5	1576	A	C	Other	GGAGCTTGGTGGAATGTGTACGGAAGAAGTAGAAGCCTTGTATGGAGTTG{A/C}TTTTGTATCTAGATTGGATCATTTTTTCAAAAGATATCTCGCGGTTTACT
AC.H6.Locus_3583.6	1652	A	C	Other	GGAGCTTGGTGGAATGTGTACGGAAGAAGTAGAAGCCTTGTATGGAGTTG{A/C}TTTTGTATCTAGATTGGATCATTTTTTCAAAAGATATCTCGCGGTTTACT
AC.H6.Locus_3583.7	72	C	T	Other	GGGCGTGGATTGTCCAGATGCAAATAGAATTGGGCATATGACAACCACGG{C/T}GTCCTTGCCCAACACTTAAATAAAATGCCCTCTTCCTCCTTTCTACAAAT
AC.H6.Locus_3583.7	2165	A	C	Other	GGAGCTTGGTGGAATGTGTACGGAAGAAGTAGAAGCCTTGTATGGAGTTG{A/C}TTTTGTATCTAGATTGGATCATTTTTTCAAAAGATATCTCGCGGTTTACT
AC.H6.Locus_3583.8	871	A	C	Other	GGAGCTTGGTGGAATGTGTACGGAAGAAGTAGAAGCCTTGTATGGAGTTG{A/C}TTTTGTATCTAGATTGGATCATTTTTTCAAAAGATATCTCGCGGTTTACT
AC.H6.Locus_3583.9	1800	C	T	Intron	TACTGAATATCTAACCCCCATTATTTTGTTATCATGTCTGCCAAGTATAA{C/T}GGAAAATCTTTAACATTGCAAGACCTAAATTTTTAGTGTTCTTTCTCATT
AC.H6.Locus_3583.9	3330	A	C	Other	GGAGCTTGGTGGAATGTGTACGGAAGAAGTAGAAGCCTTGTATGGAGTTG{A/C}TTTTGTATCTAGATTGGATCATTTTTTCAAAAGATATCTCGCGGTTTACT
AC.H6.Locus_3583.10	2085	A	C	Other	GGAGCTTGGTGGAATGTGTACGGAAGAAGTAGAAGCCTTGTATGGAGTTG{A/C}TTTTGTATCTAGATTGGATCATTTTTTCAAAAGATATCTCGCGGTTTACT
AC.H6.Locus_3584.2	833	C	G	Intron	ACTCTAATTGAATTTTAGACAAACATGCACATTAGATGAAACAAATTTCT{C/G}ATTCTGATTGATCTGCTTTCTGCAGGTTTCAATTCCATTGTCAAAGGTAC
AC.H6.Locus_3587.1	914	A	G	Exon	CTAATAAAGACCTTTTCACCATCATCATTTACAACAATATCTTTTGGTTC{A/G}TCTTTTGAGGTTGATGTCCCTTTGGATTTAGACTTTGGAGCTGATTTCCC
AC.H6.Locus_3587.2	914	A	G	Exon	CTAATAAAGACCTTTTCACCATCATCATTTACAACAATATCTTTTGGTTC{A/G}TCTTTTGAGGTTGATGTCCCTTTGGATTTAGACTTTGGAGCTGATTTCCC
AC.H6.Locus_3587.2	1718	G	A	Exon	TTCGCACATTTGTCAAGTCGTTCCTTTACTTTAACTCTTTGTTTGTCATC{G/A}CTCTCATGCCAGACAAATCCAGAGAATTGAAGAATGTGATGTTTAAAATC
AC.H6.Locus_3593.1	579	C	T	Other	TTACACTTAGCGTGAACACTACTATCACAAATATTATAAATGGACCAAAA{C/T}GAAGTAAGTCCAAAAGGAAGAAGGACGTAGACATCTTGCTTGATGAATAG
AC.H6.Locus_3594.1	612	A	G	Exon	TAGAACTATTCCGCGATTGCAGGTTTCTCACAGCTGAAACCTGGTTATTC{A/G}TTGCTTTTCCTCCAAATAAGAATCCATCTATGGAAGCTTCCATGTCTCTC
AC.H6.Locus_3594.2	603	A	G	Exon	ATGTTGTTGTAGAACTATTCCGCGATTGCAGGTTTCTCACAGCTGAAACC{A/G}TTGCTTTTCCTCCAAATAAGAATCCATCTATGGAAGCTTCCATGTCTCTC
AC.H6.Locus_3595.12	3080	T	C	Other	TGGTACATTTCTTCAACTGAAACAAACGATAACTTTGCGATCATTGTCTG{T/C}GTTTGAACTTGCAGGTAATGAAATGTGACTGTCAACATTGGATAAAGAAC
AC.H6.Locus_3601.1	882	G	A	Exon	TTGCTCCTCGACTTTCTTACCTTCAGCATCTGTGAGAAAATACCTGTTGT{G/A}CTTAATAAAATCTTCAATTTGCTCATAGAGTTGAGAAAGTCGTTCAAAAT
AC.H6.Locus_3607.1	299	G	A	Exon	ATCCTTACCGAGAGAGTCTTGTTCATAACCCTTCTTATTTATCCGTGGCC{G/A}TTGAAGATCTTGACGCGTTTGATGCTGATTTATCTGATAAATTACGGAAG
AC.H6.Locus_3607.1	1249	C	G	Exon	ATTCATGTCTTGCTTTTGGGTGACCCATCTACGGCTAAATCACAGTTTCT{C/G}AAATTTGTGGAAAAAACGGCTCCTGTAGCTGTTTATACTTCTGGAAAAGG
AC.H6.Locus_3607.1	1987	T	C	Exon	AGCGAGTCCCTTGCAAAAATGAGGCTGATTTCTGTTGCAACACAGGAGCA{T/C}GTTGAAGAAGCATTTAGGTTATTCAATGTTTCCACTTTAGATGCTGCTCG
AC.H6.Locus_3609.1	275	C	A	Other	AGACCAAACAAGCCTAATAGGCCAATTCTGGTGGATTGAGAAATTGTGCT{C/A}GAGCTACTAGCATTAAATTCTTTATTTCATACGATGCTTAGAAGGTTTTA
AC.H6.Locus_3609.1	720	G	T	Other	TACGAAAAATTGAAAACCAAAAATGAAAATTAACAGAGATTTGCTAACTA{G/T}CATGCCGATATCGATCTGATTGCCAGGACATAGTTCCTACCTTTAGGGAC
AC.H6.Locus_3609.1	955	T	C	Other	TTAGATGCAGTGGAAGAAAATGGGGAGATATTTAAGCAAGAAGTATTACA{T/C}GAAAACCCCATAGCTAAATGTGATAATTATTGTTATTTTGGGCATTTGAG
AC.H6.Locus_3609.1	1737	A	G	Other	GTCATTTAGCCATCTCAAAATGTTATTACTGAACATGGAAATTTTGTTTC{A/G}CAAGCTGAACCTAACTATATTCTGGGGATAGAAGAGACAATAGGCAGAGC
AC.H6.Locus_3611.1	1026	G	A	Exon	CGGAATCAAAGAATGCATGGGGCATAAACGTGTACAGGAATACGTCGATC{G/A}TGGAATAGTAACTTGGAGCGGTAACGATGATGAGTGTCATGATTCTAGAT
AC.H6.Locus_3614.1	231	C	T	Other	TAAAAGGAAAAGGATACCGTGATGTTGTCTGCGCGGTGAAGTAGATTCTA{C/T}GGAATACTTATACATAACGTTTTCGTAAAGAAAATAATAAACTATTTTTC
AC.H6.Locus_3614.1	1123	A	G	Exon	CAGCTTTTGTCACTTGTCTTGTTCTGTATGTACTTAAGCTTCATATCCTT{A/G}CTCCACTGGGGATTTGGTAGGCATGCATCTTCATAGTGACTAACAATTTC
AC.H6.Locus_3615.1	1142	T	G	Exon	ATGAGTTCAAGAGCTATAGAGATAAGTCCAATGTCGGTGATGATTTCTTC{T/G}CTTCCTATGGGAAGGATGCCAACAACGAAGAAGCGAGTTTTGTTAACTAC
AC.H6.Locus_3615.1	1255	T	C	Exon	AACGAGGGCAGTGATAACTTTAAGGGGTACGGTGAAGATTCACTGAATGA{T/C}GTGTTTAACTTCACTAGCTATTCCGGTCAGCTAACCGACTTCAAAGGGTA
AC.H6.Locus_3615.1	1318	T	G	Exon	ACTAGCTATTCCGGTCAGCTAACCGACTTCAAAGGGTATGAGAATGAAGA{T/G}AAGGGAAACGAGTTCAGTTTCAAGTCTTACGTGAACTCTTCCACAGTCCC
AC.H6.Locus_3615.1	1483	T	C	Exon	TGGCTGGTTGAGCCTGGAAAATTCTTCAGGGAGAGCAATCTGAAGAAGGG{T/C}AACGTAATGCCTATGCCAGACATCAGAGATAGAATGCCTGAAAGGTCGTT
AC.H6.Locus_3625.2	570	T	C	Exon	AGTAAAGAAATGGTAGCAATTAAGATTGTTCGAGCTGTGGATAAATATCG{T/C}GAGGATGCTATGATTGAGATTGATGTGCTTCAACAGCTTAAGAAGCACAA
AC.H6.Locus_3625.3	1303	C	T	Intron	AAGAGTGTTAGGTCCTATACCCCAGCATTTGTTGAGGAAAGCTGAGTAAG{C/T}GTCATGTCTATGATTGTACTAGCATTGATTTTAATAATCATTTTAGTTCA
AC.H6.Locus_3625.5	491	T	C	Exon	AGTAAAGAAATGGTAGCAATTAAGATTGTTCGAGCTGTGGATAAATATCG{T/C}GAGGATGCTATGATTGAGATTGATGTGCTTCAACAGCTTAAGAAGCACAA
AC.H6.Locus_3625.6	396	T	C	Exon	AGTAAAGAAATGGTAGCAATTAAGATTGTTCGAGCTGTGGATAAATATCG{T/C}GAGGATGCTATGATTGAGATTGATGTGCTTCAACAGCTTAAGAAGCACAA
AC.H6.Locus_3625.7	396	T	C	Exon	AGTAAAGAAATGGTAGCAATTAAGATTGTTCGAGCTGTGGATAAATATCG{T/C}GAGGATGCTATGATTGAGATTGATGTGCTTCAACAGCTTAAGAAGCACAA
AC.H6.Locus_3625.9	718	T	C	Intron	AGTGTCCATTGTGTTTTCTTCCTTATGTTTTGTCTAATTCCAAGATAAAG{T/C}GGGTCTGCTTGGCAGCTACCTAAACCTGCTAATTTTTAGGTTAAAAAAAT
AC.H6.Locus_3631.1	615	T	C	Exon	GACAAAGATGCTAAAGAAGATTTTATCGATGAACAAGATCAAGAAAAAGG{T/C}GATGAAGAAGAAGAACCTGAGCATTTAGATGAATCTATAGAAGAAGAGGA
AC.H6.Locus_3631.1	1527	T	C	Exon	ACCTTACCCCAAGTGCAAAATGAAGTAATGACATCTTATGATGAAGCTAA{T/C}GAGTGATGAAGTGTTGTGTAGAATTGTAATATTAGGCAGGTGCACTACAT
AC.H6.Locus_3631.2	654	T	C	Exon	GACAAAGATGCTAAAGAAGATTTTATCGATGAACAAGATCAAGAAAAAGG{T/C}GATGAAGAAGAAGAACCTGAGCATTTAGATGAATCTATAGAAGAAGAGGA
AC.H6.Locus_3631.2	1566	T	C	Exon	ACCTTACCCCAAGTGCAAAATGAAGTAATGACATCTTATGATGAAGCTAA{T/C}GAGTGATGAAGTGTTGTGTAGAATTGTAATATTAGGCAGGTGCACTACAT
AC.H6.Locus_3631.3	714	T	C	Exon	GACAAAGATGCTAAAGAAGATTTTATCGATGAACAAGATCAAGAAAAAGG{T/C}GATGAAGAAGAAGAACCTGAGCATTTAGATGAATCTATAGAAGAAGAGGA
AC.H6.Locus_3631.3	1626	T	C	Exon	ACCTTACCCCAAGTGCAAAATGAAGTAATGACATCTTATGATGAAGCTAA{T/C}GAGTGATGAAGTGTTGTGTAGAATTGTAATATTAGGCAGGTGCACTACAT
AC.H6.Locus_3637.1	342	T	G	Exon	AGGGTCTCTTTGATTCATCAACCTCTATGCTAAAGCATGTTAGAAGTTCA{T/G}CTGAGCAAGATGATTATTGGTCCAAGAGGTTAAAATCTGCTAAAAACGAT
AC.H6.Locus_3637.1	1550	C	T	Exon	GGTAGTAGCCCAAGAGCTGAAGTTAACAAATTATGCGATAATAACAACAA{C/T}GGCATTTGTGGTGCTTTTCTTGGTTTGAAGTAGTTGGACGACTGTGTTTT
AC.H6.Locus_3650.1	320	G	A	Other	ATAACAATAACAAGCATTCATGAAATTGAAGCAGCAGATATAATTTATCC{G/A}CCAAGTTGCAACCGGATAGAGTGCCCAGCCTATGATGTTATTGATAATGG
AC.H6.Locus_3650.3	320	G	A	Exon	ATAACAATAACAAGCATTCATGAAATTGAAGCAGCAGATATAATTTATCC{G/A}CCAAGTTGCAACCGGATAGAGTGCCCAGCCTATGATGTTATTGATAATGG
AC.H6.Locus_3655.5	2150	T	C	Exon	ACACAGAAAAATCAGGTACTTATTTTACCTGTTCGCAACATTAGTTTTGG{T/C}AGTAATTTCTGGTAGTAACTCTTGACTAAATATATGTTTAGCCTCGTCTT
AC.H6.Locus_3655.5	2319	G	A	Other	TTCATATCCAACCCTGTTGCACAATATAACTCCATGTTTCAATAGCACAT{G/A}CATGTTCATATTTAGTGCCTAAATTCGAGCTTAGATATAAATGTAAAAAA
AC.H6.Locus_3657.1	517	A	G	Exon	GCCGCCTACTGCACCTCCAGCGGCATGTCCGCCATCACCTCCGTTCTCCT{A/G}CAGATTTGCCGCACCGGGGACCACATCGTCGCTTCCAATTGCCTGTATGG
AC.H6.Locus_3669.1	876	G	A	Exon	AAAATCAAAAACAAAAACCAGTGCCTGATGAAGATGGATTTATTCCAGTT{G/A}TCTCTAAGAAAAACAAGGGAAGGAAATAAGCATAAAATATTATAACCTAT
AC.H6.Locus_3669.2	694	G	A	Exon	AAAATCAAAAACAAAAACCAGTGCCTGATGAAGATGGATTTATTCCAGTT{G/A}TCTCTAAGAAAAACAAGGGAAGGAAATAAGCATAAAATATTATAACCTAT
AC.H6.Locus_3670.1	1083	A	C	Exon	TTCATCAAACATCCTTATAAGAGACCAAACTTTGATATGTCCATCTTCAG{A/C}TGCAGATATCAATAATGAACCATCATCTGACAAAACAAGACAAGTGACGG
AC.H6.Locus_3670.1	1526	T	A	Other	AAGAGGCCAGTAGTGATTCCATTTTCGAGAGAAAAATCGTGGAATTACTC{T/A}GGGTTTAGGGTTTTGGAGGGGGAATAATTGAAGGGAAAAGGTTATTAAGT
AC.H6.Locus_3675.1	948	A	C	Exon	GTCAAGACTTTGGTCTTTAGCAAAGTTCCTGAAAAGGTAAGAGACTGGGT{A/C}GATCGAATAGCAAGAGACTGGCCATTCAAAAGAATCATTCCTGCCCATTT
AC.H6.Locus_3677.3	893	T	A	Exon	GGAGGTGGTGATGGTGAAGGAGGAGGTGGAGATTTGTATAAATAAGGAGG{T/A}GGAGGAGAATATGAAGGTGGGGGAGGTGATTCATACTTATATGGAGGAGG
AC.H6.Locus_3689.4	1001	A	G	Exon	ACGAGGAATACGTGTATCTGAGACTTATTGAAGATATCATAGTAAATGGT{A/G}CTAGAAAGAATGATAGGACTGGGACAGGAACATTTTCAAAGTTTGGTTGT
AC.H6.Locus_3689.9	934	G	A	Intron	TACTCATCTTCTCCATTGGTTGAGAATGATATTCGATATTCCTTCGCAAC{G/A}TATGTACGTGTACAGTGTTCTGAACATGGTGAAATGGCTAATTCTAACTC
AC.H6.Locus_3689.10	1094	A	G	Exon	ACGAGGAATACGTGTATCTGAGACTTATTGAAGATATCATAGTAAATGGT{A/G}CTAGAAAGAATGATAGGACTGGGACAGGAACATTTTCAAAGTTTGGTTGT
AC.H6.Locus_3689.11	1097	A	G	Exon	ACGAGGAATACGTGTATCTGAGACTTATTGAAGATATCATAGTAAATGGT{A/G}CTAGAAAGAATGATAGGACTGGGACAGGAACATTTTCAAAGTTTGGTTGT
AC.H6.Locus_3701.1	1081	C	T	Other	ATACGGGGATGAAGGGAAGGTGTTTGGCTTATGTTTGGATTACGTTTTGA{C/T}GAAGTTGAAGTAGGGAAGGGGTAATGAAGGCTTTGGTAAATTGTGGATGA
AC.H6.Locus_3715.1	1878	G	A	Exon	GGTACCGCGAGCTTACAGATTTGCTATACCATAAACAAACACAACTTGAA{G/A}CCATGGCTAGTGAAAAAGCTGCAGCAGAGTTTCAACTAGAGAAAGAGACG
AC.H6.Locus_3718.4	2207	A	G	Exon	ACAAAGTTTTAGTTGTGGAGAGGGTTATCGAGTCATTAGGGCTTCAAGCC{A/G}TAAGAGATTCACTAGTTGGCACAGTTGAGAAGCGTGGAATTTCTGGTGGT
AC.H6.Locus_3720.1	214	C	A	Exon	CGCCAAAATATTCTTTCTTCTCTTATTCTTCATTGCCTCCACCTCCGTCT{C/A}TGCGTTCTACCTCCCCGGCTCTTACCCACACAACCACAACCCCAACTCCT
AC.H6.Locus_3722.4	234	C	T	Other	TCGATGTCTTCTGCTTAGTTCATCATAGAACTCCAATGCAAACTCATGTG{C/T}AACTTTCATCCCTGTACATAAATATAAACAACTAACGTATATACACAAAT
AC.H6.Locus_3722.5	234	C	T	Other	TCGATGTCTTCTGCTTAGTTCATCATAGAACTCCAATGCAAACTCATGTG{C/T}AACTTTCATCCCTTTCTTCAGACTTCGGTTACATCAGCCTCTTTTTCATC
AC.H6.Locus_3724.1	694	A	G	Exon	ATCTACATCTTCCCCACAATAATTTCTCGCATTAAAGCATTCCTGTTCAC{A/G}CATCCATTGCACGTTAATGTTGAAATATTTGGTGAATGGAACCACAACTT
AC.H6.Locus_3731.2	670	T	C	Exon	CCCAAGCAGGTACTTGTCCTATGCATACTGTGTTATTTTTGTTTATTTAA{T/C}AGCTCTACTCTAACCTACATACCTGTCAGTATTCGGATATTATTGTCATT
AC.H6.Locus_3731.2	1419	G	A	Other	TTGAATTTAATCCATGCTTGCACTACTCATGTTGGATTAGTGTATGTCTC{G/A}CTAATCCAACAAATGATGGTTGTCATATGGCTGGTATGCCAGTATATGTA
AC.H6.Locus_3733.1	1661	T	C	Exon	AATATGGGTTCCATTGCATCACTTGTAATGGCAGTTACTATAAATGAAGA{T/C}GAAGACGATGAAGCAGGTAGCGATCAAAAGGCAAGAAAATTATGGGGATT
AC.H6.Locus_3733.2	3289	T	A	Exon	GGCAAGCCCTGAACTTCAACAAGCTTTACAAATGCAAAAAAGGGCTGAAC{T/A}GGCTGCAAATAATAGTTTGAAGGAGCTGGAGCATTTGCGTCAAGAGATTA
AC.H6.Locus_3733.2	4248	C	T	Other	TTTAGATCCAGTAACTGTAATATTTATTTATGATTCTGAGTAGCAGTGAG{C/T}GTACAGGAGGTGCAAGCATTTTCTGTTGATTTGTAATGAGTTTGAACAAG
AC.H6.Locus_3745.2	1393	C	T	Exon	GATGAGATAGCGGCTGTTGTGGCTAGGGTGATGGGTGGTGGGGAGAAGTA{C/T}GAGGAGATGAAGAGGAAGGCGAAGGATTATGGGGAGAAAGCGAAGAAGGC
AC.H6.Locus_3745.3	1324	C	T	Exon	GATGAGATAGCGGCTGTTGTGGCTAGGGTGATGGGTGGTGGGGAGAAGTA{C/T}GAGGAGATGAAGAGGAAGGCGAAGGATTATGGGGAGAAAGCGAAGAAGGC
AC.H6.Locus_3745.4	1393	C	T	Exon	GATGAGATAGCGGCTGTTGTGGCTAGGGTGATGGGTGGTGGGGAGAAGTA{C/T}GAGGAGATGAAGAGGAAGGCGAAGGATTATGGGGAGAAAGCGAAGAAGGC
AC.H6.Locus_3745.5	1393	C	T	Exon	GATGAGATAGCGGCTGTTGTGGCTAGGGTGATGGGTGGTGGGGAGAAGTA{C/T}GAGGAGATGAAGAGGAAGGCGAAGGATTATGGGGAGAAAGCGAAGAAGGC
AC.H6.Locus_3747.1	461	A	T	Exon	CATACGAGATGGGCTACTCATGGTGTGCCTGCTCCGAGAAATAGCCATCC{A/T}CAATCTTCGGGTTCAGAAAATGAGTTTTTGGTTGTACATAATGGGATTAT
AC.H6.Locus_3747.1	527	A	G	Exon	GAAAATGAGTTTTTGGTTGTACATAATGGGATTATCACCAATTATGAGGT{A/G}CTAAAAGAGACATTAATTAGGCAAGGGTTTACATTTGAATCAGAAACAGA
AC.H6.Locus_3751.1	261	A	G	Exon	ACTAGGCTAGGAGTCACCGGAACCACTTGCGATGTGTCTTCATCTTCATC{A/G}CTAGAAGAAGAAGAATGTTCACGTCTTGCCGCTCTTCTACGAGCAGGAGC
AC.H6.Locus_3751.1	777	G	A	Exon	GCAGGTGGCATTTCGGTGCTTTTCTCATTGGATTTCTGCTCGTCGTCTTC{G/A}TTTGTAAAGAGTGGAATTTGCATCATTTGCAACATAAAACGCGATGCTTG
AC.H6.Locus_3751.1	2091	A	G	Exon	TATACTGCTGCTTCAGTGCCTGTGGTAGTTGCAGCATCAGAACCTTTAGC{A/G}TGAGCTACAGTCTGCAAATGTTTGCAAAGGGTCTTCCAGTACAAAGCGAC
AC.H6.Locus_3751.1	2163	A	G	Exon	TTGCAAAGGGTCTTCCAGTACAAAGCGACCTCTGCGTCCATAAGCTGTAT{A/G}CTAGAAGCAGGCTCACCTCCAACTTTGTCGGATGAAGCCAAATACTGCCT
AC.H6.Locus_3752.1	2411	C	G	Other	GTGCATAGGTTGTGATATTGCCAAAACCACTTTCCCAACATGTGTTTGGA{C/G}TATTTGGAAGGAACGAAATAGCAAAATTTTCTTCAAGAATAGGGAAACAT
AC.H6.Locus_3752.2	1054	C	G	Other	GTGCATAGGTTGTGATATTGCCAAAACCACTTTCCCAACATGTGTTTGGA{C/G}TATTTGGAAGGAACGAAATAGCAAAATTTTCTTCAAGAATAGGGAAACAT
AC.H6.Locus_3755.2	412	A	T	Exon	CCAACAACAACAGCTAGATCTCCCCTAATGGTGCCTGGCTCAGATTTCTG{A/T}GGATCAGTCGCACCAATAAGTTTACGTCCATATTTTATAACACCTTCTCC
AC.H6.Locus_3755.3	412	A	T	Exon	CCAACAACAACAGCTAGATCTCCCCTAATGGTGCCTGGCTCAGATTTCTG{A/T}GGATCAGTCGCACCAATAAGTTTACGTCCATATTTTATAACACCTTCTCC
AC.H6.Locus_3762.1	854	G	A	Exon	TGATCAGACTCGTAAATACCATCCTCGGTAGCTTTCATCTTATCTGCCTC{G/A}TTCAATCTATCGGTTTCATTGATAAAAACCTCATCATCACTAATCTTATT
AC.H6.Locus_3762.2	854	G	A	Exon	TGATCAGACTCGTAAATACCATCCTCGGTAGCTTTCATCTTATCTGCCTC{G/A}TTCAATCTATCGGTTTCATTGATAAAAACCTCATCATCACTAATCTTATT
AC.H6.Locus_3762.3	854	G	A	Exon	TGATCAGACTCGTAAATACCATCCTCGGTAGCTTTCATCTTATCTGCCTC{G/A}TTCAATCTATCGGTTTCATTGATAAAAACCTCATCATCACTAATCTTATT
AC.H6.Locus_3769.1	79	T	A	Other	AGAGTCACTATGAAAACATTAACTTGCATAAATATTAAAGAAGAGACGAA{T/A}ACAAAGCAAAAAAGGGCTATGGCCGTATGATTTTTACCCTGTCTACTCTG
AC.H6.Locus_3769.1	136	T	C	Exon	CAAAAAAGGGCTATGGCCGTATGATTTTTACCCTGTCTACTCTGAATTAG{T/C}AGAAGAAATGGGATCAGGAATCATAAGTTGTCGCAGTCCTGGTTTCAATT
AC.H6.Locus_3769.1	671	A	G	Exon	TCATTGGCAATGTCTTCACTTGAATTAGAGCACCTGTGAAACTTATCATC{A/G}TCAATGTAATATTTAACAGGCTCGAACCCTTTCTTGAACCATTTGTTCTC
AC.H6.Locus_3773.1	3358	T	C	Exon	GCTTCTCGAGCACAAGCACTAAGGTATCTATTTGTGCGGTGGGGAATAAG{T/C}GTAGCGAACATATATGTGATACTGGGAGAAAAGGGAGATACAGACCATGA
AC.H6.Locus_3773.1	3545	G	A	Exon	GCTATCAGAGAGAAGACATTGTTCCTAGTGACAGTCCTCTTGTAGTTTAT{G/A}CAGAAGGTTTTGTTAAGTCTGAAGAGATCATGAAGGCTTTCAAAGAAGTA
AC.H6.Locus_3773.2	3650	G	A	Exon	GCTATCAGAGAGAAGACATTGTTCCTAGTGACAGTCCTCTTGTAGTTTAT{G/A}CAGAAGGTTTTGTTAAGTCTGAAGAGATCATGAAGGCTTTCAAAGAAGTA
AC.H6.Locus_3773.3	3085	G	A	Exon	GCTATCAGAGAGAAGACATTGTTCCTAGTGACAGTCCTCTTGTAGTTTAT{G/A}CAGAAGGTTTTGTTAAGTCTGAAGAGATCATGAAGGCTTTCAAAGAAGTA
AC.H6.Locus_3773.4	3638	G	A	Exon	GCTATCAGAGAGAAGACATTGTTCCTAGTGACAGTCCTCTTGTAGTTTAT{G/A}CAGAAGGTTTTGTTAAGTCTGAAGAGATCATGAAGGCTTTCAAAGAAGTA
AC.H6.Locus_3773.5	1941	G	A	Exon	CCCAAAAAGAACATCACTACTCTCTTAAAAGCATTTGGAGAATGTCGCCC{G/A}TTAAGGGACCTTGCAAATCTTACATTGATTATGGGAAATAGAGATGACAT
AC.H6.Locus_3773.5	3681	G	A	Exon	GCTATCAGAGAGAAGACATTGTTCCTAGTGACAGTCCTCTTGTAGTTTAT{G/A}CAGAAGGTTTTGTTAAGTCTGAAGAGATCATGAAGGCTTTCAAAGAAGTA
AC.H6.Locus_3773.6	1941	G	A	Exon	CCCAAAAAGAACATCACTACTCTCTTAAAAGCATTTGGAGAATGTCGCCC{G/A}TTAAGGGACCTTGCAAATCTTACATTGATTATGGGAAATAGAGATGACAT
AC.H6.Locus_3773.6	3378	T	C	Exon	GCTTCTCGAGCACAAGCACTAAGGTATCTATTTGTGCGGTGGGGAATAAG{T/C}GTAGCGAACATATATGTGATACTGGGAGAAAAGGGAGATACAGACCATGA
AC.H6.Locus_3773.6	3565	G	A	Exon	GCTATCAGAGAGAAGACATTGTTCCTAGTGACAGTCCTCTTGTAGTTTAT{G/A}CAGAAGGTTTTGTTAAGTCTGAAGAGATCATGAAGGCTTTCAAAGAAGTA
AC.H6.Locus_3780.1	1751	C	A	Exon	CCATCGTACCCTTTCTTCCGCAAAACTTCGGGAGCCACGTAAGCAGGGGT{C/A}CCGCACTGCGTATGCAGAAGTCCATCGTTCTTCAGCTGGTCCGGCAATGC
AC.H6.Locus_3780.1	1886	G	T	Exon	TTCTCGTCCAGAAGCAGATTTTCCGGTTTCAGATCCCGATGGTACACGCC{G/T}CGGGAGTGGCAGAAATCGACGGCCGAGATCAACTGCTGGAAGTATTTCCT
AC.H6.Locus_3782.1	628	C	T	Other	TCAAATGGTTGTTGGCGATCTGTTTTGATTACTGTTATGGTCTGTTTTAG{C/T}GGGAATAAGATGTGTCTTTTAGACATGCGTATTAATAATGGCAATGTATT
AC.H6.Locus_3786.2	192	T	C	Other	TATGTACAAATGCAAAGAACAGTGGTGATACAGTGCAACATCTACGACAG{T/C}AATGTAACTGAACAAGTACATAAATACAGCTACAATGGCCAGACCAACCA
AC.H6.Locus_3791.1	291	G	A	Exon	ATCATCATCTTCATCTGGGTTAATTACCACGTCTTCATTGCCTGTTTTAT{G/A}TTTACTTCTTTGTAGTTCTTTGAGAGCAATTTTCAATTGTTGCTTTGCTC
AC.H6.Locus_3791.1	448	G	A	Exon	ACCACACAGAGCGTCCTCATATTATCAAGGTTACATTCACCTCCTCCTTT{G/A}TAAACGGCTATTATATGGTCTGCATGCCAAGCGTTTCCCTCTACTGGTTC
AC.H6.Locus_3791.1	796	T	C	Exon	GGCTTCTTAGCAAGCTTACCACTGCATTGCTGTTGGCACAGTTTGCAAAG{T/C}GGATCACCGGTACATGTCCAGGCCTGAAAGTACTCCTTTTCTTTTGAAGT
AC.H6.Locus_3791.1	1340	G	A	Exon	GCGTGGGACGATTCGCATCAGCTTTACCCACCTCAGAAGCTCTATCCTCT{G/A}TGTTGATTATCACATGCTGCTTACTTCCTCCCTGTTCTGAATTATCCGTC
AC.H6.Locus_3800.1	394	A	G	Exon	CGATTGTGGAATCCAGGTGGCGGCAACTTCGATGCTTTCTGAGGTTCGCC{A/G}CTCACTTTAAGGTTAGCAAGCTCATCGGCCAAATCAGGAACTTTACCATG
AC.H6.Locus_3800.2	394	A	G	Exon	CGATTGTGGAATCCAGGTGGCGGCAACTTCGATGCTTTCTGAGGTTCGCC{A/G}CTCACTTTAAGGTTAGCAAGCTCATCGGCCAAATCAGGAACTTTACCATG
AC.H6.Locus_3800.4	394	A	G	Other	CGATTGTGGAATCCAGGTGGCGGCAACTTCGATGCTTTCTGAGGTTCGCC{A/G}CTCACTTTAAGGTTAGCAAGCTCATCGGCCAAATCAGGAACTTTACCATG
AC.H6.Locus_3800.6	394	A	G	Other	CGATTGTGGAATCCAGGTGGCGGCAACTTCGATGCTTTCTGAGGTTCGCC{A/G}CTCACTTTAAGGTTAGCAAGCTCATCGGCCAAATCAGGAACTTTACCATG
AC.H6.Locus_3800.7	394	A	G	Exon	CGATTGTGGAATCCAGGTGGCGGCAACTTCGATGCTTTCTGAGGTTCGCC{A/G}CTCACTTTAAGGTTAGCAAGCTCATCGGCCAAATCAGGAACTTTACCATG
AC.H6.Locus_3804.2	73	T	A	Intron	GAAAGGGCGTGGGTTCAAATCCCACTGTCAACACTTTATCTTTTTGGTAC{T/A}AGGTTAACGTTGCTTGAAGAGCTTAATTATTCCACGGACTATCTTTTCTT
AC.H6.Locus_3804.2	549	A	G	Exon	ACCTCTTCAGGTGTCACCTCTTTTGCCAATGATCCATCAATTACCTCCCC{A/G}TTTCCTTTAACTTTTTGCTCATCAAAACTACTGCAACTTGCGAGAATCGA
AC.H6.Locus_3805.6	844	G	A	Exon	CAAGAAAACTGGCGTATTCTTGACTTCTTCTCACATCACCCAGAAAGCTT{G/A}CACATGTTCACATTTCTATTCGACGATATCGGTATCCCACAGGATTACAG
AC.H6.Locus_3805.8	904	G	A	Exon	CAAGAAAACTGGCGTATTCTTGACTTCTTCTCACATCACCCAGAAAGCTT{G/A}CACATGTTCACATTTCTATTCGACGATATCGGTATCCCACAGGATTACAG
AC.H6.Locus_3805.9	2288	G	A	Exon	CAAGAAAACTGGCGTATTCTTGACTTCTTCTCACATCACCCAGAAAGCTT{G/A}CACATGTTCACATTTCTATTCGACGATATCGGTATCCCACAGGATTACAG
AC.H6.Locus_3805.10	1342	G	A	Exon	CAAGAAAACTGGCGTATTCTTGACTTCTTCTCACATCACCCAGAAAGCTT{G/A}CACATGTTCACATTTCTATTCGACGATATCGGTATCCCACAGGATTACAG
AC.H6.Locus_3805.13	2811	G	A	Exon	CAAGAAAACTGGCGTATTCTTGACTTCTTCTCACATCACCCAGAAAGCTT{G/A}CACATGTTCACATTTCTATTCGACGATATCGGTATCCCACAGGATTACAG
AC.H6.Locus_3805.15	844	G	A	Exon	CAAGAAAACTGGCGTATTCTTGACTTCTTCTCACATCACCCAGAAAGCTT{G/A}CACATGTTCACATTTCTATTCGACGATATCGGTATCCCACAGGATTACAG
AC.H6.Locus_3806.1	728	A	G	Other	TATCCTTCAGTTTTGCAACTTCAGAAGCAATTTCTTCACGTATATGCTTC{A/G}CTATTGATTTCCCATCGATAATTTTAGCTGACGTGTCAGTTGCCACTGCC
AC.H6.Locus_3806.2	1023	A	G	Exon	TATCCTTCAGTTTTGCAACTTCAGAAGCAATTTCTTCACGTATATGCTTC{A/G}CTATTGATTTCCCATCGATAATTTTAGCTGACGTGTCAGTTGCCACTGCC
AC.H6.Locus_3806.2	2518	T	C	Other	AGGCATATAATTATCACCAAAATTTAAGTGGAAGAAAGTAAGGCTATCAG{T/C}GTTTACCAAGGATATCTAAGTCTAAAGAATGTCAAGACAACTAAGCACAA
AC.H6.Locus_3812.1	411	C	T	Exon	AGCTCCAAACAGCCTCTTAACTTTCCACCCTTCTCATCAGTAAGCTTGAA{C/T}GAGGGTATTTTATGGGAGAATTTCAACCGCTCAGCAGCGGGAATCTCTAT
AC.H6.Locus_3815.1	592	A	G	Exon	CAGCTCTCATGCTTGTAGAAGTACGACAGTCTGGCTATCGCATCTACAAC{A/G}TCCGTACTCTTGTCCATCACGATCACTGCAGCCGTGCCCAGGCCGGAGGT
AC.H6.Locus_3815.2	592	A	G	Exon	CAGCTCTCATGCTTGTAGAAGTACGACAGTCTGGCTATCGCATCTACAAC{A/G}TCCGTACTCTTGTCCATCACGATCACTGCAGCCGTGCCCAGGCCGGAGGT
AC.H6.Locus_3815.4	592	A	G	Exon	CAGCTCTCATGCTTGTAGAAGTACGACAGTCTGGCTATCGCATCTACAAC{A/G}TCCGTACTCTTGTCCATCACGATCACTGCAGCCGTGCCCAGGCCGGAGGT
AC.H6.Locus_3823.8	3811	G	T	Other	TACATTTCACCATGCAGCATACTTTTTACTAATTTTATATTTACTAGCTA{G/T}ATGTTGCTAATTAAAAGAGTCAAACTACCCTCAATAACTACTAGCTACTT
AC.H6.Locus_3840.2	629	A	G	Other	AGAATGTGGTATGGTTGAAGTGTATGCAGAGGTTGAAGATGATGTATATT{A/G}CCTGGAGTGATGTTGTGTTAGGCAGAGGAAGTGAATCTGGGTGATGCTGA
AC.H6.Locus_3843.2	89	T	C	Other	TGCTAGAAGGTAGATGAAGCTAACGGAAACCATACTGTTGATTATTTCGT{T/C}GTTTTATCTTTAGTCATGTTCCTCGTGAGAGATCCTATCCTTTTCAATTT
AC.H6.Locus_3844.1	1481	A	G	Exon	ACCCTCCGCCTCCGCATGGCGATCCCTCTTCTAGTCCCCCACATGAACCT{A/G}CACGATGCGAAATTAGGCGGGTACGATATTCCAGCCGAAAGCAAGATCCT
AC.H6.Locus_3844.2	1398	A	G	Exon	ACCCTCCGCCTCCGCATGGCGATCCCTCTTCTAGTCCCCCACATGAACCT{A/G}CACGATGCGAAATTAGGCGGGTACGATATTCCAGCCGAAAGCAAGATCCT
AC.H6.Locus_3844.3	1299	C	T	Other	TTGACATCAATTCATTAAACCGCGAAAACGTGTGTTTGGGGCAAGAGAAA{C/T}ATCAAAATAAGTAGTTGTTCATGAAGTACTTGTTTTGTACATGTTTCGTT
AC.H6.Locus_3844.3	1709	G	C	Other	TTATTAAAACTAATTTTTTTAAAAGTGTTTTATTTTATTTTATTATTCCA{G/C}TGAAAATCCCTTTCGTAAAGTAGATCAACAACTTAATCTTGTGCCAGTAA
AC.H6.Locus_3844.3	2428	G	A	Other	ACAACTATTTCGTAGTCTTCTCTTTATTTACTTATATTTGGTCACGTTTT{G/A}TACCTCATCAAGTTAGATACTAATTAGGAGATGGATTAAAATAAAAGAAT
AC.H6.Locus_3844.4	1320	A	G	Exon	ACCCTCCGCCTCCGCATGGCGATCCCTCTTCTAGTCCCCCACATGAACCT{A/G}CACGATGCGAAATTAGGCGGGTACGATATTCCAGCCGAAAGCAAGATCCT
AC.H6.Locus_3852.1	393	G	A	Other	AGCCAATTTCGACTGTGTCAGTTTGCAGCATCAAGCAACGATTAGGGTTC{G/A}TTTATGGTAAATCAAGTCGACTGTATCAGTTTGCTGCATCAAACAAGAAT
AC.H6.Locus_3870.1	299	A	G	Exon	CTGAAATTCAGCAAAGAACTAAGAATATCAATGAGAAGACAAATGCAGCC{A/G}TACGAAAAGGATTGCATGAAGATGGTCATGCTCAAACAGGAAGAAACGTT
AC.H6.Locus_3870.2	261	A	G	Exon	CTGAAATTCAGCAAAGAACTAAGAATATCAATGAGAAGACAAATGCAGCC{A/G}TACGAAAAGGATTGCATGAAGATGGTCATGCTCAAACAGGAAGAAACGTT
AC.H6.Locus_3883.2	3653	C	T	Intron	TGATGCAAGGTTAGTCTTTATGTTTTAACATATACAGAGCAAAAGAGGAA{C/T}GAACATGAAAATATAATGCTTACATTTGGTCGAAGGCCTGGTGATACTAT
AC.H6.Locus_3883.3	3653	T	C	Exon	TGATGCAAGGCCTGGTGATACTATTTTGATTTGTGCGGGTGGAGATCATG{T/C}GGCATCTGATATTCACATTAAGAAGCCTCTTTGCCTTATCGGTGCAGGCG
AC.H6.Locus_3887.9	282	T	C	Other	GGTCAATACAAACCTATAGGATGTGAAAATTTACCGAGAGGAATCATCAG{T/C}AGTACCTCTAATTTTGAAATGCGGTCTATTTGGGATGTTTCAAGGTTGAT
AC.H6.Locus_3887.9	376	A	G	Other	GGTTGATTAAAAAAGAGGCTGAAGAAAAAGAACCAAAAAATTTATTAGCT{A/G}TTGCAGTTGGAATAAAGCAAAAGAAAATTGTTGATGAAATCGTGCAGAAG
AC.H6.Locus_3887.12	134	A	G	Other	CAAAATCTCTAAAAGATGCAATTAATCACATTTCAATGTCTATCAGATCT{A/G}TAAAATAGGCAATGAATTAAAGTCATAATTCCACGTAGATTCAAATATCT
AC.H6.Locus_3889.1	418	T	C	Exon	TCTGCTTCTCATTTCAGTGGAGGGCAATGGAATTCAGGAGGAGCATGCGA{T/C}AAGGAAACGGAGCCAATAGAAAATGAGAAATTTCTTTCAACTTATCCTTC
AC.H6.Locus_3889.3	385	T	C	Exon	CCTGATTCATTCAGAGGAGATGGGTCGCTTAAAAATCCGATTTGGAGAAA{T/C}GGGTCTTTGCCAAGTGAACAAATTTCGAAGAATTTGAATCAAACTGGAAA
AC.H6.Locus_3889.3	1423	T	C	Exon	TCTGCTTCTCATTTCAGTGGAGGGCAATGGAATTCAGGAGGAGCATGCGA{T/C}AAGGAAACGGAGCCAATAGAAAATGAGAAATTTCTTTCAACTTATCCTTC
AC.H6.Locus_3890.1	925	T	A	Exon	AAGGGAAAACTTGAGAAAAGCAAGGATGTCACCACACTTGATTGGAATGG{T/A}GAAGGGTCACTGCTAGCGACAGGATCTTATGACGGGCAGGCTAGAATATG
AC.H6.Locus_3893.1	1543	T	G	Other	ATATGTGCTATTATTTTCTGGGTCCAAAGTCTGATTGATAGAACAGAGAC{T/G}CAAAGCCTGCCTACAATTTAGTAATATGGTTGTCCTATGCTCTTGCCCTG
AC.H6.Locus_3893.1	2388	T	C	Other	CTTCACTAAGCTTAGAAGACTAAGCTTGTGAGATGTTAGAAGCGTGAATA{T/C}GTGGCTGACTTTATCATCCGTATTCATGCCTCTAATATTCCACGTCATGA
AC.H6.Locus_3894.1	605	C	A	Exon	TGAAAAAGAAAATGCCGAGGGGGCGGGAAATGAAAATGAGAAACGCGAAG{C/A}GTTAAATGTGAAAAAAGCAGACTCAGGTAGTAATAACAGGGTTGTTTATA
AC.H6.Locus_3895.1	1021	T	C	Exon	GTCAAATCTGTTGAAATGCACCATGAGGCTCTTCAGGAAGCACTACCCGG{T/C}GACAACGTTGGGTTCAATGTCAAGAACGTTGCTGTCAAGGATCTCAAGAG
AC.H6.Locus_3918.1	548	T	C	Other	CATCAGTCTGCTCCTTTCTTAATAGTCATATTTACCTTTTTTTGTTGTAA{T/C}AAGGGAAGATGATTGTTGGAATTTTGCAGCAAAATACGGTTGTGTTTTTT
AC.H6.Locus_3928.1	813	C	T	Exon	TAAAAATTCCTTGACAGCCAAACCTGGGTCAGATTGTCCGGTTTTACTAG{C/T}GAACGCTACACATAAACCCTCAACATCAGAAAGTGTGTTTACTTTAGAGA
AC.H6.Locus_3928.1	1021	C	T	Exon	GATTCTGCCAAAGAATGACCAATCACAAAACTTCCACCAGCAGGGAGTTG{C/T}ACATCACTTGCACGTATAGGATTGAAATCAATGAGCTCAGCAAATCCTGA
AC.H6.Locus_3928.1	1132	G	A	Exon	ATAGAAATAGCCTGGTCCATTCCTCCAGACTGTGTCCCGATATGACGTTC{G/A}CATTCACATGTGAGTTGAGCAATTTCTTTCTTCGGAAAATTCGCGTTAAA
AC.H6.Locus_3930.4	549	T	G	Other	TAAGCTCTTTAACACAGACATACTATTTAGTCATAAAACCAAGCTACACC{T/G}ATTGGCAGAGTTACTTGGTGAAAACAAAGTTCTTGACTAAAACATATATT
AC.H6.Locus_3947.1	2934	A	G	Exon	CATACCAAATTATCAGAGTTCAATGAAGAGGATGTAAAGGACATTCTACT{A/G}CATCTAAAGAGTTCATATTCATATGCATTAAAGCTGCTTCATATAACACT
AC.H6.Locus_3947.1	3096	G	A	Exon	CTAGACCTCATTGTCTCGATTGAATCATCGCTTGGTTCAAAATACGCGTC{G/A}CATATATTATTTGTTGCTAAGCCATGGCTTTCTGTTCTTATACTAGGATT
AC.H6.Locus_3950.1	1687	C	T	Other	AAGAGGTCAGGGATGACTGCAAGTGTTGAAGTATTTGATGGCTGAAACAG{C/T}GGTGTTATGAATTGTATGTGTGATTGTGGATGAAAGTTTGGATTTGATAA
AC.H6.Locus_3954.5	462	T	A	Intron	AACAAATATAGAAATGCATGACAATAAACAGAAGCCTACGTTTTCTTTCC{T/A}CCATATACAATGTTTTTCTTCTAAAGATTTATGCCACGTTCTTCGTCATT
AC.H6.Locus_3962.1	851	T	C	Exon	AAGATTTCGTCAAATATGCTGAAAAGATCTGGAATGCTTAAGTCTGTTAA{T/C}GAGGATGACGAGGATCCTTTTCTCGATGAGGATTTGCCAGAGGAATTCAG
AC.H6.Locus_3962.1	1418	A	G	Intron	TATTTTGATAGAATTCAAGAATCTTTGTTCAATCAGTATGTTATAGAGAC{A/G}CTATCTGGTCCGCCTTTGCTGGAAATTATTAATAAAAATGAAGAAGAGGA
AC.H6.Locus_3965.1	1016	T	C	Exon	GAGAAAGAACAGGGAAGTAGGGAGCGTGACAGAGAGAGAAGTAGAGAGCA{T/C}GTACGTGAACGTGAAAGATCACATGAGAGGGGTGGAAGAGATAGGAGGGC
AC.H6.Locus_3965.2	1112	T	C	Exon	GAGAAAGAACAGGGAAGTAGGGAGCGTGACAGAGAGAGAAGTAGAGAGCA{T/C}GTACGTGAACGTGAAAGATCACATGAGAGGGGTGGAAGAGATAGGAGGGC
AC.H6.Locus_3965.3	1371	T	C	Exon	GAGAAAGAACAGGGAAGTAGGGAGCGTGACAGAGAGAGAAGTAGAGAGCA{T/C}GTACGTGAACGTGAAAGATCACATGAGAGGGGTGGAAGAGATAGGAGGGC
AC.H6.Locus_3965.4	1016	T	C	Exon	GAGAAAGAACAGGGAAGTAGGGAGCGTGACAGAGAGAGAAGTAGAGAGCA{T/C}GTACGTGAACGTGAAAGATCACATGAGAGGGGTGGAAGAGATAGGAGGGC
AC.H6.Locus_3968.1	115	A	T	Other	TCATTGAAAAGTCTCGATATCAATTAATACGTATATCATCACTTATTCAG{A/T}CATGAAGTGCTCAAAAGAATGTGCAGTATTATTCTGAAATCAAACACATT
[truncated: 9,943 more rows]
